# Supplementary material for: Profiling of 3D Genome Organization in Nasopharyngeal Cancer Needle Biopsy Patient Samples by a Modified Hi-C Approach
Source: Front Genet. 2021 Sep 3;12:673530. doi: 10.3389/fgene.2021.673530 (PMC8446523; doi:10.3389/fgene.2021.673530)
Supplement: Supplementary file 2 [file Table_1.XLSX]

## Sheet: QC data
Supplementary Table S3: Juicer-reported statistics of Hi-C libraries
Sample ID	Total Sequenced Reads	Alignable Reads	Unique Reads	PCR Duplicates	Optical Duplicates	Hi-C Contacts	Below MAPQ Threshold	Intra-fragment Reads
S009	453775328	406,360,925 (89.55%)	316,259,658 (69.70%)	87,764,049 (19.34%)	2,337,218 (0.52%)	252,531,264 (55.65% )	58,021,809 (12.79% )	5,706,585 (1.26% )
S010	896454790	803,213,386 (89.60%)	622,239,132 (69.41%)	177,215,563 (19.77%)	3,758,691 (0.42%)	498,007,962 (55.55% )	109,082,663(12.16%)	15,148,507 (1.69% )
S012	921582712	822,510,876 (89.25%)	694,376,087 (75.35%)	121,936,270 (13.23%)	6,198,519 (0.67%)	561,480,883 (60.93%)	126,173,299 (13.69% )	6,721,905 (0.73% )
HK1_merged	1028737574	906,850,358 (88.15%)	757,021,775 (73.59%)	144,983,976 (14.09%)	4,844,607 (0.47%)	612,263,983 (59.52%)	133,650,847 (12.99% )	11,106,945 (1.08%)
S024_R1	440011583	397,228,602 (90.28%)	340,838,889 (77.46%)	51,942,075 (11.80%)	4,447,638 (1.01%)	278,588,162 (63.31% )	57,610,050 (13.09% )	4,640,677 (1.05%)
S024_R2	470880265	427,685,228 (90.83%)	339,209,122 (72.04%)	83,358,389 (17.70%)	5,117,717 (1.09%)	261,921,134 (55.62%)	57,325,996 (12.17%)	19,961,992 (4.24%)
HK1_R1	516026048	456,358,184 (88.44%)	385,672,484 (74.74%)	68,129,902 (13.20%)	2,555,798 (0.50%)	315,639,964 (61.17%)	65,846,338 (12.76%)	4,186,182 (0.81%)
HK1_R2	512711526	450,494,492 (87.87%)	378,151,326 (73.76%)	70,014,162 (13.66%)	2,329,004 (0.45%)	302,046,518 (58.91%)	68,904,955 (13.44%)	7,199,853 (1.40%)
NP-69	923824455	822,670,392 (89.05%)	639,198,769 (69.19%)	175,545,570 (19.00%)	7,926,053 (0.86%)	523,683,401 (56.69%)	99,430,674 (10.76%)	16,084,694 (1.74%)

## Sheet: Interactions
Supplementary Table S3: Juicer-reported statistics of Hi-C libraries
Sample ID	Inter-chromosomal	Intra-chromosomal	Short range(<20Kb)	Long range(>20Kb)
S009	57,766,231 (12.73% )	194,765,033 (42.92% )	81,590,889 (17.98% )	113,173,469 (24.94% )
S010	191,209,913 (21.33% )	306,798,049 (34.22% )	128,892,061 (14.38% )	177,905,307 (19.85% )
S012	237,376,921 (25.76%)	324,103,962 (35.17% )	110,596,507 (12.00% )	213,506,641 (23.17% )
HK1	63,255,743 (6.15% )	549,008,240 (53.37% )	221,349,950 (21.52%)	327,656,103 (31.85% )
S024_R1	90,310,868 (20.52%)	188,277,294 (42.79% )	110,793,750 (25.18%)	77,477,815 (17.61%)
S024_R2	87,024,204 (18.48%)	174,896,930 (37.14%)	133,629,305 (28.38%)	41,263,146 (8.76%)
HK1_R1	31,373,292 (6.08% )	284,266,672 (55.09%)	112,797,978 (21.86%)	171,467,741 (33.23%)
HK1_R2	31,883,773 (6.22%)	270,162,745 (52.69%)	113,966,169 (22.23%)	156,195,323 (30.46%)
NP-69	52,831,596 (5.72% )	470,851,805 (50.97% )	248,695,497 (26.92% )	222,154,169 (24.05%)
