# Supplementary material for: Profiling of 3D Genome Organization in Nasopharyngeal Cancer Needle Biopsy Patient Samples by a Modified Hi-C Approach
Source: Front Genet. 2021 Sep 3;12:673530. doi: 10.3389/fgene.2021.673530 (PMC8446523; doi:10.3389/fgene.2021.673530)
Supplement: Supplementary file 4 [file Table_3.XLSX]

## Sheet: S009
Supplementary Table S5: Chromatin loops called by HiCCUPS from Hi-C libraries
#chr1	x1	x2	chr2	y1	y2
9	125860000	125870000	9	126110000	126120000
9	139680000	139690000	9	139920000	139930000
9	131930000	131940000	9	132090000	132100000
9	116070000	116080000	9	116160000	116170000
9	95470000	95480000	9	95520000	95530000
9	131930000	131940000	9	132370000	132380000
9	123380000	123390000	9	123470000	123480000
9	139740000	139750000	9	139830000	139840000
9	114850000	114860000	9	115120000	115130000
9	100950000	100960000	9	101010000	101020000
9	124080000	124090000	9	124130000	124140000
9	132250000	132260000	9	132370000	132380000
9	116840000	116850000	9	117050000	117060000
9	131900000	131910000	9	132370000	132380000
9	77390000	77400000	9	77610000	77620000
9	123640000	123650000	9	123690000	123700000
9	100470000	100480000	9	100610000	100620000
9	86550000	86560000	9	86870000	86880000
9	127180000	127190000	9	127290000	127300000
9	96440000	96450000	9	96720000	96730000
9	109620000	109630000	9	109680000	109690000
9	95920000	95930000	9	96060000	96070000
9	98190000	98200000	9	98240000	98250000
9	75140000	75150000	9	75190000	75200000
9	135540000	135550000	9	135770000	135780000
9	133640000	133650000	9	133730000	133740000
9	107690000	107700000	9	107910000	107920000
9	96770000	96780000	9	96970000	96980000
9	87180000	87190000	9	87280000	87290000
9	98270000	98280000	9	98630000	98640000
9	129370000	129380000	9	129540000	129550000
9	100830000	100840000	9	101020000	101030000
9	96830000	96840000	9	96970000	96980000
9	36250000	36260000	9	36320000	36330000
9	27340000	27350000	9	27520000	27530000
9	138860000	138870000	9	139000000	139010000
9	131930000	131940000	9	132250000	132260000
9	101070000	101080000	9	101550000	101560000
9	71680000	71690000	9	71810000	71820000
9	75480000	75490000	9	75630000	75640000
9	74890000	74900000	9	75430000	75440000
9	71190000	71200000	9	71610000	71620000
9	27330000	27340000	9	27540000	27550000
9	130350000	130360000	9	130680000	130690000
9	117440000	117450000	9	117770000	117780000
9	107920000	107930000	9	108170000	108180000
9	33070000	33080000	9	33220000	33230000
9	134630000	134640000	9	135110000	135120000
9	93670000	93680000	9	94480000	94490000
9	91200000	91210000	9	91610000	91620000
9	77380000	77390000	9	77680000	77690000
9	128170000	128180000	9	128990000	129000000
9	93670000	93680000	9	94180000	94190000
9	79420000	79430000	9	79760000	79770000
9	37910000	37920000	9	38060000	38070000
9	5460000	5470000	9	5560000	5570000
9	32380000	32390000	9	32580000	32590000
9	37900000	37910000	9	38360000	38370000
9	110240000	110250000	9	111320000	111330000
9	13030000	13040000	9	13080000	13090000
9	127530000	127540000	9	128130000	128140000
9	101610000	101620000	9	101900000	101910000
9	22300000	22310000	9	22450000	22460000
9	107250000	107260000	9	107440000	107450000
9	73250000	73260000	9	73860000	73870000
9	92860000	92870000	9	130890000	130900000
9	98275000	98300000	9	98475000	98500000
9	95075000	95100000	9	95375000	95400000
9	130350000	130375000	9	130475000	130500000
9	117500000	117525000	9	117650000	117675000
9	130725000	130750000	9	130825000	130850000
9	140000000	140025000	9	140100000	140125000
9	135900000	135925000	9	136000000	136025000
9	129975000	130000000	9	130150000	130175000
9	137975000	138000000	9	138225000	138250000
9	123950000	123975000	9	124050000	124075000
9	117175000	117200000	9	117400000	117425000
9	140200000	140225000	9	140300000	140325000
9	72575000	72600000	9	72725000	72750000
9	124450000	124475000	9	124750000	124775000
9	87000000	87025000	9	87275000	87300000
9	132625000	132650000	9	132800000	132825000
9	132075000	132100000	9	132350000	132375000
9	107750000	107775000	9	107900000	107925000
9	114650000	114675000	9	114825000	114850000
9	97550000	97575000	9	97750000	97775000
9	91925000	91950000	9	92150000	92175000
9	110825000	110850000	9	111025000	111050000
9	97425000	97450000	9	97875000	97900000
9	103875000	103900000	9	103975000	104000000
9	100225000	100250000	9	100375000	100400000
9	89100000	89125000	9	89925000	89950000
9	89025000	89050000	9	89925000	89950000
9	125650000	125675000	9	125750000	125775000
9	74425000	74450000	9	74575000	74600000
9	35100000	35125000	9	35475000	35500000
9	99200000	99225000	9	99400000	99425000
9	72575000	72600000	9	72825000	72850000
9	38050000	38075000	9	38350000	38375000
9	133925000	133950000	9	134200000	134225000
9	87600000	87625000	9	87875000	87900000
9	35775000	35800000	9	35875000	35900000
9	89550000	89575000	9	89925000	89950000
9	86575000	86600000	9	86750000	86775000
9	111025000	111050000	9	111300000	111325000
9	80050000	80075000	9	80350000	80375000
9	128300000	128325000	9	128500000	128525000
9	21800000	21825000	9	22025000	22050000
9	113400000	113425000	9	114050000	114075000
9	89100000	89125000	9	89550000	89575000
9	135350000	135375000	9	135825000	135850000
9	127700000	127725000	9	127900000	127925000
9	97425000	97450000	9	97800000	97825000
9	102775000	102800000	9	102975000	103000000
9	116050000	116075000	9	116400000	116425000
9	128150000	128175000	9	129250000	129275000
9	32575000	32600000	9	32950000	32975000
9	4750000	4775000	9	4975000	5000000
9	140175000	140200000	9	140400000	140425000
9	100675000	100700000	9	100800000	100825000
9	124850000	124875000	9	125550000	125575000
9	123500000	123525000	9	123800000	123825000
9	113200000	113225000	9	113375000	113400000
9	99075000	99100000	9	99400000	99425000
9	127625000	127650000	9	128125000	128150000
9	74650000	74675000	9	75425000	75450000
9	17800000	17825000	9	18200000	18225000
9	600000	625000	9	775000	800000
9	117975000	118000000	9	118275000	118300000
9	33600000	33625000	9	33700000	33725000
9	87275000	87300000	9	87750000	87775000
9	72025000	72050000	9	72500000	72525000
9	27725000	27750000	9	28050000	28075000
9	127175000	127200000	9	127450000	127475000
9	110225000	110250000	9	111500000	111525000
9	18250000	18275000	9	18425000	18450000
9	27025000	27050000	9	27275000	27300000
9	3725000	3750000	9	4350000	4375000
9	94900000	94925000	9	95375000	95400000
9	85275000	85300000	9	85525000	85550000
9	13425000	13450000	9	14350000	14375000
9	5175000	5200000	9	5575000	5600000
9	89025000	89050000	9	90275000	90300000
9	6050000	6075000	9	6300000	6325000
9	87000000	87025000	9	88200000	88225000
9	100675000	100700000	9	101000000	101025000
9	93000000	93025000	9	93500000	93525000
9	2850000	2875000	9	4350000	4375000
9	21800000	21825000	9	22225000	22250000
9	99600000	99625000	9	100350000	100375000
9	114850000	114875000	9	115475000	115500000
9	21450000	21475000	9	21775000	21800000
9	18250000	18275000	9	19025000	19050000
9	13425000	13450000	9	13875000	13900000
9	32375000	32400000	9	32975000	33000000
9	5875000	5900000	9	6300000	6325000
9	137325000	137350000	9	138300000	138325000
9	75800000	75825000	9	77175000	77200000
9	21300000	21325000	9	21775000	21800000
9	13200000	13225000	9	14425000	14450000
9	19900000	19925000	9	21125000	21150000
9	72035000	72040000	9	72160000	72165000
9	127535000	127540000	9	127615000	127620000
9	132870000	132875000	9	133000000	133005000
9	137975000	137980000	9	138300000	138305000
9	132500000	132505000	9	132545000	132550000
9	135985000	135990000	9	136020000	136025000
9	132405000	132410000	9	132550000	132555000
9	114520000	114525000	9	114835000	114840000
9	134465000	134470000	9	134615000	134620000
9	129700000	129705000	9	129955000	129960000
9	75720000	75725000	9	75795000	75800000
9	134050000	134055000	9	134210000	134215000
9	133335000	133340000	9	133555000	133560000
9	104220000	104225000	9	104290000	104295000
9	96215000	96220000	9	96285000	96290000
9	92215000	92220000	9	92855000	92860000
9	79060000	79065000	9	79270000	79275000
9	129265000	129270000	9	129315000	129320000
9	118350000	118355000	9	119415000	119420000
9	112665000	112670000	9	112910000	112915000
9	89950000	89955000	9	90275000	90280000
9	124305000	124310000	9	124750000	124755000
9	100470000	100475000	9	100665000	100670000
9	74975000	74980000	9	75195000	75200000
9	136645000	136650000	9	136860000	136865000
9	890000	895000	9	1005000	1010000
9	136060000	136065000	9	136200000	136205000
9	74650000	74655000	9	74885000	74890000
9	116205000	116210000	9	116420000	116425000
9	139380000	139385000	9	139520000	139525000
9	124885000	124890000	9	125110000	125115000
9	125225000	125230000	9	125570000	125575000
9	139440000	139445000	9	139515000	139520000
9	130265000	130270000	9	130345000	130350000
10	71990000	71995000	10	72120000	72125000
10	99550000	99555000	10	99625000	99630000
10	102100000	102105000	10	102190000	102195000
10	125340000	125345000	10	125725000	125730000
10	47020000	47025000	10	47060000	47065000
10	71275000	71280000	10	71395000	71400000
10	105840000	105845000	10	105875000	105880000
10	27845000	27850000	10	27945000	27950000
10	105360000	105365000	10	105445000	105450000
10	125755000	125760000	10	126075000	126080000
10	120325000	120330000	10	120475000	120480000
10	5480000	5485000	10	5665000	5670000
10	16885000	16890000	10	17295000	17300000
10	24280000	24290000	10	24480000	24490000
10	95130000	95140000	10	95250000	95260000
10	105170000	105180000	10	105230000	105240000
10	78930000	78940000	10	79400000	79410000
10	64370000	64380000	10	64570000	64580000
10	104260000	104270000	10	104340000	104350000
10	134200000	134210000	10	134260000	134270000
10	103980000	103990000	10	104110000	104120000
10	35400000	35410000	10	35500000	35510000
10	120960000	120970000	10	121200000	121210000
10	82210000	82220000	10	82260000	82270000
10	75640000	75650000	10	75690000	75700000
10	75290000	75300000	10	75400000	75410000
10	28950000	28960000	10	29590000	29600000
10	104670000	104680000	10	104820000	104830000
10	102850000	102860000	10	102900000	102910000
10	30700000	30710000	10	30820000	30830000
10	43890000	43900000	10	43950000	43960000
10	33080000	33090000	10	33290000	33300000
10	105470000	105480000	10	105640000	105650000
10	134270000	134280000	10	134450000	134460000
10	97000000	97010000	10	97120000	97130000
10	72300000	72310000	10	72520000	72530000
10	70990000	71000000	10	71150000	71160000
10	28970000	28980000	10	29270000	29280000
10	21360000	21370000	10	21550000	21560000
10	11550000	11560000	10	11760000	11770000
10	50610000	50620000	10	50720000	50730000
10	28530000	28540000	10	28670000	28680000
10	118550000	118560000	10	118930000	118940000
10	103820000	103830000	10	103870000	103880000
10	44160000	44170000	10	44880000	44890000
10	102970000	102980000	10	103320000	103330000
10	61380000	61390000	10	61560000	61570000
10	90790000	90800000	10	90960000	90970000
10	86130000	86140000	10	86290000	86300000
10	26160000	26170000	10	26550000	26560000
10	23600000	23610000	10	23820000	23830000
10	126210000	126220000	10	126420000	126430000
10	122180000	122190000	10	122490000	122500000
10	111890000	111900000	10	112030000	112040000
10	90590000	90600000	10	90690000	90700000
10	102970000	102980000	10	103200000	103210000
10	49570000	49580000	10	49710000	49720000
10	44160000	44170000	10	45360000	45370000
10	86020000	86030000	10	86300000	86310000
10	23610000	23620000	10	23730000	23740000
10	61380000	61390000	10	61790000	61800000
10	21780000	21790000	10	22240000	22250000
10	119250000	119260000	10	120000000	120010000
10	62570000	62580000	10	62720000	62730000
10	127660000	127670000	10	128190000	128200000
10	49570000	49580000	10	49840000	49850000
10	47650000	47660000	10	48350000	48360000
10	28950000	28975000	10	29400000	29425000
10	4875000	4900000	10	5425000	5450000
10	20100000	20125000	10	20200000	20225000
10	126300000	126325000	10	126400000	126425000
10	13675000	13700000	10	13800000	13825000
10	24525000	24550000	10	24650000	24675000
10	27000000	27025000	10	27150000	27175000
10	73125000	73150000	10	73325000	73350000
10	63650000	63675000	10	63775000	63800000
10	98825000	98850000	10	98950000	98975000
10	29900000	29925000	10	30000000	30025000
10	50175000	50200000	10	50350000	50375000
10	59925000	59950000	10	60025000	60050000
10	103350000	103375000	10	103525000	103550000
10	29050000	29075000	10	29150000	29175000
10	115550000	115575000	10	115850000	115875000
10	28950000	28975000	10	29150000	29175000
10	91000000	91025000	10	91125000	91150000
10	6225000	6250000	10	6425000	6450000
10	43775000	43800000	10	43950000	43975000
10	12300000	12325000	10	12750000	12775000
10	116300000	116325000	10	116525000	116550000
10	116050000	116075000	10	116175000	116200000
10	54075000	54100000	10	54225000	54250000
10	76000000	76025000	10	76850000	76875000
10	124050000	124075000	10	124175000	124200000
10	14575000	14600000	10	14850000	14875000
10	121500000	121525000	10	121600000	121625000
10	52175000	52200000	10	52375000	52400000
10	112075000	112100000	10	112275000	112300000
10	73650000	73675000	10	73800000	73825000
10	29275000	29300000	10	29400000	29425000
10	103625000	103650000	10	103750000	103775000
10	81125000	81150000	10	81225000	81250000
10	25400000	25425000	10	25500000	25525000
10	88450000	88475000	10	88650000	88675000
10	13825000	13850000	10	14125000	14150000
10	91175000	91200000	10	91300000	91325000
10	69950000	69975000	10	70050000	70075000
10	35900000	35925000	10	37050000	37075000
10	12750000	12775000	10	13125000	13150000
10	6150000	6175000	10	6425000	6450000
10	94825000	94850000	10	95100000	95125000
10	6700000	6725000	10	7450000	7475000
10	61850000	61875000	10	61950000	61975000
10	97175000	97200000	10	97350000	97375000
10	88150000	88175000	10	88325000	88350000
10	64575000	64600000	10	64825000	64850000
10	17325000	17350000	10	17450000	17475000
10	105650000	105675000	10	105875000	105900000
10	63800000	63825000	10	64000000	64025000
10	101600000	101625000	10	101750000	101775000
10	101150000	101175000	10	101350000	101375000
10	82125000	82150000	10	82275000	82300000
10	22275000	22300000	10	23275000	23300000
10	3225000	3250000	10	4800000	4825000
10	93825000	93850000	10	94175000	94200000
10	3500000	3525000	10	3775000	3800000
10	123175000	123200000	10	123300000	123325000
10	61975000	62000000	10	62175000	62200000
10	24525000	24550000	10	24775000	24800000
10	124200000	124225000	10	124300000	124325000
10	64925000	64950000	10	65375000	65400000
10	24925000	24950000	10	25275000	25300000
10	20100000	20125000	10	20325000	20350000
10	62200000	62225000	10	62400000	62425000
10	59475000	59500000	10	59600000	59625000
10	15925000	15950000	10	16800000	16825000
10	79600000	79625000	10	79775000	79800000
10	74100000	74125000	10	74625000	74650000
10	60700000	60725000	10	60925000	60950000
10	49850000	49875000	10	50175000	50200000
10	61000000	61025000	10	61325000	61350000
10	24275000	24300000	10	24650000	24675000
10	7550000	7575000	10	7725000	7750000
10	4875000	4900000	10	5650000	5675000
10	124800000	124825000	10	125300000	125325000
10	75600000	75625000	10	75825000	75850000
10	64350000	64375000	10	64900000	64925000
10	124050000	124075000	10	124325000	124350000
10	118425000	118450000	10	118925000	118950000
10	92750000	92775000	10	93000000	93025000
10	74125000	74150000	10	74575000	74600000
10	4550000	4575000	10	4775000	4800000
10	27725000	27750000	10	27925000	27950000
10	15475000	15500000	10	15850000	15875000
10	21825000	21850000	10	21950000	21975000
10	117550000	117575000	10	118025000	118050000
10	95675000	95700000	10	96075000	96100000
10	79800000	79825000	10	80950000	80975000
10	23600000	23625000	10	23975000	24000000
10	6450000	6475000	10	6700000	6725000
10	7900000	7925000	10	9325000	9350000
10	107700000	107725000	10	107925000	107950000
10	62900000	62925000	10	63475000	63500000
10	36725000	36750000	10	37000000	37025000
10	61850000	61875000	10	62175000	62200000
10	3225000	3250000	10	3800000	3825000
10	77150000	77175000	10	77775000	77800000
10	31000000	31025000	10	32075000	32100000
10	109150000	109175000	10	109550000	109575000
10	102950000	102975000	10	103525000	103550000
10	92650000	92675000	10	93000000	93025000
10	77150000	77175000	10	77650000	77675000
10	129500000	129525000	10	129850000	129875000
10	91000000	91025000	10	91300000	91325000
10	121700000	121725000	10	122075000	122100000
10	20100000	20125000	10	21050000	21075000
10	7550000	7575000	10	9325000	9350000
10	97775000	97800000	10	98100000	98125000
10	122700000	122725000	10	123650000	123675000
10	122675000	122700000	10	123500000	123525000
10	119250000	119275000	10	120200000	120225000
11	1915000	1920000	11	1960000	1965000
11	128750000	128755000	11	128825000	128830000
11	117710000	117715000	11	117815000	117820000
11	34605000	34610000	11	34910000	34915000
11	62675000	62680000	11	62790000	62795000
11	65150000	65155000	11	65190000	65195000
11	65185000	65190000	11	65275000	65280000
11	61100000	61105000	11	61150000	61155000
11	65040000	65045000	11	65080000	65085000
11	44955000	44960000	11	45125000	45130000
11	59520000	59525000	11	59570000	59575000
11	63600000	63605000	11	63710000	63715000
11	35635000	35640000	11	36285000	36290000
11	87060000	87065000	11	87130000	87135000
11	47955000	47960000	11	48130000	48135000
11	130305000	130310000	11	130730000	130735000
11	112090000	112095000	11	112150000	112155000
11	86165000	86170000	11	86525000	86530000
11	12070000	12075000	11	12305000	12310000
11	65140000	65145000	11	65280000	65285000
11	56605000	56610000	11	57015000	57020000
11	8025000	8030000	11	8120000	8125000
11	33385000	33390000	11	33710000	33715000
11	33180000	33185000	11	33350000	33355000
11	74985000	74990000	11	75095000	75100000
11	3875000	3880000	11	4090000	4095000
11	76445000	76450000	11	76515000	76520000
11	8245000	8250000	11	8585000	8590000
11	10425000	10430000	11	10755000	10760000
11	10950000	10960000	11	11040000	11050000
11	71740000	71750000	11	71790000	71800000
11	19580000	19590000	11	19760000	19770000
11	65120000	65130000	11	65270000	65280000
11	45120000	45130000	11	45310000	45320000
11	64210000	64220000	11	64420000	64430000
11	34930000	34940000	11	35410000	35420000
11	32070000	32080000	11	32200000	32210000
11	63600000	63610000	11	63910000	63920000
11	36320000	36330000	11	36490000	36500000
11	36310000	36320000	11	36510000	36520000
11	19090000	19100000	11	19570000	19580000
11	129790000	129800000	11	130000000	130010000
11	95870000	95880000	11	95960000	95970000
11	72450000	72460000	11	72500000	72510000
11	33380000	33390000	11	33760000	33770000
11	100550000	100560000	11	100720000	100730000
11	57220000	57230000	11	57400000	57410000
11	11050000	11060000	11	11800000	11810000
11	2440000	2450000	11	2550000	2560000
11	116750000	116760000	11	116970000	116980000
11	74730000	74740000	11	74950000	74960000
11	72540000	72550000	11	72880000	72890000
11	68890000	68900000	11	69450000	69460000
11	34020000	34030000	11	34370000	34380000
11	3880000	3890000	11	3930000	3940000
11	121190000	121200000	11	121450000	121460000
11	63240000	63250000	11	63400000	63410000
11	58930000	58940000	11	59190000	59200000
11	19580000	19590000	11	19920000	19930000
11	2550000	2560000	11	2900000	2910000
11	2050000	2060000	11	2170000	2180000
11	125790000	125800000	11	126060000	126070000
11	58930000	58940000	11	59050000	59060000
11	44300000	44310000	11	44550000	44560000
11	129230000	129240000	11	129600000	129610000
11	111450000	111460000	11	111710000	111720000
11	125590000	125600000	11	125740000	125750000
11	113170000	113180000	11	113400000	113410000
11	128980000	128990000	11	129200000	129210000
11	121520000	121530000	11	122370000	122380000
11	86320000	86330000	11	86510000	86520000
11	72630000	72640000	11	72880000	72890000
11	19340000	19350000	11	19570000	19580000
11	17750000	17760000	11	17990000	18000000
11	2320000	2330000	11	2440000	2450000
11	1620000	1630000	11	71270000	71280000
11	132940000	132950000	11	133700000	133710000
11	92960000	92970000	11	93270000	93280000
11	16960000	16970000	11	17080000	17090000
11	14320000	14330000	11	14470000	14480000
11	7910000	7920000	11	8000000	8010000
11	130930000	130940000	11	131540000	131550000
11	112450000	112460000	11	113150000	113160000
11	13980000	13990000	11	14270000	14280000
11	122980000	122990000	11	123340000	123350000
11	109810000	109820000	11	110240000	110250000
11	62260000	62270000	11	62310000	62320000
11	61240000	61250000	11	61400000	61410000
11	61730000	61740000	11	61810000	61820000
11	65480000	65490000	11	65580000	65590000
11	44580000	44590000	11	44630000	44640000
11	67030000	67040000	11	67080000	67090000
11	62190000	62200000	11	62310000	62320000
11	46900000	46910000	11	47170000	47180000
11	62160000	62170000	11	62320000	62330000
11	44740000	44750000	11	44920000	44930000
11	33880000	33890000	11	33990000	34000000
11	61660000	61670000	11	61820000	61830000
11	66460000	66470000	11	66600000	66610000
11	64890000	64900000	11	64940000	64950000
11	46260000	46270000	11	46330000	46340000
11	8050000	8060000	11	8120000	8130000
11	57510000	57520000	11	57570000	57580000
11	64610000	64620000	11	64880000	64890000
11	111150000	111160000	11	111310000	111320000
11	44580000	44590000	11	44940000	44950000
11	75040000	75050000	11	75090000	75100000
11	111470000	111480000	11	111630000	111640000
11	62550000	62560000	11	62620000	62630000
11	120040000	120050000	11	120090000	120100000
11	36720000	36730000	11	36770000	36780000
11	46410000	46420000	11	46550000	46560000
11	44640000	44650000	11	44930000	44940000
11	13230000	13240000	11	13360000	13370000
11	75150000	75160000	11	75240000	75250000
11	44110000	44120000	11	44560000	44570000
11	110070000	110080000	11	110240000	110250000
11	74160000	74170000	11	74280000	74290000
11	45130000	45140000	11	45350000	45360000
11	117675000	117700000	11	117925000	117950000
11	44950000	44975000	11	45300000	45325000
11	34375000	34400000	11	34500000	34525000
11	60700000	60725000	11	60875000	60900000
11	95800000	95825000	11	95900000	95925000
11	63750000	63775000	11	63900000	63925000
11	34175000	34200000	11	34375000	34400000
11	35625000	35650000	11	35825000	35850000
11	72175000	72200000	11	72275000	72300000
11	34600000	34625000	11	34800000	34825000
11	59300000	59325000	11	59425000	59450000
11	33175000	33200000	11	33275000	33300000
11	45350000	45375000	11	45775000	45800000
11	122500000	122525000	11	122625000	122650000
11	56875000	56900000	11	57000000	57025000
11	61550000	61575000	11	61825000	61850000
11	85750000	85775000	11	85900000	85925000
11	35825000	35850000	11	36275000	36300000
11	61225000	61250000	11	61500000	61525000
11	113850000	113875000	11	114125000	114150000
11	126175000	126200000	11	126275000	126300000
11	32975000	33000000	11	33075000	33100000
11	118050000	118075000	11	118200000	118225000
11	7575000	7600000	11	7675000	7700000
11	120375000	120400000	11	120525000	120550000
11	65475000	65500000	11	65750000	65775000
11	57100000	57125000	11	57275000	57300000
11	43900000	43925000	11	44050000	44075000
11	19975000	20000000	11	20125000	20150000
11	2200000	2225000	11	2300000	2325000
11	123450000	123475000	11	123550000	123575000
11	118650000	118675000	11	118775000	118800000
11	82625000	82650000	11	82775000	82800000
11	124525000	124550000	11	124625000	124650000
11	107425000	107450000	11	107550000	107575000
11	27375000	27400000	11	27475000	27500000
11	119525000	119550000	11	119975000	120000000
11	35000000	35025000	11	35400000	35425000
11	125350000	125375000	11	125450000	125475000
11	118250000	118275000	11	118350000	118375000
11	74625000	74650000	11	74725000	74750000
11	36575000	36600000	11	36675000	36700000
11	36575000	36600000	11	36750000	36775000
11	2200000	2225000	11	2425000	2450000
11	73950000	73975000	11	74150000	74175000
11	63400000	63425000	11	63500000	63525000
11	92950000	92975000	11	93375000	93400000
11	33850000	33875000	11	34375000	34400000
11	122975000	123000000	11	123100000	123125000
11	2700000	2725000	11	2875000	2900000
11	86650000	86675000	11	86975000	87000000
11	12975000	13000000	11	13200000	13225000
11	124950000	124975000	11	125250000	125275000
11	124500000	124525000	11	124700000	124725000
11	9775000	9800000	11	9975000	10000000
11	75600000	75625000	11	75850000	75875000
11	43325000	43350000	11	43425000	43450000
11	1700000	1725000	11	1850000	1875000
11	128150000	128175000	11	128475000	128500000
11	13775000	13800000	11	14250000	14275000
11	19100000	19125000	11	19250000	19275000
11	10425000	10450000	11	10550000	10575000
11	133000000	133025000	11	133675000	133700000
11	72175000	72200000	11	72375000	72400000
11	60125000	60150000	11	60375000	60400000
11	58425000	58450000	11	58825000	58850000
11	27200000	27225000	11	27500000	27525000
11	6400000	6425000	11	6525000	6550000
11	4200000	4225000	11	4550000	4575000
11	101325000	101350000	11	101700000	101725000
11	70325000	70350000	11	70600000	70625000
11	119350000	119375000	11	119975000	120000000
11	116650000	116675000	11	116975000	117000000
11	108350000	108375000	11	108500000	108525000
11	9775000	9800000	11	10325000	10350000
11	20400000	20425000	11	20625000	20650000
11	12350000	12375000	11	12900000	12925000
11	88125000	88150000	11	88250000	88275000
11	84075000	84100000	11	84225000	84250000
11	31400000	31425000	11	31875000	31900000
11	20150000	20175000	11	20350000	20375000
11	126300000	126325000	11	126850000	126875000
11	101725000	101750000	11	101875000	101900000
11	60925000	60950000	11	61050000	61075000
11	35625000	35650000	11	36475000	36500000
11	121525000	121550000	11	121950000	121975000
11	74625000	74650000	11	74950000	74975000
11	41475000	41500000	11	42525000	42550000
11	27700000	27725000	11	29350000	29375000
11	9975000	10000000	11	10325000	10350000
11	128025000	128050000	11	128700000	128725000
11	121525000	121550000	11	122050000	122075000
11	75600000	75625000	11	76025000	76050000
11	71725000	71750000	11	72125000	72150000
11	48375000	48400000	11	50025000	50050000
11	90000000	90025000	11	90175000	90200000
11	78350000	78375000	11	78800000	78825000
11	40325000	40350000	11	41200000	41225000
11	17600000	17625000	11	18000000	18025000
11	126175000	126200000	11	126450000	126475000
11	113175000	113200000	11	113600000	113625000
11	112150000	112175000	11	112425000	112450000
11	91950000	91975000	11	92275000	92300000
11	33175000	33200000	11	33750000	33775000
11	30350000	30375000	11	30925000	30950000
11	26775000	26800000	11	27150000	27175000
11	1700000	1725000	11	2175000	2200000
11	127900000	127925000	11	128700000	128725000
11	117300000	117325000	11	117650000	117675000
11	112450000	112475000	11	112975000	113000000
11	93625000	93650000	11	94225000	94250000
11	14925000	14950000	11	15225000	15250000
11	7100000	7125000	11	7700000	7725000
11	77925000	77950000	11	78275000	78300000
11	73950000	73975000	11	74275000	74300000
11	83000000	83025000	11	83525000	83550000
11	120375000	120400000	11	120825000	120850000
11	69500000	69525000	11	70025000	70050000
11	22350000	22375000	11	22800000	22825000
11	26300000	26325000	11	26650000	26675000
11	108000000	108025000	11	108500000	108525000
11	19950000	19975000	11	20375000	20400000
11	55700000	55725000	11	56525000	56550000
11	123925000	123950000	11	124450000	124475000
11	20650000	20675000	11	21525000	21550000
12	130525000	130530000	12	130815000	130820000
12	93895000	93900000	12	94495000	94500000
12	52975000	52980000	12	53265000	53270000
12	111835000	111840000	12	111885000	111890000
12	55385000	55390000	12	55465000	55470000
12	110035000	110040000	12	110210000	110215000
12	6600000	6605000	12	6640000	6645000
12	54095000	54100000	12	54135000	54140000
12	108955000	108960000	12	109010000	109015000
12	57520000	57525000	12	57575000	57580000
12	58225000	58230000	12	58300000	58305000
12	110970000	110975000	12	111015000	111020000
12	6170000	6175000	12	6385000	6390000
12	7370000	7375000	12	7610000	7615000
12	120800000	120805000	12	120870000	120875000
12	103340000	103345000	12	103940000	103945000
12	52415000	52420000	12	52475000	52480000
12	6335000	6340000	12	6385000	6390000
12	120665000	120670000	12	120700000	120705000
12	54795000	54800000	12	54830000	54835000
12	93960000	93965000	12	94495000	94500000
12	56220000	56225000	12	56320000	56325000
12	6305000	6310000	12	6385000	6390000
12	53275000	53280000	12	53370000	53375000
12	50035000	50040000	12	50100000	50105000
12	675000	680000	12	860000	865000
12	49145000	49150000	12	49185000	49190000
12	101060000	101065000	12	101130000	101135000
12	56390000	56395000	12	56425000	56430000
12	53600000	53605000	12	53680000	53685000
12	14995000	15000000	12	15145000	15150000
12	117805000	117810000	12	118275000	118280000
12	110950000	110955000	12	111035000	111040000
12	93960000	93965000	12	94070000	94075000
12	59310000	59315000	12	59430000	59435000
12	53935000	53940000	12	54070000	54075000
12	10185000	10190000	12	10290000	10295000
12	555000	560000	12	650000	655000
12	118620000	118625000	12	118810000	118815000
12	57455000	57460000	12	57505000	57510000
12	57230000	57235000	12	57380000	57385000
12	6095000	6100000	12	6145000	6150000
12	103275000	103280000	12	103940000	103945000
12	64235000	64240000	12	64575000	64580000
12	107525000	107530000	12	108000000	108005000
12	31555000	31560000	12	31785000	31790000
12	3240000	3245000	12	3385000	3390000
12	680000	685000	12	920000	925000
12	108075000	108080000	12	108275000	108280000
12	41015000	41020000	12	41315000	41320000
12	10390000	10395000	12	10710000	10715000
12	5130000	5135000	12	5550000	5555000
12	56125000	56150000	12	56425000	56450000
12	69800000	69825000	12	69950000	69975000
12	57400000	57425000	12	57500000	57525000
12	14400000	14425000	12	14500000	14525000
12	13250000	13275000	12	13350000	13375000
12	110025000	110050000	12	110125000	110150000
12	6175000	6200000	12	6275000	6300000
12	49750000	49775000	12	49875000	49900000
12	57675000	57700000	12	57850000	57875000
12	53075000	53100000	12	53250000	53275000
12	122125000	122150000	12	122225000	122250000
12	22675000	22700000	12	22775000	22800000
12	106625000	106650000	12	106725000	106750000
12	12525000	12550000	12	12850000	12875000
12	122000000	122025000	12	122100000	122125000
12	68750000	68775000	12	68850000	68875000
12	75950000	75975000	12	76050000	76075000
12	133000000	133025000	12	133125000	133150000
12	110525000	110550000	12	110850000	110875000
12	76250000	76275000	12	76375000	76400000
12	64650000	64675000	12	64775000	64800000
12	32900000	32925000	12	33050000	33075000
12	92525000	92550000	12	92950000	92975000
12	79950000	79975000	12	80075000	80100000
12	32600000	32625000	12	32800000	32825000
12	3400000	3425000	12	3900000	3925000
12	76475000	76500000	12	76725000	76750000
12	123950000	123975000	12	124050000	124075000
12	27675000	27700000	12	27775000	27800000
12	5300000	5325000	12	5525000	5550000
12	113325000	113350000	12	113450000	113475000
12	105625000	105650000	12	105750000	105775000
12	94150000	94175000	12	94475000	94500000
12	88525000	88550000	12	88950000	88975000
12	92250000	92275000	12	92525000	92550000
12	116975000	117000000	12	117125000	117150000
12	112625000	112650000	12	112800000	112825000
12	49450000	49475000	12	49625000	49650000
12	116700000	116725000	12	117125000	117150000
12	9950000	9975000	12	10075000	10100000
12	70275000	70300000	12	70950000	70975000
12	51200000	51225000	12	51375000	51400000
12	31875000	31900000	12	32100000	32125000
12	117650000	117675000	12	118275000	118300000
12	45925000	45950000	12	46100000	46125000
12	25575000	25600000	12	26175000	26200000
12	22225000	22250000	12	22475000	22500000
12	115100000	115125000	12	116175000	116200000
12	50575000	50600000	12	50675000	50700000
12	106775000	106800000	12	107300000	107325000
12	12525000	12550000	12	12700000	12725000
12	1100000	1125000	12	1200000	1225000
12	124825000	124850000	12	125250000	125275000
12	103775000	103800000	12	103925000	103950000
12	91775000	91800000	12	91950000	91975000
12	13500000	13525000	12	13675000	13700000
12	12225000	12250000	12	12475000	12500000
12	106775000	106800000	12	107225000	107250000
12	7825000	7850000	12	7950000	7975000
12	113875000	113900000	12	114350000	114375000
12	66725000	66750000	12	67075000	67100000
12	99100000	99125000	12	99375000	99400000
12	44400000	44425000	12	45300000	45325000
12	44150000	44175000	12	44250000	44275000
12	31800000	31825000	12	32450000	32475000
12	117800000	117825000	12	118025000	118050000
12	58375000	58400000	12	58525000	58550000
12	27600000	27625000	12	27775000	27800000
12	47075000	47100000	12	47300000	47325000
12	46750000	46775000	12	47050000	47075000
12	11900000	11925000	12	12175000	12200000
12	80800000	80825000	12	80975000	81000000
12	79925000	79950000	12	80125000	80150000
12	71125000	71150000	12	71400000	71425000
12	27175000	27200000	12	27450000	27475000
12	121025000	121050000	12	121525000	121550000
12	101950000	101975000	12	102125000	102150000
12	91750000	91775000	12	92525000	92550000
12	31250000	31275000	12	31375000	31400000
12	31125000	31150000	12	31375000	31400000
12	113625000	113650000	12	113850000	113875000
12	62825000	62850000	12	63175000	63200000
12	58375000	58400000	12	58625000	58650000
12	11725000	11750000	12	11850000	11875000
12	116425000	116450000	12	117125000	117150000
12	19000000	19025000	12	19325000	19350000
12	101800000	101825000	12	101950000	101975000
12	79800000	79825000	12	80125000	80150000
12	51425000	51450000	12	51725000	51750000
12	91575000	91600000	12	91700000	91725000
12	115100000	115125000	12	116050000	116075000
12	96600000	96625000	12	96900000	96925000
12	52750000	52775000	12	53350000	53375000
12	114400000	114425000	12	114925000	114950000
12	78125000	78150000	12	78300000	78325000
12	64225000	64250000	12	64775000	64800000
12	45550000	45575000	12	45775000	45800000
12	45350000	45375000	12	45500000	45525000
12	13875000	13900000	12	14300000	14325000
12	88525000	88550000	12	89375000	89400000
12	120125000	120150000	12	120325000	120350000
12	101800000	101825000	12	102150000	102175000
12	95500000	95525000	12	95925000	95950000
12	91375000	91400000	12	91725000	91750000
12	65700000	65725000	12	66050000	66075000
12	124100000	124125000	12	124450000	124475000
12	77000000	77025000	12	77400000	77425000
12	65700000	65725000	12	66475000	66500000
12	58925000	58950000	12	59525000	59550000
12	51800000	51825000	12	52200000	52225000
12	110525000	110550000	12	111025000	111050000
12	99425000	99450000	12	100150000	100175000
12	66550000	66575000	12	67075000	67100000
12	29225000	29250000	12	29450000	29475000
12	55375000	55400000	12	55525000	55550000
12	40150000	40175000	12	40500000	40525000
12	30975000	31000000	12	31375000	31400000
12	7350000	7375000	12	7775000	7800000
12	102475000	102500000	12	103125000	103150000
12	102325000	102350000	12	103150000	103175000
12	99425000	99450000	12	99650000	99675000
12	89925000	89950000	12	91325000	91350000
12	39700000	39725000	12	40075000	40100000
12	34175000	34200000	12	34350000	34375000
12	5275000	5300000	12	5750000	5775000
12	99425000	99450000	12	100050000	100075000
12	97375000	97400000	12	97675000	97700000
12	9475000	9500000	12	9800000	9825000
12	54375000	54400000	12	54750000	54775000
12	118875000	118900000	12	119275000	119300000
12	41900000	41925000	12	42325000	42350000
12	40150000	40175000	12	40375000	40400000
12	106600000	106625000	12	107300000	107325000
12	89925000	89950000	12	90500000	90525000
12	29675000	29700000	12	30425000	30450000
12	27875000	27900000	12	28075000	28100000
12	79800000	79825000	12	80575000	80600000
12	51200000	51225000	12	51725000	51750000
12	93175000	93200000	12	93800000	93825000
12	3225000	3250000	12	3875000	3900000
12	29650000	29675000	12	30975000	31000000
12	43825000	43850000	12	44100000	44125000
12	47425000	47450000	12	48075000	48100000
12	22850000	22875000	12	23200000	23225000
12	675000	700000	12	1200000	1225000
12	129250000	129275000	12	130375000	130400000
12	85450000	85475000	12	85825000	85850000
12	10900000	10925000	12	11325000	11350000
12	32900000	32925000	12	34150000	34175000
12	14975000	15000000	12	15400000	15425000
12	43825000	43850000	12	44275000	44300000
12	105800000	105825000	12	107300000	107325000
12	38700000	38725000	12	39650000	39675000
12	111330000	111340000	12	111740000	111750000
12	25390000	25400000	12	25530000	25540000
12	95540000	95550000	12	95590000	95600000
12	52280000	52290000	12	52360000	52370000
12	64230000	64240000	12	64640000	64650000
12	113480000	113490000	12	113610000	113620000
12	89410000	89420000	12	89850000	89860000
12	85260000	85270000	12	85420000	85430000
12	64940000	64950000	12	65080000	65090000
12	56510000	56520000	12	56610000	56620000
12	49450000	49460000	12	49520000	49530000
12	27330000	27340000	12	27390000	27400000
12	26270000	26280000	12	26420000	26430000
12	22230000	22240000	12	22590000	22600000
12	1760000	1770000	12	1900000	1910000
12	105810000	105820000	12	106530000	106540000
12	70980000	70990000	12	71110000	71120000
12	13060000	13070000	12	13360000	13370000
12	7740000	7750000	12	7790000	7800000
12	108150000	108160000	12	108270000	108280000
12	105840000	105850000	12	106530000	106540000
12	71610000	71620000	12	71830000	71840000
12	57460000	57470000	12	57570000	57580000
12	21850000	21860000	12	22140000	22150000
12	124520000	124530000	12	125250000	125260000
12	116710000	116720000	12	116970000	116980000
12	112190000	112200000	12	112250000	112260000
12	57150000	57160000	12	57390000	57400000
12	40400000	40410000	12	40500000	40510000
12	13150000	13160000	12	13350000	13360000
12	8080000	8090000	12	8140000	8150000
12	1220000	1230000	12	1690000	1700000
12	109950000	109960000	12	110210000	110220000
12	96450000	96460000	12	96610000	96620000
12	93380000	93390000	12	93770000	93780000
12	89620000	89630000	12	89740000	89750000
12	85960000	85970000	12	86260000	86270000
12	77010000	77020000	12	77180000	77190000
12	62970000	62980000	12	63180000	63190000
12	55250000	55260000	12	55350000	55360000
12	52530000	52540000	12	53370000	53380000
12	49240000	49250000	12	49380000	49390000
12	95970000	95980000	12	96200000	96210000
12	68610000	68620000	12	68700000	68710000
12	65280000	65290000	12	65510000	65520000
12	52540000	52550000	12	52970000	52980000
12	42520000	42530000	12	42720000	42730000
12	121930000	121940000	12	122110000	122120000
12	109540000	109550000	12	109820000	109830000
12	107520000	107530000	12	107790000	107800000
12	80320000	80330000	12	80580000	80590000
12	69250000	69260000	12	69460000	69470000
12	3990000	4000000	12	4380000	4390000
12	89410000	89420000	12	89910000	89920000
12	76850000	76860000	12	76950000	76960000
12	10510000	10520000	12	10710000	10720000
12	104320000	104330000	12	104530000	104540000
12	104270000	104280000	12	104500000	104510000
12	91770000	91780000	12	92960000	92970000
12	17910000	17920000	12	18000000	18010000
12	8010000	8020000	12	8140000	8150000
12	105810000	105820000	12	106610000	106620000
12	104530000	104540000	12	104680000	104690000
12	52760000	52770000	12	53270000	53280000
12	32510000	32520000	12	32820000	32830000
12	8810000	8820000	12	9040000	9050000
12	123460000	123470000	12	123710000	123720000
12	88540000	88550000	12	88690000	88700000
12	67740000	67750000	12	68330000	68340000
12	55580000	55590000	12	56010000	56020000
12	8810000	8820000	12	9190000	9200000
12	96450000	96460000	12	96910000	96920000
12	1740000	1750000	12	2040000	2050000
12	115100000	115110000	12	116350000	116360000
12	104770000	104780000	12	105270000	105280000
12	94530000	94540000	12	94920000	94930000
12	68430000	68440000	12	68700000	68710000
12	39310000	39320000	12	39660000	39670000
12	38530000	38540000	12	38700000	38710000
12	10920000	10930000	12	11640000	11650000
12	58730000	58740000	12	59550000	59560000
12	91750000	91760000	12	93040000	93050000
12	65200000	65210000	12	65500000	65510000
12	38710000	38720000	12	39490000	39500000
12	33100000	33110000	12	34160000	34170000
12	11730000	11740000	12	12190000	12200000
12	125710000	125720000	12	126140000	126150000
12	50470000	50480000	12	50560000	50570000
12	123370000	123380000	12	123420000	123430000
12	52910000	52920000	12	52970000	52980000
12	123340000	123350000	12	123430000	123440000
12	58230000	58240000	12	58280000	58290000
12	48170000	48180000	12	48220000	48230000
12	116300000	116310000	12	116350000	116360000
12	4140000	4150000	12	4380000	4390000
12	54390000	54400000	12	54590000	54600000
12	56130000	56140000	12	56320000	56330000
12	55140000	55150000	12	55350000	55360000
12	12030000	12040000	12	12160000	12170000
12	53740000	53750000	12	53810000	53820000
12	25140000	25150000	12	25280000	25290000
12	15740000	15750000	12	16000000	16010000
12	15300000	15310000	12	15420000	15430000
12	1910000	1920000	12	2040000	2050000
12	50260000	50270000	12	50450000	50460000
12	52550000	52560000	12	52720000	52730000
12	52540000	52550000	12	53260000	53270000
12	85870000	85880000	12	86260000	86270000
12	50890000	50900000	12	51030000	51040000
12	54610000	54620000	12	54760000	54770000
12	11960000	11970000	12	12030000	12040000
12	52540000	52550000	12	52910000	52920000
12	123120000	123130000	12	123230000	123240000
12	109050000	109060000	12	109190000	109200000
12	22480000	22490000	12	22590000	22600000
12	122880000	122890000	12	122950000	122960000
12	4960000	4970000	12	5100000	5110000
12	111460000	111470000	12	111730000	111740000
12	48110000	48120000	12	48230000	48240000
12	4000000	4010000	12	4140000	4150000
13	111350000	111375000	13	111550000	111575000
13	27950000	27975000	13	28375000	28400000
13	48700000	48725000	13	48800000	48825000
13	103225000	103250000	13	103350000	103375000
13	47125000	47150000	13	47225000	47250000
13	45625000	45650000	13	45850000	45875000
13	26400000	26425000	13	26600000	26625000
13	95075000	95100000	13	95250000	95275000
13	30400000	30425000	13	30675000	30700000
13	110950000	110975000	13	111050000	111075000
13	103225000	103250000	13	103500000	103525000
13	50225000	50250000	13	50400000	50425000
13	95350000	95375000	13	95800000	95825000
13	31800000	31825000	13	31975000	32000000
13	26125000	26150000	13	26625000	26650000
13	100625000	100650000	13	100875000	100900000
13	26750000	26775000	13	27050000	27075000
13	30075000	30100000	13	30675000	30700000
13	51700000	51725000	13	51850000	51875000
13	49875000	49900000	13	50000000	50025000
13	97750000	97775000	13	98000000	98025000
13	102150000	102175000	13	102400000	102425000
13	48875000	48900000	13	49150000	49175000
13	45050000	45075000	13	45525000	45550000
13	26150000	26175000	13	26400000	26425000
13	41675000	41700000	13	41775000	41800000
13	98775000	98800000	13	99050000	99075000
13	52000000	52025000	13	52350000	52375000
13	21850000	21875000	13	22025000	22050000
13	100550000	100575000	13	101150000	101175000
13	40625000	40650000	13	41225000	41250000
13	39700000	39725000	13	40175000	40200000
13	73625000	73650000	13	74275000	74300000
13	42225000	42250000	13	42675000	42700000
13	109250000	109275000	13	109525000	109550000
13	80350000	80375000	13	80900000	80925000
13	76250000	76275000	13	77025000	77050000
13	34100000	34125000	13	34275000	34300000
13	39250000	39275000	13	39475000	39500000
13	46375000	46400000	13	46675000	46700000
13	109600000	109625000	13	110750000	110775000
13	108975000	109000000	13	109525000	109550000
13	21500000	21525000	13	21700000	21725000
13	112125000	112150000	13	113100000	113125000
13	24025000	24050000	13	24450000	24475000
13	40250000	40275000	13	41250000	41275000
13	37650000	37675000	13	38175000	38200000
13	21050000	21075000	13	21475000	21500000
13	76450000	76475000	13	77475000	77500000
13	113925000	113950000	13	114200000	114225000
13	113575000	113600000	13	114025000	114050000
13	48675000	48700000	13	49325000	49350000
13	27560000	27565000	13	27930000	27935000
13	76450000	76455000	13	77045000	77050000
13	79990000	80000000	13	80110000	80120000
13	49870000	49880000	13	50180000	50190000
13	113590000	113600000	13	113680000	113690000
13	24590000	24600000	13	24790000	24800000
13	99090000	99100000	13	99300000	99310000
13	95840000	95850000	13	96050000	96060000
13	44620000	44630000	13	45010000	45020000
13	52160000	52170000	13	52300000	52310000
13	44480000	44490000	13	45010000	45020000
13	36550000	36560000	13	36840000	36850000
13	110870000	110880000	13	111060000	111070000
13	107860000	107870000	13	108300000	108310000
13	85480000	85490000	13	86380000	86390000
13	78350000	78360000	13	78690000	78700000
13	49170000	49180000	13	49340000	49350000
13	27950000	27960000	13	28550000	28560000
13	102590000	102600000	13	103200000	103210000
13	33160000	33170000	13	34110000	34120000
14	91780000	91790000	14	91880000	91890000
14	77420000	77430000	14	77470000	77480000
14	61920000	61930000	14	62300000	62310000
14	22850000	22860000	14	22930000	22940000
14	68710000	68720000	14	69280000	69290000
14	104540000	104550000	14	104590000	104600000
14	75590000	75600000	14	75760000	75770000
14	51750000	51760000	14	52240000	52250000
14	93410000	93420000	14	93600000	93610000
14	71600000	71610000	14	72210000	72220000
14	72980000	72990000	14	73370000	73380000
14	68400000	68410000	14	69280000	69290000
14	50780000	50790000	14	50990000	51000000
14	74820000	74830000	14	74940000	74950000
14	105550000	105560000	14	105740000	105750000
14	91370000	91380000	14	91630000	91640000
14	76510000	76520000	14	77110000	77120000
14	65640000	65650000	14	65870000	65880000
14	37700000	37710000	14	38060000	38070000
14	90760000	90770000	14	91160000	91170000
14	56950000	56960000	14	57780000	57790000
14	59590000	59600000	14	59890000	59900000
14	65630000	65640000	14	66420000	66430000
14	81730000	81740000	14	81930000	81940000
14	77410000	77420000	14	77490000	77500000
14	77340000	77350000	14	77530000	77540000
14	24800000	24810000	14	24900000	24910000
14	23450000	23460000	14	23520000	23530000
14	99980000	99990000	14	100090000	100100000
14	65140000	65150000	14	65220000	65230000
14	102990000	103000000	14	103050000	103060000
14	55900000	55925000	14	56025000	56050000
14	75375000	75400000	14	75550000	75575000
14	103650000	103675000	14	103750000	103775000
14	75775000	75800000	14	75875000	75900000
14	61925000	61950000	14	62150000	62175000
14	61775000	61800000	14	61900000	61925000
14	69375000	69400000	14	69550000	69575000
14	104250000	104275000	14	104375000	104400000
14	50325000	50350000	14	50550000	50575000
14	103550000	103575000	14	103750000	103775000
14	50350000	50375000	14	50450000	50475000
14	74575000	74600000	14	74700000	74725000
14	77600000	77625000	14	77775000	77800000
14	76175000	76200000	14	76425000	76450000
14	100850000	100875000	14	101100000	101125000
14	34300000	34325000	14	34775000	34800000
14	51000000	51025000	14	51225000	51250000
14	21700000	21725000	14	21825000	21850000
14	51075000	51100000	14	51225000	51250000
14	105825000	105850000	14	105975000	106000000
14	60525000	60550000	14	60625000	60650000
14	59650000	59675000	14	59750000	59775000
14	24100000	24125000	14	24375000	24400000
14	23025000	23050000	14	23325000	23350000
14	89875000	89900000	14	90075000	90100000
14	73700000	73725000	14	73925000	73950000
14	105650000	105675000	14	105800000	105825000
14	96750000	96775000	14	96875000	96900000
14	102425000	102450000	14	102525000	102550000
14	31450000	31475000	14	31550000	31575000
14	69700000	69725000	14	69925000	69950000
14	50100000	50125000	14	50225000	50250000
14	68400000	68425000	14	68700000	68725000
14	51750000	51775000	14	52100000	52125000
14	32550000	32575000	14	32650000	32675000
14	96450000	96475000	14	96725000	96750000
14	52750000	52775000	14	52925000	52950000
14	34300000	34325000	14	34550000	34575000
14	90875000	90900000	14	91150000	91175000
14	94100000	94125000	14	94350000	94375000
14	81450000	81475000	14	81625000	81650000
14	71275000	71300000	14	71425000	71450000
14	65875000	65900000	14	66275000	66300000
14	37125000	37150000	14	37400000	37425000
14	32525000	32550000	14	32700000	32725000
14	96025000	96050000	14	96225000	96250000
14	37900000	37925000	14	38025000	38050000
14	93675000	93700000	14	94000000	94025000
14	100125000	100150000	14	100350000	100375000
14	67625000	67650000	14	67725000	67750000
14	25275000	25300000	14	25600000	25625000
14	73950000	73975000	14	74050000	74075000
14	62625000	62650000	14	63725000	63750000
14	60775000	60800000	14	61025000	61050000
14	96025000	96050000	14	96450000	96475000
14	30000000	30025000	14	30450000	30475000
14	61075000	61100000	14	61700000	61725000
14	61075000	61100000	14	61475000	61500000
14	60425000	60450000	14	60650000	60675000
14	38050000	38075000	14	38325000	38350000
14	65125000	65150000	14	65350000	65375000
14	64250000	64275000	14	64750000	64775000
14	37700000	37725000	14	38350000	38375000
14	89500000	89525000	14	90375000	90400000
14	55900000	55925000	14	56925000	56950000
14	33025000	33050000	14	34775000	34800000
14	37150000	37175000	14	37600000	37625000
14	70275000	70300000	14	70775000	70800000
14	24710000	24715000	14	24765000	24770000
14	61940000	61945000	14	61990000	61995000
14	70050000	70055000	14	70190000	70195000
14	23585000	23590000	14	23655000	23660000
15	92495000	92500000	15	92615000	92620000
15	93345000	93350000	15	93455000	93460000
15	89905000	89910000	15	89970000	89975000
15	58155000	58160000	15	58360000	58365000
15	86270000	86275000	15	86380000	86385000
15	42290000	42295000	15	42345000	42350000
15	91595000	91600000	15	91810000	91815000
15	90860000	90865000	15	91025000	91030000
15	81395000	81400000	15	81555000	81560000
15	42355000	42360000	15	42425000	42430000
15	68850000	68855000	15	69165000	69170000
15	57635000	57640000	15	57815000	57820000
15	93570000	93575000	15	94660000	94665000
15	89450000	89455000	15	89715000	89720000
15	63070000	63075000	15	63380000	63385000
15	93065000	93070000	15	93250000	93255000
15	81565000	81570000	15	81690000	81695000
15	75320000	75325000	15	75495000	75500000
15	73925000	73930000	15	73990000	73995000
15	74665000	74670000	15	74730000	74735000
15	101555000	101560000	15	101795000	101800000
15	78255000	78260000	15	78400000	78405000
15	65610000	65615000	15	65675000	65680000
15	69020000	69025000	15	69165000	69170000
15	64025000	64050000	15	64325000	64350000
15	77475000	77500000	15	77825000	77850000
15	48075000	48100000	15	48250000	48275000
15	64225000	64250000	15	64325000	64350000
15	74400000	74425000	15	74600000	74625000
15	31500000	31525000	15	31600000	31625000
15	67350000	67375000	15	67450000	67475000
15	80850000	80875000	15	81050000	81075000
15	91250000	91275000	15	91400000	91425000
15	49150000	49175000	15	49250000	49275000
15	70375000	70400000	15	70775000	70800000
15	69350000	69375000	15	69500000	69525000
15	90425000	90450000	15	90600000	90625000
15	99175000	99200000	15	99375000	99400000
15	51050000	51075000	15	51150000	51175000
15	31275000	31300000	15	31375000	31400000
15	43000000	43025000	15	43200000	43225000
15	98850000	98875000	15	98950000	98975000
15	66900000	66925000	15	67050000	67075000
15	98425000	98450000	15	98700000	98725000
15	65925000	65950000	15	66100000	66125000
15	69550000	69575000	15	69675000	69700000
15	38725000	38750000	15	38950000	38975000
15	75650000	75675000	15	75925000	75950000
15	37175000	37200000	15	37375000	37400000
15	64700000	64725000	15	64950000	64975000
15	38275000	38300000	15	38650000	38675000
15	31200000	31225000	15	31400000	31425000
15	55925000	55950000	15	56125000	56150000
15	35575000	35600000	15	35725000	35750000
15	74250000	74275000	15	74600000	74625000
15	98975000	99000000	15	99600000	99625000
15	59525000	59550000	15	59775000	59800000
15	57425000	57450000	15	57575000	57600000
15	93325000	93350000	15	93550000	93575000
15	56525000	56550000	15	56700000	56725000
15	48650000	48675000	15	48925000	48950000
15	47750000	47775000	15	48275000	48300000
15	45450000	45475000	15	45675000	45700000
15	99175000	99200000	15	99600000	99625000
15	45750000	45775000	15	45900000	45925000
15	93575000	93600000	15	94500000	94525000
15	74925000	74950000	15	75225000	75250000
15	38525000	38550000	15	38625000	38650000
15	99050000	99075000	15	99600000	99625000
15	83725000	83750000	15	83850000	83875000
15	80850000	80875000	15	81250000	81275000
15	69450000	69475000	15	69675000	69700000
15	60875000	60900000	15	61200000	61225000
15	89150000	89175000	15	89425000	89450000
15	86025000	86050000	15	86250000	86275000
15	76475000	76500000	15	77125000	77150000
15	60025000	60050000	15	60600000	60625000
15	34025000	34050000	15	34250000	34275000
15	58025000	58050000	15	58350000	58375000
15	78400000	78425000	15	78700000	78725000
15	56775000	56800000	15	57575000	57600000
15	49300000	49325000	15	49425000	49450000
15	68125000	68150000	15	68425000	68450000
15	47475000	47500000	15	48275000	48300000
15	31175000	31200000	15	31775000	31800000
15	62675000	62700000	15	63025000	63050000
15	69750000	69775000	15	70775000	70800000
15	63450000	63475000	15	63675000	63700000
15	90275000	90300000	15	90600000	90625000
15	48650000	48675000	15	49075000	49100000
15	31275000	31300000	15	31600000	31625000
15	27125000	27150000	15	28350000	28375000
15	73000000	73025000	15	73375000	73400000
15	59250000	59275000	15	59775000	59800000
15	95825000	95850000	15	96875000	96900000
15	90425000	90450000	15	90775000	90800000
15	25750000	25775000	15	26175000	26200000
15	73575000	73600000	15	73975000	74000000
15	56775000	56800000	15	57175000	57200000
15	60000000	60025000	15	60450000	60475000
15	86400000	86425000	15	87175000	87200000
15	23875000	23900000	15	24100000	24125000
15	79650000	79675000	15	80250000	80275000
15	86400000	86425000	15	88775000	88800000
15	36025000	36050000	15	36750000	36775000
15	67225000	67250000	15	68125000	68150000
15	49525000	49550000	15	50425000	50450000
15	38975000	39000000	15	40050000	40075000
15	60025000	60050000	15	60800000	60825000
15	34350000	34375000	15	34875000	34900000
15	36800000	36825000	15	37375000	37400000
15	65025000	65050000	15	65550000	65575000
15	96850000	96875000	15	97775000	97800000
15	49150000	49175000	15	49700000	49725000
15	38275000	38300000	15	38950000	38975000
15	101150000	101175000	15	101800000	101825000
15	83920000	83930000	15	84040000	84050000
15	73070000	73080000	15	73370000	73380000
15	59530000	59540000	15	59660000	59670000
15	48010000	48020000	15	48250000	48260000
15	74920000	74930000	15	75060000	75070000
15	40340000	40350000	15	40390000	40400000
15	40500000	40510000	15	40560000	40570000
15	33580000	33590000	15	33990000	34000000
15	66990000	67000000	15	67050000	67060000
15	68870000	68880000	15	68960000	68970000
15	55510000	55520000	15	55570000	55580000
15	74830000	74840000	15	74900000	74910000
15	92390000	92400000	15	92610000	92620000
15	41080000	41090000	15	41130000	41140000
15	67230000	67240000	15	67590000	67600000
15	77410000	77420000	15	77830000	77840000
15	91190000	91200000	15	91420000	91430000
15	71740000	71750000	15	71940000	71950000
15	73850000	73860000	15	73920000	73930000
15	56280000	56290000	15	56340000	56350000
15	90860000	90870000	15	90930000	90940000
15	98450000	98460000	15	98620000	98630000
15	78910000	78920000	15	78990000	79000000
15	50970000	50980000	15	51160000	51170000
15	44950000	44960000	15	45020000	45030000
15	78420000	78430000	15	78480000	78490000
15	99820000	99830000	15	100240000	100250000
15	92640000	92650000	15	93250000	93260000
15	34390000	34400000	15	34510000	34520000
15	69350000	69360000	15	69680000	69690000
15	64500000	64510000	15	64640000	64650000
15	59430000	59440000	15	59780000	59790000
15	42060000	42070000	15	42190000	42200000
15	39970000	39980000	15	40040000	40050000
15	27640000	27650000	15	27720000	27730000
15	100880000	100890000	15	101110000	101120000
15	84100000	84110000	15	84220000	84230000
15	51450000	51460000	15	51670000	51680000
15	83910000	83920000	15	84220000	84230000
15	75060000	75070000	15	75240000	75250000
15	64040000	64050000	15	64180000	64190000
15	101830000	101840000	15	102180000	102190000
15	51940000	51950000	15	52060000	52070000
15	41190000	41200000	15	41310000	41320000
15	91840000	91850000	15	92390000	92400000
15	90300000	90310000	15	90430000	90440000
15	80740000	80750000	15	81260000	81270000
15	59820000	59830000	15	59930000	59940000
15	25750000	25760000	15	26500000	26510000
15	94700000	94710000	15	94870000	94880000
15	75980000	75990000	15	76090000	76100000
15	63580000	63590000	15	63690000	63700000
15	41190000	41200000	15	41470000	41480000
15	70970000	70980000	15	71100000	71110000
15	48000000	48010000	15	48270000	48280000
15	34400000	34410000	15	34490000	34500000
15	101170000	101180000	15	101410000	101420000
15	81390000	81400000	15	81690000	81700000
15	76340000	76350000	15	76440000	76450000
15	74660000	74670000	15	74920000	74930000
15	49520000	49530000	15	49710000	49720000
15	80750000	80760000	15	81060000	81070000
15	31500000	31510000	15	31780000	31790000
15	91840000	91850000	15	92610000	92620000
15	71180000	71190000	15	71730000	71740000
15	47760000	47770000	15	48000000	48010000
15	25750000	25760000	15	27110000	27120000
15	101170000	101180000	15	101540000	101550000
15	72030000	72040000	15	72440000	72450000
15	50440000	50450000	15	50600000	50610000
15	49150000	49160000	15	49430000	49440000
15	20560000	20570000	15	22500000	22510000
16	55520000	55530000	16	55730000	55740000
16	780000	790000	16	830000	840000
16	23190000	23200000	16	23440000	23450000
16	81650000	81660000	16	81750000	81760000
16	23090000	23100000	16	23150000	23160000
16	24050000	24060000	16	24510000	24520000
16	19810000	19820000	16	19890000	19900000
16	11070000	11080000	16	11340000	11350000
16	68930000	68940000	16	69140000	69150000
16	57790000	57800000	16	57890000	57900000
16	82060000	82070000	16	82260000	82270000
16	70440000	70450000	16	89350000	89360000
16	23810000	23820000	16	24040000	24050000
16	77880000	77890000	16	87190000	87200000
16	75230000	75240000	16	75410000	75420000
16	55790000	55800000	16	55860000	55870000
16	31510000	31520000	16	31720000	31730000
16	4340000	4350000	16	4450000	4460000
16	52220000	52230000	16	52940000	52950000
16	86100000	86110000	16	86550000	86560000
16	76110000	76120000	16	89570000	89580000
16	74740000	74750000	16	74890000	74900000
16	21590000	21600000	16	22700000	22710000
16	52100000	52110000	16	53050000	53060000
16	19100000	19110000	16	19510000	19520000
16	55500000	55510000	16	55870000	55880000
16	75030000	75040000	16	75140000	75150000
16	3100000	3110000	16	3170000	3180000
16	5550000	5560000	16	5650000	5660000
16	68290000	68300000	16	68360000	68370000
16	68770000	68780000	16	68820000	68830000
16	57120000	57130000	16	57180000	57190000
16	57630000	57640000	16	57680000	57690000
16	85850000	85860000	16	86050000	86060000
16	84775000	84800000	16	84975000	85000000
16	83975000	84000000	16	84075000	84100000
16	67050000	67075000	16	67200000	67225000
16	67575000	67600000	16	67675000	67700000
16	27225000	27250000	16	27325000	27350000
16	69200000	69225000	16	69300000	69325000
16	58050000	58075000	16	58150000	58175000
16	53075000	53100000	16	53175000	53200000
16	11200000	11225000	16	11325000	11350000
16	69025000	69050000	16	69125000	69150000
16	81400000	81425000	16	81750000	81775000
16	67275000	67300000	16	67475000	67500000
16	11050000	11075000	16	11200000	11225000
16	2075000	2100000	16	2175000	2200000
16	17400000	17425000	16	17550000	17575000
16	10825000	10850000	16	11000000	11025000
16	2300000	2325000	16	2475000	2500000
16	68550000	68575000	16	68725000	68750000
16	11050000	11075000	16	11475000	11500000
16	57775000	57800000	16	58025000	58050000
16	11475000	11500000	16	11725000	11750000
16	750000	775000	16	1150000	1175000
16	69825000	69850000	16	69950000	69975000
16	66425000	66450000	16	66625000	66650000
16	84100000	84125000	16	84200000	84225000
16	14375000	14400000	16	14575000	14600000
16	55975000	56000000	16	56325000	56350000
16	71425000	71450000	16	71525000	71550000
16	54300000	54325000	16	54950000	54975000
16	24300000	24325000	16	24500000	24525000
16	86600000	86625000	16	86850000	86875000
16	83975000	84000000	16	84200000	84225000
16	30075000	30100000	16	30400000	30425000
16	57325000	57350000	16	57550000	57575000
16	54675000	54700000	16	54950000	54975000
16	18800000	18825000	16	18950000	18975000
16	86600000	86625000	16	87075000	87100000
16	68550000	68575000	16	68850000	68875000
16	81950000	81975000	16	82250000	82275000
16	48375000	48400000	16	48550000	48575000
16	31475000	31500000	16	31875000	31900000
16	54300000	54325000	16	54675000	54700000
16	17150000	17175000	16	17400000	17425000
16	11475000	11500000	16	11925000	11950000
16	52100000	52125000	16	52925000	52950000
16	74500000	74525000	16	74650000	74675000
16	77700000	77725000	16	86575000	86600000
16	66425000	66450000	16	66875000	66900000
16	53775000	53800000	16	54300000	54325000
16	10650000	10675000	16	11000000	11025000
16	50250000	50275000	16	50375000	50400000
16	75500000	75525000	16	75775000	75800000
16	53800000	53825000	16	54950000	54975000
16	47075000	47100000	16	48175000	48200000
16	70175000	70200000	16	74325000	74350000
16	68550000	68575000	16	69150000	69175000
16	57335000	57340000	16	57450000	57455000
16	77270000	77275000	16	77615000	77620000
16	19610000	19615000	16	19895000	19900000
16	56640000	56645000	16	56720000	56725000
16	70560000	70565000	16	70685000	70690000
16	58370000	58375000	16	58520000	58525000
16	22215000	22220000	16	22305000	22310000
16	57930000	57935000	16	58030000	58035000
16	10605000	10610000	16	10830000	10835000
16	87810000	87815000	16	87905000	87910000
16	55495000	55500000	16	55735000	55740000
16	77705000	77710000	16	78005000	78010000
16	29235000	29240000	16	88225000	88230000
16	19095000	19100000	16	19385000	19390000
16	19920000	19925000	16	20400000	20405000
17	8310000	8320000	17	8640000	8650000
17	27470000	27480000	17	27540000	27550000
17	73420000	73430000	17	73490000	73500000
17	33320000	33330000	17	33440000	33450000
17	32520000	32530000	17	32580000	32590000
17	1620000	1630000	17	1680000	1690000
17	61500000	61510000	17	61680000	61690000
17	57380000	57390000	17	57510000	57520000
17	46150000	46160000	17	46200000	46210000
17	70720000	70730000	17	71180000	71190000
17	46410000	46420000	17	46660000	46670000
17	45300000	45310000	17	45390000	45400000
17	6370000	6380000	17	6540000	6550000
17	77090000	77100000	17	77380000	77390000
17	25680000	25690000	17	25920000	25930000
17	19890000	19900000	17	20010000	20020000
17	76720000	76730000	17	76770000	76780000
17	40470000	40480000	17	40670000	40680000
17	39060000	39070000	17	39800000	39810000
17	32740000	32750000	17	32960000	32970000
17	25980000	25990000	17	26080000	26090000
17	74000000	74010000	17	74270000	74280000
17	71420000	71430000	17	72170000	72180000
17	55670000	55680000	17	55820000	55830000
17	78400000	78410000	17	78950000	78960000
17	49070000	49080000	17	49230000	49240000
17	42290000	42300000	17	42400000	42410000
17	29870000	29880000	17	30170000	30180000
17	76280000	76290000	17	76420000	76430000
17	4470000	4480000	17	4520000	4530000
17	34980000	34990000	17	35400000	35410000
17	28430000	28440000	17	28660000	28670000
17	6740000	6750000	17	6900000	6910000
17	5480000	5490000	17	6330000	6340000
17	76110000	76120000	17	76240000	76250000
17	45910000	45920000	17	46090000	46100000
17	34980000	34990000	17	35580000	35590000
17	66770000	66780000	17	67230000	67240000
17	55210000	55220000	17	55820000	55830000
17	17790000	17800000	17	17930000	17940000
17	66460000	66470000	17	66750000	66760000
17	59710000	59720000	17	59910000	59920000
17	29330000	29340000	17	29540000	29550000
17	67330000	67340000	17	67510000	67520000
17	66770000	66780000	17	66960000	66970000
17	19410000	19420000	17	19660000	19670000
17	61990000	62000000	17	62210000	62220000
17	56780000	56790000	17	57080000	57090000
17	32100000	32110000	17	32690000	32700000
17	61160000	61170000	17	61480000	61490000
17	59070000	59080000	17	59300000	59310000
17	12160000	12170000	17	12640000	12650000
17	39700000	39710000	17	39810000	39820000
17	40110000	40120000	17	40260000	40270000
17	43290000	43300000	17	43460000	43470000
17	46100000	46110000	17	46150000	46160000
17	55970000	55980000	17	56020000	56030000
17	40470000	40480000	17	40550000	40560000
17	73670000	73680000	17	73740000	73750000
17	75440000	75450000	17	75490000	75500000
17	57830000	57840000	17	57920000	57930000
17	79010000	79020000	17	79060000	79070000
17	73900000	73910000	17	74000000	74010000
17	36710000	36720000	17	36820000	36830000
17	48290000	48300000	17	48340000	48350000
17	73320000	73330000	17	73390000	73400000
17	43390000	43400000	17	43440000	43450000
17	74300000	74310000	17	74390000	74400000
17	43210000	43220000	17	43270000	43280000
17	53600000	53610000	17	53840000	53850000
17	37700000	37710000	17	37770000	37780000
17	36500000	36510000	17	36560000	36570000
17	38590000	38600000	17	38710000	38720000
17	26080000	26090000	17	26200000	26210000
17	47510000	47520000	17	47630000	47640000
17	33640000	33650000	17	33860000	33870000
17	25780000	25790000	17	25920000	25930000
17	6940000	6950000	17	7040000	7050000
17	46100000	46110000	17	46200000	46210000
17	76350000	76360000	17	76410000	76420000
17	75320000	75330000	17	75490000	75500000
17	79380000	79390000	17	79440000	79450000
17	7760000	7770000	17	7940000	7950000
17	46890000	46900000	17	46950000	46960000
17	37220000	37230000	17	37300000	37310000
17	7625000	7650000	17	7875000	7900000
17	37125000	37150000	17	37300000	37325000
17	27075000	27100000	17	27200000	27225000
17	76525000	76550000	17	76650000	76675000
17	37775000	37800000	17	37875000	37900000
17	70575000	70600000	17	70675000	70700000
17	48925000	48950000	17	49025000	49050000
17	48625000	48650000	17	48750000	48775000
17	40725000	40750000	17	40825000	40850000
17	76850000	76875000	17	76950000	76975000
17	66250000	66275000	17	66425000	66450000
17	62100000	62125000	17	62200000	62225000
17	46550000	46575000	17	46650000	46675000
17	56375000	56400000	17	56500000	56525000
17	37900000	37925000	17	38075000	38100000
17	77750000	77775000	17	77950000	77975000
17	79225000	79250000	17	79425000	79450000
17	30800000	30825000	17	30925000	30950000
17	1800000	1825000	17	1925000	1950000
17	29700000	29725000	17	29825000	29850000
17	32100000	32125000	17	32475000	32500000
17	71425000	71450000	17	71625000	71650000
17	39050000	39075000	17	39675000	39700000
17	27975000	28000000	17	28075000	28100000
17	44125000	44150000	17	44250000	44275000
17	39475000	39500000	17	39650000	39675000
17	33925000	33950000	17	34050000	34075000
17	7975000	8000000	17	8200000	8225000
17	65350000	65375000	17	65675000	65700000
17	74500000	74525000	17	74600000	74625000
17	42975000	43000000	17	43175000	43200000
17	4675000	4700000	17	4775000	4800000
17	70250000	70275000	17	70450000	70475000
17	46800000	46825000	17	46950000	46975000
17	75525000	75550000	17	76000000	76025000
17	37775000	37800000	17	38125000	38150000
17	25550000	25575000	17	25925000	25950000
17	30975000	31000000	17	31075000	31100000
17	38450000	38475000	17	38675000	38700000
17	55325000	55350000	17	55800000	55825000
17	66150000	66175000	17	66450000	66475000
17	46425000	46450000	17	46525000	46550000
17	31100000	31125000	17	31200000	31225000
17	30800000	30825000	17	31075000	31100000
17	17250000	17275000	17	17400000	17425000
17	15150000	15175000	17	15400000	15425000
17	6550000	6575000	17	6900000	6925000
17	64250000	64275000	17	64625000	64650000
17	30325000	30350000	17	30450000	30475000
17	42000000	42025000	17	42225000	42250000
17	38775000	38800000	17	38925000	38950000
17	58200000	58225000	17	58500000	58525000
17	1975000	2000000	17	2125000	2150000
17	70100000	70125000	17	70400000	70425000
17	27700000	27725000	17	27850000	27875000
17	48600000	48625000	17	48900000	48925000
17	10625000	10650000	17	10725000	10750000
17	58300000	58325000	17	58500000	58525000
17	49425000	49450000	17	49600000	49625000
17	700000	725000	17	800000	825000
17	39475000	39500000	17	39800000	39825000
17	55200000	55225000	17	55900000	55925000
17	17575000	17600000	17	17750000	17775000
17	17400000	17425000	17	17525000	17550000
17	70100000	70125000	17	70525000	70550000
17	66525000	66550000	17	66750000	66775000
17	36625000	36650000	17	36800000	36825000
17	21175000	21200000	17	21425000	21450000
17	71625000	71650000	17	72175000	72200000
17	53425000	53450000	17	53575000	53600000
17	70550000	70575000	17	71175000	71200000
17	4100000	4125000	17	4300000	4325000
17	5475000	5500000	17	6175000	6200000
17	72200000	72225000	17	72450000	72475000
17	55925000	55950000	17	56175000	56200000
17	43500000	43525000	17	43650000	43675000
17	42475000	42500000	17	42700000	42725000
17	27950000	27975000	17	28250000	28275000
17	1150000	1175000	17	1400000	1425000
17	49825000	49850000	17	50175000	50200000
17	8300000	8325000	17	8775000	8800000
17	80075000	80100000	17	80225000	80250000
17	57375000	57400000	17	57625000	57650000
17	32725000	32750000	17	33450000	33475000
17	5950000	5975000	17	6325000	6350000
17	33475000	33500000	17	34050000	34075000
17	60750000	60775000	17	61475000	61500000
17	56575000	56600000	17	57075000	57100000
17	57975000	58000000	17	58100000	58125000
17	17575000	17600000	17	17925000	17950000
17	2725000	2750000	17	2900000	2925000
17	32250000	32275000	17	32675000	32700000
17	10775000	10800000	17	11025000	11050000
17	67550000	67575000	17	68600000	68625000
17	21225000	21250000	17	22075000	22100000
17	67550000	67575000	17	68125000	68150000
17	57800000	57825000	17	58100000	58125000
17	69225000	69250000	17	70100000	70125000
17	43500000	43525000	17	43900000	43925000
17	46100000	46125000	17	46675000	46700000
17	59475000	59500000	17	59900000	59925000
17	58775000	58800000	17	59625000	59650000
17	10225000	10250000	17	10500000	10525000
17	69450000	69475000	17	70525000	70550000
17	9825000	9850000	17	10500000	10525000
17	41775000	41780000	17	41835000	41840000
17	32525000	32530000	17	32685000	32690000
17	41655000	41660000	17	41750000	41755000
17	72375000	72380000	17	72450000	72455000
17	47935000	47940000	17	48075000	48080000
17	47645000	47650000	17	47770000	47775000
17	64710000	64715000	17	64900000	64905000
17	45915000	45920000	17	45965000	45970000
17	41400000	41405000	17	41465000	41470000
17	26130000	26135000	17	26205000	26210000
17	7760000	7765000	17	7890000	7895000
17	42850000	42855000	17	42940000	42945000
17	41470000	41475000	17	41560000	41565000
17	43355000	43360000	17	43460000	43465000
17	75080000	75085000	17	75240000	75245000
17	19265000	19270000	17	19350000	19355000
17	39890000	39895000	17	39955000	39960000
17	77770000	77775000	17	77810000	77815000
17	6375000	6380000	17	6455000	6460000
17	27295000	27300000	17	27435000	27440000
17	74460000	74465000	17	74495000	74500000
17	48275000	48280000	17	48370000	48375000
17	47390000	47395000	17	47470000	47475000
17	38465000	38470000	17	38500000	38505000
17	28135000	28140000	17	28255000	28260000
17	72740000	72745000	17	72860000	72865000
17	25565000	25570000	17	25655000	25660000
17	76490000	76495000	17	76700000	76705000
17	71250000	71255000	17	71365000	71370000
17	55925000	55930000	17	56070000	56075000
17	48105000	48110000	17	48160000	48165000
17	42975000	42980000	17	43095000	43100000
17	17255000	17260000	17	17545000	17550000
17	74860000	74865000	17	75050000	75055000
17	60780000	60785000	17	61045000	61050000
17	59495000	59500000	17	59630000	59635000
17	30575000	30580000	17	30640000	30645000
17	43715000	43720000	17	43905000	43910000
17	41650000	41655000	17	41835000	41840000
17	700000	705000	17	880000	885000
17	38170000	38175000	17	38445000	38450000
18	3775000	3800000	18	3975000	4000000
18	72025000	72050000	18	72150000	72175000
18	34900000	34925000	18	35100000	35125000
18	43850000	43875000	18	44050000	44075000
18	22175000	22200000	18	22300000	22325000
18	12750000	12775000	18	12875000	12900000
18	42250000	42275000	18	42450000	42475000
18	20700000	20725000	18	20975000	21000000
18	60675000	60700000	18	60975000	61000000
18	21500000	21525000	18	21675000	21700000
18	13200000	13225000	18	13500000	13525000
18	29850000	29875000	18	30050000	30075000
18	5875000	5900000	18	6500000	6525000
18	60375000	60400000	18	60475000	60500000
18	47075000	47100000	18	47375000	47400000
18	10850000	10875000	18	11025000	11050000
18	30275000	30300000	18	30500000	30525000
18	5875000	5900000	18	6200000	6225000
18	33325000	33350000	18	33525000	33550000
18	2925000	2950000	18	3125000	3150000
18	33875000	33900000	18	34250000	34275000
18	3850000	3875000	18	3975000	4000000
18	13200000	13225000	18	13625000	13650000
18	46200000	46225000	18	46750000	46775000
18	28825000	28850000	18	29075000	29100000
18	57650000	57675000	18	58075000	58100000
18	54400000	54425000	18	55200000	55225000
18	74500000	74525000	18	74675000	74700000
18	42250000	42275000	18	42775000	42800000
18	64750000	64775000	18	64850000	64875000
18	74700000	74725000	18	74900000	74925000
18	5600000	5625000	18	5825000	5850000
18	59850000	59875000	18	60075000	60100000
18	59200000	59225000	18	59775000	59800000
18	28550000	28575000	18	29125000	29150000
18	23875000	23900000	18	24200000	24225000
18	57125000	57150000	18	57475000	57500000
18	11725000	11750000	18	12025000	12050000
18	43250000	43275000	18	43650000	43675000
18	5850000	5875000	18	6875000	6900000
18	65175000	65200000	18	66300000	66325000
18	4100000	4125000	18	5025000	5050000
18	55700000	55725000	18	56150000	56175000
18	47525000	47550000	18	47875000	47900000
18	52900000	52925000	18	53250000	53275000
18	20375000	20400000	18	20975000	21000000
18	66500000	66525000	18	67725000	67750000
18	57850000	57875000	18	58200000	58225000
18	33325000	33350000	18	33850000	33875000
18	23875000	23900000	18	24575000	24600000
18	64875000	64900000	18	66325000	66350000
18	12725000	12750000	18	13150000	13175000
18	1575000	1600000	18	2525000	2550000
18	850000	875000	18	2550000	2575000
18	51100000	51125000	18	51625000	51650000
18	68150000	68175000	18	70200000	70225000
18	3450000	3460000	18	3660000	3670000
18	21200000	21210000	18	21260000	21270000
18	20390000	20400000	18	20500000	20510000
18	59850000	59860000	18	59910000	59920000
18	3600000	3610000	18	3660000	3670000
18	3450000	3460000	18	3530000	3540000
18	56450000	56460000	18	56710000	56720000
18	55720000	55730000	18	55770000	55780000
18	67870000	67880000	18	67950000	67960000
18	55410000	55420000	18	55460000	55470000
18	59560000	59570000	18	59610000	59620000
18	12740000	12750000	18	12930000	12940000
18	55710000	55720000	18	55790000	55800000
18	44620000	44630000	18	44730000	44740000
18	56450000	56460000	18	56530000	56540000
18	8650000	8660000	18	8980000	8990000
18	56440000	56450000	18	56730000	56740000
18	45550000	45560000	18	45660000	45670000
18	6920000	6930000	18	6990000	7000000
18	12400000	12410000	18	12650000	12660000
18	74110000	74120000	18	74390000	74400000
18	67860000	67870000	18	68120000	68130000
18	43730000	43740000	18	44230000	44240000
18	24940000	24950000	18	25170000	25180000
18	3280000	3290000	18	3440000	3450000
18	45550000	45560000	18	45990000	46000000
18	2920000	2930000	18	3240000	3250000
18	77140000	77150000	18	77400000	77410000
18	71860000	71870000	18	72000000	72010000
18	740000	750000	18	830000	840000
18	56000000	56010000	18	56160000	56170000
18	46000000	46010000	18	46190000	46200000
18	43850000	43860000	18	44230000	44240000
18	21200000	21210000	18	21390000	21400000
18	9960000	9970000	18	10520000	10530000
18	29740000	29750000	18	30130000	30140000
18	57660000	57670000	18	58210000	58220000
18	53080000	53090000	18	53250000	53260000
18	33670000	33680000	18	33860000	33870000
18	29840000	29850000	18	30120000	30130000
18	620000	630000	18	830000	840000
18	61180000	61190000	18	61400000	61410000
18	48030000	48040000	18	48310000	48320000
18	6540000	6550000	18	6880000	6890000
18	40170000	40180000	18	40850000	40860000
18	75830000	75840000	18	76350000	76360000
18	33590000	33600000	18	33860000	33870000
18	52900000	52910000	18	54240000	54250000
18	43545000	43550000	18	43650000	43655000
18	3280000	3285000	18	3665000	3670000
18	11935000	11940000	18	12035000	12040000
18	3450000	3455000	18	3595000	3600000
18	56190000	56195000	18	56430000	56435000
18	60380000	60385000	18	60645000	60650000
18	61185000	61190000	18	61515000	61520000
18	52345000	52350000	18	52650000	52655000
18	18780000	18785000	18	19015000	19020000
18	44740000	44745000	18	45280000	45285000
1	182925000	182950000	1	183200000	183225000
1	201850000	201875000	1	202100000	202125000
1	19700000	19725000	1	19975000	20000000
1	153750000	153775000	1	153925000	153950000
1	154925000	154950000	1	155025000	155050000
1	156050000	156075000	1	156175000	156200000
1	23025000	23050000	1	23200000	23225000
1	206975000	207000000	1	207075000	207100000
1	223300000	223325000	1	223400000	223425000
1	168875000	168900000	1	169075000	169100000
1	19225000	19250000	1	19400000	19425000
1	231150000	231175000	1	231325000	231350000
1	210375000	210400000	1	210475000	210500000
1	234850000	234875000	1	235025000	235050000
1	225650000	225675000	1	225950000	225975000
1	25925000	25950000	1	26125000	26150000
1	234875000	234900000	1	234975000	235000000
1	27000000	27025000	1	27100000	27125000
1	236025000	236050000	1	236125000	236150000
1	225825000	225850000	1	225950000	225975000
1	109800000	109825000	1	109925000	109950000
1	36600000	36625000	1	36750000	36775000
1	168800000	168825000	1	169075000	169100000
1	236275000	236300000	1	236650000	236675000
1	225725000	225750000	1	225950000	225975000
1	94975000	95000000	1	95250000	95275000
1	47075000	47100000	1	47175000	47200000
1	162025000	162050000	1	162225000	162250000
1	32675000	32700000	1	32800000	32825000
1	27425000	27450000	1	27600000	27625000
1	182975000	183000000	1	183150000	183175000
1	52350000	52375000	1	52450000	52475000
1	157150000	157175000	1	157450000	157475000
1	174725000	174750000	1	174950000	174975000
1	45825000	45850000	1	45950000	45975000
1	180200000	180225000	1	180375000	180400000
1	174825000	174850000	1	174925000	174950000
1	232625000	232650000	1	232750000	232775000
1	169550000	169575000	1	169675000	169700000
1	17450000	17475000	1	17650000	17675000
1	211475000	211500000	1	211650000	211675000
1	85925000	85950000	1	86025000	86050000
1	227500000	227525000	1	227600000	227625000
1	224700000	224725000	1	225025000	225050000
1	42025000	42050000	1	42250000	42275000
1	2350000	2375000	1	2450000	2475000
1	224300000	224325000	1	224500000	224525000
1	223300000	223325000	1	223475000	223500000
1	230200000	230225000	1	230400000	230425000
1	165100000	165125000	1	165325000	165350000
1	116150000	116175000	1	116250000	116275000
1	3400000	3425000	1	3525000	3550000
1	219550000	219575000	1	219725000	219750000
1	168400000	168425000	1	168525000	168550000
1	185275000	185300000	1	185625000	185650000
1	171950000	171975000	1	172375000	172400000
1	164550000	164575000	1	164750000	164775000
1	171075000	171100000	1	171175000	171200000
1	239550000	239575000	1	240050000	240075000
1	153475000	153500000	1	153600000	153625000
1	150025000	150050000	1	150125000	150150000
1	91975000	92000000	1	92375000	92400000
1	54325000	54350000	1	54425000	54450000
1	48550000	48575000	1	48675000	48700000
1	168600000	168625000	1	169075000	169100000
1	59200000	59225000	1	60200000	60225000
1	211850000	211875000	1	212000000	212025000
1	171075000	171100000	1	171275000	171300000
1	112325000	112350000	1	112525000	112550000
1	32025000	32050000	1	32225000	32250000
1	176850000	176875000	1	177025000	177050000
1	45275000	45300000	1	45450000	45475000
1	28175000	28200000	1	28300000	28325000
1	22450000	22475000	1	22725000	22750000
1	159750000	159775000	1	159975000	160000000
1	112925000	112950000	1	113150000	113175000
1	31650000	31675000	1	31875000	31900000
1	6300000	6325000	1	6450000	6475000
1	229375000	229400000	1	229600000	229625000
1	179025000	179050000	1	179325000	179350000
1	169550000	169575000	1	169775000	169800000
1	157325000	157350000	1	157450000	157475000
1	211850000	211875000	1	212200000	212225000
1	176325000	176350000	1	176650000	176675000
1	54575000	54600000	1	54850000	54875000
1	33750000	33775000	1	33925000	33950000
1	23300000	23325000	1	23500000	23525000
1	1050000	1075000	1	1150000	1175000
1	93900000	93925000	1	94075000	94100000
1	9325000	9350000	1	9525000	9550000
1	197575000	197600000	1	197875000	197900000
1	180475000	180500000	1	180825000	180850000
1	84600000	84625000	1	84875000	84900000
1	29200000	29225000	1	29500000	29525000
1	27625000	27650000	1	27925000	27950000
1	245000000	245025000	1	245200000	245225000
1	115675000	115700000	1	116000000	116025000
1	89450000	89475000	1	89825000	89850000
1	16575000	16600000	1	16675000	16700000
1	221900000	221925000	1	222175000	222200000
1	171275000	171300000	1	171450000	171475000
1	169075000	169100000	1	169300000	169325000
1	112925000	112950000	1	113225000	113250000
1	39550000	39575000	1	39850000	39875000
1	233925000	233950000	1	234125000	234150000
1	220375000	220400000	1	220950000	220975000
1	202450000	202475000	1	202550000	202575000
1	176850000	176875000	1	177200000	177225000
1	154525000	154550000	1	155025000	155050000
1	100800000	100825000	1	100900000	100925000
1	20225000	20250000	1	20475000	20500000
1	2125000	2150000	1	2300000	2325000
1	90100000	90125000	1	90225000	90250000
1	50875000	50900000	1	51050000	51075000
1	235400000	235425000	1	235575000	235600000
1	175125000	175150000	1	175425000	175450000
1	101375000	101400000	1	101750000	101775000
1	101175000	101200000	1	101325000	101350000
1	85225000	85250000	1	85375000	85400000
1	67675000	67700000	1	67950000	67975000
1	54675000	54700000	1	54950000	54975000
1	235675000	235700000	1	235925000	235950000
1	234625000	234650000	1	234850000	234875000
1	233750000	233775000	1	233925000	233950000
1	233525000	233550000	1	234200000	234225000
1	206650000	206675000	1	207075000	207100000
1	117350000	117375000	1	117575000	117600000
1	65700000	65725000	1	65875000	65900000
1	65525000	65550000	1	65650000	65675000
1	36550000	36575000	1	36875000	36900000
1	202300000	202325000	1	202675000	202700000
1	152150000	152175000	1	152425000	152450000
1	113675000	113700000	1	114200000	114225000
1	245300000	245325000	1	246150000	246175000
1	232000000	232025000	1	232750000	232775000
1	176850000	176875000	1	177300000	177325000
1	163325000	163350000	1	165025000	165050000
1	40050000	40075000	1	40175000	40200000
1	232425000	232450000	1	232750000	232775000
1	43225000	43250000	1	43525000	43550000
1	218500000	218525000	1	219550000	219575000
1	178725000	178750000	1	178950000	178975000
1	177925000	177950000	1	178225000	178250000
1	89125000	89150000	1	89325000	89350000
1	85575000	85600000	1	85700000	85725000
1	161750000	161775000	1	161975000	162000000
1	37900000	37925000	1	38125000	38150000
1	244000000	244025000	1	244425000	244450000
1	241675000	241700000	1	242000000	242025000
1	212650000	212675000	1	212950000	212975000
1	181425000	181450000	1	182025000	182050000
1	167225000	167250000	1	167500000	167525000
1	165575000	165600000	1	165850000	165875000
1	164750000	164775000	1	165025000	165050000
1	151400000	151425000	1	151700000	151725000
1	65125000	65150000	1	65275000	65300000
1	245300000	245325000	1	246600000	246625000
1	227650000	227675000	1	228125000	228150000
1	178500000	178525000	1	178950000	178975000
1	100925000	100950000	1	101325000	101350000
1	87775000	87800000	1	88425000	88450000
1	49025000	49050000	1	49275000	49300000
1	32850000	32875000	1	33100000	33125000
1	218500000	218525000	1	219725000	219750000
1	210625000	210650000	1	211300000	211325000
1	172400000	172425000	1	172675000	172700000
1	165100000	165125000	1	165550000	165575000
1	21550000	21575000	1	21975000	22000000
1	110075000	110100000	1	110525000	110550000
1	64725000	64750000	1	64925000	64950000
1	22025000	22050000	1	22275000	22300000
1	8625000	8650000	1	8775000	8800000
1	244750000	244775000	1	245200000	245225000
1	168300000	168325000	1	168525000	168550000
1	167025000	167050000	1	167500000	167525000
1	86925000	86950000	1	87150000	87175000
1	64075000	64100000	1	64700000	64725000
1	62950000	62975000	1	63200000	63225000
1	221050000	221075000	1	221600000	221625000
1	43025000	43050000	1	43200000	43225000
1	212650000	212675000	1	213150000	213175000
1	196300000	196325000	1	196625000	196650000
1	186425000	186450000	1	186950000	186975000
1	153625000	153650000	1	153950000	153975000
1	113425000	113450000	1	113600000	113625000
1	198050000	198075000	1	198425000	198450000
1	117600000	117625000	1	117800000	117825000
1	117100000	117125000	1	117575000	117600000
1	21000000	21025000	1	21500000	21525000
1	20225000	20250000	1	20800000	20825000
1	219550000	219575000	1	219975000	220000000
1	218500000	218525000	1	219975000	220000000
1	197475000	197500000	1	197875000	197900000
1	113675000	113700000	1	113975000	114000000
1	87750000	87775000	1	88750000	88775000
1	213550000	213575000	1	214275000	214300000
1	208800000	208825000	1	209650000	209675000
1	199650000	199675000	1	200450000	200475000
1	161450000	161475000	1	161700000	161725000
1	157825000	157850000	1	158075000	158100000
1	101075000	101100000	1	101325000	101350000
1	28975000	29000000	1	29175000	29200000
1	7100000	7125000	1	7700000	7725000
1	202150000	202175000	1	202675000	202700000
1	87300000	87325000	1	87550000	87575000
1	211500000	211525000	1	211825000	211850000
1	65675000	65700000	1	66150000	66175000
1	64725000	64750000	1	65125000	65150000
1	111575000	111600000	1	111925000	111950000
1	59225000	59250000	1	59750000	59775000
1	31650000	31675000	1	32000000	32025000
1	218500000	218525000	1	219325000	219350000
1	102275000	102300000	1	102650000	102675000
1	66425000	66450000	1	66900000	66925000
1	169875000	169900000	1	170850000	170875000
1	51225000	51250000	1	51650000	51675000
1	240350000	240375000	1	240850000	240875000
1	184050000	184075000	1	184650000	184675000
1	29550000	29575000	1	31175000	31200000
1	209575000	209600000	1	209975000	210000000
1	101975000	102000000	1	102275000	102300000
1	91175000	91200000	1	91425000	91450000
1	70575000	70600000	1	70975000	71000000
1	92450000	92475000	1	92750000	92775000
1	8600000	8625000	1	8875000	8900000
1	192425000	192450000	1	192975000	193000000
1	90075000	90100000	1	90450000	90475000
1	87775000	87800000	1	88525000	88550000
1	75700000	75725000	1	76100000	76125000
1	45475000	45500000	1	45950000	45975000
1	170925000	170950000	1	171175000	171200000
1	57275000	57300000	1	58500000	58525000
1	11100000	11125000	1	11700000	11725000
1	243500000	243525000	1	244425000	244450000
1	174725000	174750000	1	175075000	175100000
1	99625000	99650000	1	100175000	100200000
1	52575000	52600000	1	53150000	53175000
1	47650000	47675000	1	48175000	48200000
1	28575000	28600000	1	28900000	28925000
1	163500000	163525000	1	164500000	164525000
1	91725000	91750000	1	92375000	92400000
[truncated: 2,732 more rows]

## Sheet: S010
Supplementary Table S5: Chromatin loops called by HiCCUPS from Hi-C libraries
#chr1	x1	x2	chr2	y1	y2
9	139680000	139690000	9	139920000	139930000
9	94530000	94540000	9	94710000	94720000
9	112660000	112670000	9	112820000	112830000
9	107620000	107630000	9	107680000	107690000
9	97540000	97550000	9	97620000	97630000
9	135380000	135390000	9	135670000	135680000
9	117160000	117170000	9	117410000	117420000
9	116910000	116920000	9	117050000	117060000
9	95100000	95110000	9	95200000	95210000
9	124450000	124460000	9	124750000	124760000
9	100170000	100180000	9	100370000	100380000
9	74890000	74900000	9	75440000	75450000
9	138860000	138870000	9	139010000	139020000
9	107620000	107630000	9	107910000	107920000
9	89950000	89960000	9	90270000	90280000
9	35110000	35120000	9	35470000	35480000
9	5180000	5190000	9	5590000	5600000
9	134630000	134640000	9	135120000	135130000
9	124300000	124310000	9	124750000	124760000
9	100470000	100480000	9	100650000	100660000
9	95920000	95930000	9	96060000	96070000
9	89560000	89570000	9	89930000	89940000
9	4760000	4770000	9	4920000	4930000
9	100240000	100250000	9	100360000	100370000
9	96440000	96450000	9	96720000	96730000
9	71190000	71200000	9	71610000	71620000
9	37910000	37920000	9	38360000	38370000
9	140010000	140020000	9	140120000	140130000
9	127630000	127640000	9	127700000	127710000
9	114520000	114530000	9	115120000	115130000
9	103470000	103480000	9	104070000	104080000
9	5880000	5890000	9	6050000	6060000
9	102560000	102570000	9	102770000	102780000
9	98480000	98490000	9	98970000	98980000
9	5180000	5190000	9	5420000	5430000
9	140180000	140190000	9	140290000	140300000
9	124880000	124890000	9	125210000	125220000
9	123970000	123980000	9	124160000	124170000
9	113400000	113410000	9	114050000	114060000
9	110240000	110250000	9	111320000	111330000
9	91930000	91940000	9	92160000	92170000
9	21810000	21820000	9	22230000	22240000
9	19920000	19930000	9	20940000	20950000
9	9600000	9610000	9	9790000	9800000
9	135280000	135290000	9	135670000	135680000
9	130350000	130360000	9	130680000	130690000
9	126300000	126310000	9	126800000	126810000
9	110240000	110250000	9	111030000	111040000
9	99090000	99100000	9	99420000	99430000
9	71190000	71200000	9	71640000	71650000
9	113210000	113220000	9	113380000	113390000
9	21460000	21470000	9	21790000	21800000
9	18250000	18260000	9	19010000	19020000
9	125110000	125120000	9	125570000	125580000
9	123510000	123520000	9	123820000	123830000
9	107540000	107550000	9	108170000	108180000
9	20880000	20890000	9	21110000	21120000
9	3730000	3740000	9	4220000	4230000
9	127530000	127540000	9	128130000	128140000
9	92900000	92910000	9	93630000	93640000
9	75810000	75820000	9	77180000	77190000
9	32370000	32380000	9	32970000	32980000
9	140750000	140760000	9	140880000	140890000
9	88430000	88440000	9	88850000	88860000
9	129080000	129090000	9	129150000	129160000
9	123980000	123990000	9	124030000	124040000
9	129260000	129270000	9	129320000	129330000
9	132170000	132180000	9	132220000	132230000
9	33100000	33110000	9	33160000	33170000
9	130260000	130270000	9	130340000	130350000
9	123630000	123640000	9	123690000	123700000
9	5440000	5450000	9	5580000	5590000
9	123970000	123980000	9	124060000	124070000
9	97440000	97450000	9	97890000	97900000
9	4930000	4940000	9	4980000	4990000
9	27720000	27730000	9	28070000	28080000
9	112670000	112680000	9	112730000	112740000
9	73030000	73040000	9	73090000	73100000
9	124880000	124890000	9	125110000	125120000
9	114850000	114860000	9	115120000	115130000
9	116870000	116880000	9	117050000	117060000
9	131630000	131640000	9	131680000	131690000
9	139840000	139850000	9	139920000	139930000
9	117440000	117450000	9	117660000	117670000
9	132250000	132260000	9	132370000	132380000
9	27030000	27040000	9	27270000	27280000
9	91200000	91210000	9	91610000	91620000
9	130350000	130360000	9	130490000	130500000
9	21810000	21820000	9	22030000	22040000
9	100970000	100980000	9	101020000	101030000
9	73110000	73120000	9	73160000	73170000
9	21320000	21330000	9	21390000	21400000
9	6350000	6360000	9	6560000	6570000
9	89560000	89570000	9	89670000	89680000
9	133640000	133650000	9	133740000	133750000
9	112000000	112010000	9	112080000	112090000
9	101760000	101770000	9	101900000	101910000
9	14600000	14625000	9	14750000	14775000
9	34425000	34450000	9	34575000	34600000
9	126875000	126900000	9	127050000	127075000
9	97625000	97650000	9	97750000	97775000
9	114650000	114675000	9	114800000	114825000
9	132700000	132725000	9	132800000	132825000
9	117250000	117275000	9	117400000	117425000
9	129975000	130000000	9	130100000	130125000
9	107750000	107775000	9	107900000	107925000
9	130525000	130550000	9	130675000	130700000
9	134225000	134250000	9	134325000	134350000
9	95250000	95275000	9	95375000	95400000
9	85950000	85975000	9	86150000	86175000
9	131925000	131950000	9	132250000	132275000
9	92000000	92025000	9	92150000	92175000
9	100825000	100850000	9	100950000	100975000
9	97525000	97550000	9	97875000	97900000
9	74225000	74250000	9	74375000	74400000
9	74425000	74450000	9	74625000	74650000
9	37925000	37950000	9	38050000	38075000
9	15275000	15300000	9	15400000	15425000
9	114875000	114900000	9	114975000	115000000
9	93775000	93800000	9	94175000	94200000
9	116050000	116075000	9	116150000	116175000
9	72950000	72975000	9	73075000	73100000
9	74975000	75000000	9	75200000	75225000
9	96200000	96225000	9	96325000	96350000
9	82175000	82200000	9	82275000	82300000
9	18250000	18275000	9	18375000	18400000
9	132075000	132100000	9	132350000	132375000
9	95750000	95775000	9	95850000	95875000
9	95100000	95125000	9	95375000	95400000
9	127700000	127725000	9	127900000	127925000
9	72025000	72050000	9	72475000	72500000
9	19050000	19075000	9	19175000	19200000
9	133575000	133600000	9	133800000	133825000
9	120400000	120425000	9	120525000	120550000
9	75450000	75475000	9	75675000	75700000
9	102775000	102800000	9	102975000	103000000
9	13425000	13450000	9	14350000	14375000
9	80875000	80900000	9	80975000	81000000
9	15200000	15225000	9	15400000	15425000
9	87275000	87300000	9	87550000	87575000
9	113800000	113825000	9	114050000	114075000
9	101600000	101625000	9	101900000	101925000
9	3725000	3750000	9	4325000	4350000
9	118350000	118375000	9	119400000	119425000
9	37900000	37925000	9	38150000	38175000
9	17800000	17825000	9	18200000	18225000
9	128150000	128175000	9	128975000	129000000
9	80050000	80075000	9	80350000	80375000
9	123500000	123525000	9	123700000	123725000
9	17100000	17125000	9	17450000	17475000
9	89025000	89050000	9	89925000	89950000
9	117850000	117875000	9	118275000	118300000
9	4750000	4775000	9	5575000	5600000
9	111325000	111350000	9	111500000	111525000
9	38075000	38100000	9	38350000	38375000
9	116050000	116075000	9	116400000	116425000
9	107625000	107650000	9	108175000	108200000
9	89100000	89125000	9	89550000	89575000
9	78475000	78500000	9	78900000	78925000
9	99600000	99625000	9	100150000	100175000
9	93675000	93700000	9	94175000	94200000
9	4750000	4775000	9	5425000	5450000
9	112325000	112350000	9	112575000	112600000
9	130250000	130275000	9	130450000	130475000
9	122300000	122325000	9	122725000	122750000
9	97425000	97450000	9	97750000	97775000
9	93675000	93700000	9	94425000	94450000
9	130250000	130275000	9	130675000	130700000
9	117775000	117800000	9	118275000	118300000
9	97425000	97450000	9	97625000	97650000
9	21300000	21325000	9	21775000	21800000
9	95875000	95900000	9	96325000	96350000
9	77875000	77900000	9	78475000	78500000
9	15200000	15225000	9	15600000	15625000
9	134225000	134250000	9	134600000	134625000
9	2850000	2875000	9	3175000	3200000
9	133625000	133650000	9	133900000	133925000
9	128150000	128175000	9	128375000	128400000
9	124850000	124875000	9	125550000	125575000
9	102550000	102575000	9	102975000	103000000
9	90775000	90800000	9	91175000	91200000
9	73525000	73550000	9	73850000	73875000
9	72275000	72300000	9	72500000	72525000
9	12700000	12725000	9	13075000	13100000
9	87275000	87300000	9	87850000	87875000
9	110225000	110250000	9	111525000	111550000
9	93775000	93800000	9	94450000	94475000
9	35950000	35975000	9	36325000	36350000
9	6050000	6075000	9	6300000	6325000
9	94900000	94925000	9	95375000	95400000
9	92200000	92225000	9	93625000	93650000
9	111650000	111675000	9	112075000	112100000
9	101950000	101975000	9	103075000	103100000
9	19900000	19925000	9	21100000	21125000
9	91200000	91225000	9	91875000	91900000
9	74200000	74225000	9	74625000	74650000
9	79400000	79425000	9	79750000	79775000
9	77800000	77825000	9	78900000	78925000
9	73900000	73925000	9	74425000	74450000
9	21800000	21825000	9	22450000	22475000
9	99600000	99625000	9	100350000	100375000
9	2850000	2875000	9	4325000	4350000
9	117425000	117450000	9	118275000	118300000
9	18250000	18275000	9	19450000	19475000
9	102775000	102800000	9	103350000	103375000
9	122300000	122325000	9	123225000	123250000
9	125225000	125250000	9	125725000	125750000
9	17800000	17825000	9	19025000	19050000
9	92800000	92825000	9	130875000	130900000
9	125840000	125845000	9	126110000	126115000
9	134050000	134055000	9	134210000	134215000
9	27330000	27335000	9	27545000	27550000
9	33080000	33085000	9	33225000	33230000
9	35790000	35795000	9	35880000	35885000
9	79070000	79075000	9	79270000	79275000
9	124080000	124085000	9	124135000	124140000
9	129465000	129470000	9	129540000	129545000
9	36405000	36410000	9	36555000	36560000
9	107690000	107695000	9	107725000	107730000
9	72585000	72590000	9	72725000	72730000
9	92210000	92215000	9	92865000	92870000
9	35900000	35905000	9	35945000	35950000
9	75720000	75725000	9	75795000	75800000
9	36100000	36105000	9	36165000	36170000
9	134465000	134470000	9	134615000	134620000
9	131900000	131905000	9	132370000	132375000
9	127535000	127540000	9	127610000	127615000
9	77390000	77395000	9	77615000	77620000
9	116355000	116360000	9	116415000	116420000
9	132500000	132505000	9	132545000	132550000
9	74650000	74655000	9	74885000	74890000
9	139380000	139385000	9	139520000	139525000
9	132865000	132870000	9	132995000	133000000
9	131935000	131940000	9	132370000	132375000
9	125225000	125230000	9	125570000	125575000
9	131900000	131905000	9	131935000	131940000
9	129705000	129710000	9	129955000	129960000
9	116205000	116210000	9	116420000	116425000
9	115605000	115610000	9	115665000	115670000
9	135975000	135980000	9	136020000	136025000
9	117670000	117675000	9	117775000	117780000
9	117500000	117505000	9	117670000	117675000
9	101625000	101630000	9	101760000	101765000
9	101075000	101080000	9	101535000	101540000
9	72955000	72960000	9	73215000	73220000
9	35485000	35490000	9	35550000	35555000
9	32380000	32385000	9	32575000	32580000
9	4760000	4765000	9	4985000	4990000
9	130705000	130710000	9	130795000	130800000
9	127375000	127380000	9	127470000	127475000
9	117500000	117505000	9	117770000	117775000
9	100685000	100690000	9	100795000	100800000
9	79060000	79065000	9	79315000	79320000
9	35605000	35610000	9	35645000	35650000
9	33625000	33630000	9	33720000	33725000
9	610000	615000	9	755000	760000
9	117440000	117445000	9	117775000	117780000
9	116210000	116215000	9	116340000	116345000
9	114525000	114530000	9	114835000	114840000
9	96825000	96830000	9	96975000	96980000
9	107920000	107925000	9	108175000	108180000
9	4675000	4680000	9	4740000	4745000
9	77390000	77395000	9	77690000	77695000
9	74905000	74910000	9	75205000	75210000
9	32580000	32585000	9	32965000	32970000
9	136660000	136665000	9	136855000	136860000
9	133335000	133340000	9	133555000	133560000
9	132095000	132100000	9	132250000	132255000
9	112665000	112670000	9	112910000	112915000
9	90290000	90295000	9	90425000	90430000
9	86550000	86555000	9	86875000	86880000
9	35115000	35120000	9	35255000	35260000
9	890000	895000	9	1005000	1010000
9	71665000	71670000	9	71810000	71815000
9	86870000	86875000	9	86930000	86935000
9	22305000	22310000	9	22450000	22455000
9	132405000	132410000	9	132545000	132550000
10	91185000	91190000	10	91320000	91325000
10	75285000	75290000	10	75400000	75405000
10	106055000	106060000	10	106110000	106115000
10	134270000	134275000	10	134450000	134455000
10	75645000	75650000	10	75700000	75705000
10	105175000	105180000	10	105240000	105245000
10	71275000	71280000	10	71395000	71400000
10	49760000	49765000	10	49860000	49865000
10	102095000	102100000	10	102190000	102195000
10	47020000	47025000	10	47060000	47065000
10	95135000	95140000	10	95240000	95245000
10	16885000	16890000	10	17295000	17300000
10	72305000	72310000	10	72515000	72520000
10	125755000	125760000	10	126075000	126080000
10	101605000	101610000	10	101805000	101810000
10	30700000	30705000	10	30820000	30825000
10	125340000	125345000	10	125725000	125730000
10	54500000	54505000	10	54540000	54545000
10	129830000	129835000	10	129865000	129870000
10	90595000	90600000	10	90690000	90695000
10	99550000	99555000	10	99625000	99630000
10	90790000	90795000	10	90970000	90975000
10	82200000	82205000	10	82265000	82270000
10	73480000	73485000	10	73530000	73535000
10	30680000	30685000	10	30875000	30880000
10	134200000	134205000	10	134265000	134270000
10	86020000	86025000	10	86300000	86305000
10	81915000	81920000	10	81960000	81965000
10	35405000	35410000	10	35505000	35510000
10	102855000	102860000	10	102900000	102905000
10	95195000	95200000	10	95240000	95245000
10	71985000	71990000	10	72120000	72125000
10	27845000	27850000	10	27945000	27950000
10	12305000	12310000	10	12750000	12755000
10	6150000	6155000	10	6190000	6195000
10	5485000	5490000	10	5660000	5665000
10	105360000	105365000	10	105445000	105450000
10	94275000	94280000	10	94330000	94335000
10	74450000	74455000	10	74590000	74595000
10	112565000	112570000	10	112630000	112635000
10	112065000	112070000	10	112305000	112310000
10	97850000	97855000	10	97885000	97890000
10	88155000	88160000	10	88340000	88345000
10	59935000	59940000	10	60050000	60055000
10	45425000	45430000	10	45470000	45475000
10	28535000	28540000	10	28670000	28675000
10	124100000	124105000	10	124195000	124200000
10	97005000	97010000	10	97120000	97125000
10	43785000	43790000	10	43840000	43845000
10	31995000	32000000	10	32045000	32050000
10	28950000	28955000	10	29590000	29595000
10	14540000	14545000	10	14860000	14865000
10	13700000	13705000	10	13820000	13825000
10	129705000	129710000	10	129810000	129815000
10	111895000	111900000	10	112035000	112040000
10	72575000	72580000	10	72635000	72640000
10	71185000	71190000	10	71250000	71255000
10	62200000	62205000	10	62405000	62410000
10	27015000	27020000	10	27165000	27170000
10	126215000	126220000	10	126430000	126435000
10	120325000	120330000	10	120480000	120485000
10	112370000	112375000	10	112430000	112435000
10	105470000	105475000	10	105620000	105625000
10	97990000	97995000	10	98050000	98055000
10	78925000	78930000	10	79400000	79405000
10	76025000	76030000	10	76780000	76785000
10	43785000	43790000	10	43955000	43960000
10	33085000	33090000	10	33290000	33295000
10	21365000	21370000	10	21560000	21565000
10	7565000	7570000	10	7730000	7735000
10	129510000	129515000	10	129650000	129655000
10	118440000	118445000	10	118540000	118545000
10	104485000	104490000	10	104660000	104665000
10	76025000	76030000	10	76855000	76860000
10	63800000	63805000	10	64005000	64010000
10	7160000	7165000	10	7450000	7455000
10	124060000	124065000	10	124195000	124200000
10	118550000	118555000	10	118930000	118935000
10	71550000	71560000	10	71670000	71680000
10	62570000	62580000	10	62720000	62730000
10	93840000	93850000	10	94190000	94200000
10	91020000	91030000	10	91130000	91140000
10	104510000	104520000	10	104560000	104570000
10	64930000	64940000	10	65470000	65480000
10	79150000	79160000	10	79400000	79410000
10	75640000	75650000	10	75840000	75850000
10	74120000	74130000	10	74590000	74600000
10	54070000	54080000	10	54240000	54250000
10	112500000	112510000	10	112650000	112660000
10	93840000	93850000	10	94050000	94060000
10	81130000	81140000	10	81220000	81230000
10	31070000	31080000	10	31320000	31330000
10	111640000	111650000	10	111730000	111740000
10	100220000	100230000	10	101000000	101010000
10	43850000	43860000	10	43950000	43960000
10	13200000	13210000	10	13340000	13350000
10	73720000	73730000	10	73800000	73810000
10	54400000	54410000	10	54480000	54490000
10	32540000	32550000	10	32630000	32640000
10	6150000	6160000	10	6440000	6450000
10	119250000	119260000	10	120000000	120010000
10	118970000	118980000	10	119080000	119090000
10	104670000	104680000	10	104830000	104840000
10	94840000	94850000	10	95040000	95050000
10	86130000	86140000	10	86290000	86300000
10	82140000	82150000	10	82260000	82270000
10	69970000	69980000	10	70050000	70060000
10	44160000	44170000	10	45360000	45370000
10	44160000	44170000	10	44880000	44890000
10	72680000	72690000	10	73040000	73050000
10	72680000	72690000	10	72970000	72980000
10	61870000	61880000	10	61960000	61970000
10	11550000	11560000	10	11790000	11800000
10	127660000	127670000	10	128190000	128200000
10	124890000	124900000	10	125310000	125320000
10	102100000	102110000	10	102270000	102280000
10	99670000	99680000	10	99800000	99810000
10	93250000	93260000	10	93390000	93400000
10	79800000	79810000	10	80950000	80960000
10	73070000	73080000	10	73330000	73340000
10	69610000	69620000	10	69910000	69920000
10	38260000	38270000	10	38380000	38390000
10	102970000	102980000	10	103320000	103330000
10	78070000	78080000	10	78310000	78320000
10	31320000	31330000	10	31600000	31610000
10	92670000	92680000	10	93000000	93010000
10	71400000	71410000	10	71670000	71680000
10	61380000	61390000	10	61790000	61800000
10	49570000	49580000	10	49860000	49870000
10	27730000	27740000	10	27940000	27950000
10	22290000	22300000	10	22600000	22610000
10	134750000	134760000	10	134930000	134940000
10	105650000	105660000	10	105880000	105890000
10	89620000	89630000	10	90140000	90150000
10	62570000	62580000	10	63040000	63050000
10	6960000	6970000	10	7450000	7460000
10	122700000	122710000	10	123490000	123500000
10	94760000	94770000	10	95110000	95120000
10	90690000	90700000	10	90970000	90980000
10	11820000	11830000	10	12020000	12030000
10	134030000	134040000	10	134260000	134270000
10	64350000	64360000	10	64910000	64920000
10	63650000	63660000	10	64000000	64010000
10	61000000	61010000	10	61340000	61350000
10	47650000	47660000	10	48350000	48360000
10	3260000	3270000	10	4810000	4820000
10	122700000	122710000	10	123360000	123370000
10	99550000	99560000	10	99790000	99800000
10	43360000	43370000	10	43600000	43610000
10	28950000	28960000	10	29280000	29290000
10	22280000	22290000	10	23270000	23280000
10	122700000	122710000	10	123640000	123650000
10	116230000	116240000	10	116450000	116460000
10	91550000	91560000	10	92610000	92620000
10	44170000	44180000	10	44800000	44810000
10	33620000	33630000	10	34920000	34930000
10	16870000	16880000	10	17470000	17480000
10	35920000	35930000	10	37060000	37070000
10	27840000	27850000	10	28670000	28680000
10	26160000	26170000	10	26550000	26560000
10	17650000	17660000	10	18390000	18400000
10	98830000	98840000	10	98960000	98970000
10	74030000	74040000	10	74080000	74090000
10	74000000	74010000	10	74090000	74100000
10	97450000	97460000	10	97600000	97610000
10	23600000	23610000	10	23810000	23820000
10	98400000	98410000	10	98470000	98480000
10	47000000	47010000	10	47050000	47060000
10	70770000	70780000	10	70850000	70860000
10	11550000	11560000	10	11760000	11770000
10	120960000	120970000	10	121170000	121180000
10	64370000	64380000	10	64570000	64580000
10	95310000	95320000	10	95430000	95440000
10	115550000	115560000	10	115860000	115870000
10	90690000	90700000	10	90740000	90750000
10	72030000	72040000	10	72110000	72120000
10	61960000	61970000	10	62190000	62200000
10	120960000	120970000	10	121200000	121210000
10	6240000	6250000	10	6440000	6450000
10	26720000	26730000	10	26770000	26780000
10	104260000	104270000	10	104340000	104350000
10	104590000	104600000	10	104660000	104670000
10	80730000	80740000	10	80820000	80830000
10	6150000	6160000	10	6240000	6250000
10	60090000	60100000	10	60140000	60150000
10	70990000	71000000	10	71150000	71160000
10	104000000	104010000	10	104100000	104110000
10	92760000	92770000	10	93000000	93010000
10	69840000	69850000	10	69910000	69920000
10	26620000	26630000	10	26840000	26850000
10	112110000	112120000	10	112300000	112310000
10	104670000	104680000	10	105000000	105010000
10	88450000	88460000	10	88650000	88660000
10	73150000	73160000	10	73320000	73330000
10	14675000	14700000	10	14850000	14875000
10	17050000	17075000	10	17250000	17275000
10	78150000	78175000	10	78300000	78325000
10	105650000	105675000	10	105750000	105775000
10	112100000	112125000	10	112250000	112275000
10	97175000	97200000	10	97350000	97375000
10	63650000	63675000	10	63775000	63800000
10	25000000	25025000	10	25225000	25250000
10	3825000	3850000	10	3925000	3950000
10	98150000	98175000	10	98250000	98275000
10	115650000	115675000	10	115850000	115875000
10	99200000	99225000	10	99300000	99325000
10	3825000	3850000	10	4000000	4025000
10	121500000	121525000	10	121600000	121625000
10	134025000	134050000	10	134150000	134175000
10	79275000	79300000	10	79375000	79400000
10	72375000	72400000	10	72500000	72525000
10	126300000	126325000	10	126425000	126450000
10	44675000	44700000	10	44775000	44800000
10	79600000	79625000	10	79725000	79750000
10	124875000	124900000	10	125125000	125150000
10	62900000	62925000	10	63025000	63050000
10	116325000	116350000	10	116450000	116475000
10	11650000	11675000	10	11750000	11775000
10	6450000	6475000	10	6700000	6725000
10	78925000	78950000	10	79150000	79175000
10	116050000	116075000	10	116175000	116200000
10	45950000	45975000	10	46150000	46175000
10	76850000	76875000	10	76975000	77000000
10	64950000	64975000	10	65375000	65400000
10	52175000	52200000	10	52375000	52400000
10	92500000	92525000	10	92600000	92625000
10	12300000	12325000	10	12450000	12475000
10	111650000	111675000	10	111825000	111850000
10	72300000	72325000	10	72625000	72650000
10	3500000	3525000	10	3800000	3825000
10	89600000	89625000	10	90300000	90325000
10	60400000	60425000	10	60500000	60525000
10	24925000	24950000	10	25225000	25250000
10	21550000	21575000	10	21775000	21800000
10	116225000	116250000	10	116525000	116550000
10	52825000	52850000	10	53175000	53200000
10	31050000	31075000	10	31775000	31800000
10	12750000	12775000	10	12925000	12950000
10	115450000	115475000	10	115850000	115875000
10	90175000	90200000	10	90300000	90325000
10	61375000	61400000	10	61550000	61575000
10	50175000	50200000	10	50350000	50375000
10	31000000	31025000	10	32075000	32100000
10	30275000	30300000	10	30525000	30550000
10	4875000	4900000	10	5425000	5450000
10	24275000	24300000	10	24475000	24500000
10	5725000	5750000	10	5900000	5925000
10	101150000	101175000	10	101350000	101375000
10	22875000	22900000	10	23250000	23275000
10	114875000	114900000	10	115125000	115150000
10	7900000	7925000	10	9225000	9250000
10	77825000	77850000	10	78050000	78075000
10	84550000	84575000	10	84725000	84750000
10	64575000	64600000	10	64825000	64850000
10	64325000	64350000	10	64825000	64850000
10	21775000	21800000	10	22000000	22025000
10	3275000	3300000	10	3475000	3500000
10	117550000	117575000	10	118025000	118050000
10	13825000	13850000	10	14100000	14125000
10	61850000	61875000	10	62175000	62200000
10	53175000	53200000	10	53700000	53725000
10	28025000	28050000	10	28450000	28475000
10	23600000	23625000	10	23975000	24000000
10	14225000	14250000	10	14500000	14525000
10	5975000	6000000	10	6125000	6150000
10	4875000	4900000	10	5325000	5350000
10	122700000	122725000	10	123175000	123200000
10	116625000	116650000	10	116875000	116900000
10	49550000	49575000	10	49725000	49750000
10	44175000	44200000	10	44525000	44550000
10	21775000	21800000	10	22225000	22250000
10	15475000	15500000	10	15725000	15750000
10	3825000	3850000	10	4275000	4300000
10	130825000	130850000	10	131125000	131150000
10	118975000	119000000	10	119200000	119225000
10	44875000	44900000	10	45350000	45375000
10	124050000	124075000	10	124300000	124325000
10	118425000	118450000	10	118925000	118950000
10	114475000	114500000	10	114875000	114900000
10	27525000	27550000	10	27650000	27675000
10	95825000	95850000	10	96025000	96050000
10	122175000	122200000	10	122475000	122500000
10	12750000	12775000	10	13100000	13125000
10	103350000	103375000	10	103525000	103550000
10	50175000	50200000	10	50700000	50725000
10	22275000	22300000	10	22850000	22875000
10	71175000	71200000	10	71375000	71400000
10	15925000	15950000	10	16800000	16825000
10	84550000	84575000	10	85625000	85650000
10	52750000	52775000	10	53950000	53975000
10	81300000	81325000	10	81675000	81700000
10	77825000	77850000	10	78300000	78325000
10	77150000	77175000	10	77650000	77675000
10	44300000	44325000	10	44675000	44700000
10	19900000	19925000	10	20075000	20100000
10	130825000	130850000	10	131750000	131775000
10	113925000	113950000	10	114200000	114225000
10	76025000	76050000	10	76975000	77000000
10	77150000	77175000	10	78050000	78075000
10	43625000	43650000	10	43950000	43975000
10	119250000	119275000	10	120200000	120225000
10	117450000	117475000	10	118025000	118050000
10	95300000	95325000	10	95575000	95600000
10	31000000	31025000	10	31750000	31775000
10	6700000	6725000	10	7450000	7475000
10	93725000	93750000	10	94175000	94200000
10	69450000	69475000	10	69550000	69575000
10	111650000	111675000	10	112025000	112050000
10	91025000	91050000	10	91300000	91325000
10	19700000	19725000	10	20075000	20100000
10	59325000	59350000	10	59600000	59625000
10	24275000	24300000	10	24800000	24825000
10	21775000	21800000	10	22600000	22625000
10	112825000	112850000	10	113875000	113900000
10	105350000	105375000	10	105625000	105650000
10	60700000	60725000	10	61325000	61350000
10	33075000	33100000	10	33450000	33475000
10	60400000	60425000	10	60700000	60725000
10	93150000	93175000	10	93650000	93675000
10	116225000	116250000	10	116875000	116900000
10	87300000	87325000	10	88125000	88150000
10	125325000	125350000	10	126075000	126100000
10	77150000	77175000	10	78300000	78325000
10	65800000	65825000	10	67925000	67950000
10	12250000	12275000	10	13325000	13350000
10	38375000	38400000	10	43050000	43075000
11	121190000	121195000	11	121460000	121465000
11	61665000	61670000	11	61715000	61720000
11	123275000	123280000	11	123345000	123350000
11	111470000	111475000	11	111645000	111650000
11	44575000	44580000	11	44635000	44640000
11	112090000	112095000	11	112150000	112155000
11	61100000	61105000	11	61150000	61155000
11	65185000	65190000	11	65265000	65270000
11	65040000	65045000	11	65080000	65085000
11	87060000	87065000	11	87130000	87135000
11	44955000	44960000	11	45125000	45130000
11	59520000	59525000	11	59570000	59575000
11	117710000	117715000	11	117815000	117820000
11	86165000	86170000	11	86525000	86530000
11	10425000	10430000	11	10755000	10760000
11	34195000	34200000	11	34380000	34385000
11	74850000	74855000	11	74955000	74960000
11	62675000	62680000	11	62790000	62795000
11	2055000	2060000	11	2170000	2175000
11	128755000	128760000	11	128825000	128830000
11	32980000	32985000	11	33085000	33090000
11	64610000	64615000	11	64660000	64665000
11	76835000	76840000	11	76895000	76900000
11	129790000	129795000	11	130000000	130005000
11	6400000	6405000	11	6460000	6465000
11	65475000	65480000	11	65585000	65590000
11	120040000	120045000	11	120100000	120105000
11	57525000	57530000	11	57565000	57570000
11	68020000	68025000	11	68065000	68070000
11	47955000	47960000	11	48130000	48135000
11	62550000	62555000	11	62605000	62610000
11	65990000	65995000	11	66025000	66030000
11	3875000	3880000	11	4090000	4095000
11	67030000	67035000	11	67080000	67085000
11	32070000	32075000	11	32195000	32200000
11	75155000	75160000	11	75240000	75245000
11	58935000	58940000	11	59050000	59055000
11	128560000	128565000	11	128595000	128600000
11	116750000	116755000	11	116975000	116980000
11	95785000	95790000	11	96075000	96080000
11	74855000	74860000	11	74915000	74920000
11	46260000	46265000	11	46330000	46335000
11	12065000	12070000	11	12305000	12310000
11	128040000	128045000	11	128700000	128705000
11	111745000	111750000	11	111795000	111800000
11	85750000	85755000	11	85910000	85915000
11	57335000	57340000	11	57405000	57410000
11	130300000	130305000	11	130730000	130735000
11	72435000	72440000	11	72500000	72505000
11	72190000	72195000	11	72280000	72285000
11	61665000	61670000	11	61845000	61850000
11	46260000	46265000	11	46300000	46305000
11	47395000	47400000	11	47430000	47435000
11	34605000	34610000	11	34910000	34915000
11	122665000	122670000	11	122720000	122725000
11	120205000	120210000	11	120300000	120305000
11	119225000	119230000	11	119345000	119350000
11	75515000	75520000	11	75575000	75580000
11	65305000	65310000	11	65340000	65345000
11	12095000	12100000	11	12255000	12260000
11	124535000	124540000	11	124705000	124710000
11	122970000	122975000	11	123115000	123120000
11	75040000	75045000	11	75095000	75100000
11	72295000	72300000	11	72350000	72355000
11	44305000	44310000	11	44555000	44560000
11	6625000	6630000	11	6700000	6705000
11	2445000	2450000	11	2550000	2555000
11	1715000	1720000	11	1850000	1855000
11	111455000	111460000	11	111710000	111715000
11	111150000	111155000	11	111295000	111300000
11	110070000	110075000	11	110235000	110240000
11	92965000	92970000	11	93385000	93390000
11	86650000	86655000	11	87000000	87005000
11	86350000	86355000	11	86450000	86455000
11	64780000	64785000	11	64850000	64855000
11	63600000	63605000	11	63710000	63715000
11	60595000	60600000	11	60665000	60670000
11	36725000	36730000	11	36765000	36770000
11	19585000	19590000	11	19760000	19765000
11	128160000	128165000	11	128495000	128500000
11	75920000	75925000	11	76025000	76030000
11	66345000	66350000	11	66445000	66450000
11	46910000	46915000	11	47180000	47185000
11	34945000	34950000	11	35410000	35415000
11	18340000	18345000	11	18415000	18420000
11	11045000	11050000	11	11805000	11810000
11	1925000	1930000	11	1965000	1970000
11	127900000	127905000	11	128025000	128030000
11	113175000	113180000	11	113400000	113405000
11	94885000	94890000	11	95495000	95500000
11	72895000	72900000	11	73000000	73005000
11	45130000	45135000	11	45350000	45355000
11	33880000	33885000	11	33990000	33995000
11	27205000	27210000	11	27315000	27320000
11	10955000	10960000	11	11040000	11045000
11	2555000	2560000	11	2905000	2910000
11	123170000	123175000	11	123345000	123350000
11	122085000	122090000	11	122375000	122380000
11	116660000	116665000	11	116975000	116980000
11	116660000	116665000	11	116750000	116755000
11	85565000	85570000	11	86000000	86005000
11	72545000	72550000	11	72885000	72890000
11	76760000	76765000	11	76800000	76805000
11	63765000	63770000	11	63910000	63915000
11	36325000	36330000	11	36500000	36505000
11	61445000	61450000	11	61500000	61505000
11	58810000	58815000	11	58850000	58855000
11	74985000	74990000	11	75090000	75095000
11	74730000	74735000	11	74955000	74960000
11	63245000	63250000	11	63400000	63405000
11	15120000	15125000	11	15225000	15230000
11	133920000	133925000	11	133990000	133995000
11	128045000	128050000	11	128490000	128495000
11	112455000	112460000	11	113160000	113165000
11	66460000	66465000	11	66600000	66605000
11	33185000	33190000	11	33345000	33350000
11	73960000	73970000	11	74150000	74160000
11	102210000	102220000	11	102480000	102490000
11	118170000	118180000	11	118220000	118230000
11	102260000	102270000	11	102360000	102370000
11	125790000	125800000	11	126060000	126070000
11	61730000	61740000	11	61780000	61790000
11	113860000	113870000	11	114130000	114140000
11	45130000	45140000	11	45310000	45320000
11	660000	670000	11	720000	730000
11	44640000	44650000	11	44930000	44940000
11	6040000	6050000	11	6370000	6380000
11	4210000	4220000	11	4510000	4520000
11	117690000	117700000	11	117920000	117930000
11	102150000	102160000	11	102360000	102370000
11	82610000	82620000	11	82960000	82970000
11	72180000	72190000	11	72350000	72360000
11	46410000	46420000	11	46550000	46560000
11	17750000	17760000	11	17990000	18000000
11	6460000	6470000	11	6520000	6530000
11	5490000	5500000	11	5820000	5830000
11	1770000	1780000	11	1840000	1850000
11	118060000	118070000	11	118220000	118230000
11	107440000	107450000	11	107560000	107570000
11	86700000	86710000	11	86990000	87000000
11	68020000	68030000	11	68150000	68160000
11	44740000	44750000	11	44930000	44940000
11	13970000	13980000	11	14260000	14270000
11	92670000	92680000	11	92950000	92960000
11	10580000	10590000	11	10750000	10760000
11	8240000	8250000	11	8580000	8590000
11	76520000	76530000	11	76620000	76630000
11	34010000	34020000	11	34380000	34390000
11	26000000	26010000	11	26240000	26250000
11	19970000	19980000	11	20130000	20140000
11	19580000	19590000	11	19920000	19930000
11	1850000	1860000	11	2020000	2030000
11	128980000	128990000	11	129200000	129210000
11	94960000	94970000	11	95430000	95440000
11	33380000	33390000	11	33760000	33770000
11	7910000	7920000	11	8000000	8010000
11	122500000	122510000	11	122720000	122730000
11	121520000	121530000	11	122070000	122080000
11	100450000	100460000	11	100800000	100810000
11	56600000	56610000	11	57010000	57020000
11	43910000	43920000	11	44050000	44060000
11	13970000	13980000	11	14160000	14170000
11	10430000	10440000	11	10670000	10680000
11	111740000	111750000	11	111860000	111870000
11	36580000	36590000	11	36760000	36770000
11	30360000	30370000	11	30670000	30680000
11	12620000	12630000	11	12910000	12920000
11	6270000	6280000	11	6370000	6380000
11	1710000	1720000	11	2020000	2030000
11	120040000	120050000	11	120170000	120180000
11	74320000	74330000	11	74440000	74450000
11	36580000	36590000	11	36690000	36700000
11	33380000	33390000	11	33700000	33710000
11	2220000	2230000	11	2440000	2450000
11	118550000	118560000	11	118800000	118810000
11	68860000	68870000	11	69450000	69460000
11	60130000	60140000	11	60380000	60390000
11	44580000	44590000	11	44930000	44940000
11	35630000	35640000	11	36150000	36160000
11	26770000	26780000	11	27140000	27150000
11	14810000	14820000	11	14920000	14930000
11	10810000	10820000	11	11040000	11050000
11	7110000	7120000	11	7710000	7720000
11	122730000	122740000	11	122890000	122900000
11	119530000	119540000	11	119970000	119980000
11	113760000	113770000	11	114130000	114140000
11	59060000	59070000	11	59190000	59200000
11	9780000	9790000	11	9990000	10000000
11	120380000	120390000	11	120820000	120830000
11	74640000	74650000	11	74950000	74960000
11	72430000	72440000	11	72890000	72900000
11	107610000	107620000	11	107760000	107770000
11	70310000	70320000	11	70600000	70610000
11	11820000	11830000	11	12060000	12070000
11	1670000	1680000	11	2170000	2180000
11	58930000	58940000	11	59190000	59200000
11	17620000	17630000	11	18000000	18010000
11	15670000	15680000	11	16630000	16640000
11	14560000	14570000	11	14910000	14920000
11	130930000	130940000	11	131540000	131550000
11	112150000	112160000	11	113160000	113170000
11	27720000	27730000	11	28540000	28550000
11	48380000	48390000	11	50010000	50020000
11	10810000	10820000	11	11800000	11810000
11	123940000	123950000	11	124450000	124460000
11	120200000	120210000	11	120550000	120560000
11	96190000	96200000	11	98880000	98890000
11	71730000	71740000	11	71800000	71810000
11	123940000	123950000	11	124060000	124070000
11	122520000	122530000	11	122620000	122630000
11	35100000	35110000	11	35160000	35170000
11	13230000	13240000	11	13360000	13370000
11	62190000	62200000	11	62310000	62320000
11	36390000	36400000	11	36470000	36480000
11	117820000	117830000	11	117870000	117880000
11	65650000	65660000	11	65750000	65760000
11	10220000	10230000	11	10320000	10330000
11	113900000	113910000	11	114130000	114140000
11	95940000	95950000	11	95990000	96000000
11	8050000	8060000	11	8120000	8130000
11	129870000	129880000	11	129930000	129940000
11	65840000	65850000	11	65890000	65900000
11	113930000	113940000	11	114000000	114010000
11	35630000	35640000	11	36280000	36290000
11	94250000	94260000	11	94330000	94340000
11	94880000	94890000	11	95430000	95440000
11	128350000	128360000	11	128490000	128500000
11	3870000	3880000	11	3970000	3980000
11	35050000	35060000	11	35100000	35110000
11	102210000	102220000	11	102360000	102370000
11	124540000	124550000	11	124630000	124640000
11	17400000	17410000	11	17520000	17530000
11	105890000	105900000	11	105940000	105950000
11	71730000	71740000	11	71850000	71860000
11	9630000	9640000	11	9680000	9690000
11	117820000	117830000	11	117920000	117930000
11	75610000	75620000	11	75850000	75860000
11	19330000	19340000	11	19570000	19580000
11	93220000	93230000	11	93270000	93280000
11	62160000	62170000	11	62320000	62330000
11	7575000	7600000	11	7675000	7700000
11	64300000	64325000	11	64400000	64425000
11	56875000	56900000	11	57000000	57025000
11	60725000	60750000	11	60875000	60900000
11	67150000	67175000	11	67250000	67275000
11	118050000	118075000	11	118150000	118175000
11	77925000	77950000	11	78125000	78150000
11	63950000	63975000	11	64050000	64075000
11	116825000	116850000	11	116950000	116975000
11	95950000	95975000	11	96050000	96075000
11	128150000	128175000	11	128350000	128375000
11	118250000	118275000	11	118350000	118375000
11	102700000	102725000	11	102800000	102825000
11	125025000	125050000	11	125200000	125225000
11	118650000	118675000	11	118750000	118775000
11	126175000	126200000	11	126275000	126300000
11	118550000	118575000	11	118650000	118675000
11	86375000	86400000	11	86500000	86525000
11	10425000	10450000	11	10525000	10550000
11	72625000	72650000	11	72825000	72850000
11	76275000	76300000	11	76375000	76400000
11	11950000	11975000	11	12050000	12075000
11	6550000	6575000	11	6700000	6725000
11	86150000	86175000	11	86325000	86350000
11	73100000	73125000	11	73350000	73375000
11	131775000	131800000	11	131975000	132000000
11	78125000	78150000	11	78250000	78275000
11	94350000	94375000	11	94475000	94500000
11	35625000	35650000	11	35825000	35850000
11	2300000	2325000	11	2425000	2450000
11	65475000	65500000	11	65750000	65775000
11	8700000	8725000	11	8825000	8850000
11	128050000	128075000	11	128150000	128175000
11	120375000	120400000	11	120550000	120575000
11	109850000	109875000	11	109950000	109975000
11	9625000	9650000	11	9750000	9775000
11	95225000	95250000	11	95425000	95450000
11	88050000	88075000	11	88150000	88175000
11	57100000	57125000	11	57275000	57300000
11	59300000	59325000	11	59425000	59450000
11	550000	575000	11	725000	750000
11	2200000	2225000	11	2300000	2325000
11	130300000	130325000	11	130525000	130550000
11	6050000	6075000	11	6300000	6325000
11	76900000	76925000	11	77250000	77275000
11	14550000	14575000	11	14650000	14675000
11	124825000	124850000	11	125000000	125025000
11	124275000	124300000	11	124450000	124475000
11	18550000	18575000	11	18725000	18750000
11	16950000	16975000	11	17075000	17100000
11	12975000	13000000	11	13150000	13175000
11	9325000	9350000	11	9425000	9450000
11	131600000	131625000	11	131725000	131750000
11	100550000	100575000	11	100700000	100725000
11	27200000	27225000	11	27500000	27525000
11	32325000	32350000	11	32800000	32825000
11	94350000	94375000	11	94625000	94650000
11	93625000	93650000	11	94225000	94250000
11	44125000	44150000	11	44550000	44575000
11	22350000	22375000	11	22800000	22825000
11	62150000	62175000	11	62450000	62475000
11	16800000	16825000	11	17075000	17100000
11	95575000	95600000	11	96100000	96125000
11	77925000	77950000	11	78275000	78300000
11	30350000	30375000	11	30925000	30950000
11	78350000	78375000	11	78775000	78800000
11	66175000	66200000	11	66425000	66450000
11	108200000	108225000	11	108500000	108525000
11	63600000	63625000	11	63900000	63925000
11	45350000	45375000	11	45775000	45800000
11	36050000	36075000	11	36275000	36300000
11	113175000	113200000	11	113625000	113650000
11	77525000	77550000	11	77700000	77725000
11	10000000	10025000	11	10325000	10350000
11	7100000	7125000	11	7450000	7475000
11	83525000	83550000	11	84225000	84250000
11	44925000	44950000	11	45300000	45325000
11	117300000	117325000	11	117650000	117675000
11	9775000	9800000	11	10325000	10350000
11	112450000	112475000	11	112975000	113000000
11	60575000	60600000	11	60950000	60975000
11	12350000	12375000	11	12900000	12925000
11	8700000	8725000	11	8975000	9000000
11	110300000	110325000	11	111100000	111125000
11	93625000	93650000	11	94150000	94175000
11	69500000	69525000	11	70025000	70050000
11	11950000	11975000	11	12300000	12325000
11	115200000	115225000	11	116075000	116100000
11	110575000	110600000	11	111100000	111125000
11	83000000	83025000	11	83425000	83450000
11	57100000	57125000	11	57400000	57425000
11	12975000	13000000	11	13350000	13375000
11	112150000	112175000	11	112425000	112450000
11	75600000	75625000	11	76025000	76050000
11	20400000	20425000	11	20625000	20650000
11	13775000	13800000	11	14250000	14275000
11	11800000	11825000	11	12300000	12325000
11	118000000	118025000	11	118350000	118375000
11	131600000	131625000	11	131975000	132000000
11	33825000	33850000	11	34375000	34400000
11	107975000	108000000	11	108500000	108525000
11	93900000	93925000	11	94125000	94150000
11	1850000	1875000	11	2150000	2175000
11	127900000	127925000	11	128700000	128725000
11	112650000	112675000	11	113150000	113175000
11	101325000	101350000	11	101700000	101725000
11	114200000	114225000	11	114625000	114650000
11	86650000	86675000	11	87125000	87150000
11	127900000	127925000	11	128150000	128175000
11	121500000	121525000	11	122375000	122400000
11	120375000	120400000	11	121050000	121075000
11	34600000	34625000	11	35400000	35425000
11	15350000	15375000	11	16625000	16650000
11	87050000	87075000	11	88275000	88300000
11	93475000	93500000	11	94225000	94250000
11	82600000	82625000	11	83525000	83550000
11	26300000	26325000	11	27175000	27200000
11	19075000	19100000	11	19575000	19600000
11	130075000	130100000	11	130725000	130750000
11	108550000	108575000	11	109775000	109800000
11	31475000	31500000	11	32175000	32200000
11	27700000	27725000	11	29350000	29375000
11	103550000	103575000	11	105725000	105750000
11	9775000	9800000	11	10750000	10775000
11	6800000	6825000	11	7700000	7725000
11	55700000	55725000	11	56525000	56550000
11	19575000	19600000	11	20375000	20400000
12	125050000	125055000	12	125250000	125255000
12	117460000	117465000	12	117555000	117560000
12	57150000	57155000	12	57380000	57385000
12	102170000	102175000	12	102220000	102225000
12	54425000	54430000	12	54585000	54590000
12	50365000	50370000	12	50460000	50465000
12	22255000	22260000	12	22485000	22490000
12	11165000	11170000	12	11220000	11225000
12	110945000	110950000	12	111035000	111040000
12	64235000	64240000	12	64645000	64650000
12	56915000	56920000	12	56960000	56965000
12	49750000	49755000	12	49905000	49910000
12	22420000	22425000	12	22485000	22490000
12	675000	680000	12	920000	925000
12	123120000	123125000	12	123235000	123240000
12	113485000	113490000	12	113610000	113615000
12	109055000	109060000	12	109195000	109200000
12	89445000	89450000	12	89855000	89860000
12	56750000	56755000	12	56840000	56845000
12	53460000	53465000	12	53495000	53500000
12	31555000	31560000	12	31785000	31790000
12	13175000	13180000	12	13360000	13365000
12	6175000	6180000	12	6385000	6390000
12	106620000	106625000	12	106675000	106680000
12	70290000	70295000	12	70965000	70970000
12	56135000	56140000	12	56330000	56335000
12	52975000	52980000	12	53270000	53275000
12	50895000	50900000	12	51030000	51035000
12	22695000	22700000	12	22775000	22780000
12	15740000	15745000	12	16005000	16010000
12	9900000	9905000	12	10075000	10080000
12	550000	555000	12	655000	660000
12	122880000	122885000	12	122955000	122960000
12	122025000	122030000	12	122060000	122065000
12	105810000	105815000	12	106530000	106535000
12	70270000	70275000	12	70970000	70975000
12	51215000	51220000	12	51380000	51385000
12	49145000	49150000	12	49185000	49190000
12	94540000	94545000	12	94925000	94930000
12	68615000	68620000	12	68700000	68705000
12	55245000	55250000	12	55350000	55355000
12	26275000	26280000	12	26430000	26435000
12	115100000	115105000	12	116355000	116360000
12	53275000	53280000	12	53370000	53375000
12	51815000	51820000	12	51925000	51930000
12	42520000	42525000	12	42725000	42730000
12	9785000	9790000	12	9860000	9865000
12	1900000	1905000	12	2045000	2050000
12	104610000	104615000	12	104750000	104755000
12	66670000	66675000	12	66800000	66805000
12	41445000	41450000	12	41580000	41585000
12	30400000	30405000	12	30500000	30505000
12	27005000	27010000	12	27165000	27170000
12	3410000	3415000	12	3910000	3915000
12	123340000	123345000	12	123435000	123440000
12	10185000	10190000	12	10290000	10295000
12	107525000	107530000	12	108000000	108005000
12	13250000	13255000	12	13355000	13360000
12	6530000	6535000	12	6575000	6580000
12	111835000	111840000	12	111885000	111890000
12	64940000	64945000	12	65090000	65095000
12	62975000	62980000	12	63185000	63190000
12	120665000	120670000	12	120700000	120705000
12	53745000	53750000	12	53810000	53815000
12	56520000	56525000	12	56580000	56585000
12	1760000	1765000	12	1895000	1900000
12	14995000	15000000	12	15145000	15150000
12	49680000	49685000	12	49730000	49735000
12	55385000	55390000	12	55460000	55465000
12	25140000	25145000	12	25280000	25285000
12	77015000	77020000	12	77180000	77185000
12	108955000	108960000	12	109010000	109015000
12	52415000	52420000	12	52475000	52480000
12	6305000	6310000	12	6385000	6390000
12	14410000	14415000	12	14515000	14520000
12	8085000	8090000	12	8120000	8125000
12	57460000	57465000	12	57505000	57510000
12	54095000	54100000	12	54135000	54140000
12	54790000	54795000	12	54830000	54835000
12	50035000	50040000	12	50100000	50105000
12	110990000	110995000	12	111035000	111040000
12	8010000	8015000	12	8145000	8150000
12	5130000	5135000	12	5190000	5195000
12	4215000	4220000	12	4380000	4385000
12	65275000	65300000	12	65500000	65525000
12	116825000	116850000	12	117025000	117050000
12	90100000	90125000	12	90250000	90275000
12	95500000	95525000	12	95600000	95625000
12	9950000	9975000	12	10050000	10075000
12	63075000	63100000	12	63175000	63200000
12	89625000	89650000	12	89725000	89750000
12	118600000	118625000	12	118800000	118825000
12	49475000	49500000	12	49625000	49650000
12	93625000	93650000	12	93750000	93775000
12	69250000	69275000	12	69450000	69475000
12	6425000	6450000	12	6525000	6550000
12	93375000	93400000	12	93800000	93825000
12	13050000	13075000	12	13350000	13375000
12	3750000	3775000	12	3850000	3875000
12	62825000	62850000	12	63175000	63200000
12	55125000	55150000	12	55350000	55375000
12	57700000	57725000	12	57825000	57850000
12	123525000	123550000	12	123625000	123650000
12	94150000	94175000	12	94475000	94500000
12	19325000	19350000	12	19425000	19450000
12	113325000	113350000	12	113450000	113475000
12	29225000	29250000	12	29450000	29475000
12	96675000	96700000	12	96775000	96800000
12	67825000	67850000	12	68025000	68050000
12	27175000	27200000	12	27450000	27475000
12	5275000	5300000	12	5525000	5550000
12	68750000	68775000	12	69075000	69100000
12	27575000	27600000	12	27800000	27825000
12	66650000	66675000	12	67075000	67100000
12	12525000	12550000	12	12700000	12725000
12	79800000	79825000	12	79925000	79950000
12	26850000	26875000	12	26975000	27000000
12	46725000	46750000	12	47050000	47075000
12	45925000	45950000	12	46125000	46150000
12	15425000	15450000	12	15650000	15675000
12	132325000	132350000	12	132475000	132500000
12	124850000	124875000	12	125225000	125250000
12	123825000	123850000	12	124050000	124075000
12	108625000	108650000	12	108825000	108850000
12	51425000	51450000	12	51725000	51750000
12	44150000	44175000	12	44275000	44300000
12	123750000	123775000	12	124075000	124100000
12	76200000	76225000	12	76425000	76450000
12	57225000	57250000	12	57375000	57400000
12	104750000	104775000	12	105450000	105475000
12	109950000	109975000	12	110200000	110225000
12	10075000	10100000	12	10275000	10300000
12	82025000	82050000	12	82700000	82725000
12	40550000	40575000	12	40700000	40725000
12	27175000	27200000	12	27275000	27300000
12	1375000	1400000	12	1675000	1700000
12	54150000	54175000	12	54350000	54375000
12	121075000	121100000	12	121400000	121425000
12	57850000	57875000	12	58000000	58025000
12	4100000	4125000	12	4375000	4400000
12	47075000	47100000	12	47300000	47325000
12	119550000	119575000	12	119850000	119875000
12	116425000	116450000	12	117025000	117050000
12	64225000	64250000	12	64375000	64400000
12	31000000	31025000	12	31125000	31150000
12	2150000	2175000	12	2375000	2400000
12	116425000	116450000	12	117125000	117150000
12	101950000	101975000	12	102125000	102150000
12	85700000	85725000	12	85825000	85850000
12	25575000	25600000	12	26175000	26200000
12	132975000	133000000	12	133100000	133125000
12	10475000	10500000	12	10700000	10725000
12	76425000	76450000	12	76725000	76750000
12	50475000	50500000	12	50700000	50725000
12	46525000	46550000	12	47050000	47075000
12	111050000	111075000	12	111250000	111275000
12	14375000	14400000	12	14750000	14775000
12	99425000	99450000	12	100050000	100075000
12	7375000	7400000	12	7600000	7625000
12	92375000	92400000	12	92950000	92975000
12	2975000	3000000	12	3125000	3150000
12	66275000	66300000	12	66475000	66500000
12	114400000	114425000	12	114950000	114975000
12	79800000	79825000	12	80075000	80100000
12	71600000	71625000	12	71775000	71800000
12	68050000	68075000	12	68325000	68350000
12	32500000	32525000	12	32800000	32825000
12	26250000	26275000	12	26800000	26825000
12	105800000	105825000	12	106075000	106100000
12	102325000	102350000	12	103150000	103175000
12	46725000	46750000	12	47400000	47425000
12	4400000	4425000	12	4625000	4650000
12	99075000	99100000	12	99375000	99400000
12	58725000	58750000	12	59525000	59550000
12	59825000	59850000	12	60225000	60250000
12	41650000	41675000	12	42400000	42425000
12	71125000	71150000	12	71400000	71425000
12	29675000	29700000	12	30975000	31000000
12	8825000	8850000	12	9200000	9225000
12	100625000	100650000	12	100925000	100950000
12	9475000	9500000	12	9775000	9800000
12	71800000	71825000	12	72025000	72050000
12	131575000	131600000	12	132300000	132325000
12	91350000	91375000	12	91725000	91750000
12	77525000	77550000	12	78075000	78100000
12	68425000	68450000	12	68700000	68725000
12	51800000	51825000	12	52200000	52225000
12	46500000	46525000	12	47400000	47425000
12	2150000	2175000	12	2675000	2700000
12	58925000	58950000	12	59475000	59500000
12	39700000	39725000	12	40075000	40100000
12	91950000	91975000	12	92950000	92975000
12	30975000	31000000	12	31375000	31400000
12	115800000	115825000	12	116175000	116200000
12	65975000	66000000	12	66475000	66500000
12	109025000	109050000	12	109525000	109550000
12	51200000	51225000	12	51725000	51750000
12	11700000	11725000	12	12475000	12500000
12	97375000	97400000	12	98775000	98800000
12	28100000	28125000	12	29025000	29050000
12	56125000	56150000	12	56575000	56600000
12	93175000	93200000	12	93775000	93800000
12	65275000	65300000	12	66475000	66500000
12	131400000	131425000	12	132300000	132325000
12	31400000	31425000	12	31775000	31800000
12	58375000	58400000	12	59550000	59575000
12	95975000	96000000	12	96375000	96400000
12	675000	700000	12	1675000	1700000
12	104375000	104400000	12	125775000	125800000
12	111830000	111840000	12	111960000	111970000
12	52550000	52560000	12	52720000	52730000
12	122060000	122070000	12	122110000	122120000
12	6090000	6100000	12	6140000	6150000
12	103340000	103350000	12	103940000	103950000
12	124520000	124530000	12	125250000	125260000
12	121990000	122000000	12	122120000	122130000
12	107710000	107720000	12	107780000	107790000
12	89860000	89870000	12	89910000	89920000
12	34270000	34280000	12	34370000	34380000
12	9100000	9110000	12	9190000	9200000
12	122250000	122260000	12	122320000	122330000
12	104850000	104860000	12	104960000	104970000
12	12030000	12040000	12	12160000	12170000
12	121490000	121500000	12	121540000	121550000
12	116710000	116720000	12	117030000	117040000
12	64230000	64240000	12	64570000	64580000
12	56910000	56920000	12	57020000	57030000
12	48100000	48110000	12	48230000	48240000
12	40400000	40410000	12	40500000	40510000
12	32600000	32610000	12	32810000	32820000
12	25390000	25400000	12	25530000	25540000
12	15300000	15310000	12	15360000	15370000
12	46540000	46550000	12	46690000	46700000
12	12520000	12530000	12	12860000	12870000
12	10920000	10930000	12	11350000	11360000
12	3240000	3250000	12	3380000	3390000
12	121780000	121790000	12	121870000	121880000
12	108950000	108960000	12	109530000	109540000
12	17910000	17920000	12	18000000	18010000
12	8830000	8840000	12	9010000	9020000
12	6170000	6180000	12	6300000	6310000
12	4960000	4970000	12	5100000	5110000
12	132370000	132380000	12	132430000	132440000
12	121930000	121940000	12	122120000	122130000
12	91570000	91580000	12	91710000	91720000
12	69550000	69560000	12	69630000	69640000
12	57970000	57980000	12	58020000	58030000
12	53930000	53940000	12	54070000	54080000
12	32910000	32920000	12	34170000	34180000
12	130530000	130540000	12	130810000	130820000
12	124530000	124540000	12	124790000	124800000
12	93890000	93900000	12	94490000	94500000
12	91770000	91780000	12	93040000	93050000
12	89550000	89560000	12	89740000	89750000
12	85960000	85970000	12	86260000	86270000
12	75950000	75960000	12	76430000	76440000
12	31830000	31840000	12	32130000	32140000
12	27090000	27100000	12	27160000	27170000
12	7830000	7840000	12	7950000	7960000
12	3410000	3420000	12	3880000	3890000
12	127590000	127600000	12	127780000	127790000
12	108960000	108970000	12	109190000	109200000
12	108070000	108080000	12	108270000	108280000
12	98810000	98820000	12	98900000	98910000
12	38530000	38540000	12	38700000	38710000
12	12240000	12250000	12	12470000	12480000
12	920000	930000	12	1050000	1060000
12	117800000	117810000	12	118270000	118280000
12	106770000	106780000	12	107310000	107320000
12	95970000	95980000	12	96200000	96210000
12	92200000	92210000	12	92960000	92970000
12	89420000	89430000	12	89920000	89930000
12	85860000	85870000	12	86260000	86270000
12	70980000	70990000	12	71110000	71120000
12	11730000	11740000	12	12180000	12190000
12	104770000	104780000	12	105270000	105280000
12	96450000	96460000	12	96910000	96920000
12	89740000	89750000	12	89850000	89860000
12	85260000	85270000	12	85420000	85430000
12	67750000	67760000	12	68330000	68340000
12	49240000	49250000	12	49380000	49390000
12	31800000	31810000	12	32450000	32460000
12	10390000	10400000	12	10710000	10720000
12	9900000	9910000	12	10290000	10300000
12	110530000	110540000	12	110860000	110870000
12	92530000	92540000	12	92960000	92970000
12	71800000	71810000	12	72130000	72140000
12	11900000	11910000	12	12160000	12170000
12	3990000	4000000	12	4380000	4390000
12	117800000	117810000	12	118020000	118030000
12	115090000	115100000	12	116190000	116200000
12	111370000	111380000	12	111750000	111760000
12	109860000	109870000	12	110210000	110220000
12	107520000	107530000	12	107790000	107800000
12	81840000	81850000	12	82020000	82030000
12	65280000	65290000	12	65620000	65630000
12	52760000	52770000	12	53260000	53270000
12	47420000	47430000	12	47790000	47800000
12	32210000	32220000	12	32460000	32470000
12	2790000	2800000	12	2890000	2900000
12	117640000	117650000	12	118270000	118280000
12	78110000	78120000	12	78310000	78320000
12	77010000	77020000	12	77400000	77410000
12	55580000	55590000	12	56010000	56020000
12	52550000	52560000	12	53260000	53270000
12	21850000	21860000	12	22170000	22180000
12	103270000	103280000	12	103940000	103950000
12	56580000	56590000	12	56850000	56860000
12	96970000	96980000	12	97370000	97380000
12	95500000	95510000	12	95920000	95930000
12	70270000	70280000	12	71120000	71130000
12	63200000	63210000	12	63460000	63470000
12	47070000	47080000	12	47410000	47420000
12	44400000	44410000	12	45320000	45330000
12	13430000	13440000	12	13680000	13690000
12	10920000	10930000	12	11640000	11650000
12	117140000	117150000	12	117560000	117570000
12	89930000	89940000	12	91240000	91250000
12	45600000	45610000	12	46120000	46130000
12	96970000	96980000	12	97700000	97710000
12	6090000	6100000	12	6390000	6400000
12	58930000	58940000	12	59540000	59550000
12	14010000	14020000	12	14320000	14330000
12	22250000	22260000	12	22590000	22600000
12	48110000	48120000	12	48170000	48180000
12	7370000	7380000	12	7790000	7800000
12	54390000	54400000	12	54590000	54600000
12	98980000	98990000	12	99030000	99040000
12	58220000	58230000	12	58290000	58300000
12	57520000	57530000	12	57570000	57580000
12	8080000	8090000	12	8140000	8150000
12	122130000	122140000	12	122230000	122240000
12	93960000	93970000	12	94130000	94140000
12	3990000	4000000	12	4140000	4150000
12	52280000	52290000	12	52360000	52370000
12	57400000	57410000	12	57450000	57460000
12	56210000	56220000	12	56320000	56330000
12	15680000	15690000	12	15730000	15740000
12	65000000	65010000	12	65080000	65090000
12	6530000	6540000	12	6640000	6650000
12	93960000	93970000	12	94490000	94500000
12	750000	760000	12	860000	870000
12	109070000	109080000	12	109120000	109130000
12	121080000	121090000	12	121150000	121160000
12	50170000	50180000	12	50230000	50240000
12	89410000	89420000	12	89850000	89860000
12	50470000	50480000	12	50560000	50570000
12	54610000	54620000	12	54750000	54760000
12	96450000	96460000	12	96600000	96610000
12	860000	870000	12	920000	930000
12	52550000	52560000	12	52600000	52610000
12	4000000	4010000	12	4070000	4080000
12	69780000	69790000	12	69960000	69970000
12	41010000	41020000	12	41310000	41320000
12	1760000	1770000	12	2040000	2050000
12	1220000	1230000	12	1690000	1700000
13	49870000	49880000	13	50180000	50190000
13	110870000	110880000	13	111060000	111070000
13	48970000	48980000	13	49150000	49160000
13	30080000	30090000	13	30680000	30690000
13	48900000	48910000	13	49150000	49160000
13	99860000	99870000	13	99910000	99920000
13	99820000	99830000	13	99910000	99920000
13	44620000	44630000	13	45010000	45020000
13	50650000	50660000	13	50700000	50710000
13	24590000	24600000	13	24790000	24800000
13	99090000	99100000	13	99300000	99310000
13	45620000	45630000	13	45880000	45890000
13	24620000	24630000	13	24790000	24800000
13	40640000	40650000	13	41250000	41260000
13	111290000	111300000	13	111350000	111360000
13	50240000	50250000	13	50420000	50430000
13	100090000	100100000	13	100150000	100160000
13	41980000	41990000	13	42220000	42230000
13	37680000	37690000	13	38170000	38180000
13	97760000	97770000	13	97990000	98000000
13	51100000	51110000	13	51370000	51380000
13	27950000	27960000	13	28400000	28410000
13	59960000	59970000	13	60250000	60260000
13	51380000	51390000	13	51480000	51490000
13	28400000	28410000	13	28520000	28530000
13	100560000	100570000	13	100880000	100890000
13	85470000	85480000	13	86380000	86390000
13	96270000	96280000	13	96480000	96490000
13	77240000	77250000	13	77470000	77480000
13	37430000	37440000	13	37550000	37560000
13	34110000	34120000	13	34290000	34300000
13	31810000	31820000	13	31980000	31990000
13	27930000	27940000	13	28550000	28560000
13	70150000	70160000	13	70430000	70440000
13	50740000	50750000	13	51100000	51110000
13	21860000	21870000	13	22050000	22060000
13	78710000	78720000	13	79550000	79560000
13	76440000	76450000	13	77470000	77480000
13	44480000	44490000	13	44600000	44610000
13	34500000	34510000	13	35730000	35740000
13	22210000	22220000	13	22850000	22860000
13	76260000	76270000	13	76440000	76450000
13	27280000	27290000	13	27500000	27510000
13	36550000	36560000	13	36840000	36850000
13	32480000	32490000	13	32880000	32890000
13	32000000	32010000	13	32310000	32320000
13	24490000	24500000	13	24790000	24800000
13	110430000	110440000	13	110760000	110770000
13	95090000	95100000	13	95260000	95270000
13	42470000	42480000	13	42680000	42690000
13	33800000	33810000	13	34290000	34300000
13	107860000	107870000	13	108300000	108310000
13	26750000	26760000	13	27270000	27280000
13	19960000	19970000	13	25010000	25020000
13	104260000	104270000	13	104490000	104500000
13	111250000	111275000	13	111450000	111475000
13	26750000	26775000	13	27050000	27075000
13	21275000	21300000	13	21375000	21400000
13	47150000	47175000	13	47250000	47275000
13	46725000	46750000	13	46875000	46900000
13	111350000	111375000	13	111450000	111475000
13	48975000	49000000	13	49075000	49100000
13	44725000	44750000	13	45000000	45025000
13	75925000	75950000	13	76050000	76075000
13	110950000	110975000	13	111050000	111075000
13	30075000	30100000	13	30275000	30300000
13	111550000	111575000	13	111675000	111700000
13	51700000	51725000	13	51850000	51875000
13	99825000	99850000	13	100075000	100100000
13	80600000	80625000	13	80900000	80925000
13	52000000	52025000	13	52350000	52375000
13	32100000	32125000	13	32300000	32325000
13	102150000	102175000	13	102400000	102425000
13	21500000	21525000	13	21700000	21725000
13	108975000	109000000	13	109150000	109175000
13	61025000	61050000	13	61175000	61200000
13	50000000	50025000	13	50175000	50200000
13	77850000	77875000	13	78050000	78075000
13	27050000	27075000	13	27250000	27275000
13	21050000	21075000	13	21400000	21425000
13	98775000	98800000	13	99025000	99050000
13	37000000	37025000	13	37300000	37325000
13	27275000	27300000	13	27425000	27450000
13	109600000	109625000	13	110750000	110775000
13	100300000	100325000	13	100550000	100575000
13	78150000	78175000	13	78325000	78350000
13	50650000	50675000	13	51100000	51125000
13	48175000	48200000	13	48325000	48350000
13	40250000	40275000	13	41250000	41275000
13	21050000	21075000	13	21475000	21500000
13	100550000	100575000	13	101150000	101175000
13	45050000	45075000	13	45225000	45250000
13	43650000	43675000	13	44350000	44375000
13	39825000	39850000	13	40175000	40200000
13	100875000	100900000	13	101150000	101175000
13	20750000	20775000	13	21050000	21075000
13	111350000	111375000	13	111550000	111575000
13	73375000	73400000	13	74275000	74300000
13	74400000	74425000	13	74850000	74875000
13	60250000	60275000	13	60475000	60500000
13	48675000	48700000	13	49150000	49175000
13	26150000	26175000	13	26375000	26400000
13	113600000	113625000	13	114025000	114050000
13	109800000	109825000	13	110425000	110450000
13	80250000	80275000	13	80925000	80950000
13	20200000	20225000	13	20425000	20450000
13	50725000	50750000	13	51350000	51375000
13	25150000	25175000	13	25250000	25275000
13	100300000	100325000	13	101150000	101175000
13	100300000	100325000	13	100875000	100900000
13	50550000	50575000	13	51100000	51125000
13	27550000	27575000	13	28550000	28575000
13	74400000	74425000	13	75775000	75800000
13	51375000	51400000	13	51625000	51650000
13	77025000	77050000	13	77475000	77500000
13	76250000	76275000	13	77025000	77050000
13	43525000	43550000	13	44425000	44450000
13	101775000	101800000	13	102400000	102425000
13	22200000	22225000	13	23350000	23375000
13	109775000	109800000	13	110750000	110775000
13	106725000	106750000	13	107125000	107150000
13	33150000	33175000	13	34275000	34300000
13	107850000	107875000	13	108500000	108525000
13	98675000	98700000	13	99325000	99350000
13	30700000	30725000	13	31600000	31625000
13	31800000	31825000	13	32300000	32325000
13	21525000	21550000	13	22050000	22075000
13	44475000	44500000	13	45525000	45550000
13	109600000	109625000	13	111050000	111075000
13	66125000	66150000	13	68250000	68275000
13	30420000	30425000	13	30495000	30500000
13	42240000	42245000	13	42680000	42685000
13	99920000	99925000	13	100085000	100090000
13	52025000	52030000	13	52155000	52160000
13	48725000	48730000	13	48805000	48810000
13	30345000	30350000	13	30690000	30695000
13	78350000	78355000	13	78695000	78700000
13	31250000	31255000	13	31375000	31380000
13	26150000	26155000	13	26635000	26640000
13	103245000	103250000	13	103495000	103500000
13	47065000	47070000	13	47295000	47300000
13	30420000	30425000	13	30685000	30690000
13	27555000	27560000	13	27930000	27935000
13	24040000	24045000	13	24445000	24450000
13	46195000	46200000	13	46290000	46295000
13	39720000	39725000	13	40175000	40180000
13	26400000	26405000	13	26635000	26640000
13	49880000	49885000	13	50010000	50015000
13	45055000	45060000	13	45540000	45545000
13	52920000	52925000	13	53020000	53025000
13	80000000	80005000	13	80110000	80115000
13	28400000	28405000	13	28555000	28560000
13	76450000	76455000	13	77045000	77050000
13	44480000	44485000	13	45010000	45015000
13	95840000	95845000	13	96030000	96035000
13	49170000	49175000	13	49340000	49345000
13	28895000	28900000	13	29210000	29215000
14	76045000	76050000	14	76115000	76120000
14	89505000	89510000	14	90380000	90385000
14	91365000	91370000	14	91640000	91645000
14	24525000	24530000	14	24560000	24565000
14	35340000	35345000	14	35450000	35455000
14	60430000	60435000	14	60650000	60655000
14	65135000	65140000	14	65230000	65235000
14	61925000	61930000	14	62300000	62305000
14	95905000	95910000	14	95990000	95995000
14	103540000	103545000	14	103755000	103760000
14	59590000	59595000	14	59910000	59915000
14	22855000	22860000	14	22940000	22945000
14	21535000	21540000	14	21570000	21575000
14	94405000	94410000	14	94465000	94470000
14	23590000	23595000	14	23655000	23660000
14	24800000	24805000	14	24900000	24905000
14	70050000	70055000	14	70190000	70195000
14	81735000	81740000	14	81915000	81920000
14	105235000	105240000	14	105290000	105295000
14	24710000	24715000	14	24765000	24770000
14	76515000	76520000	14	76815000	76820000
14	75605000	75610000	14	75765000	75770000
14	23455000	23460000	14	23520000	23525000
14	20880000	20885000	14	20920000	20925000
14	77415000	77420000	14	77505000	77510000
14	105450000	105455000	14	105490000	105495000
14	77340000	77345000	14	77535000	77540000
14	73760000	73765000	14	73935000	73940000
14	72980000	72985000	14	73370000	73375000
14	60530000	60535000	14	60650000	60655000
14	100195000	100200000	14	100350000	100355000
14	96760000	96765000	14	96890000	96895000
14	74195000	74200000	14	74295000	74300000
14	22785000	22790000	14	22840000	22845000
14	99985000	99990000	14	100095000	100100000
14	96565000	96570000	14	96740000	96745000
14	94820000	94825000	14	94950000	94955000
14	91785000	91790000	14	91890000	91895000
14	71605000	71610000	14	72215000	72220000
14	71370000	71375000	14	71435000	71440000
14	52765000	52770000	14	52940000	52945000
14	51745000	51750000	14	52245000	52250000
14	102905000	102910000	14	102980000	102985000
14	93415000	93420000	14	93610000	93615000
14	75775000	75780000	14	75955000	75960000
14	63640000	63645000	14	63740000	63745000
14	53285000	53290000	14	53425000	53430000
14	20795000	20800000	14	21075000	21080000
14	74575000	74580000	14	74720000	74725000
14	55555000	55560000	14	55625000	55630000
14	34305000	34310000	14	34565000	34570000
14	88410000	88415000	14	88635000	88640000
14	45430000	45435000	14	45600000	45605000
14	71280000	71285000	14	71435000	71440000
14	61760000	61770000	14	61920000	61930000
14	67890000	67900000	14	68040000	68050000
14	93070000	93080000	14	93140000	93150000
14	70280000	70290000	14	70490000	70500000
14	65290000	65300000	14	65350000	65360000
14	24830000	24840000	14	24890000	24900000
14	23040000	23050000	14	23120000	23130000
14	95940000	95950000	14	95990000	96000000
14	69190000	69200000	14	69240000	69250000
14	68710000	68720000	14	69280000	69290000
14	77370000	77380000	14	77520000	77530000
14	91640000	91650000	14	91750000	91760000
14	35680000	35690000	14	35880000	35890000
14	55040000	55050000	14	55110000	55120000
14	50350000	50360000	14	50460000	50470000
14	35800000	35810000	14	35870000	35880000
14	77170000	77180000	14	77250000	77260000
14	35140000	35150000	14	35190000	35200000
14	94890000	94900000	14	94950000	94960000
14	71790000	71800000	14	71860000	71870000
14	50320000	50330000	14	50580000	50590000
14	50100000	50110000	14	50230000	50240000
14	61920000	61930000	14	62200000	62210000
14	50790000	50800000	14	50990000	51000000
14	25280000	25290000	14	25510000	25520000
14	23940000	23950000	14	24020000	24030000
14	21080000	21090000	14	21150000	21160000
14	100450000	100460000	14	100570000	100580000
14	65880000	65890000	14	66290000	66300000
14	21160000	21170000	14	21320000	21330000
14	106900000	106910000	14	106970000	106980000
14	68050000	68060000	14	68170000	68180000
14	31450000	31460000	14	31540000	31550000
14	102430000	102440000	14	102560000	102570000
14	94500000	94510000	14	94600000	94610000
14	88470000	88480000	14	88630000	88640000
14	76260000	76270000	14	76440000	76450000
14	73980000	73990000	14	74090000	74100000
14	56950000	56960000	14	57780000	57790000
14	90860000	90870000	14	91220000	91230000
14	81420000	81430000	14	81630000	81640000
14	76170000	76180000	14	76440000	76450000
14	68400000	68410000	14	68710000	68720000
14	30010000	30020000	14	30470000	30480000
14	94120000	94130000	14	94350000	94360000
14	91390000	91400000	14	91600000	91610000
14	68400000	68410000	14	69280000	69290000
14	103160000	103170000	14	103380000	103390000
14	58570000	58580000	14	58630000	58640000
14	38170000	38180000	14	38340000	38350000
14	67630000	67640000	14	67750000	67760000
14	64810000	64820000	14	64940000	64950000
14	61090000	61100000	14	61720000	61730000
14	32540000	32550000	14	32720000	32730000
14	92110000	92120000	14	92460000	92470000
14	64260000	64270000	14	64770000	64780000
14	61090000	61100000	14	61490000	61500000
14	51000000	51010000	14	51240000	51250000
14	39190000	39200000	14	39480000	39490000
14	32400000	32410000	14	32720000	32730000
14	31980000	31990000	14	32720000	32730000
14	25200000	25210000	14	25620000	25630000
14	100440000	100450000	14	100650000	100660000
14	71600000	71610000	14	71870000	71880000
14	52460000	52470000	14	52590000	52600000
14	20790000	20800000	14	21150000	21160000
14	34300000	34310000	14	34690000	34700000
14	57950000	57960000	14	58530000	58540000
14	55910000	55920000	14	56940000	56950000
14	51420000	51430000	14	51680000	51690000
14	35140000	35150000	14	35880000	35890000
14	96020000	96030000	14	96450000	96460000
14	106050000	106060000	14	106170000	106180000
14	53290000	53300000	14	53770000	53780000
14	71075000	71100000	14	71175000	71200000
14	39625000	39650000	14	39725000	39750000
14	75775000	75800000	14	75900000	75925000
14	69375000	69400000	14	69550000	69575000
14	68750000	68775000	14	68850000	68875000
14	61925000	61950000	14	62025000	62050000
14	50450000	50475000	14	50550000	50575000
14	75400000	75425000	14	75525000	75550000
14	55025000	55050000	14	55225000	55250000
14	99400000	99425000	14	99500000	99525000
14	91050000	91075000	14	91150000	91175000
14	35575000	35600000	14	35875000	35900000
14	100850000	100875000	14	101100000	101125000
14	51225000	51250000	14	51325000	51350000
14	102225000	102250000	14	102350000	102375000
14	21700000	21725000	14	21850000	21875000
14	23025000	23050000	14	23300000	23325000
14	103225000	103250000	14	103375000	103400000
14	63850000	63875000	14	64000000	64025000
14	21325000	21350000	14	21425000	21450000
14	105650000	105675000	14	105800000	105825000
14	90850000	90875000	14	91150000	91175000
14	105825000	105850000	14	105950000	105975000
14	68750000	68775000	14	69000000	69025000
14	58950000	58975000	14	59500000	59525000
14	25500000	25525000	14	25600000	25625000
14	73625000	73650000	14	73925000	73950000
14	71775000	71800000	14	72200000	72225000
14	62350000	62375000	14	62575000	62600000
14	71600000	71625000	14	71775000	71800000
14	71775000	71800000	14	72100000	72125000
14	59100000	59125000	14	59325000	59350000
14	91350000	91375000	14	91750000	91775000
14	88200000	88225000	14	88350000	88375000
14	59100000	59125000	14	59450000	59475000
14	38450000	38475000	14	38650000	38675000
14	24050000	24075000	14	24375000	24400000
14	59075000	59100000	14	59500000	59525000
14	56175000	56200000	14	56925000	56950000
14	69700000	69725000	14	69925000	69950000
14	52600000	52625000	14	52725000	52750000
14	104600000	104625000	14	105025000	105050000
14	51050000	51075000	14	51325000	51350000
14	31575000	31600000	14	31750000	31775000
14	21150000	21175000	14	21425000	21450000
14	96025000	96050000	14	96225000	96250000
14	61750000	61775000	14	62300000	62325000
14	23550000	23575000	14	23750000	23775000
14	101125000	101150000	14	102075000	102100000
14	68300000	68325000	14	69275000	69300000
14	36525000	36550000	14	36825000	36850000
14	98600000	98625000	14	99725000	99750000
14	81450000	81475000	14	81925000	81950000
14	61475000	61500000	14	61700000	61725000
14	45375000	45400000	14	45725000	45750000
14	30000000	30025000	14	30675000	30700000
14	105550000	105575000	14	105800000	105825000
14	54400000	54425000	14	54775000	54800000
14	78325000	78350000	14	79025000	79050000
14	77900000	77925000	14	78175000	78200000
14	59575000	59600000	14	60025000	60050000
14	54000000	54025000	14	54400000	54425000
14	90450000	90475000	14	90675000	90700000
14	65625000	65650000	14	66425000	66450000
14	63850000	63875000	14	64225000	64250000
14	72475000	72500000	14	72875000	72900000
14	65625000	65650000	14	66275000	66300000
14	74825000	74850000	14	75250000	75275000
14	33050000	33075000	14	34250000	34275000
14	79425000	79450000	14	81300000	81325000
14	96000000	96025000	14	96725000	96750000
14	94100000	94125000	14	94450000	94475000
14	53750000	53775000	14	54800000	54825000
14	33025000	33050000	14	34775000	34800000
14	62625000	62650000	14	63725000	63750000
14	61725000	61750000	14	62575000	62600000
15	40335000	40340000	15	40390000	40395000
15	90860000	90865000	15	91020000	91025000
15	81445000	81450000	15	81550000	81555000
15	89900000	89905000	15	89970000	89975000
15	78255000	78260000	15	78400000	78405000
15	64975000	64980000	15	65020000	65025000
15	94705000	94710000	15	94865000	94870000
15	44955000	44960000	15	45000000	45005000
15	55510000	55515000	15	55580000	55585000
15	74675000	74680000	15	74730000	74735000
15	65610000	65615000	15	65675000	65680000
15	75320000	75325000	15	75495000	75500000
15	101630000	101635000	15	101795000	101800000
15	38375000	38380000	15	38420000	38425000
15	40505000	40510000	15	40565000	40570000
15	69020000	69025000	15	69165000	69170000
15	43515000	43520000	15	43575000	43580000
15	78405000	78410000	15	78530000	78535000
15	31515000	31520000	15	31555000	31560000
15	89600000	89605000	15	89715000	89720000
15	86270000	86275000	15	86380000	86385000
15	65135000	65140000	15	65200000	65205000
15	42065000	42070000	15	42100000	42105000
15	99640000	99645000	15	99750000	99755000
15	90300000	90305000	15	90415000	90420000
15	67095000	67100000	15	67130000	67135000
15	66910000	66915000	15	66990000	66995000
15	51945000	51950000	15	52065000	52070000
15	57175000	57180000	15	57210000	57215000
15	63580000	63585000	15	63695000	63700000
15	57630000	57635000	15	57820000	57825000
15	90700000	90705000	15	90760000	90765000
15	81565000	81570000	15	81690000	81695000
15	78405000	78410000	15	78485000	78490000
15	101455000	101460000	15	101545000	101550000
15	75060000	75065000	15	75240000	75245000
15	74925000	74930000	15	75060000	75065000
15	66890000	66895000	15	67145000	67150000
15	60880000	60885000	15	61205000	61210000
15	91190000	91195000	15	91425000	91430000
15	77410000	77415000	15	77785000	77790000
15	74830000	74835000	15	74905000	74910000
15	73085000	73090000	15	73370000	73375000
15	71405000	71410000	15	71730000	71735000
15	67240000	67245000	15	67595000	67600000
15	57440000	57445000	15	57505000	57510000
15	52550000	52555000	15	53025000	53030000
15	91190000	91195000	15	91230000	91235000
15	59275000	59280000	15	59780000	59785000
15	39980000	39985000	15	40045000	40050000
15	44875000	44900000	15	45025000	45050000
15	63175000	63200000	15	63325000	63350000
15	34375000	34400000	15	34500000	34525000
15	90450000	90475000	15	90600000	90625000
15	66675000	66700000	15	66775000	66800000
15	74400000	74425000	15	74600000	74625000
15	63450000	63475000	15	63550000	63575000
15	64025000	64050000	15	64350000	64375000
15	63775000	63800000	15	63875000	63900000
15	80175000	80200000	15	80275000	80300000
15	69350000	69375000	15	69500000	69525000
15	41200000	41225000	15	41300000	41325000
15	45450000	45475000	15	45550000	45575000
15	78600000	78625000	15	78700000	78725000
15	50175000	50200000	15	50275000	50300000
15	80850000	80875000	15	81050000	81075000
15	89450000	89475000	15	89550000	89575000
15	64700000	64725000	15	64925000	64950000
15	80325000	80350000	15	80450000	80475000
15	69350000	69375000	15	69675000	69700000
15	42825000	42850000	15	42925000	42950000
15	39475000	39500000	15	39850000	39875000
15	101150000	101175000	15	101400000	101425000
15	70375000	70400000	15	70775000	70800000
15	25575000	25600000	15	25675000	25700000
15	69850000	69875000	15	70375000	70400000
15	65475000	65500000	15	65575000	65600000
15	50425000	50450000	15	50600000	50625000
15	70950000	70975000	15	71100000	71125000
15	33575000	33600000	15	33975000	34000000
15	38275000	38300000	15	38675000	38700000
15	91600000	91625000	15	91800000	91825000
15	99825000	99850000	15	100225000	100250000
15	85475000	85500000	15	85575000	85600000
15	70000000	70025000	15	70375000	70400000
15	99800000	99825000	15	100275000	100300000
15	84225000	84250000	15	84400000	84425000
15	84100000	84125000	15	84225000	84250000
15	25975000	26000000	15	26175000	26200000
15	67000000	67025000	15	67125000	67150000
15	67750000	67775000	15	68100000	68125000
15	41175000	41200000	15	41475000	41500000
15	99175000	99200000	15	99400000	99425000
15	77925000	77950000	15	78100000	78125000
15	56775000	56800000	15	57575000	57600000
15	100875000	100900000	15	101100000	101125000
15	70000000	70025000	15	70775000	70800000
15	56525000	56550000	15	56700000	56725000
15	93625000	93650000	15	93875000	93900000
15	79625000	79650000	15	80125000	80150000
15	40975000	41000000	15	41175000	41200000
15	74925000	74950000	15	75225000	75250000
15	55500000	55525000	15	55700000	55725000
15	99050000	99075000	15	99600000	99625000
15	90850000	90875000	15	91150000	91175000
15	83500000	83525000	15	83650000	83675000
15	45475000	45500000	15	45675000	45700000
15	67225000	67250000	15	67700000	67725000
15	30025000	30050000	15	30200000	30225000
15	93625000	93650000	15	94650000	94675000
15	60025000	60050000	15	60450000	60475000
15	56775000	56800000	15	57425000	57450000
15	47750000	47775000	15	48275000	48300000
15	79675000	79700000	15	79875000	79900000
15	40075000	40100000	15	40275000	40300000
15	100450000	100475000	15	100875000	100900000
15	90300000	90325000	15	90625000	90650000
15	80725000	80750000	15	81250000	81275000
15	58025000	58050000	15	58350000	58375000
15	56775000	56800000	15	57150000	57175000
15	48775000	48800000	15	49075000	49100000
15	48275000	48300000	15	48525000	48550000
15	98975000	99000000	15	99600000	99625000
15	74650000	74675000	15	75050000	75075000
15	92625000	92650000	15	93250000	93275000
15	86400000	86425000	15	88775000	88800000
15	25750000	25775000	15	26175000	26200000
15	49150000	49175000	15	50425000	50450000
15	89450000	89475000	15	89700000	89725000
15	78400000	78425000	15	78700000	78725000
15	83675000	83700000	15	83875000	83900000
15	73000000	73025000	15	73550000	73575000
15	101450000	101475000	15	101800000	101825000
15	86025000	86050000	15	86350000	86375000
15	47475000	47500000	15	48550000	48575000
15	68525000	68550000	15	68950000	68975000
15	57425000	57450000	15	57800000	57825000
15	48625000	48650000	15	49075000	49100000
15	95800000	95825000	15	97775000	97800000
15	34900000	34925000	15	35200000	35225000
15	100450000	100475000	15	101100000	101125000
15	75500000	75525000	15	75600000	75625000
15	23875000	23900000	15	25725000	25750000
15	83525000	83550000	15	84325000	84350000
15	39000000	39010000	15	39100000	39110000
15	78910000	78920000	15	79000000	79010000
15	101550000	101560000	15	101790000	101800000
15	99320000	99330000	15	99390000	99400000
15	32950000	32960000	15	33280000	33290000
15	93370000	93380000	15	93420000	93430000
15	42280000	42290000	15	42340000	42350000
15	101660000	101670000	15	101790000	101800000
15	93340000	93350000	15	93450000	93460000
15	40630000	40640000	15	40710000	40720000
15	78310000	78320000	15	78360000	78370000
15	68850000	68860000	15	68960000	68970000
15	31560000	31570000	15	31610000	31620000
15	81390000	81400000	15	81550000	81560000
15	77410000	77420000	15	77470000	77480000
15	39590000	39600000	15	39650000	39660000
15	85870000	85880000	15	85920000	85930000
15	98450000	98460000	15	98620000	98630000
15	73850000	73860000	15	73920000	73930000
15	81570000	81580000	15	81620000	81630000
15	50960000	50970000	15	51160000	51170000
15	57430000	57440000	15	57590000	57600000
15	31490000	31500000	15	31780000	31790000
15	40330000	40340000	15	40560000	40570000
15	60650000	60660000	15	60730000	60740000
15	79320000	79330000	15	79470000	79480000
15	80740000	80750000	15	81060000	81070000
15	68840000	68850000	15	69160000	69170000
15	90550000	90560000	15	90610000	90620000
15	77400000	77410000	15	77830000	77840000
15	38360000	38370000	15	38540000	38550000
15	92390000	92400000	15	92620000	92630000
15	78250000	78260000	15	78520000	78530000
15	45740000	45750000	15	45900000	45910000
15	20560000	20570000	15	22510000	22520000
15	91840000	91850000	15	92060000	92070000
15	76010000	76020000	15	76090000	76100000
15	68150000	68160000	15	68440000	68450000
15	64500000	64510000	15	64640000	64650000
15	43000000	43010000	15	43210000	43220000
15	99060000	99070000	15	99180000	99190000
15	93060000	93070000	15	93250000	93260000
15	68600000	68610000	15	68670000	68680000
15	38850000	38860000	15	38960000	38970000
15	81070000	81080000	15	81260000	81270000
15	77470000	77480000	15	77790000	77800000
15	39000000	39010000	15	39870000	39880000
15	47480000	47490000	15	48280000	48290000
15	101830000	101840000	15	102180000	102190000
15	98440000	98450000	15	98720000	98730000
15	49530000	49540000	15	49710000	49720000
15	38760000	38770000	15	38980000	38990000
15	71740000	71750000	15	71940000	71950000
15	69860000	69870000	15	70750000	70760000
15	52270000	52280000	15	52430000	52440000
15	39880000	39890000	15	40040000	40050000
15	91840000	91850000	15	92390000	92400000
15	60010000	60020000	15	60610000	60620000
15	58560000	58570000	15	59050000	59060000
15	55940000	55950000	15	56130000	56140000
15	101160000	101170000	15	101540000	101550000
15	72030000	72040000	15	72440000	72450000
15	49140000	49150000	15	49440000	49450000
15	37170000	37180000	15	37420000	37430000
15	20560000	20570000	15	22430000	22440000
15	98840000	98850000	15	98960000	98970000
15	95800000	95810000	15	96880000	96890000
15	91840000	91850000	15	92620000	92630000
15	83910000	83920000	15	84220000	84230000
15	74660000	74670000	15	74920000	74930000
15	40880000	40890000	15	41180000	41190000
15	91500000	91510000	15	91810000	91820000
15	85130000	85140000	15	85470000	85480000
15	60880000	60890000	15	61340000	61350000
15	60870000	60880000	15	62120000	62130000
15	44190000	44200000	15	44500000	44510000
15	89740000	89750000	15	89970000	89980000
15	88210000	88220000	15	88790000	88800000
15	38280000	38290000	15	38980000	38990000
16	50180000	50190000	16	50240000	50250000
16	68480000	68490000	16	68540000	68550000
16	86600000	86610000	16	87090000	87100000
16	84780000	84790000	16	84980000	84990000
16	46880000	46890000	16	46940000	46950000
16	23810000	23820000	16	24020000	24030000
16	50710000	50720000	16	50760000	50770000
16	53080000	53090000	16	53190000	53200000
16	86100000	86110000	16	86550000	86560000
16	27240000	27250000	16	27380000	27390000
16	66440000	66450000	16	66510000	66520000
16	27250000	27260000	16	27320000	27330000
16	67580000	67590000	16	67670000	67680000
16	56900000	56910000	16	56980000	56990000
16	760000	770000	16	830000	840000
16	85450000	85460000	16	85640000	85650000
16	22010000	22020000	16	22190000	22200000
16	88870000	88880000	16	88920000	88930000
16	84700000	84710000	16	84750000	84760000
16	3100000	3110000	16	3170000	3180000
16	27190000	27200000	16	27370000	27380000
16	77700000	77710000	16	78000000	78010000
16	57120000	57130000	16	57190000	57200000
16	23800000	23810000	16	24040000	24050000
16	21590000	21600000	16	22700000	22710000
16	75270000	75280000	16	75410000	75420000
16	25070000	25080000	16	25120000	25130000
16	21590000	21600000	16	21650000	21660000
16	10610000	10620000	16	10830000	10840000
16	19570000	19580000	16	19890000	19900000
16	11830000	11840000	16	11890000	11900000
16	81650000	81660000	16	81750000	81760000
16	78160000	78170000	16	78260000	78270000
16	72270000	72280000	16	72490000	72500000
16	73100000	73110000	16	73200000	73210000
16	69830000	69840000	16	69960000	69970000
16	66070000	66080000	16	66300000	66310000
16	50400000	50410000	16	50690000	50700000
16	8750000	8760000	16	8970000	8980000
16	19610000	19620000	16	19890000	19900000
16	12660000	12670000	16	12910000	12920000
16	73080000	73090000	16	73230000	73240000
16	55500000	55510000	16	55570000	55580000
16	80560000	80570000	16	80850000	80860000
16	68740000	68750000	16	68830000	68840000
16	56550000	56560000	16	56630000	56640000
16	19170000	19180000	16	19380000	19390000
16	58050000	58060000	16	58150000	58160000
16	48380000	48390000	16	48570000	48580000
16	23190000	23200000	16	23440000	23450000
16	15960000	15970000	16	16220000	16230000
16	75500000	75510000	16	75790000	75800000
16	74740000	74750000	16	74890000	74900000
16	56540000	56550000	16	56730000	56740000
16	50050000	50060000	16	50240000	50250000
16	47170000	47180000	16	48190000	48200000
16	47070000	47080000	16	48190000	48200000
16	11620000	11630000	16	11800000	11810000
16	73590000	73600000	16	73910000	73920000
16	55790000	55800000	16	55860000	55870000
16	86590000	86600000	16	87310000	87320000
16	78530000	78540000	16	78800000	78810000
16	25060000	25070000	16	25230000	25240000
16	75820000	75830000	16	77200000	77210000
16	29710000	29720000	16	30030000	30040000
16	55490000	55500000	16	55870000	55880000
16	19920000	19930000	16	20390000	20400000
16	85850000	85860000	16	86550000	86560000
16	78150000	78160000	16	79630000	79640000
16	29230000	29240000	16	88220000	88230000
16	5280000	5290000	16	6690000	6700000
16	69425000	69450000	16	69575000	69600000
16	14375000	14400000	16	14600000	14625000
16	19075000	19100000	16	19175000	19200000
16	11625000	11650000	16	11725000	11750000
16	22000000	22025000	16	22100000	22125000
16	17450000	17475000	16	17550000	17575000
16	68425000	68450000	16	68525000	68550000
16	10825000	10850000	16	11000000	11025000
16	89750000	89775000	16	89850000	89875000
16	57775000	57800000	16	57875000	57900000
16	70400000	70425000	16	70500000	70525000
16	48375000	48400000	16	48650000	48675000
16	17275000	17300000	16	17550000	17575000
16	11050000	11075000	16	11450000	11475000
16	67850000	67875000	16	67950000	67975000
16	27225000	27250000	16	27450000	27475000
16	46700000	46725000	16	46825000	46850000
[truncated: 4,541 more rows]

## Sheet: S012
Supplementary Table S5: Chromatin loops called by HiCCUPS from Hi-C libraries
#chr1	x1	x2	chr2	y1	y2
9	127530000	127535000	9	127615000	127620000
9	32380000	32385000	9	32570000	32575000
9	129465000	129470000	9	129540000	129545000
9	130700000	130710000	9	130790000	130800000
9	129700000	129710000	9	129960000	129970000
9	132870000	132880000	9	132990000	133000000
9	124080000	124090000	9	124150000	124160000
9	27330000	27340000	9	27540000	27550000
9	92210000	92220000	9	92860000	92870000
9	112660000	112670000	9	112810000	112820000
9	116210000	116220000	9	116410000	116420000
9	136650000	136660000	9	136850000	136860000
9	123530000	123540000	9	123700000	123710000
9	104220000	104230000	9	104280000	104290000
9	74650000	74660000	9	74880000	74890000
9	77390000	77400000	9	77690000	77700000
9	131620000	131630000	9	131680000	131690000
9	124880000	124890000	9	125110000	125120000
9	139840000	139850000	9	139920000	139930000
9	135970000	135980000	9	136020000	136030000
9	139440000	139450000	9	139510000	139520000
9	139380000	139390000	9	139520000	139530000
9	36100000	36110000	9	36160000	36170000
9	131900000	131910000	9	132370000	132380000
9	140175000	140200000	9	140300000	140325000
9	35775000	35800000	9	35875000	35900000
9	126875000	126900000	9	127050000	127075000
9	134475000	134500000	9	134600000	134625000
9	140000000	140025000	9	140100000	140125000
9	138850000	138875000	9	139000000	139025000
9	132250000	132275000	9	132350000	132375000
9	130350000	130375000	9	130475000	130500000
9	37900000	37925000	9	38050000	38075000
9	33100000	33125000	9	33200000	33225000
9	130550000	130575000	9	130675000	130700000
9	125225000	125250000	9	125550000	125575000
9	117175000	117200000	9	117400000	117425000
9	112650000	112675000	9	112900000	112925000
9	116025000	116050000	9	116150000	116175000
9	114850000	114875000	9	115100000	115125000
9	139675000	139700000	9	139900000	139925000
9	125875000	125900000	9	126100000	126125000
9	132400000	132425000	9	132525000	132550000
9	134050000	134075000	9	134200000	134225000
9	124450000	124475000	9	124750000	124775000
9	77375000	77400000	9	77600000	77625000
9	79050000	79075000	9	79250000	79275000
9	100825000	100850000	9	101000000	101025000
9	101750000	101775000	9	101875000	101900000
9	117500000	117525000	9	117775000	117800000
9	600000	625000	9	750000	775000
9	134650000	134675000	9	135075000	135100000
9	129975000	130000000	9	130150000	130175000
9	5450000	5475000	9	5575000	5600000
9	96825000	96850000	9	96950000	96975000
9	75075000	75100000	9	75175000	75200000
9	133575000	133600000	9	133725000	133750000
9	136050000	136075000	9	136175000	136200000
9	100475000	100500000	9	100650000	100675000
9	114525000	114550000	9	114825000	114850000
9	37900000	37925000	9	38350000	38375000
9	72575000	72600000	9	72700000	72725000
9	91200000	91225000	9	91600000	91625000
9	86550000	86575000	9	86900000	86925000
9	71650000	71675000	9	71800000	71825000
9	101075000	101100000	9	101525000	101550000
9	71175000	71200000	9	71600000	71625000
9	79425000	79450000	9	79575000	79600000
9	95075000	95100000	9	95375000	95400000
9	75475000	75500000	9	75625000	75650000
9	4750000	4775000	9	4975000	5000000
9	137975000	138000000	9	138300000	138325000
9	123975000	124000000	9	124150000	124175000
9	87300000	87325000	9	87575000	87600000
9	77550000	77575000	9	77675000	77700000
9	89550000	89575000	9	89925000	89950000
9	97425000	97450000	9	97900000	97925000
9	93675000	93700000	9	94175000	94200000
9	35125000	35150000	9	35450000	35475000
9	32575000	32600000	9	32950000	32975000
9	118350000	118375000	9	119400000	119425000
9	89950000	89975000	9	90275000	90300000
9	89075000	89100000	9	89925000	89950000
9	20625000	20650000	9	20900000	20925000
9	19025000	19050000	9	19450000	19475000
9	110225000	110250000	9	111325000	111350000
9	74900000	74925000	9	75425000	75450000
9	113400000	113425000	9	114050000	114075000
9	100675000	100700000	9	101000000	101025000
9	32375000	32400000	9	32950000	32975000
9	72025000	72050000	9	72500000	72525000
9	114500000	114525000	9	115100000	115125000
9	12750000	12775000	9	13075000	13100000
10	47020000	47025000	10	47055000	47060000
10	129700000	129710000	10	129790000	129800000
10	102100000	102110000	10	102190000	102200000
10	126210000	126220000	10	126420000	126430000
10	105480000	105490000	10	105610000	105620000
10	14640000	14650000	10	14860000	14870000
10	6240000	6250000	10	6430000	6440000
10	112060000	112070000	10	112300000	112310000
10	71980000	71990000	10	72130000	72140000
10	95130000	95140000	10	95240000	95250000
10	27010000	27020000	10	27150000	27160000
10	72570000	72580000	10	72620000	72630000
10	118540000	118550000	10	118930000	118940000
10	11550000	11560000	10	11790000	11800000
10	124880000	124890000	10	125320000	125330000
10	54060000	54070000	10	54240000	54250000
10	134040000	134050000	10	134270000	134280000
10	78920000	78930000	10	79410000	79420000
10	47650000	47660000	10	48350000	48360000
10	99440000	99450000	10	99490000	99500000
10	97990000	98000000	10	98040000	98050000
10	125750000	125760000	10	126070000	126080000
10	134200000	134210000	10	134260000	134270000
10	75640000	75650000	10	75690000	75700000
10	74030000	74040000	10	74080000	74090000
10	75290000	75300000	10	75400000	75410000
10	98400000	98410000	10	98470000	98480000
10	104675000	104700000	10	104800000	104825000
10	120950000	120975000	10	121175000	121200000
10	98825000	98850000	10	98950000	98975000
10	126300000	126325000	10	126400000	126425000
10	30700000	30725000	10	30800000	30825000
10	103975000	104000000	10	104100000	104125000
10	72300000	72325000	10	72500000	72525000
10	72675000	72700000	10	72950000	72975000
10	70975000	71000000	10	71150000	71175000
10	73975000	74000000	10	74075000	74100000
10	97000000	97025000	10	97100000	97125000
10	103625000	103650000	10	103750000	103775000
10	73150000	73175000	10	73325000	73350000
10	13700000	13725000	10	13800000	13825000
10	49750000	49775000	10	49850000	49875000
10	5475000	5500000	10	5650000	5675000
10	79250000	79275000	10	79375000	79400000
10	70750000	70775000	10	70850000	70875000
10	63650000	63675000	10	63775000	63800000
10	112500000	112525000	10	112625000	112650000
10	80825000	80850000	10	80950000	80975000
10	97450000	97475000	10	97575000	97600000
10	64375000	64400000	10	64550000	64575000
10	35400000	35425000	10	35500000	35525000
10	28525000	28550000	10	28650000	28675000
10	97175000	97200000	10	97350000	97375000
10	23600000	23625000	10	23800000	23825000
10	16875000	16900000	10	17275000	17300000
10	88450000	88475000	10	88650000	88675000
10	101600000	101625000	10	101800000	101825000
10	111900000	111925000	10	112025000	112050000
10	90775000	90800000	10	90950000	90975000
10	32525000	32550000	10	32625000	32650000
10	6150000	6175000	10	6425000	6450000
10	134275000	134300000	10	134425000	134450000
10	124075000	124100000	10	124175000	124200000
10	93825000	93850000	10	94175000	94200000
10	81125000	81150000	10	81225000	81250000
10	74125000	74150000	10	74575000	74600000
10	52275000	52300000	10	52375000	52400000
10	24275000	24300000	10	24475000	24500000
10	33075000	33100000	10	33275000	33300000
10	115600000	115625000	10	115850000	115875000
10	88150000	88175000	10	88325000	88350000
10	79150000	79175000	10	79375000	79400000
10	103350000	103375000	10	103525000	103550000
10	73800000	73825000	10	74100000	74125000
10	125325000	125350000	10	125725000	125750000
10	86150000	86175000	10	86275000	86300000
10	134025000	134050000	10	134175000	134200000
10	102300000	102325000	10	102475000	102500000
10	101375000	101400000	10	101475000	101500000
10	72300000	72325000	10	72625000	72650000
10	86000000	86025000	10	86300000	86325000
10	119250000	119275000	10	120000000	120025000
10	50000000	50025000	10	50125000	50150000
10	11825000	11850000	10	12000000	12025000
10	102300000	102325000	10	102625000	102650000
10	92750000	92775000	10	93000000	93025000
10	63800000	63825000	10	64000000	64025000
10	76000000	76025000	10	76850000	76875000
10	64575000	64600000	10	64825000	64850000
10	44175000	44200000	10	44875000	44900000
10	63650000	63675000	10	64000000	64025000
10	6950000	6975000	10	7450000	7475000
10	22275000	22300000	10	23275000	23300000
10	4850000	4875000	10	5450000	5475000
10	61375000	61400000	10	61775000	61800000
10	89600000	89625000	10	90125000	90150000
10	111675000	111700000	10	111975000	112000000
10	3250000	3275000	10	4800000	4825000
10	44150000	44175000	10	45350000	45375000
10	15925000	15950000	10	16800000	16825000
10	92650000	92675000	10	93000000	93025000
10	33600000	33625000	10	34900000	34925000
11	2060000	2070000	11	2170000	2180000
11	44580000	44590000	11	44630000	44640000
11	1910000	1920000	11	1960000	1970000
11	34190000	34200000	11	34380000	34390000
11	112090000	112100000	11	112150000	112160000
11	72890000	72900000	11	72950000	72960000
11	63970000	63980000	11	64030000	64040000
11	1710000	1720000	11	1850000	1860000
11	128750000	128760000	11	128820000	128830000
11	62670000	62680000	11	62780000	62790000
11	117700000	117710000	11	117810000	117820000
11	62190000	62200000	11	62310000	62320000
11	33880000	33890000	11	33990000	34000000
11	2550000	2560000	11	2900000	2910000
11	74990000	75000000	11	75090000	75100000
11	19580000	19590000	11	19760000	19770000
11	116740000	116750000	11	116970000	116980000
11	111470000	111480000	11	111640000	111650000
11	130300000	130310000	11	130730000	130740000
11	63240000	63250000	11	63390000	63400000
11	125790000	125800000	11	126060000	126070000
11	34940000	34950000	11	35150000	35160000
11	1610000	1620000	11	71270000	71280000
11	3870000	3880000	11	4090000	4100000
11	64610000	64620000	11	64660000	64670000
11	6630000	6640000	11	6700000	6710000
11	44950000	44960000	11	45120000	45130000
11	74850000	74860000	11	74950000	74960000
11	65140000	65150000	11	65270000	65280000
11	65190000	65200000	11	65270000	65280000
11	61100000	61110000	11	61150000	61160000
11	61225000	61250000	11	61400000	61425000
11	62350000	62375000	11	62450000	62475000
11	72425000	72450000	11	72525000	72550000
11	47950000	47975000	11	48125000	48150000
11	65475000	65500000	11	65575000	65600000
11	67150000	67175000	11	67250000	67275000
11	65650000	65675000	11	65750000	65775000
11	63600000	63625000	11	63700000	63725000
11	75900000	75925000	11	76000000	76025000
11	72175000	72200000	11	72275000	72300000
11	12075000	12100000	11	12250000	12275000
11	2325000	2350000	11	2425000	2450000
11	118650000	118675000	11	118750000	118775000
11	85750000	85775000	11	85900000	85925000
11	94875000	94900000	11	95425000	95450000
11	61650000	61675000	11	61825000	61850000
11	32075000	32100000	11	32175000	32200000
11	2200000	2225000	11	2300000	2325000
11	111150000	111175000	11	111275000	111300000
11	46900000	46925000	11	47175000	47200000
11	46400000	46425000	11	46550000	46575000
11	68875000	68900000	11	69450000	69475000
11	9625000	9650000	11	9750000	9775000
11	128375000	128400000	11	128475000	128500000
11	36300000	36325000	11	36475000	36500000
11	19950000	19975000	11	20125000	20150000
11	875000	900000	11	1025000	1050000
11	121175000	121200000	11	121450000	121475000
11	117700000	117725000	11	117925000	117950000
11	62525000	62550000	11	62625000	62650000
11	2200000	2225000	11	2425000	2450000
11	66475000	66500000	11	66575000	66600000
11	118050000	118075000	11	118150000	118175000
11	71725000	71750000	11	71850000	71875000
11	7575000	7600000	11	7675000	7700000
11	72175000	72200000	11	72350000	72375000
11	57425000	57450000	11	57550000	57575000
11	128150000	128175000	11	128325000	128350000
11	57225000	57250000	11	57400000	57425000
11	10225000	10250000	11	10325000	10350000
11	124525000	124550000	11	124625000	124650000
11	82625000	82650000	11	82775000	82800000
11	74725000	74750000	11	74925000	74950000
11	69275000	69300000	11	69450000	69475000
11	34600000	34625000	11	34900000	34925000
11	73950000	73975000	11	74150000	74175000
11	128150000	128175000	11	128475000	128500000
11	78125000	78150000	11	78250000	78275000
11	129775000	129800000	11	130000000	130025000
11	61550000	61575000	11	61700000	61725000
11	13975000	14000000	11	14250000	14275000
11	128025000	128050000	11	128700000	128725000
11	118550000	118575000	11	118775000	118800000
11	116850000	116875000	11	116950000	116975000
11	44575000	44600000	11	44925000	44950000
11	17750000	17775000	11	18000000	18025000
11	83250000	83275000	11	83400000	83425000
11	27200000	27225000	11	27300000	27325000
11	10400000	10425000	11	10750000	10775000
11	2450000	2475000	11	2900000	2925000
11	120375000	120400000	11	120550000	120575000
11	10800000	10825000	11	11025000	11050000
11	44300000	44325000	11	44550000	44575000
11	19575000	19600000	11	19900000	19925000
11	124500000	124525000	11	124700000	124725000
11	110050000	110075000	11	110225000	110250000
11	35625000	35650000	11	36275000	36300000
11	35625000	35650000	11	36150000	36175000
11	86650000	86675000	11	87000000	87025000
11	62350000	62375000	11	62600000	62625000
11	19075000	19100000	11	19550000	19575000
11	1700000	1725000	11	2000000	2025000
11	86150000	86175000	11	86525000	86550000
11	45125000	45150000	11	45300000	45325000
11	44950000	44975000	11	45325000	45350000
11	9775000	9800000	11	9975000	10000000
11	11825000	11850000	11	12050000	12075000
11	8225000	8250000	11	8575000	8600000
11	92950000	92975000	11	93375000	93400000
11	77925000	77950000	11	78250000	78275000
11	33375000	33400000	11	33700000	33725000
11	11025000	11050000	11	11800000	11825000
11	128025000	128050000	11	128500000	128525000
11	124800000	124825000	11	125000000	125025000
11	120375000	120400000	11	120800000	120825000
11	95550000	95575000	11	96075000	96100000
11	113175000	113200000	11	113375000	113400000
11	26775000	26800000	11	27150000	27175000
11	44125000	44150000	11	44550000	44575000
11	1675000	1700000	11	2150000	2175000
11	45350000	45375000	11	45775000	45800000
11	48375000	48400000	11	50025000	50050000
11	56600000	56625000	11	57000000	57025000
11	27200000	27225000	11	27475000	27500000
11	26325000	26350000	11	26650000	26675000
11	20150000	20175000	11	20350000	20375000
11	101325000	101350000	11	101700000	101725000
11	69500000	69525000	11	70025000	70050000
11	17600000	17625000	11	17975000	18000000
11	34600000	34625000	11	35400000	35425000
11	15650000	15675000	11	16625000	16650000
11	129225000	129250000	11	129600000	129625000
11	7100000	7125000	11	7700000	7725000
11	83550000	83575000	11	84250000	84275000
11	67040000	67045000	11	67085000	67090000
11	2450000	2455000	11	2550000	2555000
11	75155000	75160000	11	75240000	75245000
11	71750000	71755000	11	71790000	71795000
11	12070000	12075000	11	12300000	12305000
11	1905000	1910000	11	1940000	1945000
11	68025000	68030000	11	68060000	68065000
12	52775000	52800000	12	53250000	53275000
12	49725000	49750000	12	49900000	49925000
12	10175000	10200000	12	10275000	10300000
12	110025000	110050000	12	110200000	110225000
12	52775000	52800000	12	52875000	52900000
12	11875000	11900000	12	11975000	12000000
12	48125000	48150000	12	48225000	48250000
12	109050000	109075000	12	109175000	109200000
12	1750000	1775000	12	1875000	1900000
12	125050000	125075000	12	125225000	125250000
12	96450000	96475000	12	96600000	96625000
12	52975000	53000000	12	53250000	53275000
12	64950000	64975000	12	65075000	65100000
12	6175000	6200000	12	6300000	6325000
12	113475000	113500000	12	113600000	113625000
12	69250000	69275000	12	69450000	69475000
12	121925000	121950000	12	122100000	122125000
12	26275000	26300000	12	26400000	26425000
12	12025000	12050000	12	12150000	12175000
12	92775000	92800000	12	92950000	92975000
12	68750000	68775000	12	69000000	69025000
12	57675000	57700000	12	57825000	57850000
12	52900000	52925000	12	53250000	53275000
12	46550000	46575000	12	46650000	46675000
12	750000	775000	12	850000	875000
12	3225000	3250000	12	3375000	3400000
12	68750000	68775000	12	68875000	68900000
12	117450000	117475000	12	117550000	117575000
12	108950000	108975000	12	109175000	109200000
12	95500000	95525000	12	95600000	95625000
12	69775000	69800000	12	69950000	69975000
12	77000000	77025000	12	77175000	77200000
12	1225000	1250000	12	1675000	1700000
12	93375000	93400000	12	93775000	93800000
12	62975000	63000000	12	63175000	63200000
12	51200000	51225000	12	51375000	51400000
12	108150000	108175000	12	108275000	108300000
12	53925000	53950000	12	54050000	54075000
12	12525000	12550000	12	12700000	12725000
12	70275000	70300000	12	70950000	70975000
12	124500000	124525000	12	124775000	124800000
12	64225000	64250000	12	64625000	64650000
12	92525000	92550000	12	92950000	92975000
12	40400000	40425000	12	40500000	40525000
12	53450000	53475000	12	53675000	53700000
12	12500000	12525000	12	12850000	12875000
12	3400000	3425000	12	3900000	3925000
12	118600000	118625000	12	118800000	118825000
12	111450000	111475000	12	111725000	111750000
12	124500000	124525000	12	125225000	125250000
12	22225000	22250000	12	22600000	22625000
12	11875000	11900000	12	12175000	12200000
12	111325000	111350000	12	111725000	111750000
12	96450000	96475000	12	96900000	96925000
12	52525000	52550000	12	52900000	52925000
12	111825000	111850000	12	111950000	111975000
12	59300000	59325000	12	59425000	59450000
12	31550000	31575000	12	31775000	31800000
12	22250000	22275000	12	22475000	22500000
12	3975000	4000000	12	4375000	4400000
12	110525000	110550000	12	110850000	110875000
12	91775000	91800000	12	91950000	91975000
12	27675000	27700000	12	27775000	27800000
12	32200000	32225000	12	32450000	32475000
12	32900000	32925000	12	33050000	33075000
12	15725000	15750000	12	16000000	16025000
12	96775000	96800000	12	96875000	96900000
12	103275000	103300000	12	103925000	103950000
12	55100000	55125000	12	55325000	55350000
12	68600000	68625000	12	68700000	68725000
12	41000000	41025000	12	41300000	41325000
12	116425000	116450000	12	117125000	117150000
12	70750000	70775000	12	70950000	70975000
12	21650000	21675000	12	21800000	21825000
12	10375000	10400000	12	10700000	10725000
12	67725000	67750000	12	68325000	68350000
12	55575000	55600000	12	56000000	56025000
12	27575000	27600000	12	27800000	27825000
12	106750000	106775000	12	107300000	107325000
12	25575000	25600000	12	26175000	26200000
12	71600000	71625000	12	71775000	71800000
12	70275000	70300000	12	70625000	70650000
12	62825000	62850000	12	63175000	63200000
12	31825000	31850000	12	32450000	32475000
12	10900000	10925000	12	11625000	11650000
12	116700000	116725000	12	117125000	117150000
12	116425000	116450000	12	116650000	116675000
12	96625000	96650000	12	96900000	96925000
12	85850000	85875000	12	86250000	86275000
12	75925000	75950000	12	76400000	76425000
12	70975000	71000000	12	71100000	71125000
12	117800000	117825000	12	118275000	118300000
12	42500000	42525000	12	42700000	42725000
12	117650000	117675000	12	118275000	118300000
12	94525000	94550000	12	94825000	94850000
12	30975000	31000000	12	31375000	31400000
12	56500000	56525000	12	56850000	56875000
12	8825000	8850000	12	9175000	9200000
12	115100000	115125000	12	116350000	116375000
12	52525000	52550000	12	53375000	53400000
12	115100000	115125000	12	116175000	116200000
12	65950000	65975000	12	66475000	66500000
12	41650000	41675000	12	42400000	42425000
12	77000000	77025000	12	77400000	77425000
12	26975000	27000000	12	27150000	27175000
12	68425000	68450000	12	68700000	68725000
12	66650000	66675000	12	67075000	67100000
12	39975000	40000000	12	40075000	40100000
12	38525000	38550000	12	38700000	38725000
12	91375000	91400000	12	91725000	91750000
12	27875000	27900000	12	28075000	28100000
12	7350000	7375000	12	7775000	7800000
12	114425000	114450000	12	114950000	114975000
12	109050000	109075000	12	109525000	109550000
12	104275000	104300000	12	104500000	104525000
12	11725000	11750000	12	12475000	12500000
12	15425000	15450000	12	15725000	15750000
12	10475000	10500000	12	10700000	10725000
12	70275000	70300000	12	71100000	71125000
12	32900000	32925000	12	34175000	34200000
12	40150000	40175000	12	40500000	40525000
12	29675000	29700000	12	30950000	30975000
12	65275000	65300000	12	66475000	66500000
12	114850000	114875000	12	117300000	117325000
12	115920000	115930000	12	115980000	115990000
12	111080000	111090000	12	111130000	111140000
12	55390000	55400000	12	55450000	55460000
12	110940000	110950000	12	111040000	111050000
12	56520000	56530000	12	56570000	56580000
12	56220000	56230000	12	56320000	56330000
12	52920000	52930000	12	52970000	52980000
12	58230000	58240000	12	58290000	58300000
12	53600000	53610000	12	53660000	53670000
12	48180000	48190000	12	48230000	48240000
12	6310000	6320000	12	6380000	6390000
12	49680000	49690000	12	49730000	49740000
12	50360000	50370000	12	50440000	50450000
12	123340000	123350000	12	123430000	123440000
12	125000000	125010000	12	125050000	125060000
12	560000	570000	12	660000	670000
12	102170000	102180000	12	102220000	102230000
12	52560000	52570000	12	52670000	52680000
12	92890000	92900000	12	92960000	92970000
12	53750000	53760000	12	53810000	53820000
12	122140000	122150000	12	122200000	122210000
12	93960000	93970000	12	94490000	94500000
12	50470000	50480000	12	50560000	50570000
12	49140000	49150000	12	49190000	49200000
12	25400000	25410000	12	25530000	25540000
12	15000000	15010000	12	15130000	15140000
12	1910000	1920000	12	2040000	2050000
12	13070000	13080000	12	13360000	13370000
12	680000	690000	12	920000	930000
12	57400000	57410000	12	57500000	57510000
12	14400000	14410000	12	14530000	14540000
12	123120000	123130000	12	123230000	123240000
12	56130000	56140000	12	56330000	56340000
12	25140000	25150000	12	25270000	25280000
12	4140000	4150000	12	4380000	4390000
12	6170000	6180000	12	6390000	6400000
12	120430000	120440000	12	120520000	120530000
12	89420000	89430000	12	89850000	89860000
12	109710000	109720000	12	109830000	109840000
12	105810000	105820000	12	106530000	106540000
12	52540000	52550000	12	53260000	53270000
12	107520000	107530000	12	108000000	108010000
12	50910000	50920000	12	51030000	51040000
12	11730000	11740000	12	12180000	12190000
12	9960000	9970000	12	10090000	10100000
12	130530000	130540000	12	130810000	130820000
12	34280000	34290000	12	34360000	34370000
12	57150000	57160000	12	57380000	57390000
12	17910000	17920000	12	18000000	18010000
12	8010000	8020000	12	8140000	8150000
12	131790000	131800000	12	132120000	132130000
12	71810000	71820000	12	72130000	72140000
12	50030000	50035000	12	50095000	50100000
12	111840000	111845000	12	111880000	111885000
12	108960000	108965000	12	109010000	109015000
12	110980000	110985000	12	111015000	111020000
12	48135000	48140000	12	48170000	48175000
12	6335000	6340000	12	6385000	6390000
12	57520000	57525000	12	57575000	57580000
12	54425000	54430000	12	54580000	54585000
12	52425000	52430000	12	52460000	52465000
12	53280000	53285000	12	53375000	53380000
12	54095000	54100000	12	54180000	54185000
13	49875000	49900000	13	50175000	50200000
13	111350000	111375000	13	111450000	111475000
13	24600000	24625000	13	24775000	24800000
13	99125000	99150000	13	99225000	99250000
13	99075000	99100000	13	99300000	99325000
13	31250000	31275000	13	31350000	31375000
13	97875000	97900000	13	98000000	98025000
13	99900000	99925000	13	100075000	100100000
13	27925000	27950000	13	28375000	28400000
13	28400000	28425000	13	28550000	28575000
13	28000000	28025000	13	28175000	28200000
13	79975000	80000000	13	80100000	80125000
13	47125000	47150000	13	47250000	47275000
13	30475000	30500000	13	30675000	30700000
13	30075000	30100000	13	30250000	30275000
13	110875000	110900000	13	111050000	111075000
13	26150000	26175000	13	26625000	26650000
13	26750000	26775000	13	27050000	27075000
13	27925000	27950000	13	28550000	28575000
13	30400000	30425000	13	30675000	30700000
13	52150000	52175000	13	52350000	52375000
13	78350000	78375000	13	78675000	78700000
13	95075000	95100000	13	95250000	95275000
13	24025000	24050000	13	24425000	24450000
13	96250000	96275000	13	96475000	96500000
13	46725000	46750000	13	46875000	46900000
13	30700000	30725000	13	31350000	31375000
13	42225000	42250000	13	42675000	42700000
13	41350000	41375000	13	41475000	41500000
13	30150000	30175000	13	30675000	30700000
13	100550000	100575000	13	101150000	101175000
13	49150000	49175000	13	49325000	49350000
13	44625000	44650000	13	45000000	45025000
13	44475000	44500000	13	45000000	45025000
13	52000000	52025000	13	52350000	52375000
13	27525000	27550000	13	28400000	28425000
13	31800000	31825000	13	31975000	32000000
13	108950000	108975000	13	109550000	109575000
13	107850000	107875000	13	108800000	108825000
13	45050000	45075000	13	45525000	45550000
13	50550000	50575000	13	51625000	51650000
13	43650000	43675000	13	44375000	44400000
13	98500000	98525000	13	99300000	99325000
13	31775000	31800000	13	53775000	53800000
13	23500000	23525000	13	24925000	24950000
13	99860000	99870000	13	99910000	99920000
13	97770000	97780000	13	98000000	98010000
13	27550000	27560000	13	27930000	27940000
13	95830000	95840000	13	96030000	96040000
13	103240000	103250000	13	103490000	103500000
13	45620000	45630000	13	45850000	45860000
13	21880000	21890000	13	22040000	22050000
13	85480000	85490000	13	86380000	86390000
14	70100000	70110000	14	70160000	70170000
14	77340000	77350000	14	77530000	77540000
14	23440000	23450000	14	23520000	23530000
14	99990000	100000000	14	100090000	100100000
14	23590000	23600000	14	23650000	23660000
14	70050000	70060000	14	70190000	70200000
14	75600000	75610000	14	75760000	75770000
14	76040000	76050000	14	76110000	76120000
14	105230000	105240000	14	105290000	105300000
14	104540000	104550000	14	104590000	104600000
14	59590000	59600000	14	59910000	59920000
14	22860000	22870000	14	22930000	22940000
14	20920000	20930000	14	21070000	21080000
14	22780000	22790000	14	22840000	22850000
14	21170000	21180000	14	21320000	21330000
14	61925000	61950000	14	62175000	62200000
14	61750000	61775000	14	61900000	61925000
14	91775000	91800000	14	91875000	91900000
14	77400000	77425000	14	77500000	77525000
14	61925000	61950000	14	62025000	62050000
14	81725000	81750000	14	81900000	81925000
14	50325000	50350000	14	50550000	50575000
14	68700000	68725000	14	69275000	69300000
14	23025000	23050000	14	23300000	23325000
14	50350000	50375000	14	50450000	50475000
14	96550000	96575000	14	96725000	96750000
14	72975000	73000000	14	73350000	73375000
14	35750000	35775000	14	35850000	35875000
14	68750000	68775000	14	68850000	68875000
14	75775000	75800000	14	75950000	75975000
14	70275000	70300000	14	70475000	70500000
14	93400000	93425000	14	93575000	93600000
14	104250000	104275000	14	104350000	104375000
14	103550000	103575000	14	103750000	103775000
14	71075000	71100000	14	71175000	71200000
14	102425000	102450000	14	102550000	102575000
14	55025000	55050000	14	55225000	55250000
14	102225000	102250000	14	102400000	102425000
14	100725000	100750000	14	100825000	100850000
14	52750000	52775000	14	52925000	52950000
14	22850000	22875000	14	23000000	23025000
14	91350000	91375000	14	91625000	91650000
14	20800000	20825000	14	20925000	20950000
14	100875000	100900000	14	101100000	101125000
14	68400000	68425000	14	68675000	68700000
14	23925000	23950000	14	24025000	24050000
14	71600000	71625000	14	72200000	72225000
14	71275000	71300000	14	71425000	71450000
14	35600000	35625000	14	35875000	35900000
14	76175000	76200000	14	76425000	76450000
14	96775000	96800000	14	96875000	96900000
14	34550000	34575000	14	34675000	34700000
14	97025000	97050000	14	97200000	97225000
14	68400000	68425000	14	69275000	69300000
14	55900000	55925000	14	56025000	56050000
14	50775000	50800000	14	50975000	51000000
14	34300000	34325000	14	34675000	34700000
14	24100000	24125000	14	24400000	24425000
14	21150000	21175000	14	21425000	21450000
14	89625000	89650000	14	89875000	89900000
14	89475000	89500000	14	90375000	90400000
14	76500000	76525000	14	76825000	76850000
14	65625000	65650000	14	65875000	65900000
14	64800000	64825000	14	64925000	64950000
14	90850000	90875000	14	91150000	91175000
14	96025000	96050000	14	96450000	96475000
14	67875000	67900000	14	68150000	68175000
14	37700000	37725000	14	38050000	38075000
14	94100000	94125000	14	94350000	94375000
14	32525000	32550000	14	32675000	32700000
14	20800000	20825000	14	21075000	21100000
14	101300000	101325000	14	102075000	102100000
14	88400000	88425000	14	88625000	88650000
14	62400000	62425000	14	62550000	62575000
14	76500000	76525000	14	77100000	77125000
14	61750000	61775000	14	62300000	62325000
14	64250000	64275000	14	64750000	64775000
14	90425000	90450000	14	90675000	90700000
14	61075000	61100000	14	61700000	61725000
14	62625000	62650000	14	63725000	63750000
14	37700000	37725000	14	38325000	38350000
14	35125000	35150000	14	35875000	35900000
14	30000000	30025000	14	30450000	30475000
14	31975000	32000000	14	32700000	32725000
14	55900000	55925000	14	56925000	56950000
14	33025000	33050000	14	34225000	34250000
14	24715000	24720000	14	24765000	24770000
14	24800000	24805000	14	24900000	24905000
14	35800000	35805000	14	35870000	35875000
15	74675000	74680000	15	74730000	74735000
15	55510000	55515000	15	55580000	55585000
15	67225000	67250000	15	67575000	67600000
15	74925000	74950000	15	75050000	75075000
15	67350000	67375000	15	67450000	67475000
15	31500000	31525000	15	31600000	31625000
15	101625000	101650000	15	101775000	101800000
15	68850000	68875000	15	68950000	68975000
15	74400000	74425000	15	74600000	74625000
15	78400000	78425000	15	78525000	78550000
15	78600000	78625000	15	78700000	78725000
15	38850000	38875000	15	38950000	38975000
15	31675000	31700000	15	31775000	31800000
15	63750000	63775000	15	63875000	63900000
15	89600000	89625000	15	89700000	89725000
15	57625000	57650000	15	57800000	57825000
15	66675000	66700000	15	66775000	66800000
15	90450000	90475000	15	90600000	90625000
15	34350000	34375000	15	34500000	34525000
15	31475000	31500000	15	31775000	31800000
15	94700000	94725000	15	94850000	94875000
15	68150000	68175000	15	68300000	68325000
15	80850000	80875000	15	81050000	81075000
15	38750000	38775000	15	38975000	39000000
15	89975000	90000000	15	90075000	90100000
15	90300000	90325000	15	90400000	90425000
15	89450000	89475000	15	89550000	89575000
15	70400000	70425000	15	70750000	70775000
15	63450000	63475000	15	63550000	63575000
15	91175000	91200000	15	91425000	91450000
15	51925000	51950000	15	52050000	52075000
15	83925000	83950000	15	84025000	84050000
15	75800000	75825000	15	75950000	75975000
15	60875000	60900000	15	61200000	61225000
15	51050000	51075000	15	51150000	51175000
15	80750000	80775000	15	81050000	81075000
15	71400000	71425000	15	71725000	71750000
15	101175000	101200000	15	101400000	101425000
15	100875000	100900000	15	101100000	101125000
15	74650000	74675000	15	74900000	74925000
15	81075000	81100000	15	81250000	81275000
15	99625000	99650000	15	99750000	99775000
15	84100000	84125000	15	84200000	84225000
15	33575000	33600000	15	33975000	34000000
15	32950000	32975000	15	33250000	33275000
15	99800000	99825000	15	100225000	100250000
15	89000000	89025000	15	89150000	89175000
15	92625000	92650000	15	93250000	93275000
15	64475000	64500000	15	64650000	64675000
15	63050000	63075000	15	63350000	63375000
15	91600000	91625000	15	91775000	91800000
15	74900000	74925000	15	75225000	75250000
15	43000000	43025000	15	43200000	43225000
15	74650000	74675000	15	75050000	75075000
15	68150000	68175000	15	68450000	68475000
15	38300000	38325000	15	38625000	38650000
15	44175000	44200000	15	44350000	44375000
15	80750000	80775000	15	81200000	81225000
15	73075000	73100000	15	73350000	73375000
15	72050000	72075000	15	72450000	72475000
15	39450000	39475000	15	39875000	39900000
15	92650000	92675000	15	92900000	92925000
15	41200000	41225000	15	41475000	41500000
15	71750000	71775000	15	72000000	72025000
15	93575000	93600000	15	94650000	94675000
15	89425000	89450000	15	89700000	89725000
15	100475000	100500000	15	100850000	100875000
15	99050000	99075000	15	99600000	99625000
15	45725000	45750000	15	45900000	45925000
15	91825000	91850000	15	92625000	92650000
15	86400000	86425000	15	88775000	88800000
15	81425000	81450000	15	81675000	81700000
15	75300000	75325000	15	75625000	75650000
15	63750000	63775000	15	64350000	64375000
15	75500000	75525000	15	75600000	75625000
15	101150000	101175000	15	101550000	101575000
15	65620000	65630000	15	65670000	65680000
15	75320000	75330000	15	75490000	75500000
15	89900000	89910000	15	89970000	89980000
15	40330000	40340000	15	40390000	40400000
15	93370000	93380000	15	93420000	93430000
15	44950000	44960000	15	45000000	45010000
15	81570000	81580000	15	81690000	81700000
15	78250000	78260000	15	78400000	78410000
15	78910000	78920000	15	78990000	79000000
15	77410000	77420000	15	77830000	77840000
15	93340000	93350000	15	93450000	93460000
15	101550000	101560000	15	101800000	101810000
15	81390000	81400000	15	81550000	81560000
15	69350000	69360000	15	69690000	69700000
15	68840000	68850000	15	69170000	69180000
15	98850000	98860000	15	98960000	98970000
15	86270000	86280000	15	86380000	86390000
16	85580000	85590000	16	85640000	85650000
16	68290000	68300000	16	68350000	68360000
16	2070000	2080000	16	2190000	2200000
16	85850000	85860000	16	86050000	86060000
16	3100000	3110000	16	3170000	3180000
16	22010000	22020000	16	22080000	22090000
16	780000	790000	16	830000	840000
16	57930000	57940000	16	58030000	58040000
16	87820000	87830000	16	87880000	87890000
16	85850000	85860000	16	86020000	86030000
16	23810000	23820000	16	24040000	24050000
16	22010000	22020000	16	22190000	22200000
16	84540000	84550000	16	84650000	84660000
16	23190000	23200000	16	23440000	23450000
16	77270000	77280000	16	77610000	77620000
16	55790000	55800000	16	55860000	55870000
16	56600000	56625000	16	56725000	56750000
16	22200000	22225000	16	22300000	22325000
16	67550000	67575000	16	67675000	67700000
16	2375000	2400000	16	2475000	2500000
16	11050000	11075000	16	11275000	11300000
16	56875000	56900000	16	56975000	57000000
16	19600000	19625000	16	19875000	19900000
16	81650000	81675000	16	81750000	81775000
16	53075000	53100000	16	53175000	53200000
16	81425000	81450000	16	81750000	81775000
16	11050000	11075000	16	11475000	11500000
16	23275000	23300000	16	23425000	23450000
16	75275000	75300000	16	75400000	75425000
16	69200000	69225000	16	69300000	69325000
16	19175000	19200000	16	19375000	19400000
16	21600000	21625000	16	21700000	21725000
16	12050000	12075000	16	12150000	12175000
16	84775000	84800000	16	84975000	85000000
16	24050000	24075000	16	24500000	24525000
16	58350000	58375000	16	58500000	58525000
16	19900000	19925000	16	20375000	20400000
16	55500000	55525000	16	55725000	55750000
16	14375000	14400000	16	14600000	14625000
16	29700000	29725000	16	30025000	30050000
16	77700000	77725000	16	78000000	78025000
16	48400000	48425000	16	48625000	48650000
16	31000000	31025000	16	31450000	31475000
16	74750000	74775000	16	74875000	74900000
16	80550000	80575000	16	80850000	80875000
16	55975000	56000000	16	56350000	56375000
16	23800000	23825000	16	24500000	24525000
16	81950000	81975000	16	82250000	82275000
16	21175000	21200000	16	22325000	22350000
16	57335000	57340000	16	57450000	57455000
16	75030000	75035000	16	75140000	75145000
16	10605000	10610000	16	10820000	10825000
16	21590000	21595000	16	22705000	22710000
17	4470000	4480000	17	4520000	4530000
17	38450000	38460000	17	38510000	38520000
17	6950000	6960000	17	7030000	7040000
17	26130000	26140000	17	26200000	26210000
17	1620000	1630000	17	1670000	1680000
17	76120000	76130000	17	76170000	76180000
17	73900000	73910000	17	74000000	74010000
17	47950000	47960000	17	48070000	48080000
17	47570000	47580000	17	47620000	47630000
17	48270000	48280000	17	48360000	48370000
17	75080000	75090000	17	75240000	75250000
17	48930000	48940000	17	49020000	49030000
17	38590000	38600000	17	38680000	38690000
17	29770000	29780000	17	29850000	29860000
17	40170000	40180000	17	40260000	40270000
17	43290000	43300000	17	43460000	43470000
17	41470000	41480000	17	41550000	41560000
17	39890000	39900000	17	39960000	39970000
17	73310000	73320000	17	73390000	73400000
17	40110000	40120000	17	40160000	40170000
17	47790000	47800000	17	47850000	47860000
17	74110000	74120000	17	74270000	74280000
17	57400000	57410000	17	57500000	57510000
17	74860000	74870000	17	75040000	75050000
17	73670000	73680000	17	73720000	73730000
17	71250000	71260000	17	71360000	71370000
17	33640000	33650000	17	33860000	33870000
17	19270000	19280000	17	19350000	19360000
17	74290000	74300000	17	74390000	74400000
17	41760000	41770000	17	41830000	41840000
17	39700000	39710000	17	39810000	39820000
17	36710000	36720000	17	36820000	36830000
17	32520000	32530000	17	32680000	32690000
17	19410000	19420000	17	19660000	19670000
17	17250000	17260000	17	17540000	17550000
17	46750000	46760000	17	46950000	46960000
17	28130000	28140000	17	28260000	28270000
17	5490000	5500000	17	6320000	6330000
17	700000	725000	17	875000	900000
17	37900000	37925000	17	38000000	38025000
17	4625000	4650000	17	4775000	4800000
17	37775000	37800000	17	37875000	37900000
17	43350000	43375000	17	43450000	43475000
17	27075000	27100000	17	27225000	27250000
17	72725000	72750000	17	72850000	72875000
17	6800000	6825000	17	6900000	6925000
17	75325000	75350000	17	75425000	75450000
17	57825000	57850000	17	57925000	57950000
17	75300000	75325000	17	75475000	75500000
17	61500000	61525000	17	61675000	61700000
17	27300000	27325000	17	27425000	27450000
17	56375000	56400000	17	56475000	56500000
17	25550000	25575000	17	25650000	25675000
17	62100000	62125000	17	62200000	62225000
17	40725000	40750000	17	40825000	40850000
17	7750000	7775000	17	7875000	7900000
17	40100000	40125000	17	40250000	40275000
17	1800000	1825000	17	1925000	1950000
17	76850000	76875000	17	76950000	76975000
17	66275000	66300000	17	66375000	66400000
17	30800000	30825000	17	30925000	30950000
17	66250000	66275000	17	66425000	66450000
17	43725000	43750000	17	43900000	43925000
17	77750000	77775000	17	77950000	77975000
17	25675000	25700000	17	25900000	25925000
17	4100000	4125000	17	4300000	4325000
17	38500000	38525000	17	38700000	38725000
17	46400000	46425000	17	46650000	46675000
17	3625000	3650000	17	3725000	3750000
17	27975000	28000000	17	28075000	28100000
17	62950000	62975000	17	63050000	63075000
17	2750000	2775000	17	2900000	2925000
17	76475000	76500000	17	76675000	76700000
17	46750000	46775000	17	46850000	46875000
17	8300000	8325000	17	8650000	8675000
17	55200000	55225000	17	55800000	55825000
17	29850000	29875000	17	30150000	30175000
17	60775000	60800000	17	61025000	61050000
17	79975000	80000000	17	80100000	80125000
17	64725000	64750000	17	64900000	64925000
17	40450000	40475000	17	40650000	40675000
17	39050000	39075000	17	39475000	39500000
17	46425000	46450000	17	46525000	46550000
17	45750000	45775000	17	45875000	45900000
17	42975000	43000000	17	43200000	43225000
17	53075000	53100000	17	53350000	53375000
17	54900000	54925000	17	55000000	55025000
17	44125000	44150000	17	44250000	44275000
17	30325000	30350000	17	30450000	30475000
17	65350000	65375000	17	65675000	65700000
17	17575000	17600000	17	17925000	17950000
17	72950000	72975000	17	73200000	73225000
17	66150000	66175000	17	66450000	66475000
17	28425000	28450000	17	28650000	28675000
17	25550000	25575000	17	25925000	25950000
17	47625000	47650000	17	47925000	47950000
17	55925000	55950000	17	56175000	56200000
17	75525000	75550000	17	76000000	76025000
17	58200000	58225000	17	58500000	58525000
17	29325000	29350000	17	29525000	29550000
17	27675000	27700000	17	27850000	27875000
17	32100000	32125000	17	32450000	32475000
17	53600000	53625000	17	53775000	53800000
17	33475000	33500000	17	33850000	33875000
17	6550000	6575000	17	6900000	6925000
17	66775000	66800000	17	67225000	67250000
17	39050000	39075000	17	39800000	39825000
17	15150000	15175000	17	15400000	15425000
17	10775000	10800000	17	11025000	11050000
17	56775000	56800000	17	57050000	57075000
17	48925000	48950000	17	49225000	49250000
17	59700000	59725000	17	59900000	59925000
17	13475000	13500000	17	14200000	14225000
17	9825000	9850000	17	10500000	10525000
17	71425000	71450000	17	72150000	72175000
17	32725000	32750000	17	33450000	33475000
17	21025000	21050000	17	21400000	21425000
17	70700000	70725000	17	71350000	71375000
17	43500000	43525000	17	43650000	43675000
17	40475000	40480000	17	40555000	40560000
17	41400000	41405000	17	41465000	41470000
17	47645000	47650000	17	47770000	47775000
17	45915000	45920000	17	45965000	45970000
17	74460000	74465000	17	74500000	74505000
17	8090000	8095000	17	8125000	8130000
17	72740000	72745000	17	72775000	72780000
17	41650000	41655000	17	41750000	41755000
17	72375000	72380000	17	72450000	72455000
17	42285000	42290000	17	42400000	42405000
18	60675000	60700000	18	60975000	61000000
18	60075000	60100000	18	60175000	60200000
18	8650000	8675000	18	8975000	9000000
18	60800000	60825000	18	60975000	61000000
18	12725000	12750000	18	12925000	12950000
18	20700000	20725000	18	20950000	20975000
18	71850000	71875000	18	72000000	72025000
18	21525000	21550000	18	21675000	21700000
18	43725000	43750000	18	44225000	44250000
18	29125000	29150000	18	29300000	29325000
18	55875000	55900000	18	55975000	56000000
18	43850000	43875000	18	44225000	44250000
18	43250000	43275000	18	43450000	43475000
18	33325000	33350000	18	33525000	33550000
18	77150000	77175000	18	77400000	77425000
18	725000	750000	18	825000	850000
18	3275000	3300000	18	3425000	3450000
18	29725000	29750000	18	30125000	30150000
18	61175000	61200000	18	61500000	61525000
18	46200000	46225000	18	46750000	46775000
18	33600000	33625000	18	33700000	33725000
18	2550000	2575000	18	2650000	2675000
18	55525000	55550000	18	55775000	55800000
18	20375000	20400000	18	20550000	20575000
18	9950000	9975000	18	10500000	10525000
18	57125000	57150000	18	57475000	57500000
18	6550000	6575000	18	6725000	6750000
18	60375000	60400000	18	60625000	60650000
18	2950000	2975000	18	3225000	3250000
18	28825000	28850000	18	29025000	29050000
18	67850000	67875000	18	68100000	68125000
18	46000000	46025000	18	46175000	46200000
18	6525000	6550000	18	6875000	6900000
18	44725000	44750000	18	45275000	45300000
18	3775000	3800000	18	3975000	4000000
18	23650000	23675000	18	23800000	23825000
18	18775000	18800000	18	19025000	19050000
18	60675000	60700000	18	61100000	61125000
18	625000	650000	18	825000	850000
18	12075000	12100000	18	12250000	12275000
18	57650000	57675000	18	58200000	58225000
18	54400000	54425000	18	55200000	55225000
18	4100000	4125000	18	5050000	5075000
18	19475000	19500000	18	20125000	20150000
18	52900000	52925000	18	54225000	54250000
18	58475000	58500000	18	59150000	59175000
18	1575000	1600000	18	2525000	2550000
18	56190000	56200000	18	56420000	56430000
18	3590000	3600000	18	3660000	3670000
18	3280000	3290000	18	3660000	3670000
18	56440000	56450000	18	56720000	56730000
18	3450000	3460000	18	3590000	3600000
18	12390000	12400000	18	12650000	12660000
18	11940000	11950000	18	12040000	12050000
18	71860000	71870000	18	72210000	72220000
18	33680000	33690000	18	33860000	33870000
18	74100000	74110000	18	74410000	74420000
18	52350000	52360000	18	52640000	52650000
1	20525000	20550000	1	20800000	20825000
1	12375000	12400000	1	12675000	12700000
1	21575000	21600000	1	21675000	21700000
1	46500000	46525000	1	46625000	46650000
1	206975000	207000000	1	207075000	207100000
1	181000000	181025000	1	181100000	181125000
1	2350000	2375000	1	2450000	2475000
1	25250000	25275000	1	25350000	25375000
1	167550000	167575000	1	167650000	167675000
1	206650000	206675000	1	206750000	206775000
1	182100000	182125000	1	182350000	182375000
1	159750000	159775000	1	159850000	159875000
1	1050000	1075000	1	1150000	1175000
1	110175000	110200000	1	110300000	110325000
1	9325000	9350000	1	9525000	9550000
1	93325000	93350000	1	93425000	93450000
1	175100000	175125000	1	175275000	175300000
1	205325000	205350000	1	205450000	205475000
1	32675000	32700000	1	32800000	32825000
1	206900000	206925000	1	207075000	207100000
1	110725000	110750000	1	110975000	111000000
1	109825000	109850000	1	109925000	109950000
1	24525000	24550000	1	24625000	24650000
1	27000000	27025000	1	27100000	27125000
1	3400000	3425000	1	3525000	3550000
1	110075000	110100000	1	110175000	110200000
1	36025000	36050000	1	36175000	36200000
1	15475000	15500000	1	15575000	15600000
1	2125000	2150000	1	2225000	2250000
1	94075000	94100000	1	94275000	94300000
1	43675000	43700000	1	43875000	43900000
1	27425000	27450000	1	27600000	27625000
1	1700000	1725000	1	1800000	1825000
1	9675000	9700000	1	9775000	9800000
1	204125000	204150000	1	204325000	204350000
1	201850000	201875000	1	201950000	201975000
1	36600000	36625000	1	36750000	36775000
1	160800000	160825000	1	160900000	160925000
1	45825000	45850000	1	45950000	45975000
1	9150000	9175000	1	9250000	9275000
1	66700000	66725000	1	66800000	66825000
1	10550000	10575000	1	10925000	10950000
1	9825000	9850000	1	9925000	9950000
1	201525000	201550000	1	201750000	201775000
1	150025000	150050000	1	150125000	150150000
1	28175000	28200000	1	28275000	28300000
1	25925000	25950000	1	26100000	26125000
1	23025000	23050000	1	23200000	23225000
1	211675000	211700000	1	211800000	211825000
1	40275000	40300000	1	40425000	40450000
1	203825000	203850000	1	204075000	204100000
1	41300000	41325000	1	41400000	41425000
1	59275000	59300000	1	59475000	59500000
1	59200000	59225000	1	60150000	60175000
1	181150000	181175000	1	181375000	181400000
1	45475000	45500000	1	45750000	45775000
1	44225000	44250000	1	44375000	44400000
1	39550000	39575000	1	39650000	39675000
1	19225000	19250000	1	19400000	19425000
1	208275000	208300000	1	208400000	208425000
1	180850000	180875000	1	181125000	181150000
1	40600000	40625000	1	40775000	40800000
1	161175000	161200000	1	161325000	161350000
1	93900000	93925000	1	94025000	94050000
1	204525000	204550000	1	204775000	204800000
1	101075000	101100000	1	101175000	101200000
1	62625000	62650000	1	62850000	62875000
1	167225000	167250000	1	167400000	167425000
1	66800000	66825000	1	66900000	66925000
1	184775000	184800000	1	184925000	184950000
1	8625000	8650000	1	8750000	8775000
1	172775000	172800000	1	173150000	173175000
1	152025000	152050000	1	152125000	152150000
1	68575000	68600000	1	68800000	68825000
1	172575000	172600000	1	172675000	172700000
1	94500000	94525000	1	94800000	94825000
1	47900000	47925000	1	48175000	48200000
1	244750000	244775000	1	244950000	244975000
1	157925000	157950000	1	158075000	158100000
1	24725000	24750000	1	24900000	24925000
1	114350000	114375000	1	114450000	114475000
1	67450000	67475000	1	67600000	67625000
1	223300000	223325000	1	223400000	223425000
1	210025000	210050000	1	210150000	210175000
1	161450000	161475000	1	161700000	161725000
1	31850000	31875000	1	32000000	32025000
1	20225000	20250000	1	20475000	20500000
1	227950000	227975000	1	228125000	228150000
1	225650000	225675000	1	226150000	226175000
1	117275000	117300000	1	117450000	117475000
1	55600000	55625000	1	55725000	55750000
1	212225000	212250000	1	212525000	212550000
1	5550000	5575000	1	5800000	5825000
1	214500000	214525000	1	214750000	214775000
1	192425000	192450000	1	192550000	192575000
1	178500000	178525000	1	178700000	178725000
1	160050000	160075000	1	160250000	160275000
1	91975000	92000000	1	92375000	92400000
1	67675000	67700000	1	67950000	67975000
1	52350000	52375000	1	52450000	52475000
1	150975000	151000000	1	151125000	151150000
1	66425000	66450000	1	66700000	66725000
1	234850000	234875000	1	234975000	235000000
1	156650000	156675000	1	156825000	156850000
1	200575000	200600000	1	200750000	200775000
1	85575000	85600000	1	85700000	85725000
1	47650000	47675000	1	47875000	47900000
1	165725000	165750000	1	165875000	165900000
1	226050000	226075000	1	226150000	226175000
1	200250000	200275000	1	200450000	200475000
1	167025000	167050000	1	167400000	167425000
1	152150000	152175000	1	152425000	152450000
1	118050000	118075000	1	118275000	118300000
1	162025000	162050000	1	162225000	162250000
1	179050000	179075000	1	179325000	179350000
1	115525000	115550000	1	115650000	115675000
1	112925000	112950000	1	113225000	113250000
1	101375000	101400000	1	101750000	101775000
1	22725000	22750000	1	22950000	22975000
1	119800000	119825000	1	119900000	119925000
1	85225000	85250000	1	85375000	85400000
1	9675000	9700000	1	9925000	9950000
1	116675000	116700000	1	116900000	116925000
1	90100000	90125000	1	90200000	90225000
1	85400000	85425000	1	85700000	85725000
1	58975000	59000000	1	59100000	59125000
1	33750000	33775000	1	33925000	33950000
1	229375000	229400000	1	229600000	229625000
1	94975000	95000000	1	95250000	95275000
1	244950000	244975000	1	245200000	245225000
1	231475000	231500000	1	231725000	231750000
1	67800000	67825000	1	67950000	67975000
1	64075000	64100000	1	64700000	64725000
1	236275000	236300000	1	236650000	236675000
1	180600000	180625000	1	180800000	180825000
1	178500000	178525000	1	178975000	179000000
1	172700000	172725000	1	173375000	173400000
1	116350000	116375000	1	116525000	116550000
1	101075000	101100000	1	101325000	101350000
1	51225000	51250000	1	51650000	51675000
1	23300000	23325000	1	23525000	23550000
1	157150000	157175000	1	157450000	157475000
1	52600000	52625000	1	52750000	52775000
1	241675000	241700000	1	241775000	241800000
1	174750000	174775000	1	174950000	174975000
1	89100000	89125000	1	89325000	89350000
1	61500000	61525000	1	61800000	61825000
1	211850000	211875000	1	212200000	212225000
1	165100000	165125000	1	165325000	165350000
1	192775000	192800000	1	192975000	193000000
1	174225000	174250000	1	174700000	174725000
1	224300000	224325000	1	224500000	224525000
1	87775000	87800000	1	88425000	88450000
1	85775000	85800000	1	86025000	86050000
1	84600000	84625000	1	84875000	84900000
1	59225000	59250000	1	59750000	59775000
1	204925000	204950000	1	205200000	205225000
1	203300000	203325000	1	203650000	203675000
1	197575000	197600000	1	197875000	197900000
1	183625000	183650000	1	183875000	183900000
1	61500000	61525000	1	61900000	61925000
1	75225000	75250000	1	75650000	75675000
1	224700000	224725000	1	225050000	225075000
1	245300000	245325000	1	246150000	246175000
1	228800000	228825000	1	229350000	229375000
1	168575000	168600000	1	169300000	169325000
1	47650000	47675000	1	48175000	48200000
1	180475000	180500000	1	180825000	180850000
1	110175000	110200000	1	110525000	110550000
1	87300000	87325000	1	87525000	87550000
1	70575000	70600000	1	70950000	70975000
1	182400000	182425000	1	182750000	182775000
1	239550000	239575000	1	240050000	240075000
1	181425000	181450000	1	182025000	182050000
1	13975000	14000000	1	14275000	14300000
1	115675000	115700000	1	116125000	116150000
1	45475000	45500000	1	45950000	45975000
1	229800000	229825000	1	230425000	230450000
1	120475000	120500000	1	145100000	145125000
1	100900000	100925000	1	101325000	101350000
1	199650000	199675000	1	200475000	200500000
1	162825000	162850000	1	163125000	163150000
1	243500000	243525000	1	244425000	244450000
1	161150000	161175000	1	161700000	161725000
1	52600000	52625000	1	53125000	53150000
1	16925000	16950000	1	234900000	234925000
1	85975000	86000000	1	145675000	145700000
1	202150000	202160000	1	202280000	202290000
1	54870000	54880000	1	54940000	54950000
1	153480000	153490000	1	153540000	153550000
1	150530000	150540000	1	150590000	150600000
1	181050000	181060000	1	181110000	181120000
1	23420000	23430000	1	23510000	23520000
1	53740000	53750000	1	53850000	53860000
1	43380000	43390000	1	43530000	43540000
1	157060000	157070000	1	157110000	157120000
1	159900000	159910000	1	159970000	159980000
1	31190000	31200000	1	31250000	31260000
1	203240000	203250000	1	203300000	203310000
1	204410000	204420000	1	204460000	204470000
1	205550000	205560000	1	205600000	205610000
1	156120000	156130000	1	156180000	156190000
1	201970000	201980000	1	202090000	202100000
1	24530000	24540000	1	24710000	24720000
1	156350000	156360000	1	156400000	156410000
1	33760000	33770000	1	33830000	33840000
1	17440000	17450000	1	17560000	17570000
1	209540000	209550000	1	209590000	209600000
1	110330000	110340000	1	110450000	110460000
1	26930000	26940000	1	27110000	27120000
1	26820000	26830000	1	26870000	26880000
1	2120000	2130000	1	2310000	2320000
1	40280000	40290000	1	40360000	40370000
1	153320000	153330000	1	153460000	153470000
1	95320000	95330000	1	95500000	95510000
1	66710000	66720000	1	66910000	66920000
1	110730000	110740000	1	110850000	110860000
1	45980000	45990000	1	46030000	46040000
1	15650000	15660000	1	15750000	15760000
1	165360000	165370000	1	165560000	165570000
1	153770000	153780000	1	153930000	153940000
1	111160000	111170000	1	111320000	111330000
1	201220000	201230000	1	201320000	201330000
1	31270000	31280000	1	31380000	31390000
1	179680000	179690000	1	179780000	179790000
1	113260000	113270000	1	113340000	113350000
1	41740000	41750000	1	41870000	41880000
1	28410000	28420000	1	28530000	28540000
1	26230000	26240000	1	26310000	26320000
1	29200000	29210000	1	29350000	29360000
1	8080000	8090000	1	8370000	8380000
1	203480000	203490000	1	203660000	203670000
1	166880000	166890000	1	167020000	167030000
1	149930000	149940000	1	150030000	150040000
1	25010000	25020000	1	25150000	25160000
1	226820000	226830000	1	227020000	227030000
1	203330000	203340000	1	203450000	203460000
1	206650000	206660000	1	206840000	206850000
1	60340000	60350000	1	60400000	60410000
1	48570000	48580000	1	48660000	48670000
1	110090000	110100000	1	110310000	110320000
1	90270000	90280000	1	90440000	90450000
1	68000000	68010000	1	68220000	68230000
1	6310000	6320000	1	6470000	6480000
1	169550000	169560000	1	169680000	169690000
1	116690000	116700000	1	117030000	117040000
1	56870000	56880000	1	57040000	57050000
1	29210000	29220000	1	29520000	29530000
1	234630000	234640000	1	234730000	234740000
1	145410000	145420000	1	145590000	145600000
1	89460000	89470000	1	89910000	89920000
1	30560000	30570000	1	30960000	30970000
1	39950000	39960000	1	40250000	40260000
1	26600000	26605000	1	26645000	26650000
1	156060000	156065000	1	156095000	156100000
1	110315000	110320000	1	110525000	110530000
1	205240000	205245000	1	205290000	205295000
1	27935000	27940000	1	27990000	27995000
1	26430000	26435000	1	26470000	26475000
1	23870000	23875000	1	23960000	23965000
1	12185000	12190000	1	12265000	12270000
1	201675000	201680000	1	201755000	201760000
1	16415000	16420000	1	16510000	16515000
1	182565000	182570000	1	182750000	182755000
1	160695000	160700000	1	160800000	160805000
1	26945000	26950000	1	27020000	27025000
1	29720000	29725000	1	30875000	30880000
20	24985000	24990000	20	25035000	25040000
20	42375000	42380000	20	42705000	42710000
20	30150000	30155000	20	30190000	30195000
20	795000	800000	20	935000	940000
20	47270000	47275000	20	47520000	47525000
20	48800000	48805000	20	49080000	49085000
20	32900000	32910000	20	32990000	33000000
20	62170000	62180000	20	62260000	62270000
20	4580000	4590000	20	4690000	4700000
20	52190000	52200000	20	52550000	52560000
20	4970000	4980000	20	5020000	5030000
20	48590000	48600000	20	48680000	48690000
20	49610000	49620000	20	49920000	49930000
20	10530000	10540000	20	10640000	10650000
20	57660000	57670000	20	57790000	57800000
20	55950000	55960000	20	56070000	56080000
20	52710000	52720000	20	52810000	52820000
20	47740000	47750000	20	47830000	47840000
20	45900000	45910000	20	46000000	46010000
20	42840000	42850000	20	42930000	42940000
20	55660000	55670000	20	55900000	55910000
20	9390000	9400000	20	9580000	9590000
20	35820000	35830000	20	36160000	36170000
20	52840000	52850000	20	53270000	53280000
20	10530000	10540000	20	11520000	11530000
20	44580000	44590000	20	56440000	56450000
20	45150000	45160000	20	48760000	48770000
20	43990000	44000000	20	44060000	44070000
20	33890000	33900000	20	34030000	34040000
20	1290000	1300000	20	1420000	1430000
20	30250000	30260000	20	30300000	30310000
20	5100000	5110000	20	5170000	5180000
20	35920000	35930000	20	35970000	35980000
20	60880000	60890000	20	60940000	60950000
20	4090000	4100000	20	4140000	4150000
20	48225000	48250000	20	48425000	48450000
20	62325000	62350000	20	62475000	62500000
20	34575000	34600000	20	34700000	34725000
20	49975000	50000000	20	50200000	50225000
20	31100000	31125000	20	31225000	31250000
20	48950000	48975000	20	49050000	49075000
20	49425000	49450000	20	49525000	49550000
20	39600000	39625000	20	39700000	39725000
20	44925000	44950000	20	45025000	45050000
20	56150000	56175000	20	56775000	56800000
20	49075000	49100000	20	49175000	49200000
20	32025000	32050000	20	32225000	32250000
20	39775000	39800000	20	39950000	39975000
20	31475000	31500000	20	31650000	31675000
20	57450000	57475000	20	57575000	57600000
20	5550000	5575000	20	5750000	5775000
20	4725000	4750000	20	4925000	4950000
20	47950000	47975000	20	48100000	48125000
20	19750000	19775000	20	19950000	19975000
20	9950000	9975000	20	10050000	10075000
20	24975000	25000000	20	25150000	25175000
20	48800000	48825000	20	49175000	49200000
20	34275000	34300000	20	34450000	34475000
20	23425000	23450000	20	23575000	23600000
20	46300000	46325000	20	47225000	47250000
20	31475000	31500000	20	31875000	31900000
20	20325000	20350000	20	20525000	20550000
20	43300000	43325000	20	43475000	43500000
20	38775000	38800000	20	39300000	39325000
20	4200000	4225000	20	4550000	4575000
20	43000000	43025000	20	43225000	43250000
20	39575000	39600000	20	39950000	39975000
20	22300000	22325000	20	22625000	22650000
20	57650000	57675000	20	58025000	58050000
20	44075000	44100000	20	44375000	44400000
20	43650000	43675000	20	43900000	43925000
20	36175000	36200000	20	36600000	36625000
20	16775000	16800000	20	17400000	17425000
20	43950000	43975000	20	44400000	44425000
20	20050000	20075000	20	20325000	20350000
20	5500000	5525000	20	6050000	6075000
20	58625000	58650000	20	60450000	60475000
20	10050000	10075000	20	10400000	10425000
20	20075000	20100000	20	20525000	20550000
20	52700000	52725000	20	53250000	53275000
19	45940000	45945000	19	45980000	45985000
19	925000	930000	19	980000	985000
19	18120000	18125000	19	18165000	18170000
19	56025000	56030000	19	56135000	56140000
19	39600000	39605000	19	39815000	39820000
19	17970000	17975000	19	18040000	18045000
19	18390000	18395000	19	18430000	18435000
19	18310000	18320000	19	18360000	18370000
19	10370000	10380000	19	10500000	10510000
19	47100000	47110000	19	47160000	47170000
19	8220000	8230000	19	8310000	8320000
19	13900000	13910000	19	13950000	13960000
19	2490000	2500000	19	2540000	2550000
19	56040000	56050000	19	56090000	56100000
19	46890000	46900000	19	46990000	47000000
19	6040000	6050000	19	6120000	6130000
19	860000	870000	19	910000	920000
19	42960000	42970000	19	43030000	43040000
19	19650000	19660000	19	19750000	19760000
19	18050000	18060000	19	18100000	18110000
19	13090000	13100000	19	13200000	13210000
19	4730000	4740000	19	4790000	4800000
19	47580000	47590000	19	47630000	47640000
19	50870000	50880000	19	50970000	50980000
19	30100000	30110000	19	30190000	30200000
19	47250000	47260000	19	47330000	47340000
19	15290000	15300000	19	15660000	15670000
19	22520000	22530000	19	22900000	22910000
19	49290000	49300000	19	49340000	49350000
19	42380000	42390000	19	42430000	42440000
19	2470000	2480000	19	2600000	2610000
19	36370000	36380000	19	36420000	36430000
19	38730000	38740000	19	38820000	38830000
19	33720000	33730000	19	33890000	33900000
19	10690000	10700000	19	10750000	10760000
19	49890000	49900000	19	49940000	49950000
19	35825000	35850000	19	35950000	35975000
19	19475000	19500000	19	19575000	19600000
19	13975000	14000000	19	14150000	14175000
19	16350000	16375000	19	16475000	16500000
19	1100000	1125000	19	1200000	1225000
19	47350000	47375000	19	47475000	47500000
19	30250000	30275000	19	30350000	30375000
19	7725000	7750000	19	7850000	7875000
19	1275000	1300000	19	1375000	1400000
19	3325000	3350000	19	3450000	3475000
19	48000000	48025000	19	48100000	48125000
19	47525000	47550000	19	47625000	47650000
19	1650000	1675000	19	1775000	1800000
19	46575000	46600000	19	46675000	46700000
19	6725000	6750000	19	6850000	6875000
19	15525000	15550000	19	15650000	15675000
19	34250000	34275000	19	34575000	34600000
19	2150000	2175000	19	2250000	2275000
19	47625000	47650000	19	47725000	47750000
19	47925000	47950000	19	48200000	48225000
19	41950000	41975000	19	42050000	42075000
19	55800000	55825000	19	55925000	55950000
19	9725000	9750000	19	9875000	9900000
19	2950000	2975000	19	3100000	3125000
19	49600000	49625000	19	49700000	49725000
19	46575000	46600000	19	46750000	46775000
19	775000	800000	19	900000	925000
19	41175000	41200000	19	41300000	41325000
19	38375000	38400000	19	38625000	38650000
19	17450000	17475000	19	17550000	17575000
19	1525000	1550000	19	1650000	1675000
19	6500000	6525000	19	6600000	6625000
19	36225000	36250000	19	36400000	36425000
19	14675000	14700000	19	14775000	14800000
19	1525000	1550000	19	1775000	1800000
19	50000000	50025000	19	50175000	50200000
19	6500000	6525000	19	6850000	6875000
19	6625000	6650000	19	6850000	6875000
19	13375000	13400000	19	13675000	13700000
19	33900000	33925000	19	34250000	34275000
19	38875000	38900000	19	39100000	39125000
19	8000000	8025000	19	8300000	8325000
19	19300000	19325000	19	19600000	19625000
19	13700000	13725000	19	13975000	14000000
19	10025000	10050000	19	10500000	10525000
19	13250000	13275000	19	14175000	14200000
19	22475000	22500000	19	22950000	22975000
22	30680000	30685000	22	30780000	30785000
22	36725000	36730000	22	36760000	36765000
22	23520000	23530000	22	23610000	23620000
22	50710000	50720000	22	50760000	50770000
22	38020000	38030000	22	38070000	38080000
22	46400000	46410000	22	46510000	46520000
22	46750000	46760000	22	46930000	46940000
22	18500000	18510000	22	18550000	18560000
22	42220000	42230000	22	42340000	42350000
22	41790000	41800000	22	41920000	41930000
22	39930000	39940000	22	40430000	40440000
22	20140000	20150000	22	20250000	20260000
22	45830000	45840000	22	45940000	45950000
22	46040000	46050000	22	46380000	46390000
22	40825000	40850000	22	41025000	41050000
22	39400000	39425000	22	39500000	39525000
22	39550000	39575000	22	39700000	39725000
22	37700000	37725000	22	37825000	37850000
22	36700000	36725000	22	36850000	36875000
22	24800000	24825000	22	24900000	24925000
22	46950000	46975000	22	47050000	47075000
22	45650000	45675000	22	45825000	45850000
22	19725000	19750000	22	19875000	19900000
22	35825000	35850000	22	35975000	36000000
22	26875000	26900000	22	27025000	27050000
22	46500000	46525000	22	46700000	46725000
22	29250000	29275000	22	29425000	29450000
22	39250000	39275000	22	39350000	39375000
22	40900000	40925000	22	41025000	41050000
22	31325000	31350000	22	31475000	31500000
22	31025000	31050000	22	31125000	31150000
22	35725000	35750000	22	35975000	36000000
22	18300000	18325000	22	18525000	18550000
22	44375000	44400000	22	44475000	44500000
22	30500000	30525000	22	30675000	30700000
22	41325000	41350000	22	41475000	41500000
22	23300000	23325000	22	23450000	23475000
22	42075000	42100000	22	42325000	42350000
22	17650000	17675000	22	17975000	18000000
22	46025000	46050000	22	46225000	46250000
22	39250000	39275000	22	39500000	39525000
22	22925000	22950000	22	23025000	23050000
22	46400000	46425000	22	46700000	46725000
22	28975000	29000000	22	29225000	29250000
22	45650000	45675000	22	45925000	45950000
22	32925000	32950000	22	33175000	33200000
22	28425000	28450000	22	28975000	29000000
22	30500000	30525000	22	30775000	30800000
22	39250000	39275000	22	39700000	39725000
22	17550000	17575000	22	17975000	18000000
22	34800000	34825000	22	35400000	35425000
22	28400000	28425000	22	29400000	29425000
21	45660000	45670000	21	45710000	45720000
21	45590000	45600000	21	45660000	45670000
21	43580000	43590000	21	43670000	43680000
21	46360000	46370000	21	46540000	46550000
21	30460000	30470000	21	30740000	30750000
21	19060000	19070000	21	19270000	19280000
21	37520000	37525000	21	37565000	37570000
21	45925000	45950000	21	46150000	46175000
21	43750000	43775000	21	43850000	43875000
21	46700000	46725000	21	46850000	46875000
21	45225000	45250000	21	45375000	45400000
21	38625000	38650000	21	38725000	38750000
21	35800000	35825000	21	35950000	35975000
21	32550000	32575000	21	32950000	32975000
21	19050000	19075000	21	19175000	19200000
21	26975000	27000000	21	27075000	27100000
21	40875000	40900000	21	41075000	41100000
21	37500000	37525000	21	37700000	37725000
21	36250000	36275000	21	36750000	36775000
21	29875000	29900000	21	30100000	30125000
21	35275000	35300000	21	35700000	35725000
21	39875000	39900000	21	40500000	40525000
21	28200000	28225000	21	30100000	30125000
2	70315000	70320000	2	70365000	70370000
2	85645000	85650000	2	85775000	85780000
2	121450000	121455000	2	121835000	121840000
2	136675000	136680000	2	137140000	137145000
2	29180000	29185000	2	29415000	29420000
2	42080000	42090000	2	42310000	42320000
2	220260000	220270000	2	220390000	220400000
2	232470000	232480000	2	232570000	232580000
2	68590000	68600000	2	68660000	68670000
2	238600000	238610000	2	238650000	238660000
2	43360000	43370000	2	43450000	43460000
2	65140000	65150000	2	65260000	65270000
2	198050000	198060000	2	198170000	198180000
2	232480000	232490000	2	232530000	232540000
2	197030000	197040000	2	197130000	197140000
2	232530000	232540000	2	232580000	232590000
2	85960000	85970000	2	86030000	86040000
2	20640000	20650000	2	20840000	20850000
2	97070000	97080000	2	97170000	97180000
2	64270000	64280000	2	64550000	64560000
2	219160000	219170000	2	219260000	219270000
2	178070000	178080000	2	178120000	178130000
2	16790000	16800000	2	16930000	16940000
2	192430000	192440000	2	192540000	192550000
2	178030000	178040000	2	178190000	178200000
2	85580000	85590000	2	85640000	85650000
2	105990000	106000000	2	106130000	106140000
2	48330000	48340000	2	48640000	48650000
2	11610000	11620000	2	11720000	11730000
2	225220000	225230000	2	225510000	225520000
2	45870000	45880000	2	46160000	46170000
2	131550000	131560000	2	131680000	131690000
2	112640000	112650000	2	112800000	112810000
2	54750000	54760000	2	54930000	54940000
2	46240000	46250000	2	46680000	46690000
2	217380000	217390000	2	217520000	217530000
2	198660000	198670000	2	198990000	199000000
2	10260000	10270000	2	10560000	10570000
2	234880000	234890000	2	235040000	235050000
2	118980000	118990000	2	119610000	119620000
2	45200000	45210000	2	45700000	45710000
2	149870000	149880000	2	150410000	150420000
2	30930000	30940000	2	31550000	31560000
2	101225000	101250000	2	101575000	101600000
2	136875000	136900000	2	136975000	137000000
2	64575000	64600000	2	64700000	64725000
2	86050000	86075000	2	86300000	86325000
2	113375000	113400000	2	113475000	113500000
2	231750000	231775000	2	231850000	231875000
2	64975000	65000000	2	65075000	65100000
2	134875000	134900000	2	134975000	135000000
2	220025000	220050000	2	220150000	220175000
2	37625000	37650000	2	38050000	38075000
2	38825000	38850000	2	38950000	38975000
2	74700000	74725000	2	74800000	74825000
2	64875000	64900000	2	64975000	65000000
2	64850000	64875000	2	65075000	65100000
2	42325000	42350000	2	42425000	42450000
2	30450000	30475000	2	30550000	30575000
2	219900000	219925000	2	220000000	220025000
2	218650000	218675000	2	218850000	218875000
2	114000000	114025000	2	114125000	114150000
2	74925000	74950000	2	75075000	75100000
2	68975000	69000000	2	69125000	69150000
2	28825000	28850000	2	28950000	28975000
2	47200000	47225000	2	47525000	47550000
2	113500000	113525000	2	113625000	113650000
2	97500000	97525000	2	97600000	97625000
2	69925000	69950000	2	70025000	70050000
2	235200000	235225000	2	235375000	235400000
2	70125000	70150000	2	70275000	70300000
2	69775000	69800000	2	69925000	69950000
2	43525000	43550000	2	43625000	43650000
2	101625000	101650000	2	101750000	101775000
2	102625000	102650000	2	102825000	102850000
2	173875000	173900000	2	174075000	174100000
2	28500000	28525000	2	28600000	28625000
2	122275000	122300000	2	122400000	122425000
2	43175000	43200000	2	43450000	43475000
2	171225000	171250000	2	171650000	171675000
2	72150000	72175000	2	72350000	72375000
2	61025000	61050000	2	61200000	61225000
2	114500000	114525000	2	114625000	114650000
2	232775000	232800000	2	233175000	233200000
2	70125000	70150000	2	70350000	70375000
2	235450000	235475000	2	236000000	236025000
2	206625000	206650000	2	206725000	206750000
2	43175000	43200000	2	43700000	43725000
2	70550000	70575000	2	70850000	70875000
2	153025000	153050000	2	153475000	153500000
2	46875000	46900000	2	47100000	47125000
2	200825000	200850000	2	201325000	201350000
2	158625000	158650000	2	158850000	158875000
2	235025000	235050000	2	235400000	235425000
2	113225000	113250000	2	113325000	113350000
2	99025000	99050000	2	99200000	99225000
2	72975000	73000000	2	73075000	73100000
2	26200000	26225000	2	26350000	26375000
2	237250000	237275000	2	237950000	237975000
2	134875000	134900000	2	135150000	135175000
2	25575000	25600000	2	25725000	25750000
2	8675000	8700000	2	8800000	8825000
2	99250000	99275000	2	99450000	99475000
2	73200000	73225000	2	73400000	73425000
2	192025000	192050000	2	192375000	192400000
2	62200000	62225000	2	62625000	62650000
2	201750000	201775000	2	202025000	202050000
2	196925000	196950000	2	197125000	197150000
2	187350000	187375000	2	187500000	187525000
2	88875000	88900000	2	88975000	89000000
2	62125000	62150000	2	62625000	62650000
2	175625000	175650000	2	175850000	175875000
2	169800000	169825000	2	169975000	170000000
2	121100000	121125000	2	121425000	121450000
2	241175000	241200000	2	241375000	241400000
2	224850000	224875000	2	225125000	225150000
2	202725000	202750000	2	203025000	203050000
2	171825000	171850000	2	172275000	172300000
2	65475000	65500000	2	65775000	65800000
2	42725000	42750000	2	42875000	42900000
2	122275000	122300000	2	122475000	122500000
2	210825000	210850000	2	211050000	211075000
2	84700000	84725000	2	85075000	85100000
2	61275000	61300000	2	61400000	61425000
2	159750000	159775000	2	159975000	160000000
2	236675000	236700000	2	237075000	237100000
2	208625000	208650000	2	208875000	208900000
2	48075000	48100000	2	48325000	48350000
2	60525000	60550000	2	60775000	60800000
2	169200000	169225000	2	169600000	169625000
2	165575000	165600000	2	165750000	165775000
2	30375000	30400000	2	30925000	30950000
2	28100000	28125000	2	28600000	28625000
2	223550000	223575000	2	223750000	223775000
2	102625000	102650000	2	103050000	103075000
2	63900000	63925000	2	64100000	64125000
2	39275000	39300000	2	39450000	39475000
2	20175000	20200000	2	20275000	20300000
2	37625000	37650000	2	37900000	37925000
2	223175000	223200000	2	223425000	223450000
2	219275000	219300000	2	219500000	219525000
2	207825000	207850000	2	208325000	208350000
2	65475000	65500000	2	65650000	65675000
2	138650000	138675000	2	139525000	139550000
2	103075000	103100000	2	103225000	103250000
2	43050000	43075000	2	43775000	43800000
2	227650000	227675000	2	227825000	227850000
2	24625000	24650000	2	25050000	25075000
2	62675000	62700000	2	63000000	63025000
2	102850000	102875000	2	103050000	103075000
2	9925000	9950000	2	10175000	10200000
2	127950000	127975000	2	128225000	128250000
2	121850000	121875000	2	122075000	122100000
2	158875000	158900000	2	159600000	159625000
2	176975000	177000000	2	177500000	177525000
2	135725000	135750000	2	136450000	136475000
2	135200000	135225000	2	135650000	135675000
2	130925000	130950000	2	131075000	131100000
2	234375000	234400000	2	234600000	234625000
2	234875000	234900000	2	235425000	235450000
2	182600000	182625000	2	182925000	182950000
2	119625000	119650000	2	120050000	120075000
2	47650000	47675000	2	47975000	48000000
2	207650000	207675000	2	208325000	208350000
2	217525000	217550000	2	218550000	218575000
2	10950000	10975000	2	11250000	11275000
2	169200000	169225000	2	169750000	169775000
2	68700000	68725000	2	69125000	69150000
2	10575000	10600000	2	10775000	10800000
2	228250000	228275000	2	228625000	228650000
2	178200000	178225000	2	178625000	178650000
2	85150000	85175000	2	85525000	85550000
2	64250000	64275000	2	64700000	64725000
2	44700000	44725000	2	45175000	45200000
2	20850000	20875000	2	21175000	21200000
2	11950000	11975000	2	12850000	12875000
2	216300000	216325000	2	216750000	216775000
2	215825000	215850000	2	216125000	216150000
2	181950000	181975000	2	182325000	182350000
2	174250000	174275000	2	175200000	175225000
2	18700000	18725000	2	20050000	20075000
2	181925000	181950000	2	182550000	182575000
2	158350000	158375000	2	158850000	158875000
2	108550000	108575000	2	108775000	108800000
2	61750000	61775000	2	62075000	62100000
2	198650000	198675000	2	199150000	199175000
2	192400000	192425000	2	193025000	193050000
2	150450000	150475000	2	152075000	152100000
2	176975000	177000000	2	178000000	178025000
2	180975000	181000000	2	181900000	181925000
2	179650000	179675000	2	180600000	180625000
2	56400000	56425000	2	57725000	57750000
2	55950000	55975000	2	57725000	57750000
2	130975000	131000000	2	132200000	132225000
3	176910000	176920000	3	177070000	177080000
3	124280000	124290000	3	124400000	124410000
3	45980000	45990000	3	46110000	46120000
3	195790000	195800000	3	195920000	195930000
3	122280000	122290000	3	122400000	122410000
3	134020000	134030000	3	134190000	134200000
3	150940000	150950000	3	150990000	151000000
3	39230000	39240000	3	39330000	39340000
3	97510000	97520000	3	97740000	97750000
3	148840000	148850000	3	148990000	149000000
3	13530000	13540000	3	13680000	13690000
3	46740000	46750000	3	46930000	46940000
3	156390000	156400000	3	156800000	156810000
3	98540000	98550000	3	98710000	98720000
3	56730000	56740000	3	57020000	57030000
3	78450000	78460000	3	78610000	78620000
3	111860000	111870000	3	112030000	112040000
3	160425000	160450000	3	160650000	160675000
3	189675000	189700000	3	189900000	189925000
3	46300000	46325000	3	46400000	46425000
3	111425000	111450000	3	111675000	111700000
3	15300000	15325000	3	15400000	15425000
3	182975000	183000000	3	183075000	183100000
3	194200000	194225000	3	194300000	194325000
3	14300000	14325000	3	14500000	14525000
3	126450000	126475000	3	126675000	126700000
3	133175000	133200000	3	133275000	133300000
3	184125000	184150000	3	184225000	184250000
3	16325000	16350000	3	16575000	16600000
3	128400000	128425000	3	128500000	128525000
3	182900000	182925000	3	183100000	183125000
3	196950000	196975000	3	197225000	197250000
3	48475000	48500000	3	48575000	48600000
3	49575000	49600000	3	49675000	49700000
3	194825000	194850000	3	194975000	195000000
3	192525000	192550000	3	192750000	192775000
3	45075000	45100000	3	45225000	45250000
3	194975000	195000000	3	195250000	195275000
3	160975000	161000000	3	161125000	161150000
3	138300000	138325000	3	138625000	138650000
3	58300000	58325000	3	58400000	58425000
3	185375000	185400000	3	185475000	185500000
3	136475000	136500000	3	136700000	136725000
3	112775000	112800000	3	113000000	113025000
3	51525000	51550000	3	51700000	51725000
3	130475000	130500000	3	130600000	130625000
3	69200000	69225000	3	69350000	69375000
3	4750000	4775000	3	5050000	5075000
3	187450000	187475000	3	187675000	187700000
3	176775000	176800000	3	176900000	176925000
3	183600000	183625000	3	183950000	183975000
3	141175000	141200000	3	141275000	141300000
3	194400000	194425000	3	194675000	194700000
3	193500000	193525000	3	193850000	193875000
3	138400000	138425000	3	138625000	138650000
3	186325000	186350000	3	186525000	186550000
3	178850000	178875000	3	179025000	179050000
3	194400000	194425000	3	194975000	195000000
3	194400000	194425000	3	194825000	194850000
3	112025000	112050000	3	112225000	112250000
3	106975000	107000000	3	107125000	107150000
3	142550000	142575000	3	142675000	142700000
3	119950000	119975000	3	120125000	120150000
3	112450000	112475000	3	112675000	112700000
3	45800000	45825000	3	45950000	45975000
3	155850000	155875000	3	156225000	156250000
3	58175000	58200000	3	58275000	58300000
3	196575000	196600000	3	196675000	196700000
3	183175000	183200000	3	183475000	183500000
3	152750000	152775000	3	152850000	152875000
3	72675000	72700000	3	72850000	72875000
3	58000000	58025000	3	58125000	58150000
3	185975000	186000000	3	186250000	186275000
3	46125000	46150000	3	46400000	46425000
3	178725000	178750000	3	179025000	179050000
3	156400000	156425000	3	156525000	156550000
3	138825000	138850000	3	139025000	139050000
3	9025000	9050000	3	9325000	9350000
3	168850000	168875000	3	169025000	169050000
3	190950000	190975000	3	191075000	191100000
3	99550000	99575000	3	99950000	99975000
3	187450000	187475000	3	188650000	188675000
3	119200000	119225000	3	119375000	119400000
3	66450000	66475000	3	66850000	66875000
3	140700000	140725000	3	140900000	140925000
3	101275000	101300000	3	101375000	101400000
3	32550000	32575000	3	32675000	32700000
3	156250000	156275000	3	156800000	156825000
3	38050000	38075000	3	38175000	38200000
3	185700000	185725000	3	186250000	186275000
3	47550000	47575000	3	47825000	47850000
3	138125000	138150000	3	138625000	138650000
3	108375000	108400000	3	108625000	108650000
3	40225000	40250000	3	40325000	40350000
3	12200000	12225000	3	12500000	12525000
3	152750000	152775000	3	153475000	153500000
3	32075000	32100000	3	32175000	32200000
3	4375000	4400000	3	4625000	4650000
3	158550000	158575000	3	158950000	158975000
3	133925000	133950000	3	134175000	134200000
3	101950000	101975000	3	102250000	102275000
3	170125000	170150000	3	170525000	170550000
3	132750000	132775000	3	133075000	133100000
3	127800000	127825000	3	128300000	128325000
3	42275000	42300000	3	42475000	42500000
3	141025000	141050000	3	141275000	141300000
3	69200000	69225000	3	69450000	69475000
3	176750000	176775000	3	177075000	177100000
3	159725000	159750000	3	160050000	160075000
3	111825000	111850000	3	112225000	112250000
3	59550000	59575000	3	59825000	59850000
3	49200000	49225000	3	49475000	49500000
3	188675000	188700000	3	188850000	188875000
3	151150000	151175000	3	151550000	151575000
3	63325000	63350000	3	63775000	63800000
3	112300000	112325000	3	112675000	112700000
3	78700000	78725000	3	79050000	79075000
3	77075000	77100000	3	77300000	77325000
3	64000000	64025000	3	64450000	64475000
3	13125000	13150000	3	13500000	13525000
3	72000000	72025000	3	72875000	72900000
3	189925000	189950000	3	190125000	190150000
3	50650000	50675000	3	51400000	51425000
3	15650000	15675000	3	15825000	15850000
3	135800000	135825000	3	136725000	136750000
3	47875000	47900000	3	48200000	48225000
3	168850000	168875000	3	169375000	169400000
3	126225000	126250000	3	127250000	127275000
3	45975000	46000000	3	46400000	46425000
3	33150000	33175000	3	33400000	33425000
3	145900000	145925000	3	146275000	146300000
3	129175000	129200000	3	129525000	129550000
3	134500000	134525000	3	135200000	135225000
3	142300000	142325000	3	142700000	142725000
3	104325000	104350000	3	105075000	105100000
3	38550000	38575000	3	39050000	39075000
3	11400000	11425000	3	11875000	11900000
3	40600000	40625000	3	41900000	41925000
3	67150000	67175000	3	68925000	68950000
3	36000000	36025000	3	36725000	36750000
3	75450000	75475000	3	129800000	129825000
3	97870000	97875000	3	97930000	97935000
3	184275000	184280000	3	184495000	184500000
3	101525000	101530000	3	101940000	101945000
3	187035000	187040000	3	187395000	187400000
3	52045000	52050000	3	52160000	52165000
3	50605000	50610000	3	50650000	50655000
4	37800000	37825000	4	38025000	38050000
4	6725000	6750000	4	6850000	6875000
4	185200000	185225000	4	185450000	185475000
4	54775000	54800000	4	55075000	55100000
4	40150000	40175000	4	40300000	40325000
4	154350000	154375000	4	154450000	154475000
4	87850000	87875000	4	88000000	88025000
4	153425000	153450000	4	153550000	153575000
4	148625000	148650000	4	148775000	148800000
4	38900000	38925000	4	39125000	39150000
4	84025000	84050000	4	84125000	84150000
4	89125000	89150000	4	89425000	89450000
4	82375000	82400000	4	82750000	82775000
4	38325000	38350000	4	38650000	38675000
4	7800000	7825000	4	7975000	8000000
4	78000000	78025000	4	78100000	78125000
4	2225000	2250000	4	2400000	2425000
4	123675000	123700000	4	123825000	123850000
4	166450000	166475000	4	167000000	167025000
4	89725000	89750000	4	89925000	89950000
4	185450000	185475000	4	185550000	185575000
4	9750000	9775000	4	10000000	10025000
4	173925000	173950000	4	174175000	174200000
4	103350000	103375000	4	103525000	103550000
4	38750000	38775000	4	38850000	38875000
4	154550000	154575000	4	154650000	154675000
4	153750000	153775000	4	154000000	154025000
4	95325000	95350000	4	95500000	95525000
4	78375000	78400000	4	78525000	78550000
4	10150000	10175000	4	10400000	10425000
4	119675000	119700000	4	119800000	119825000
4	78300000	78325000	4	78525000	78550000
4	15800000	15825000	4	15950000	15975000
4	166050000	166075000	4	166375000	166400000
4	26850000	26875000	4	26975000	27000000
4	110950000	110975000	4	111125000	111150000
4	41675000	41700000	4	41875000	41900000
4	84425000	84450000	4	84550000	84575000
4	8450000	8475000	4	8550000	8575000
4	170725000	170750000	4	170950000	170975000
4	88175000	88200000	4	88375000	88400000
4	88575000	88600000	4	88750000	88775000
4	15225000	15250000	4	15450000	15475000
4	183975000	184000000	4	184150000	184175000
4	100475000	100500000	4	100725000	100750000
4	119950000	119975000	4	120125000	120150000
4	90150000	90175000	4	90350000	90375000
4	10150000	10175000	4	10525000	10550000
4	8600000	8625000	4	8875000	8900000
4	154250000	154275000	4	154475000	154500000
4	40050000	40075000	4	40300000	40325000
4	159775000	159800000	4	160075000	160100000
4	141775000	141800000	4	142050000	142075000
4	108925000	108950000	4	109475000	109500000
4	86375000	86400000	4	86650000	86675000
4	41275000	41300000	4	41650000	41675000
4	103350000	103375000	4	103925000	103950000
4	56200000	56225000	4	56400000	56425000
4	25425000	25450000	4	25750000	25775000
4	186125000	186150000	4	186300000	186325000
4	184400000	184425000	4	184575000	184600000
4	124300000	124325000	4	124575000	124600000
4	42550000	42575000	4	42850000	42875000
4	110350000	110375000	4	110725000	110750000
4	83825000	83850000	4	83925000	83950000
4	81975000	82000000	4	82250000	82275000
4	119950000	119975000	4	120200000	120225000
4	76475000	76500000	4	76750000	76775000
4	39675000	39700000	4	39975000	40000000
4	183850000	183875000	4	184175000	184200000
4	87400000	87425000	4	87800000	87825000
4	142250000	142275000	4	142475000	142500000
4	158900000	158925000	4	159075000	159100000
4	115300000	115325000	4	115600000	115625000
4	39450000	39475000	4	39950000	39975000
4	10575000	10600000	4	11425000	11450000
4	175275000	175300000	4	175550000	175575000
4	74525000	74550000	4	74975000	75000000
4	7175000	7200000	4	7700000	7725000
4	166025000	166050000	4	166250000	166275000
4	47650000	47675000	4	47925000	47950000
4	6725000	6750000	4	7075000	7100000
4	144100000	144125000	4	144400000	144425000
4	85650000	85675000	4	85875000	85900000
4	169825000	169850000	4	170400000	170425000
4	81275000	81300000	4	81925000	81950000
4	53225000	53250000	4	53850000	53875000
4	187225000	187250000	4	187500000	187525000
4	158900000	158925000	4	159175000	159200000
4	110325000	110350000	4	110875000	110900000
4	122375000	122400000	4	122625000	122650000
4	120550000	120575000	4	120950000	120975000
4	89450000	89475000	4	89925000	89950000
4	164475000	164500000	4	165650000	165675000
4	41275000	41300000	4	41875000	41900000
4	79875000	79900000	4	81125000	81150000
4	141275000	141300000	4	141750000	141775000
4	125250000	125275000	4	126175000	126200000
4	9525000	9550000	4	10000000	10025000
4	4000000	4025000	4	9625000	9650000
4	110350000	110375000	4	112900000	112925000
4	38180000	38190000	4	38310000	38320000
4	6910000	6920000	4	6980000	6990000
4	185210000	185220000	4	185260000	185270000
4	38180000	38190000	4	38670000	38680000
4	1240000	1250000	4	1340000	1350000
4	3340000	3350000	4	3440000	3450000
4	79530000	79540000	4	79690000	79700000
4	110920000	110930000	4	111420000	111430000
4	113020000	113030000	4	113150000	113160000
4	15880000	15890000	4	15950000	15960000
4	83290000	83300000	4	83340000	83350000
4	88950000	88960000	4	89130000	89140000
4	106060000	106070000	4	106390000	106400000
4	16020000	16030000	4	16260000	16270000
4	156360000	156370000	4	156700000	156710000
4	187920000	187930000	4	188940000	188950000
4	22410000	22420000	4	22680000	22690000
4	6255000	6260000	4	6325000	6330000
4	190585000	190590000	4	190620000	190625000
5	134800000	134810000	5	134880000	134890000
5	52280000	52290000	5	52330000	52340000
5	72880000	72890000	5	73080000	73090000
5	151040000	151050000	5	151120000	151130000
5	149940000	149950000	5	150030000	150040000
5	141080000	141090000	5	141260000	141270000
5	139630000	139640000	5	139720000	139730000
5	139010000	139020000	5	139140000	139150000
5	173040000	173050000	5	173400000	173410000
5	180220000	180230000	5	180280000	180290000
5	139950000	139960000	5	140020000	140030000
5	132300000	132310000	5	132350000	132360000
5	14720000	14730000	5	15000000	15010000
5	177490000	177500000	5	177580000	177590000
5	139440000	139450000	5	139530000	139540000
5	98240000	98250000	5	98390000	98400000
5	53810000	53820000	5	54150000	54160000
5	34480000	34490000	5	34890000	34900000
5	95190000	95200000	5	95670000	95680000
5	180360000	180370000	5	180440000	180450000
5	73200000	73210000	5	73940000	73950000
5	36410000	36420000	5	36690000	36700000
5	63930000	63940000	5	64080000	64090000
5	56590000	56600000	5	57750000	57760000
5	21530000	21540000	5	29420000	29430000
5	139160000	139170000	5	139340000	139350000
5	131720000	131730000	5	131830000	131840000
5	142120000	142130000	5	142250000	142260000
5	172140000	172150000	5	172350000	172360000
5	171530000	171540000	5	171610000	171620000
5	149010000	149020000	5	149210000	149220000
5	169700000	169710000	5	169760000	169770000
5	42990000	43000000	5	43040000	43050000
[truncated: 548 more rows]

## Sheet: HK1
Supplementary Table S5: Chromatin loops called by HiCCUPS from Hi-C libraries
#chr1	x1	x2	chr2	y1	y2
9	117790000	117800000	9	118020000	118030000
9	111860000	111870000	9	112080000	112090000
9	5450000	5460000	9	5580000	5590000
9	118350000	118360000	9	118640000	118650000
9	133450000	133460000	9	133550000	133560000
9	87310000	87320000	9	87390000	87400000
9	4790000	4800000	9	4980000	4990000
9	34120000	34130000	9	34250000	34260000
9	4830000	4840000	9	4920000	4930000
9	131900000	131910000	9	132250000	132260000
9	100560000	100570000	9	100630000	100640000
9	117770000	117780000	9	118280000	118290000
9	131050000	131060000	9	131190000	131200000
9	6100000	6110000	9	6150000	6160000
9	99180000	99190000	9	99410000	99420000
9	95080000	95090000	9	95390000	95400000
9	127630000	127640000	9	127900000	127910000
9	125660000	125670000	9	125750000	125760000
9	124880000	124890000	9	125210000	125220000
9	100680000	100690000	9	100740000	100750000
9	100470000	100480000	9	100560000	100570000
9	97540000	97550000	9	97890000	97900000
9	111320000	111330000	9	111520000	111530000
9	21570000	21580000	9	21790000	21800000
9	111770000	111780000	9	112080000	112090000
9	12720000	12730000	9	12820000	12830000
9	21550000	21560000	9	21800000	21810000
9	127630000	127640000	9	128130000	128140000
9	5180000	5190000	9	5590000	5600000
9	117870000	117880000	9	118130000	118140000
9	127700000	127710000	9	127900000	127910000
9	125110000	125120000	9	125570000	125580000
9	85940000	85950000	9	86150000	86160000
9	100760000	100770000	9	101000000	101010000
9	71190000	71200000	9	71610000	71620000
9	35110000	35120000	9	35600000	35610000
9	33030000	33040000	9	33300000	33310000
9	129060000	129070000	9	129250000	129260000
9	81480000	81490000	9	81580000	81590000
9	5440000	5450000	9	5620000	5630000
9	134010000	134020000	9	134330000	134340000
9	104160000	104170000	9	104290000	104300000
9	123510000	123520000	9	123810000	123820000
9	26740000	26750000	9	26850000	26860000
9	15870000	15880000	9	16130000	16140000
9	103190000	103200000	9	103350000	103360000
9	101610000	101620000	9	101900000	101910000
9	93680000	93690000	9	94190000	94200000
9	88550000	88560000	9	88890000	88900000
9	3740000	3750000	9	3880000	3890000
9	127530000	127540000	9	128130000	128140000
9	27720000	27730000	9	28070000	28080000
9	126300000	126310000	9	126800000	126810000
9	107540000	107550000	9	107910000	107920000
9	5180000	5190000	9	5420000	5430000
9	118920000	118930000	9	119330000	119340000
9	118350000	118360000	9	118920000	118930000
9	107620000	107630000	9	108170000	108180000
9	100420000	100430000	9	100750000	100760000
9	93940000	93950000	9	94160000	94170000
9	75480000	75490000	9	75690000	75700000
9	13420000	13430000	9	14430000	14440000
9	102790000	102800000	9	102980000	102990000
9	100410000	100420000	9	100770000	100780000
9	21810000	21820000	9	22230000	22240000
9	95870000	95880000	9	96210000	96220000
9	118370000	118380000	9	118860000	118870000
9	124880000	124890000	9	125570000	125580000
9	113210000	113220000	9	113380000	113390000
9	6410000	6420000	9	6680000	6690000
9	111230000	111240000	9	111590000	111600000
9	103090000	103100000	9	103350000	103360000
9	12710000	12720000	9	12880000	12890000
9	118350000	118360000	9	118760000	118770000
9	99090000	99100000	9	99420000	99430000
9	20620000	20630000	9	20940000	20950000
9	110810000	110820000	9	111320000	111330000
9	99610000	99620000	9	100140000	100150000
9	84300000	84310000	9	84450000	84460000
9	32600000	32610000	9	32740000	32750000
9	21320000	21330000	9	21790000	21800000
9	5880000	5890000	9	6300000	6310000
9	113400000	113410000	9	114050000	114060000
9	90780000	90790000	9	91190000	91200000
9	90570000	90580000	9	91190000	91200000
9	79780000	79790000	9	80060000	80070000
9	75470000	75480000	9	75790000	75800000
9	19070000	19080000	9	19450000	19460000
9	79420000	79430000	9	79760000	79770000
9	3870000	3880000	9	4120000	4130000
9	110510000	110520000	9	110810000	110820000
9	107540000	107550000	9	108170000	108180000
9	26740000	26750000	9	26970000	26980000
9	4740000	4750000	9	5430000	5440000
9	20880000	20890000	9	21110000	21120000
9	17110000	17120000	9	17450000	17460000
9	123630000	123640000	9	124040000	124050000
9	84240000	84250000	9	84440000	84450000
9	92900000	92910000	9	93510000	93520000
9	72040000	72050000	9	72540000	72550000
9	118350000	118360000	9	119420000	119430000
9	102580000	102590000	9	103190000	103200000
9	76290000	76300000	9	76990000	77000000
9	92820000	92830000	9	130890000	130900000
9	21810000	21820000	9	22450000	22460000
9	21680000	21690000	9	21990000	22000000
9	92280000	92290000	9	130890000	130900000
9	21550000	21560000	9	21990000	22000000
9	32370000	32380000	9	32980000	32990000
9	86450000	86460000	9	86520000	86530000
9	98270000	98280000	9	99180000	99190000
9	92780000	92790000	9	130890000	130900000
9	92740000	92750000	9	130890000	130900000
9	71760000	71770000	9	72800000	72810000
9	140170000	140180000	9	140330000	140340000
9	117190000	117200000	9	117410000	117420000
9	140200000	140210000	9	140300000	140310000
9	116070000	116080000	9	116160000	116170000
9	127180000	127190000	9	127290000	127300000
9	134550000	134560000	9	134600000	134610000
9	124310000	124320000	9	124450000	124460000
9	116840000	116850000	9	117060000	117070000
9	37960000	37970000	9	38020000	38030000
9	111200000	111210000	9	111320000	111330000
9	130260000	130270000	9	130470000	130480000
9	139680000	139690000	9	139910000	139920000
9	37940000	37950000	9	38060000	38070000
9	34890000	34900000	9	34980000	34990000
9	111940000	111950000	9	112080000	112090000
9	33070000	33080000	9	33160000	33170000
9	114870000	114880000	9	115000000	115010000
9	123520000	123530000	9	123630000	123640000
9	124450000	124460000	9	124760000	124770000
9	34430000	34440000	9	34590000	34600000
9	88640000	88650000	9	88850000	88860000
9	117870000	117880000	9	118020000	118030000
9	94120000	94130000	9	94180000	94190000
9	99320000	99330000	9	99410000	99420000
9	4760000	4770000	9	4980000	4990000
9	93670000	93680000	9	93790000	93800000
9	135380000	135390000	9	135670000	135680000
9	117420000	117430000	9	117770000	117780000
9	94900000	94910000	9	94990000	95000000
9	34400000	34410000	9	34590000	34600000
9	101070000	101080000	9	101530000	101540000
9	117870000	117880000	9	117990000	118000000
9	114870000	114880000	9	115090000	115100000
9	110225000	110250000	9	111325000	111350000
9	37900000	37925000	9	38350000	38375000
9	27725000	27750000	9	27875000	27900000
9	136375000	136400000	9	136575000	136600000
9	132125000	132150000	9	132350000	132375000
9	21675000	21700000	9	21775000	21800000
9	14200000	14225000	9	14300000	14325000
9	136375000	136400000	9	136475000	136500000
9	22025000	22050000	9	22225000	22250000
9	19475000	19500000	9	19625000	19650000
9	118025000	118050000	9	118275000	118300000
9	14600000	14625000	9	14750000	14775000
9	99625000	99650000	9	99800000	99825000
9	20625000	20650000	9	20875000	20900000
9	128150000	128175000	9	128975000	129000000
9	93800000	93825000	9	94175000	94200000
9	129700000	129725000	9	130150000	130175000
9	90675000	90700000	9	91175000	91200000
9	19475000	19500000	9	19900000	19925000
9	37900000	37925000	9	38250000	38275000
9	21450000	21475000	9	21775000	21800000
9	134450000	134475000	9	135125000	135150000
9	94900000	94925000	9	95375000	95400000
9	37475000	37500000	9	37775000	37800000
9	114350000	114375000	9	114825000	114850000
9	95475000	95500000	9	95850000	95875000
9	89025000	89050000	9	89925000	89950000
9	4750000	4775000	9	5150000	5175000
9	87275000	87300000	9	87750000	87775000
9	18225000	18250000	9	19025000	19050000
9	114850000	114875000	9	115250000	115275000
9	134225000	134250000	9	134600000	134625000
9	118625000	118650000	9	119325000	119350000
9	36850000	36875000	9	37375000	37400000
9	14450000	14475000	9	14750000	14775000
9	74650000	74675000	9	75425000	75450000
9	93800000	93825000	9	94475000	94500000
9	114500000	114525000	9	115125000	115150000
9	35100000	35125000	9	35725000	35750000
9	31800000	31825000	9	32250000	32275000
9	136725000	136750000	9	137250000	137275000
9	25950000	25975000	9	26600000	26625000
9	87000000	87025000	9	88025000	88050000
9	131225000	131250000	9	131725000	131750000
9	110500000	110525000	9	111300000	111325000
9	86300000	86325000	9	86525000	86550000
9	112325000	112350000	9	112900000	112925000
9	114850000	114875000	9	115475000	115500000
9	15200000	15225000	9	15600000	15625000
9	92975000	93000000	9	93625000	93650000
9	33350000	33375000	9	33700000	33725000
9	126300000	126325000	9	127075000	127100000
9	113200000	113225000	9	113750000	113775000
9	123725000	123750000	9	124200000	124225000
9	20625000	20650000	9	21100000	21125000
9	109625000	109650000	9	110000000	110025000
9	96450000	96475000	9	96950000	96975000
9	99175000	99200000	9	99600000	99625000
9	89250000	89275000	9	89925000	89950000
9	126125000	126150000	9	127075000	127100000
9	73900000	73925000	9	74425000	74450000
9	91200000	91225000	9	91875000	91900000
9	27575000	27600000	9	28050000	28075000
9	102775000	102800000	9	103350000	103375000
9	99600000	99625000	9	100375000	100400000
9	100400000	100425000	9	100975000	101000000
9	75150000	75175000	9	75750000	75775000
9	88425000	88450000	9	88850000	88875000
9	87825000	87850000	9	88350000	88375000
9	75800000	75825000	9	76975000	77000000
9	13025000	13050000	9	14425000	14450000
9	92200000	92225000	9	93600000	93625000
9	104300000	104325000	9	106875000	106900000
9	84100000	84125000	9	85550000	85575000
9	91000000	91025000	9	91925000	91950000
9	3425000	3450000	9	3675000	3700000
9	74950000	74975000	9	75775000	75800000
9	71775000	71800000	9	72650000	72675000
9	136000000	136025000	9	137250000	137275000
9	97050000	97075000	9	97925000	97950000
9	18450000	18475000	9	19400000	19425000
9	74375000	74400000	9	75750000	75775000
9	131350000	131375000	9	134000000	134025000
9	15100000	15105000	9	15135000	15140000
9	33165000	33170000	9	33225000	33230000
9	140350000	140355000	9	140400000	140405000
9	75055000	75060000	9	75090000	75095000
9	117165000	117170000	9	117415000	117420000
9	890000	895000	9	1000000	1005000
9	133580000	133585000	9	133740000	133745000
9	136745000	136750000	9	136805000	136810000
9	114725000	114730000	9	114825000	114830000
9	35475000	35480000	9	35550000	35555000
9	127185000	127190000	9	127235000	127240000
9	32385000	32390000	9	32430000	32435000
9	95920000	95925000	9	96065000	96070000
9	136270000	136275000	9	136350000	136355000
9	34550000	34555000	9	34590000	34595000
9	125225000	125230000	9	125570000	125575000
9	131935000	131940000	9	132370000	132375000
9	131935000	131940000	9	132095000	132100000
9	132405000	132410000	9	132545000	132550000
9	126885000	126890000	9	127080000	127085000
9	33080000	33085000	9	33225000	33230000
9	127380000	127385000	9	127470000	127475000
9	140445000	140450000	9	140500000	140505000
9	135910000	135915000	9	136020000	136025000
9	136645000	136650000	9	136855000	136860000
9	135380000	135385000	9	135450000	135455000
9	112665000	112670000	9	112820000	112825000
9	95855000	95860000	9	95895000	95900000
9	131900000	131905000	9	131935000	131940000
9	136890000	136895000	9	136930000	136935000
9	124040000	124045000	9	124080000	124085000
9	130635000	130640000	9	130675000	130680000
9	133355000	133360000	9	133395000	133400000
9	135505000	135510000	9	135545000	135550000
9	136805000	136810000	9	136855000	136860000
9	96775000	96780000	9	96975000	96980000
9	140005000	140010000	9	140120000	140125000
9	117450000	117455000	9	117490000	117495000
9	72655000	72660000	9	72725000	72730000
9	135920000	135925000	9	135975000	135980000
9	79280000	79285000	9	79315000	79320000
9	130545000	130550000	9	130680000	130685000
9	90300000	90305000	9	90425000	90430000
9	112005000	112010000	9	112080000	112085000
9	116100000	116105000	9	116170000	116175000
9	72590000	72595000	9	72725000	72730000
9	137975000	137980000	9	138235000	138240000
9	137260000	137265000	9	137335000	137340000
9	133760000	133765000	9	133865000	133870000
9	116985000	116990000	9	117035000	117040000
9	35605000	35610000	9	35645000	35650000
9	110005000	110010000	9	110045000	110050000
9	138980000	138985000	9	139015000	139020000
9	131900000	131905000	9	132370000	132375000
9	134505000	134510000	9	134550000	134555000
9	101610000	101615000	9	101760000	101765000
9	138795000	138800000	9	138840000	138845000
9	137225000	137230000	9	137315000	137320000
9	35655000	35660000	9	35730000	35735000
9	95430000	95435000	9	95470000	95475000
9	136710000	136715000	9	136775000	136780000
9	116205000	116210000	9	116420000	116425000
9	91205000	91210000	9	91615000	91620000
9	75720000	75725000	9	75790000	75795000
9	74650000	74655000	9	74885000	74890000
9	132035000	132040000	9	132090000	132095000
9	129260000	129265000	9	129315000	129320000
9	124885000	124890000	9	125110000	125115000
9	113015000	113020000	9	113055000	113060000
9	129700000	129705000	9	129955000	129960000
9	131625000	131630000	9	131690000	131695000
9	131645000	131650000	9	131680000	131685000
9	139440000	139445000	9	139515000	139520000
9	127020000	127025000	9	127070000	127075000
9	131395000	131400000	9	131445000	131450000
9	124860000	124865000	9	125110000	125115000
9	136745000	136750000	9	136855000	136860000
9	129465000	129470000	9	129540000	129545000
9	133335000	133340000	9	133555000	133560000
9	112200000	112205000	9	112235000	112240000
9	131055000	131060000	9	131100000	131105000
9	32415000	32420000	9	32450000	32455000
9	140470000	140475000	9	140510000	140515000
9	130495000	130500000	9	130545000	130550000
9	104220000	104225000	9	104290000	104295000
9	33415000	33420000	9	33465000	33470000
9	134635000	134640000	9	135125000	135130000
9	117495000	117500000	9	117670000	117675000
9	95480000	95485000	9	95520000	95525000
9	117880000	117885000	9	117915000	117920000
9	116915000	116920000	9	117050000	117055000
9	95480000	95485000	9	95550000	95555000
9	124080000	124085000	9	124160000	124165000
9	116355000	116360000	9	116415000	116420000
9	130265000	130270000	9	130345000	130350000
9	135975000	135980000	9	136020000	136025000
9	127535000	127540000	9	127615000	127620000
9	132500000	132505000	9	132545000	132550000
9	134465000	134470000	9	134615000	134620000
9	137220000	137225000	9	137265000	137270000
9	137270000	137275000	9	137305000	137310000
9	139385000	139390000	9	139520000	139525000
9	116035000	116040000	9	116160000	116165000
9	103110000	103115000	9	103195000	103200000
9	92215000	92220000	9	92860000	92865000
9	139740000	139745000	9	139835000	139840000
9	134505000	134510000	9	134605000	134610000
9	132865000	132870000	9	133000000	133005000
9	123975000	123980000	9	124160000	124165000
9	114520000	114525000	9	114835000	114840000
9	97710000	97715000	9	97765000	97770000
9	96440000	96445000	9	96725000	96730000
9	33620000	33625000	9	33720000	33725000
9	133740000	133745000	9	133870000	133875000
9	131335000	131340000	9	131375000	131380000
9	75090000	75095000	9	75140000	75145000
9	36100000	36105000	9	36165000	36170000
9	123635000	123640000	9	123695000	123700000
9	112200000	112205000	9	112280000	112285000
9	98995000	99000000	9	99075000	99080000
9	111205000	111210000	9	111240000	111245000
9	71670000	71675000	9	71810000	71815000
9	21810000	21815000	9	22005000	22010000
9	4315000	4320000	9	4365000	4370000
9	610000	615000	9	755000	760000
9	111240000	111245000	9	111310000	111315000
9	100470000	100475000	9	100615000	100620000
9	38005000	38010000	9	38065000	38070000
9	36870000	36875000	9	36990000	36995000
9	21590000	21595000	9	21685000	21690000
9	136060000	136065000	9	136195000	136200000
9	129985000	129990000	9	130155000	130160000
9	124085000	124090000	9	124125000	124130000
9	115600000	115605000	9	115665000	115670000
9	36250000	36255000	9	36325000	36330000
9	27330000	27335000	9	27530000	27535000
9	18455000	18460000	9	18490000	18495000
9	133645000	133650000	9	133740000	133745000
9	125845000	125850000	9	126110000	126115000
9	95430000	95435000	9	95530000	95535000
9	79060000	79065000	9	79315000	79320000
9	33130000	33135000	9	33165000	33170000
9	32380000	32385000	9	32570000	32575000
9	138860000	138865000	9	139010000	139015000
9	130500000	130505000	9	130680000	130685000
9	127950000	127955000	9	128000000	128005000
9	127630000	127635000	9	127700000	127705000
9	123975000	123980000	9	124080000	124085000
9	118020000	118025000	9	118135000	118140000
9	116205000	116210000	9	116350000	116355000
9	96825000	96830000	9	96975000	96980000
9	71730000	71735000	9	71790000	71795000
9	14275000	14280000	9	14310000	14315000
9	125110000	125115000	9	125210000	125215000
9	124045000	124050000	9	124130000	124135000
9	117265000	117270000	9	117345000	117350000
9	112665000	112670000	9	112915000	112920000
9	139380000	139385000	9	139430000	139435000
9	130705000	130710000	9	130795000	130800000
9	130350000	130355000	9	130495000	130500000
9	129370000	129375000	9	129545000	129550000
9	114860000	114865000	9	115125000	115130000
9	137975000	137980000	9	138300000	138305000
9	134050000	134055000	9	134210000	134215000
9	100470000	100475000	9	100660000	100665000
9	85640000	85645000	9	85675000	85680000
9	82185000	82190000	9	82285000	82290000
9	35115000	35120000	9	35475000	35480000
9	117500000	117505000	9	117775000	117780000
9	100230000	100235000	9	100360000	100365000
9	97445000	97450000	9	97890000	97895000
9	33225000	33230000	9	33265000	33270000
9	88965000	88970000	9	89020000	89025000
9	79420000	79425000	9	79600000	79605000
9	34335000	34340000	9	34375000	34380000
9	132645000	132650000	9	132815000	132820000
9	130350000	130355000	9	130680000	130685000
9	119495000	119500000	9	119620000	119625000
9	134895000	134900000	9	134965000	134970000
9	131935000	131940000	9	132245000	132250000
9	117440000	117445000	9	117670000	117675000
9	77390000	77395000	9	77690000	77695000
9	19380000	19385000	9	19455000	19460000
9	18490000	18495000	9	18540000	18545000
9	115915000	115920000	9	115980000	115985000
9	79065000	79070000	9	79270000	79275000
9	74895000	74900000	9	75205000	75210000
9	34435000	34440000	9	34495000	34500000
9	32380000	32385000	9	32525000	32530000
9	118370000	118375000	9	118450000	118455000
9	79430000	79435000	9	79480000	79485000
9	72035000	72040000	9	72160000	72165000
9	6050000	6055000	9	6305000	6310000
9	4920000	4925000	9	4980000	4985000
9	136935000	136940000	9	137005000	137010000
9	136860000	136865000	9	136960000	136965000
9	118860000	118865000	9	118905000	118910000
9	117670000	117675000	9	117770000	117775000
9	107920000	107925000	9	108175000	108180000
9	94420000	94425000	9	94485000	94490000
9	123380000	123385000	9	123475000	123480000
9	92220000	92225000	9	92300000	92305000
9	86550000	86555000	9	86875000	86880000
9	77640000	77645000	9	77695000	77700000
9	27030000	27035000	9	27275000	27280000
9	4845000	4850000	9	4985000	4990000
9	135040000	135045000	9	135110000	135115000
9	117795000	117800000	9	117875000	117880000
9	98080000	98085000	9	98270000	98275000
9	84105000	84110000	9	84240000	84245000
9	77565000	77570000	9	77640000	77645000
9	34125000	34130000	9	34185000	34190000
9	15510000	15515000	9	15550000	15555000
9	5630000	5635000	9	5715000	5720000
9	74980000	74985000	9	75205000	75210000
9	6585000	6590000	9	6660000	6665000
9	127630000	127635000	9	127950000	127955000
9	20235000	20240000	9	20320000	20325000
9	135285000	135290000	9	135450000	135455000
9	130265000	130270000	9	130680000	130685000
9	123520000	123525000	9	123705000	123710000
9	81580000	81585000	9	81635000	81640000
9	73540000	73545000	9	73615000	73620000
9	36405000	36410000	9	36445000	36450000
9	26900000	26905000	9	26945000	26950000
9	25960000	25965000	9	26325000	26330000
9	133930000	133935000	9	134210000	134215000
9	124305000	124310000	9	124750000	124755000
9	101760000	101765000	9	101900000	101905000
9	100835000	100840000	9	101015000	101020000
9	100145000	100150000	9	100375000	100380000
9	35790000	35795000	9	35880000	35885000
9	35605000	35610000	9	35730000	35735000
9	118760000	118765000	9	118850000	118855000
9	910000	915000	9	950000	955000
9	117795000	117800000	9	118135000	118140000
9	101980000	101985000	9	102580000	102585000
9	99570000	99575000	9	99605000	99610000
9	75090000	75095000	9	75190000	75195000
9	5885000	5890000	9	6050000	6055000
9	130350000	130355000	9	130630000	130635000
9	86550000	86555000	9	86785000	86790000
9	33735000	33740000	9	33850000	33855000
9	77390000	77395000	9	77615000	77620000
9	72585000	72590000	9	72840000	72845000
9	32580000	32585000	9	32965000	32970000
9	139375000	139380000	9	139685000	139690000
9	103880000	103885000	9	104070000	104075000
9	75485000	75490000	9	75635000	75640000
9	74895000	74900000	9	75435000	75440000
9	72955000	72960000	9	73215000	73220000
9	127315000	127320000	9	127480000	127485000
9	118350000	118355000	9	119330000	119335000
9	97685000	97690000	9	97860000	97865000
9	87310000	87315000	9	87575000	87580000
9	72285000	72290000	9	72490000	72495000
9	36400000	36405000	9	36570000	36575000
9	33165000	33170000	9	33415000	33420000
9	22305000	22310000	9	22450000	22455000
9	19100000	19105000	9	19230000	19235000
9	118645000	118650000	9	118915000	118920000
9	102580000	102585000	9	102860000	102865000
9	4380000	4385000	9	4640000	4645000
9	111695000	111700000	9	112080000	112085000
9	17530000	17535000	9	17800000	17805000
9	6410000	6415000	9	6565000	6570000
9	136060000	136065000	9	136350000	136355000
9	93675000	93680000	9	94485000	94490000
9	72285000	72290000	9	72535000	72540000
9	33740000	33745000	9	33775000	33780000
9	127530000	127535000	9	127905000	127910000
9	92225000	92230000	9	130895000	130900000
9	89950000	89955000	9	90275000	90280000
9	87580000	87585000	9	87825000	87830000
9	77565000	77570000	9	77700000	77705000
9	1875000	1880000	9	1925000	1930000
9	117165000	117170000	9	117775000	117780000
9	103360000	103365000	9	104070000	104075000
9	99620000	99625000	9	99865000	99870000
9	86550000	86555000	9	86930000	86935000
9	76300000	76305000	9	76475000	76480000
9	72875000	72880000	9	73030000	73035000
9	88355000	88360000	9	88555000	88560000
9	106940000	106945000	9	107145000	107150000
9	98075000	98080000	9	98635000	98640000
9	103475000	103480000	9	104070000	104075000
9	92860000	92865000	9	130895000	130900000
9	17810000	17815000	9	18205000	18210000
9	17805000	17810000	9	19025000	19030000
9	73255000	73260000	9	73860000	73865000
9	92985000	92990000	9	93515000	93520000
10	25300000	25310000	10	25350000	25360000
10	1040000	1050000	10	1090000	1100000
10	75170000	75180000	10	75250000	75260000
10	49570000	49580000	10	49710000	49720000
10	85910000	85920000	10	85960000	85970000
10	122920000	122930000	10	123000000	123010000
10	121510000	121520000	10	121610000	121620000
10	103050000	103060000	10	103220000	103230000
10	114710000	114720000	10	114830000	114840000
10	86370000	86380000	10	86470000	86480000
10	3820000	3830000	10	3890000	3900000
10	121410000	121420000	10	121620000	121630000
10	88450000	88460000	10	88650000	88660000
10	97130000	97140000	10	97200000	97210000
10	120830000	120840000	10	120930000	120940000
10	99550000	99560000	10	99800000	99810000
10	78920000	78930000	10	79260000	79270000
10	115910000	115920000	10	116040000	116050000
10	70990000	71000000	10	71260000	71270000
10	5860000	5870000	10	5910000	5920000
10	116060000	116070000	10	116280000	116290000
10	134140000	134150000	10	134340000	134350000
10	102970000	102980000	10	103220000	103230000
10	93250000	93260000	10	93390000	93400000
10	88150000	88160000	10	88340000	88350000
10	62410000	62420000	10	62530000	62540000
10	77010000	77020000	10	77150000	77160000
10	73070000	73080000	10	73460000	73470000
10	129510000	129520000	10	129650000	129660000
10	115460000	115470000	10	115860000	115870000
10	127660000	127670000	10	128070000	128080000
10	122700000	122710000	10	123370000	123380000
10	27020000	27030000	10	27150000	27160000
10	121350000	121360000	10	121620000	121630000
10	23630000	23640000	10	23720000	23730000
10	73860000	73870000	10	74090000	74100000
10	127400000	127410000	10	127510000	127520000
10	104870000	104880000	10	105000000	105010000
10	61960000	61970000	10	62190000	62200000
10	27010000	27020000	10	27170000	27180000
10	25240000	25250000	10	25350000	25360000
10	11830000	11840000	10	12020000	12030000
10	118440000	118450000	10	118930000	118940000
10	99510000	99520000	10	99800000	99810000
10	79800000	79810000	10	80060000	80070000
10	135210000	135220000	10	135270000	135280000
10	99440000	99450000	10	99640000	99650000
10	92760000	92770000	10	93010000	93020000
10	43770000	43780000	10	43950000	43960000
10	124760000	124770000	10	124910000	124920000
10	95670000	95680000	10	96070000	96080000
10	135140000	135150000	10	135310000	135320000
10	122180000	122190000	10	122490000	122500000
10	93840000	93850000	10	94050000	94060000
10	64970000	64980000	10	65480000	65490000
10	91180000	91190000	10	91460000	91470000
10	124190000	124200000	10	124320000	124330000
10	64970000	64980000	10	65390000	65400000
10	33310000	33320000	10	33420000	33430000
10	15470000	15480000	10	15760000	15770000
10	116230000	116240000	10	116540000	116550000
10	62570000	62580000	10	62950000	62960000
10	124030000	124040000	10	124330000	124340000
10	106050000	106060000	10	106380000	106390000
10	25100000	25110000	10	25350000	25360000
10	21360000	21370000	10	21550000	21560000
10	6460000	6470000	10	6700000	6710000
10	124610000	124620000	10	124760000	124770000
10	112510000	112520000	10	112650000	112660000
10	95580000	95590000	10	96070000	96080000
10	30680000	30690000	10	30870000	30880000
10	91980000	91990000	10	92070000	92080000
10	126220000	126230000	10	126510000	126520000
10	106820000	106830000	10	107450000	107460000
10	54060000	54070000	10	54530000	54540000
10	2160000	2170000	10	2250000	2260000
10	96090000	96100000	10	96350000	96360000
10	18760000	18770000	10	18950000	18960000
10	116630000	116640000	10	116880000	116890000
10	74120000	74130000	10	74820000	74830000
10	69830000	69840000	10	70090000	70100000
10	69610000	69620000	10	70060000	70070000
10	43630000	43640000	10	43950000	43960000
10	28950000	28960000	10	29590000	29600000
10	2960000	2970000	10	3080000	3090000
10	89290000	89300000	10	89490000	89500000
10	63650000	63660000	10	63990000	64000000
10	33080000	33090000	10	33290000	33300000
10	13410000	13420000	10	13620000	13630000
10	98260000	98270000	10	98600000	98610000
10	111670000	111680000	10	111970000	111980000
10	105840000	105850000	10	106090000	106100000
10	7560000	7570000	10	7720000	7730000
10	25000000	25010000	10	25350000	25360000
10	81960000	81970000	10	82260000	82270000
10	61880000	61890000	10	62180000	62190000
10	61850000	61860000	10	62190000	62200000
10	49570000	49580000	10	49860000	49870000
10	13830000	13840000	10	14230000	14240000
10	64760000	64770000	10	64910000	64920000
10	35280000	35290000	10	35500000	35510000
10	24280000	24290000	10	24840000	24850000
10	76000000	76010000	10	76860000	76870000
10	120800000	120810000	10	121340000	121350000
10	91980000	91990000	10	92170000	92180000
10	43130000	43140000	10	43630000	43640000
10	133790000	133800000	10	134260000	134270000
10	63660000	63670000	10	64140000	64150000
10	62200000	62210000	10	62530000	62540000
10	35920000	35930000	10	37160000	37170000
10	35920000	35930000	10	37060000	37070000
10	25400000	25410000	10	25510000	25520000
10	22600000	22610000	10	22720000	22730000
10	89600000	89610000	10	90140000	90150000
10	23590000	23600000	10	23980000	23990000
10	122510000	122520000	10	122680000	122690000
10	124060000	124070000	10	124610000	124620000
10	120940000	120950000	10	121410000	121420000
10	120800000	120810000	10	121590000	121600000
10	32320000	32330000	10	33210000	33220000
10	106170000	106180000	10	106340000	106350000
10	73070000	73080000	10	73360000	73370000
10	104400000	104410000	10	104470000	104480000
10	112070000	112080000	10	112300000	112310000
10	43780000	43790000	10	43840000	43850000
10	120230000	120240000	10	120300000	120310000
10	134140000	134150000	10	134260000	134270000
10	73590000	73600000	10	73650000	73660000
10	124060000	124070000	10	124130000	124140000
10	49650000	49660000	10	49710000	49720000
10	103060000	103070000	10	103190000	103200000
10	46980000	46990000	10	47590000	47600000
10	95310000	95320000	10	95430000	95440000
10	79150000	79160000	10	79260000	79270000
10	96940000	96950000	10	97000000	97010000
10	79260000	79270000	10	79390000	79400000
10	90690000	90700000	10	90740000	90750000
10	5500000	5510000	10	5570000	5580000
10	82140000	82150000	10	82260000	82270000
10	127560000	127570000	10	127660000	127670000
10	112050000	112060000	10	112350000	112360000
10	95500000	95510000	10	95570000	95580000
10	60540000	60550000	10	60710000	60720000
10	81130000	81140000	10	81250000	81260000
10	112070000	112080000	10	112170000	112180000
10	101190000	101200000	10	101370000	101380000
10	94270000	94280000	10	94320000	94330000
10	74120000	74130000	10	74630000	74640000
10	75640000	75650000	10	75840000	75850000
10	6240000	6250000	10	6440000	6450000
10	102090000	102100000	10	102270000	102280000
10	49570000	49580000	10	49640000	49650000
10	91010000	91020000	10	91170000	91180000
10	32125000	32150000	10	32275000	32300000
10	17050000	17075000	10	17250000	17275000
10	43350000	43375000	10	43550000	43575000
10	103050000	103075000	10	103325000	103350000
10	79600000	79625000	10	79725000	79750000
10	73650000	73675000	10	73800000	73825000
10	116375000	116400000	10	116525000	116550000
10	118975000	119000000	10	119200000	119225000
10	17325000	17350000	10	17450000	17475000
10	101600000	101625000	10	101925000	101950000
10	61600000	61625000	10	61775000	61800000
10	14575000	14600000	10	14850000	14875000
10	104850000	104875000	10	105075000	105100000
10	122700000	122725000	10	123225000	123250000
10	93250000	93275000	10	93450000	93475000
10	92650000	92675000	10	93000000	93025000
10	4700000	4725000	10	4800000	4825000
10	21550000	21575000	10	21775000	21800000
10	104675000	104700000	10	105075000	105100000
10	122825000	122850000	10	123350000	123375000
10	119250000	119275000	10	120000000	120025000
10	16625000	16650000	10	16800000	16825000
10	34950000	34975000	10	35250000	35275000
10	69600000	69625000	10	69975000	70000000
10	63775000	63800000	10	64000000	64025000
10	91700000	91725000	10	91875000	91900000
10	97775000	97800000	10	98075000	98100000
10	35525000	35550000	10	35850000	35875000
10	52800000	52825000	10	53175000	53200000
10	112375000	112400000	10	112625000	112650000
10	91000000	91025000	10	91300000	91325000
10	30300000	30325000	10	30525000	30550000
10	62575000	62600000	10	63025000	63050000
10	13225000	13250000	10	13350000	13375000
10	28950000	28975000	10	29400000	29425000
10	15200000	15225000	10	15400000	15425000
10	114325000	114350000	10	114875000	114900000
10	12750000	12775000	10	13125000	13150000
10	102950000	102975000	10	103525000	103550000
10	61000000	61025000	10	61350000	61375000
10	81300000	81325000	10	81675000	81700000
10	96925000	96950000	10	97350000	97375000
10	60525000	60550000	10	60925000	60950000
10	124025000	124050000	10	124450000	124475000
10	90450000	90475000	10	90675000	90700000
10	22275000	22300000	10	22600000	22625000
10	90775000	90800000	10	91150000	91175000
10	64350000	64375000	10	64875000	64900000
10	125325000	125350000	10	126050000	126075000
10	113925000	113950000	10	114200000	114225000
10	22825000	22850000	10	23275000	23300000
10	79800000	79825000	10	80950000	80975000
10	24525000	24550000	10	24775000	24800000
10	22525000	22550000	10	22700000	22725000
10	16875000	16900000	10	17450000	17475000
10	4875000	4900000	10	5425000	5450000
10	105175000	105200000	10	105800000	105825000
10	127650000	127675000	10	128425000	128450000
10	91000000	91025000	10	91450000	91475000
10	90575000	90600000	10	90950000	90975000
10	88500000	88525000	10	88850000	88875000
10	21775000	21800000	10	22225000	22250000
10	123275000	123300000	10	123650000	123675000
10	24275000	24300000	10	24650000	24675000
10	113050000	113075000	10	113875000	113900000
10	122675000	122700000	10	123650000	123675000
10	87300000	87325000	10	88125000	88150000
10	93250000	93275000	10	93650000	93675000
10	7900000	7925000	10	9325000	9350000
10	25400000	25425000	10	25975000	26000000
10	22275000	22300000	10	23350000	23375000
10	116300000	116325000	10	116875000	116900000
10	116225000	116250000	10	116875000	116900000
10	61850000	61875000	10	62375000	62400000
10	59075000	59100000	10	59400000	59425000
10	94375000	94400000	10	95100000	95125000
10	15450000	15475000	10	15850000	15875000
10	49850000	49875000	10	50725000	50750000
10	118500000	118525000	10	119200000	119225000
10	15925000	15950000	10	16800000	16825000
10	3825000	3850000	10	4700000	4725000
10	81050000	81075000	10	81900000	81925000
10	17625000	17650000	10	18500000	18525000
10	106175000	106200000	10	106900000	106925000
10	82125000	82150000	10	82675000	82700000
10	6725000	6750000	10	7450000	7475000
10	59100000	59125000	10	59825000	59850000
10	32125000	32150000	10	32475000	32500000
10	129900000	129925000	10	131950000	131975000
10	1750000	1775000	10	2250000	2275000
10	7550000	7575000	10	9325000	9350000
10	126125000	126150000	10	126925000	126950000
10	92650000	92675000	10	93675000	93700000
10	88725000	88750000	10	89250000	89275000
10	21800000	21825000	10	22600000	22625000
10	95100000	95125000	10	96100000	96125000
10	127425000	127450000	10	129900000	129925000
10	125150000	125175000	10	126550000	126575000
10	38350000	38375000	10	43050000	43075000
10	106905000	106910000	10	106945000	106950000
10	79595000	79600000	10	79775000	79780000
10	49420000	49425000	10	49495000	49500000
10	120965000	120970000	10	121175000	121180000
10	112155000	112160000	10	112255000	112260000
10	101665000	101670000	10	101765000	101770000
10	104260000	104265000	10	104405000	104410000
10	99515000	99520000	10	99625000	99630000
10	103595000	103600000	10	103770000	103775000
10	125340000	125345000	10	125725000	125730000
10	91185000	91190000	10	91320000	91325000
10	134035000	134040000	10	134160000	134165000
10	134260000	134265000	10	134350000	134355000
10	90790000	90795000	10	90970000	90975000
10	121010000	121015000	10	121065000	121070000
10	63660000	63665000	10	63695000	63700000
10	80875000	80880000	10	80945000	80950000
10	106060000	106065000	10	106105000	106110000
10	79110000	79115000	10	79150000	79155000
10	88730000	88735000	10	88850000	88855000
10	75605000	75610000	10	75640000	75645000
10	116065000	116070000	10	116160000	116165000
10	118560000	118565000	10	118930000	118935000
10	80905000	80910000	10	80950000	80955000
10	135070000	135075000	10	135120000	135125000
10	99220000	99225000	10	99370000	99375000
10	54210000	54215000	10	54245000	54250000
10	80835000	80840000	10	80950000	80955000
10	104590000	104595000	10	104660000	104665000
10	101765000	101770000	10	101800000	101805000
10	73080000	73085000	10	73125000	73130000
10	95135000	95140000	10	95240000	95245000
10	129705000	129710000	10	129805000	129810000
10	112260000	112265000	10	112325000	112330000
10	71980000	71985000	10	72120000	72125000
10	115785000	115790000	10	115820000	115825000
10	105470000	105475000	10	105615000	105620000
10	102970000	102975000	10	103050000	103055000
10	78920000	78925000	10	79400000	79405000
10	99670000	99675000	10	99800000	99805000
10	72970000	72975000	10	73045000	73050000
10	124055000	124060000	10	124190000	124195000
10	112065000	112070000	10	112255000	112260000
10	134350000	134355000	10	134385000	134390000
10	92505000	92510000	10	92620000	92625000
10	93370000	93375000	10	93410000	93415000
10	99330000	99335000	10	99410000	99415000
10	101150000	101155000	10	101190000	101195000
10	105470000	105475000	10	105640000	105645000
10	102970000	102975000	10	103330000	103335000
10	71090000	71095000	10	71140000	71145000
10	134270000	134275000	10	134450000	134455000
10	90595000	90600000	10	90690000	90695000
10	82210000	82215000	10	82265000	82270000
10	125750000	125755000	10	126075000	126080000
10	76945000	76950000	10	76990000	76995000
10	70995000	71000000	10	71150000	71155000
10	101380000	101385000	10	101415000	101420000
10	95195000	95200000	10	95240000	95245000
10	81055000	81060000	10	81105000	81110000
10	79740000	79745000	10	79775000	79780000
10	104675000	104680000	10	104825000	104830000
10	102790000	102795000	10	102825000	102830000
10	71170000	71175000	10	71265000	71270000
10	134205000	134210000	10	134255000	134260000
10	5590000	5595000	10	5635000	5640000
10	72970000	72975000	10	73005000	73010000
10	72305000	72310000	10	72520000	72525000
10	54075000	54080000	10	54210000	54215000
10	54070000	54075000	10	54245000	54250000
10	99435000	99440000	10	99490000	99495000
10	102100000	102105000	10	102190000	102195000
10	112115000	112120000	10	112155000	112160000
10	97005000	97010000	10	97120000	97125000
10	71400000	71405000	10	71475000	71480000
10	72570000	72575000	10	72640000	72645000
10	75645000	75650000	10	75695000	75700000
10	74030000	74035000	10	74080000	74085000
10	102855000	102860000	10	102900000	102905000
10	81915000	81920000	10	81960000	81965000
10	47025000	47030000	10	47060000	47065000
10	71275000	71280000	10	71395000	71400000
10	105840000	105845000	10	105880000	105885000
10	103985000	103990000	10	104110000	104115000
10	75285000	75290000	10	75400000	75405000
10	99550000	99555000	10	99625000	99630000
10	103360000	103365000	10	103540000	103545000
10	97190000	97195000	10	97360000	97365000
10	79475000	79480000	10	79515000	79520000
10	73070000	73075000	10	73325000	73330000
10	106830000	106835000	10	106905000	106910000
10	103825000	103830000	10	103875000	103880000
10	101150000	101155000	10	101370000	101375000
10	99050000	99055000	10	99090000	99095000
10	97985000	97990000	10	98055000	98060000
10	63660000	63665000	10	63785000	63790000
10	13700000	13705000	10	13815000	13820000
10	105175000	105180000	10	105245000	105250000
10	104950000	104955000	10	105000000	105005000
10	102755000	102760000	10	102820000	102825000
10	64370000	64375000	10	64575000	64580000
10	43890000	43895000	10	43950000	43955000
10	135120000	135125000	10	135190000	135195000
10	112385000	112390000	10	112420000	112425000
10	111895000	111900000	10	112035000	112040000
10	105670000	105675000	10	105725000	105730000
10	69850000	69855000	10	69910000	69915000
10	50615000	50620000	10	50720000	50725000
10	129705000	129710000	10	129865000	129870000
10	112065000	112070000	10	112325000	112330000
10	96960000	96965000	10	97120000	97125000
10	96120000	96125000	10	96160000	96165000
10	93410000	93415000	10	93445000	93450000
10	73975000	73980000	10	74030000	74035000
10	70995000	71000000	10	71075000	71080000
10	54070000	54075000	10	54325000	54330000
10	122920000	122925000	10	123080000	123085000
10	74855000	74860000	10	74925000	74930000
10	72220000	72225000	10	72300000	72305000
10	975000	980000	10	1030000	1035000
10	134035000	134040000	10	134265000	134270000
10	97850000	97855000	10	97885000	97890000
10	126215000	126220000	10	126430000	126435000
10	72685000	72690000	10	72965000	72970000
10	104925000	104930000	10	105000000	105005000
10	47655000	47660000	10	48355000	48360000
10	120965000	120970000	10	121200000	121205000
10	120795000	120800000	10	120830000	120835000
10	33245000	33250000	10	33295000	33300000
10	134470000	134475000	10	134515000	134520000
10	121355000	121360000	10	121410000	121415000
10	106340000	106345000	10	106375000	106380000
10	102195000	102200000	10	102265000	102270000
10	101600000	101605000	10	101805000	101810000
10	100225000	100230000	10	100420000	100425000
10	97450000	97455000	10	97600000	97605000
10	91225000	91230000	10	91310000	91315000
10	86130000	86135000	10	86295000	86300000
10	106165000	106170000	10	106375000	106380000
10	99600000	99605000	10	99645000	99650000
10	91020000	91025000	10	91130000	91135000
10	52175000	52180000	10	52380000	52385000
10	94840000	94845000	10	95050000	95055000
10	93845000	93850000	10	94190000	94195000
10	79150000	79155000	10	79395000	79400000
10	86190000	86195000	10	86295000	86300000
10	71170000	71175000	10	71395000	71400000
10	49755000	49760000	10	49860000	49865000
10	60580000	60585000	10	60615000	60620000
10	96890000	96895000	10	97120000	97125000
10	74120000	74125000	10	74590000	74595000
10	65390000	65395000	10	65470000	65475000
10	118705000	118710000	10	118760000	118765000
10	116230000	116235000	10	116305000	116310000
10	115555000	115560000	10	115860000	115865000
10	97130000	97135000	10	97360000	97365000
10	73145000	73150000	10	73330000	73335000
10	72305000	72310000	10	72640000	72645000
10	16870000	16875000	10	17295000	17300000
10	17065000	17070000	10	17105000	17110000
10	98830000	98835000	10	98970000	98975000
10	72660000	72665000	10	73040000	73045000
10	6150000	6155000	10	6240000	6245000
10	115930000	115935000	10	116060000	116065000
10	75010000	75015000	10	75115000	75120000
10	13750000	13755000	10	13810000	13815000
10	124055000	124060000	10	124325000	124330000
10	123730000	123735000	10	123870000	123875000
10	120325000	120330000	10	120480000	120485000
10	119135000	119140000	10	119195000	119200000
10	80730000	80735000	10	80950000	80955000
10	116310000	116315000	10	116540000	116545000
10	98155000	98160000	10	98270000	98275000
10	91400000	91405000	10	91460000	91465000
10	122840000	122845000	10	122905000	122910000
10	79010000	79015000	10	79400000	79405000
10	78920000	78925000	10	79110000	79115000
10	71275000	71280000	10	71475000	71480000
10	69835000	69840000	10	69965000	69970000
10	54400000	54405000	10	54540000	54545000
10	43130000	43135000	10	43275000	43280000
10	118975000	118980000	10	119075000	119080000
10	70755000	70760000	10	70850000	70855000
10	127665000	127670000	10	128190000	128195000
10	116310000	116315000	10	116440000	116445000
10	113895000	113900000	10	114070000	114075000
10	104590000	104595000	10	104830000	104835000
10	76870000	76875000	10	76990000	76995000
10	73075000	73080000	10	73570000	73575000
10	70880000	70885000	10	70935000	70940000
10	69455000	69460000	10	69535000	69540000
10	59935000	59940000	10	60050000	60055000
10	91550000	91555000	10	91895000	91900000
10	73885000	73890000	10	73980000	73985000
10	61855000	61860000	10	61970000	61975000
10	6150000	6155000	10	6445000	6450000
10	104675000	104680000	10	105155000	105160000
10	98520000	98525000	10	98585000	98590000
10	62200000	62205000	10	62405000	62410000
10	54400000	54405000	10	54485000	54490000
10	37665000	37670000	10	37775000	37780000
10	5490000	5495000	10	5660000	5665000
10	122705000	122710000	10	123490000	123495000
10	70555000	70560000	10	70650000	70655000
10	122835000	122840000	10	123085000	123090000
10	118435000	118440000	10	118545000	118550000
10	70515000	70520000	10	70735000	70740000
10	61385000	61390000	10	61565000	61570000
10	69610000	69615000	10	69660000	69665000
10	35405000	35410000	10	35505000	35510000
10	30680000	30685000	10	30820000	30825000
10	11555000	11560000	10	11800000	11805000
10	23605000	23610000	10	23815000	23820000
10	89620000	89625000	10	89715000	89720000
10	14995000	15000000	10	15135000	15140000
10	90695000	90700000	10	90970000	90975000
10	23725000	23730000	10	23800000	23805000
10	124805000	124810000	10	125325000	125330000
10	86025000	86030000	10	86295000	86300000
10	81915000	81920000	10	82230000	82235000
10	23445000	23450000	10	23580000	23585000
10	28535000	28540000	10	28665000	28670000
10	90320000	90325000	10	90570000	90575000
10	64925000	64930000	10	65475000	65480000
10	60710000	60715000	10	60935000	60940000
10	26625000	26630000	10	26840000	26845000
10	61385000	61390000	10	61790000	61795000
10	12300000	12305000	10	12695000	12700000
10	975000	980000	10	1095000	1100000
10	27735000	27740000	10	27945000	27950000
10	97005000	97010000	10	97045000	97050000
11	72540000	72550000	11	72950000	72960000
11	10320000	10330000	11	10470000	10480000
11	125790000	125800000	11	126060000	126070000
11	74730000	74740000	11	74950000	74960000
11	71810000	71820000	11	71930000	71940000
11	8350000	8360000	11	8580000	8590000
11	86570000	86580000	11	86630000	86640000
11	5220000	5230000	11	5400000	5410000
11	108360000	108370000	11	108510000	108520000
11	57110000	57120000	11	57220000	57230000
11	45360000	45370000	11	45790000	45800000
11	12620000	12630000	11	12920000	12930000
11	121190000	121200000	11	121460000	121470000
11	119350000	119360000	11	119520000	119530000
11	86340000	86350000	11	86520000	86530000
11	44150000	44160000	11	44560000	44570000
11	9840000	9850000	11	10320000	10330000
11	75600000	75610000	11	75860000	75870000
11	19580000	19590000	11	19920000	19930000
11	59350000	59360000	11	59420000	59430000
11	33180000	33190000	11	33270000	33280000
11	86230000	86240000	11	86300000	86310000
11	73670000	73680000	11	73800000	73810000
11	59590000	59600000	11	59680000	59690000
11	118260000	118270000	11	118350000	118360000
11	114220000	114230000	11	114270000	114280000
11	109810000	109820000	11	109960000	109970000
11	116650000	116660000	11	116970000	116980000
11	101320000	101330000	11	101710000	101720000
11	73500000	73510000	11	73580000	73590000
11	9440000	9450000	11	9600000	9610000
11	85370000	85380000	11	85530000	85540000
11	61980000	61990000	11	62080000	62090000
11	59430000	59440000	11	59570000	59580000
11	124820000	124830000	11	125000000	125010000
11	122500000	122510000	11	122720000	122730000
11	114220000	114230000	11	114310000	114320000
11	85750000	85760000	11	85900000	85910000
11	33880000	33890000	11	34010000	34020000
11	18130000	18140000	11	18410000	18420000
11	14810000	14820000	11	14930000	14940000
11	9590000	9600000	11	10320000	10330000
11	82690000	82700000	11	82780000	82790000
11	19100000	19110000	11	19260000	19270000
11	17250000	17260000	11	17520000	17530000
11	6250000	6260000	11	6490000	6500000
11	131740000	131750000	11	131990000	132000000
11	130500000	130510000	11	130710000	130720000
11	118060000	118070000	11	118220000	118230000
11	58420000	58430000	11	58550000	58560000
11	43590000	43600000	11	43870000	43880000
11	106190000	106200000	11	106450000	106460000
11	86300000	86310000	11	86510000	86520000
11	15840000	15850000	11	16620000	16630000
11	82610000	82620000	11	82860000	82870000
11	65320000	65330000	11	65670000	65680000
11	19760000	19770000	11	19920000	19930000
11	112460000	112470000	11	112660000	112670000
11	34010000	34020000	11	34380000	34390000
11	27200000	27210000	11	27500000	27510000
11	13790000	13800000	11	14160000	14170000
11	119510000	119520000	11	119970000	119980000
11	117710000	117720000	11	117920000	117930000
11	92670000	92680000	11	92800000	92810000
11	61560000	61570000	11	61710000	61720000
11	5490000	5500000	11	5820000	5830000
11	121520000	121530000	11	122370000	122380000
11	126580000	126590000	11	126850000	126860000
11	111450000	111460000	11	111710000	111720000
11	76510000	76520000	11	76630000	76640000
11	63600000	63610000	11	63920000	63930000
11	126580000	126590000	11	126940000	126950000
11	123940000	123950000	11	124060000	124070000
11	122760000	122770000	11	122890000	122900000
11	128070000	128080000	11	128390000	128400000
11	128040000	128050000	11	128490000	128500000
11	122080000	122090000	11	122370000	122380000
11	37340000	37350000	11	37520000	37530000
11	6250000	6260000	11	6630000	6640000
11	95570000	95580000	11	96150000	96160000
11	92970000	92980000	11	93270000	93280000
11	86650000	86660000	11	87000000	87010000
11	62800000	62810000	11	62980000	62990000
11	57110000	57120000	11	57410000	57420000
11	128040000	128050000	11	128310000	128320000
11	27720000	27730000	11	28070000	28080000
11	58930000	58940000	11	59050000	59060000
11	128020000	128030000	11	128700000	128710000
11	62670000	62680000	11	62980000	62990000
11	58930000	58940000	11	59190000	59200000
11	56610000	56620000	11	57010000	57020000
11	75430000	75440000	11	75580000	75590000
11	11860000	11870000	11	12200000	12210000
11	113760000	113770000	11	114130000	114140000
11	4200000	4210000	11	5020000	5030000
11	58610000	58620000	11	58920000	58930000
11	60960000	60970000	11	61020000	61030000
11	81350000	81360000	11	81930000	81940000
11	71350000	71360000	11	99000000	99010000
11	7620000	7630000	11	8350000	8360000
11	7530000	7540000	11	7680000	7690000
11	35160000	35170000	11	35410000	35420000
11	72430000	72440000	11	72520000	72530000
11	35630000	35640000	11	35960000	35970000
11	34170000	34180000	11	34490000	34500000
11	34190000	34200000	11	34500000	34510000
11	62670000	62680000	11	62740000	62750000
11	9030000	9040000	11	9150000	9160000
11	122660000	122670000	11	122720000	122730000
11	35840000	35850000	11	36280000	36290000
11	74730000	74740000	11	74910000	74920000
11	12980000	12990000	11	13360000	13370000
11	62490000	62500000	11	62550000	62560000
11	47660000	47670000	11	47730000	47740000
11	47650000	47660000	11	47750000	47760000
11	47200000	47210000	11	47370000	47380000
11	102150000	102160000	11	102210000	102220000
11	230000	240000	11	350000	360000
11	61240000	61250000	11	61400000	61410000
11	10530000	10540000	11	10750000	10760000
11	35840000	35850000	11	36170000	36180000
11	94820000	94830000	11	94870000	94880000
11	62430000	62440000	11	62490000	62500000
11	3120000	3130000	11	3230000	3240000
11	119220000	119230000	11	119340000	119350000
11	35490000	35500000	11	36280000	36290000
11	67790000	67800000	11	67970000	67980000
11	72430000	72440000	11	72490000	72500000
11	8740000	8750000	11	8830000	8840000
11	8240000	8250000	11	8350000	8360000
11	67420000	67430000	11	67470000	67480000
11	118770000	118780000	11	118820000	118830000
11	46260000	46270000	11	46360000	46370000
11	64610000	64620000	11	64880000	64890000
11	3710000	3720000	11	3780000	3790000
11	1970000	1980000	11	2170000	2180000
11	34940000	34950000	11	35160000	35170000
11	63850000	63860000	11	63900000	63910000
11	111150000	111160000	11	111310000	111320000
11	110070000	110080000	11	110160000	110170000
11	10000000	10010000	11	10320000	10330000
11	27410000	27420000	11	27490000	27500000
11	62160000	62170000	11	62320000	62330000
11	63530000	63540000	11	63580000	63590000
11	129870000	129880000	11	129920000	129930000
11	116750000	116760000	11	116970000	116980000
11	102250000	102260000	11	102360000	102370000
11	11650000	11660000	11	11800000	11810000
11	118960000	118970000	11	119060000	119070000
11	45390000	45400000	11	45670000	45680000
11	5610000	5620000	11	5700000	5710000
11	17250000	17260000	11	17370000	17380000
11	8700000	8710000	11	8980000	8990000
11	86450000	86460000	11	86510000	86520000
11	76090000	76100000	11	76150000	76160000
11	61730000	61740000	11	61810000	61820000
11	102670000	102680000	11	102790000	102800000
11	11690000	11700000	11	11790000	11800000
11	102600000	102610000	11	102790000	102800000
11	107440000	107450000	11	107550000	107560000
11	61660000	61670000	11	61840000	61850000
11	19330000	19340000	11	19570000	19580000
11	57330000	57340000	11	57410000	57420000
11	122500000	122510000	11	122650000	122660000
11	62550000	62560000	11	62640000	62650000
11	16830000	16840000	11	17080000	17090000
11	116600000	116625000	11	116975000	117000000
11	45975000	46000000	11	46325000	46350000
11	33575000	33600000	11	33700000	33725000
11	102250000	102275000	11	102475000	102500000
11	65475000	65500000	11	65575000	65600000
11	65475000	65500000	11	65750000	65775000
11	129850000	129875000	11	130000000	130025000
11	44950000	44975000	11	45300000	45325000
11	73175000	73200000	11	73350000	73375000
11	27200000	27225000	11	27300000	27325000
11	118550000	118575000	11	118825000	118850000
11	72525000	72550000	11	73000000	73025000
11	120200000	120225000	11	120300000	120325000
11	47475000	47500000	11	47750000	47775000
11	46900000	46925000	11	47375000	47400000
11	3700000	3725000	11	4125000	4150000
11	72175000	72200000	11	72375000	72400000
11	13500000	13525000	11	13725000	13750000
11	34625000	34650000	11	35150000	35175000
11	5475000	5500000	11	5725000	5750000
11	93650000	93675000	11	93850000	93875000
11	76425000	76450000	11	76750000	76775000
11	119350000	119375000	11	119600000	119625000
11	33175000	33200000	11	33350000	33375000
11	108200000	108225000	11	108500000	108525000
11	3475000	3500000	11	3625000	3650000
11	71725000	71750000	11	72125000	72150000
11	130925000	130950000	11	131100000	131125000
11	112150000	112175000	11	112450000	112475000
11	77475000	77500000	11	77700000	77725000
11	120375000	120400000	11	120800000	120825000
11	46250000	46275000	11	46550000	46575000
11	128150000	128175000	11	128475000	128500000
11	71325000	71350000	11	99600000	99625000
11	76425000	76450000	11	76625000	76650000
11	26000000	26025000	11	26225000	26250000
11	72425000	72450000	11	72875000	72900000
11	71275000	71300000	11	99000000	99025000
11	107975000	108000000	11	108525000	108550000
11	78350000	78375000	11	78650000	78675000
11	73950000	73975000	11	74275000	74300000
11	86150000	86175000	11	86625000	86650000
11	125475000	125500000	11	125750000	125775000
11	87900000	87925000	11	88275000	88300000
11	109800000	109825000	11	110225000	110250000
11	75425000	75450000	11	75850000	75875000
11	7100000	7125000	11	7675000	7700000
11	131550000	131575000	11	132000000	132025000
11	75900000	75925000	11	76375000	76400000
11	66850000	66875000	11	67300000	67325000
11	63525000	63550000	11	63900000	63925000
11	78350000	78375000	11	78775000	78800000
11	15650000	15675000	11	16625000	16650000
11	85550000	85575000	11	85925000	85950000
11	93900000	93925000	11	94225000	94250000
11	19325000	19350000	11	19750000	19775000
11	121525000	121550000	11	121950000	121975000
11	33175000	33200000	11	33700000	33725000
11	124825000	124850000	11	125200000	125225000
11	79400000	79425000	11	79850000	79875000
11	90000000	90025000	11	90175000	90200000
11	77925000	77950000	11	78275000	78300000
11	62150000	62175000	11	62450000	62475000
11	56375000	56400000	11	56525000	56550000
11	60100000	60125000	11	60375000	60400000
11	103550000	103575000	11	104000000	104025000
11	75600000	75625000	11	76025000	76050000
11	26300000	26325000	11	26650000	26675000
11	112150000	112175000	11	112650000	112675000
11	57575000	57600000	11	58275000	58300000
11	50050000	50075000	11	50275000	50300000
11	68175000	68200000	11	69575000	69600000
11	83000000	83025000	11	83525000	83550000
11	130925000	130950000	11	131375000	131400000
11	67600000	67625000	11	67725000	67750000
11	34100000	34125000	11	35200000	35225000
11	113175000	113200000	11	113600000	113625000
11	122450000	122475000	11	122875000	122900000
11	26300000	26325000	11	26550000	26575000
11	2975000	3000000	11	3700000	3725000
11	46775000	46800000	11	47750000	47775000
11	85325000	85350000	11	85950000	85975000
11	22350000	22375000	11	22800000	22825000
11	19950000	19975000	11	20350000	20375000
11	17225000	17250000	11	18000000	18025000
11	30350000	30375000	11	30925000	30950000
11	17275000	17300000	11	17800000	17825000
11	19075000	19100000	11	19750000	19775000
11	132925000	132950000	11	133700000	133725000
11	33875000	33900000	11	34475000	34500000
11	113675000	113700000	11	114125000	114150000
11	29450000	29475000	11	30150000	30175000
11	55700000	55725000	11	56525000	56550000
11	20650000	20675000	11	21525000	21550000
11	850000	875000	11	1975000	2000000
11	118950000	118975000	11	119550000	119575000
11	118775000	118800000	11	119550000	119575000
11	92375000	92400000	11	93325000	93350000
11	64225000	64250000	11	70700000	70725000
11	81350000	81375000	11	82375000	82400000
11	2975000	3000000	11	4125000	4150000
11	117715000	117720000	11	117815000	117820000
11	35635000	35640000	11	35840000	35845000
11	103195000	103200000	11	103470000	103475000
11	70830000	70835000	11	70960000	70965000
11	43910000	43915000	11	43965000	43970000
11	44575000	44580000	11	44635000	44640000
11	64710000	64715000	11	64760000	64765000
11	67030000	67035000	11	67145000	67150000
11	2550000	2555000	11	2910000	2915000
11	46910000	46915000	11	47170000	47175000
11	7590000	7595000	11	7675000	7680000
11	6410000	6415000	11	6495000	6500000
11	47955000	47960000	11	48130000	48135000
11	36725000	36730000	11	36765000	36770000
11	45165000	45170000	11	45200000	45205000
11	34605000	34610000	11	34910000	34915000
11	35060000	35065000	11	35160000	35165000
11	65685000	65690000	11	65755000	65760000
11	46260000	46265000	11	46330000	46335000
11	61445000	61450000	11	61500000	61505000
11	69210000	69215000	11	69455000	69460000
11	69250000	69255000	11	69455000	69460000
11	34385000	34390000	11	34490000	34495000
11	45825000	45830000	11	45865000	45870000
11	64680000	64685000	11	64780000	64785000
11	70960000	70965000	11	71050000	71055000
11	2995000	3000000	11	3040000	3045000
11	68020000	68025000	11	68060000	68065000
11	61100000	61105000	11	61150000	61155000
11	1670000	1675000	11	2020000	2025000
11	8050000	8055000	11	8120000	8125000
11	64610000	64615000	11	64780000	64785000
11	9335000	9340000	11	9405000	9410000
11	12145000	12150000	11	12210000	12215000
11	47195000	47200000	11	47280000	47285000
11	59520000	59525000	11	59570000	59575000
11	66820000	66825000	11	66885000	66890000
11	72895000	72900000	11	72930000	72935000
11	34295000	34300000	11	34375000	34380000
11	10425000	10430000	11	10755000	10760000
11	68025000	68030000	11	68210000	68215000
11	205000	210000	11	240000	245000
11	13235000	13240000	11	13280000	13285000
11	18340000	18345000	11	18415000	18420000
11	65845000	65850000	11	65890000	65895000
11	34400000	34405000	11	34445000	34450000
11	10810000	10815000	11	11045000	11050000
11	75155000	75160000	11	75240000	75245000
11	66080000	66085000	11	66150000	66155000
11	17410000	17415000	11	17525000	17530000
11	6640000	6645000	11	6700000	6705000
11	3875000	3880000	11	4090000	4095000
11	45865000	45870000	11	45935000	45940000
11	10830000	10835000	11	10875000	10880000
11	17750000	17755000	11	18000000	18005000
11	12065000	12070000	11	12130000	12135000
11	13230000	13235000	11	13365000	13370000
11	65040000	65045000	11	65080000	65085000
11	2215000	2220000	11	2315000	2320000
11	65190000	65195000	11	65265000	65270000
11	2450000	2455000	11	2550000	2555000
11	8025000	8030000	11	8120000	8125000
11	3060000	3065000	11	3110000	3115000
11	70050000	70055000	11	70110000	70115000
11	69925000	69930000	11	70005000	70010000
11	10475000	10480000	11	10510000	10515000
11	1900000	1905000	11	2020000	2025000
11	35100000	35105000	11	35160000	35165000
11	67270000	67275000	11	67350000	67355000
11	65625000	65630000	11	65685000	65690000
11	1915000	1920000	11	1960000	1965000
11	1710000	1715000	11	2020000	2025000
11	34195000	34200000	11	34375000	34380000
11	64900000	64905000	11	64945000	64950000
11	67030000	67035000	11	67080000	67085000
11	70960000	70965000	11	71010000	71015000
11	68080000	68085000	11	68150000	68155000
11	65990000	65995000	11	66025000	66030000
11	34170000	34175000	11	34380000	34385000
11	68865000	68870000	11	69485000	69490000
11	67120000	67125000	11	67155000	67160000
11	44955000	44960000	11	45125000	45130000
11	68865000	68870000	11	69455000	69460000
11	68080000	68085000	11	68120000	68125000
11	64610000	64615000	11	64660000	64665000
11	2055000	2060000	11	2170000	2175000
11	67195000	67200000	11	67230000	67235000
11	67165000	67170000	11	67230000	67235000
11	67395000	67400000	11	67430000	67435000
11	65305000	65310000	11	65340000	65345000
11	67165000	67170000	11	67270000	67275000
11	65150000	65155000	11	65185000	65190000
11	69045000	69050000	11	69165000	69170000
11	66460000	66465000	11	66600000	66605000
11	47200000	47205000	11	47235000	47240000
11	70315000	70320000	11	70600000	70605000
11	65545000	65550000	11	65585000	65590000
11	65135000	65140000	11	65275000	65280000
11	68890000	68895000	11	69045000	69050000
11	19585000	19590000	11	19760000	19765000
11	10830000	10835000	11	10920000	10925000
11	128750000	128755000	11	128825000	128830000
11	70050000	70055000	11	70245000	70250000
11	34100000	34105000	11	34140000	34145000
11	16965000	16970000	11	17085000	17090000
11	120040000	120045000	11	120100000	120105000
11	12065000	12070000	11	12305000	12310000
11	6500000	6505000	11	6625000	6630000
11	1780000	1785000	11	1845000	1850000
11	465000	470000	11	500000	505000
11	65650000	65655000	11	65755000	65760000
11	64255000	64260000	11	64415000	64420000
11	62675000	62680000	11	62790000	62795000
11	8245000	8250000	11	8285000	8290000
11	18610000	18615000	11	18655000	18660000
11	120105000	120110000	11	120170000	120175000
11	35635000	35640000	11	36170000	36175000
11	119535000	119540000	11	119595000	119600000
11	100555000	100560000	11	100725000	100730000
11	64085000	64090000	11	64120000	64125000
11	46510000	46515000	11	46550000	46555000
11	14485000	14490000	11	14520000	14525000
11	9780000	9785000	11	10325000	10330000
11	94800000	94805000	11	94880000	94885000
11	64320000	64325000	11	64415000	64420000
11	45130000	45135000	11	45315000	45320000
11	44305000	44310000	11	44560000	44565000
11	6400000	6405000	11	6460000	6465000
11	35280000	35285000	11	35355000	35360000
11	2330000	2335000	11	2440000	2445000
11	2215000	2220000	11	2440000	2445000
11	112090000	112095000	11	112150000	112155000
11	100445000	100450000	11	100800000	100805000
11	69500000	69505000	11	70040000	70045000
11	67395000	67400000	11	67570000	67575000
11	63765000	63770000	11	63915000	63920000
11	12985000	12990000	11	13205000	13210000
11	10875000	10880000	11	10950000	10955000
11	7910000	7915000	11	8005000	8010000
11	6270000	6275000	11	6370000	6375000
11	6255000	6260000	11	6340000	6345000
11	73060000	73065000	11	73100000	73105000
11	61245000	61250000	11	61280000	61285000
11	8240000	8245000	11	8585000	8590000
11	9780000	9785000	11	9920000	9925000
11	2220000	2225000	11	2420000	2425000
11	34950000	34955000	11	35410000	35415000
11	2220000	2225000	11	2275000	2280000
11	1715000	1720000	11	1850000	1855000
11	920000	925000	11	1050000	1055000
11	122980000	122985000	11	123115000	123120000
11	46410000	46415000	11	46560000	46565000
11	14320000	14325000	11	14470000	14475000
11	4205000	4210000	11	4560000	4565000
11	70755000	70760000	11	70840000	70845000
11	100645000	100650000	11	100720000	100725000
11	62555000	62560000	11	62595000	62600000
11	36315000	36320000	11	36510000	36515000
11	35650000	35655000	11	35815000	35820000
11	16805000	16810000	11	16935000	16940000
11	8705000	8710000	11	8830000	8835000
11	300000	305000	11	360000	365000
11	130300000	130305000	11	130730000	130735000
11	123275000	123280000	11	123345000	123350000
11	12695000	12700000	11	12910000	12915000
11	10950000	10955000	11	11045000	11050000
11	1620000	1625000	11	71275000	71280000
11	124540000	124545000	11	124630000	124635000
11	110070000	110075000	11	110245000	110250000
11	100445000	100450000	11	100725000	100730000
11	63600000	63605000	11	63710000	63715000
11	113180000	113185000	11	113400000	113405000
11	47395000	47400000	11	47475000	47480000
11	34530000	34535000	11	34910000	34915000
11	18135000	18140000	11	18225000	18230000
11	120380000	120385000	11	120555000	120560000
11	86165000	86170000	11	86315000	86320000
11	72295000	72300000	11	72390000	72395000
11	10830000	10835000	11	10950000	10955000
11	1855000	1860000	11	1965000	1970000
11	1715000	1720000	11	1895000	1900000
11	111470000	111475000	11	111635000	111640000
11	71820000	71825000	11	71890000	71895000
11	60595000	60600000	11	60655000	60660000
11	44745000	44750000	11	44935000	44940000
11	44640000	44645000	11	44930000	44935000
11	17625000	17630000	11	17745000	17750000
11	9780000	9785000	11	10000000	10005000
11	129790000	129795000	11	130000000	130005000
11	129655000	129660000	11	129730000	129735000
11	74985000	74990000	11	75095000	75100000
11	45390000	45395000	11	45790000	45795000
11	35630000	35635000	11	36290000	36295000
11	19970000	19975000	11	20150000	20155000
11	13975000	13980000	11	14265000	14270000
11	1900000	1905000	11	2170000	2175000
11	114270000	114275000	11	114305000	114310000
11	102650000	102655000	11	102720000	102725000
11	57525000	57530000	11	57565000	57570000
11	122010000	122015000	11	122065000	122070000
11	87060000	87065000	11	87130000	87135000
11	33655000	33660000	11	33710000	33715000
11	2450000	2455000	11	2910000	2915000
11	9480000	9485000	11	9595000	9600000
11	129230000	129235000	11	129615000	129620000
11	113860000	113865000	11	114130000	114135000
11	113180000	113185000	11	113255000	113260000
11	86300000	86305000	11	86450000	86455000
11	75920000	75925000	11	76025000	76030000
11	73015000	73020000	11	73100000	73105000
11	72190000	72195000	11	72290000	72295000
11	71735000	71740000	11	71800000	71805000
11	46140000	46145000	11	46260000	46265000
11	32075000	32080000	11	32190000	32195000
11	4210000	4215000	11	4510000	4515000
11	71735000	71740000	11	71890000	71895000
11	9630000	9635000	11	10325000	10330000
11	6550000	6555000	11	6725000	6730000
11	5145000	5150000	11	5400000	5405000
11	1670000	1675000	11	2175000	2180000
11	82780000	82785000	11	82865000	82870000
11	74170000	74175000	11	74280000	74285000
11	73115000	73120000	11	73370000	73375000
11	61090000	61095000	11	61180000	61185000
11	47195000	47200000	11	47425000	47430000
11	17615000	17620000	11	18000000	18005000
11	15120000	15125000	11	15230000	15235000
11	5225000	5230000	11	5310000	5315000
11	1710000	1715000	11	2170000	2175000
11	120040000	120045000	11	120175000	120180000
11	110070000	110075000	11	110300000	110305000
11	11710000	11715000	11	11795000	11800000
11	9635000	9640000	11	9770000	9775000
11	128985000	128990000	11	129200000	129205000
11	121335000	121340000	11	121420000	121425000
11	82610000	82615000	11	82780000	82785000
11	76445000	76450000	11	76510000	76515000
11	74410000	74415000	11	74580000	74585000
11	121115000	121120000	11	121160000	121165000
11	58940000	58945000	11	58985000	58990000
11	111985000	111990000	11	112025000	112030000
11	109810000	109815000	11	110065000	110070000
11	108090000	108095000	11	108535000	108540000
11	100555000	100560000	11	100800000	100805000
11	93470000	93475000	11	93515000	93520000
11	86165000	86170000	11	86525000	86530000
11	57225000	57230000	11	57290000	57295000
11	48385000	48390000	11	50035000	50040000
11	13795000	13800000	11	14270000	14275000
11	12350000	12355000	11	12910000	12915000
11	6410000	6415000	11	6635000	6640000
11	130080000	130085000	11	130295000	130300000
11	76900000	76905000	11	77255000	77260000
11	45130000	45135000	11	45355000	45360000
11	43910000	43915000	11	44060000	44065000
11	9920000	9925000	11	10325000	10330000
11	7115000	7120000	11	7460000	7465000
11	123510000	123515000	11	123575000	123580000
11	32980000	32985000	11	33080000	33085000
11	27230000	27235000	11	27490000	27495000
11	18340000	18345000	11	18655000	18660000
11	11055000	11060000	11	11805000	11810000
11	73965000	73970000	11	74160000	74165000
11	33380000	33385000	11	33705000	33710000
11	6340000	6345000	11	6625000	6630000
11	4655000	4660000	11	5030000	5035000
11	130305000	130310000	11	130500000	130505000
11	20405000	20410000	11	20630000	20635000
11	92965000	92970000	11	93375000	93380000
11	82430000	82435000	11	82575000	82580000
11	56885000	56890000	11	57015000	57020000
11	19090000	19095000	11	19575000	19580000
11	124285000	124290000	11	124455000	124460000
11	63245000	63250000	11	63400000	63405000
11	94885000	94890000	11	95495000	95500000
11	26775000	26780000	11	27180000	27185000
11	71405000	71410000	11	99005000	99010000
11	9105000	9110000	11	83025000	83030000
12	19000000	19025000	12	19450000	19475000
12	96975000	97000000	12	97375000	97400000
12	76200000	76225000	12	76325000	76350000
12	675000	700000	12	1000000	1025000
12	6275000	6300000	12	6375000	6400000
12	6725000	6750000	12	6925000	6950000
12	121175000	121200000	12	121400000	121425000
12	105800000	105825000	12	106075000	106100000
12	95650000	95675000	12	95875000	95900000
12	116425000	116450000	12	117125000	117150000
12	9475000	9500000	12	9775000	9800000
12	56125000	56150000	12	56425000	56450000
12	123325000	123350000	12	123700000	123725000
12	49525000	49550000	12	49625000	49650000
12	14375000	14400000	12	14775000	14800000
12	1050000	1075000	12	1675000	1700000
12	27075000	27100000	12	27850000	27875000
12	9475000	9500000	12	9850000	9875000
12	89025000	89050000	12	89375000	89400000
12	64225000	64250000	12	64475000	64500000
12	68600000	68625000	12	68700000	68725000
12	119875000	119900000	12	120075000	120100000
12	110925000	110950000	12	111150000	111175000
12	103700000	103725000	12	103925000	103950000
12	3225000	3250000	12	3900000	3925000
12	27175000	27200000	12	27450000	27475000
12	50475000	50500000	12	50700000	50725000
12	96425000	96450000	12	96800000	96825000
12	130525000	130550000	12	130800000	130825000
12	118825000	118850000	12	119275000	119300000
12	13875000	13900000	12	14300000	14325000
12	90150000	90175000	12	90475000	90500000
12	47050000	47075000	12	47300000	47325000
12	46750000	46775000	12	47050000	47075000
12	77450000	77475000	12	77700000	77725000
12	33725000	33750000	12	34125000	34150000
12	70750000	70775000	12	70950000	70975000
12	62825000	62850000	12	63175000	63200000
12	65675000	65700000	12	66475000	66500000
12	54125000	54150000	12	54575000	54600000
12	121225000	121250000	12	121675000	121700000
12	65700000	65725000	12	66200000	66225000
12	33075000	33100000	12	33725000	33750000
12	114400000	114425000	12	116350000	116375000
12	76475000	76500000	12	76850000	76875000
12	675000	700000	12	1700000	1725000
12	102325000	102350000	12	102850000	102875000
12	33075000	33100000	12	34150000	34175000
12	29650000	29675000	12	30975000	31000000
12	88500000	88525000	12	89375000	89400000
12	100625000	100650000	12	100950000	100975000
12	79500000	79525000	12	79725000	79750000
12	24250000	24275000	12	24925000	24950000
12	52525000	52550000	12	53375000	53400000
12	14975000	15000000	12	15400000	15425000
12	99425000	99450000	12	100050000	100075000
12	32900000	32925000	12	33725000	33750000
12	19900000	19925000	12	20525000	20550000
12	54375000	54400000	12	54750000	54775000
12	98950000	98975000	12	99375000	99400000
12	97375000	97400000	12	98775000	98800000
12	123050000	123075000	12	123800000	123825000
12	80800000	80825000	12	80975000	81000000
12	27725000	27750000	12	28125000	28150000
12	131350000	131375000	12	132300000	132325000
12	67725000	67750000	12	68325000	68350000
12	11700000	11725000	12	12850000	12875000
12	53150000	53175000	12	53375000	53400000
12	46525000	46550000	12	47400000	47425000
12	117775000	117800000	12	118475000	118500000
12	131575000	131600000	12	132300000	132325000
12	48100000	48125000	12	48550000	48575000
12	108125000	108150000	12	108925000	108950000
12	47425000	47450000	12	48025000	48050000
12	117600000	117625000	12	118450000	118475000
12	32575000	32600000	12	33050000	33075000
12	59775000	59800000	12	60175000	60200000
12	101750000	101775000	12	102475000	102500000
12	89750000	89775000	12	90100000	90125000
12	75075000	75100000	12	75675000	75700000
12	117350000	117375000	12	117775000	117800000
12	10425000	10450000	12	11350000	11375000
12	111925000	111950000	12	112475000	112500000
12	58925000	58950000	12	59525000	59550000
12	82025000	82050000	12	82725000	82750000
12	9550000	9575000	12	31250000	31275000
12	104770000	104780000	12	105260000	105270000
12	117800000	117810000	12	118020000	118030000
12	8830000	8840000	12	9030000	9040000
12	49240000	49250000	12	49330000	49340000
12	19180000	19190000	12	19280000	19290000
12	4530000	4540000	12	4630000	4640000
12	103960000	103970000	12	104020000	104030000
12	94140000	94150000	12	94490000	94500000
12	89410000	89420000	12	89740000	89750000
12	88530000	88540000	12	88970000	88980000
12	49750000	49760000	12	49900000	49910000
12	21650000	21660000	12	21800000	21810000
12	116710000	116720000	12	116860000	116870000
12	12710000	12720000	12	12850000	12860000
12	108950000	108960000	12	109120000	109130000
12	112380000	112390000	12	112820000	112830000
12	13070000	13080000	12	13360000	13370000
12	132090000	132100000	12	132310000	132320000
12	116710000	116720000	12	116950000	116960000
12	31000000	31010000	12	31390000	31400000
12	69860000	69870000	12	69960000	69970000
12	52770000	52780000	12	53270000	53280000
12	4960000	4970000	12	5190000	5200000
12	4460000	4470000	12	4630000	4640000
12	89410000	89420000	12	89850000	89860000
12	31820000	31830000	12	32200000	32210000
12	21850000	21860000	12	22170000	22180000
12	88530000	88540000	12	88690000	88700000
12	69250000	69260000	12	69460000	69470000
12	55240000	55250000	12	55350000	55360000
12	109560000	109570000	12	109820000	109830000
12	105810000	105820000	12	106610000	106620000
12	14660000	14670000	12	14810000	14820000
12	47470000	47480000	12	47660000	47670000
12	31830000	31840000	12	32450000	32460000
12	105810000	105820000	12	106530000	106540000
12	66020000	66030000	12	66210000	66220000
12	121020000	121030000	12	121410000	121420000
12	79940000	79950000	12	80080000	80090000
12	27190000	27200000	12	27270000	27280000
12	25590000	25600000	12	25710000	25720000
12	90100000	90110000	12	90340000	90350000
12	64810000	64820000	12	64880000	64890000
12	117650000	117660000	12	118280000	118290000
12	112450000	112460000	12	112850000	112860000
12	106770000	106780000	12	107310000	107320000
12	101220000	101230000	12	101710000	101720000
12	52530000	52540000	12	52970000	52980000
12	9960000	9970000	12	10290000	10300000
12	3320000	3330000	12	3560000	3570000
12	117140000	117150000	12	117550000	117560000
12	106780000	106790000	12	107230000	107240000
12	93170000	93180000	12	93800000	93810000
12	76470000	76480000	12	76740000	76750000
12	51810000	51820000	12	51920000	51930000
12	14010000	14020000	12	14320000	14330000
12	104770000	104780000	12	105440000	105450000
12	100740000	100750000	12	100940000	100950000
12	69780000	69790000	12	69960000	69970000
12	51810000	51820000	12	52210000	52220000
12	7520000	7530000	12	7780000	7790000
12	85860000	85870000	12	86260000	86270000
12	70980000	70990000	12	71120000	71130000
12	114420000	114430000	12	114940000	114950000
12	106090000	106100000	12	106530000	106540000
12	16310000	16320000	12	16510000	16520000
12	91370000	91380000	12	91710000	91720000
12	90160000	90170000	12	90350000	90360000
12	85960000	85970000	12	86260000	86270000
12	10480000	10490000	12	10710000	10720000
12	47420000	47430000	12	47790000	47800000
12	103270000	103280000	12	103940000	103950000
12	50890000	50900000	12	51120000	51130000
12	45560000	45570000	12	45770000	45780000
12	85260000	85270000	12	85420000	85430000
12	9900000	9910000	12	10290000	10300000
12	8250000	8260000	12	8380000	8390000
12	75720000	75730000	12	75870000	75880000
12	50260000	50270000	12	50450000	50460000
12	20790000	20800000	12	21330000	21340000
12	51220000	51230000	12	51420000	51430000
12	25580000	25590000	12	26170000	26180000
12	12230000	12240000	12	12850000	12860000
12	103340000	103350000	12	103940000	103950000
12	115100000	115110000	12	116350000	116360000
12	101800000	101810000	12	102220000	102230000
12	71120000	71130000	12	71240000	71250000
12	8930000	8940000	12	9190000	9200000
12	131350000	131360000	12	132190000	132200000
12	90340000	90350000	12	90490000	90500000
12	860000	870000	12	1700000	1710000
12	41010000	41020000	12	41310000	41320000
12	115090000	115100000	12	116190000	116200000
12	104330000	104340000	12	104730000	104740000
12	78120000	78130000	12	78320000	78330000
12	70270000	70280000	12	70970000	70980000
12	70270000	70280000	12	70760000	70770000
12	64230000	64240000	12	64780000	64790000
12	55580000	55590000	12	56010000	56020000
12	81840000	81850000	12	82020000	82030000
12	100740000	100750000	12	101120000	101130000
12	31470000	31480000	12	31900000	31910000
12	70270000	70280000	12	71110000	71120000
12	53420000	53430000	12	53850000	53860000
12	117250000	117260000	12	117780000	117790000
12	93340000	93350000	12	105810000	105820000
12	93340000	93350000	12	106530000	106540000
12	10870000	10880000	12	13040000	13050000
12	14920000	14930000	12	15100000	15110000
12	124810000	124820000	12	125250000	125260000
12	120420000	120430000	12	120520000	120530000
12	116890000	116900000	12	116960000	116970000
12	123520000	123530000	12	123630000	123640000
12	15750000	15760000	12	15940000	15950000
12	5300000	5310000	12	5540000	5550000
12	2990000	3000000	12	3140000	3150000
12	132330000	132340000	12	132490000	132500000
12	22230000	22240000	12	22590000	22600000
12	49680000	49690000	12	49730000	49740000
12	3400000	3410000	12	3880000	3890000
12	111460000	111470000	12	111600000	111610000
12	14410000	14420000	12	14510000	14520000
12	110660000	110670000	12	110780000	110790000
12	6440000	6450000	12	6640000	6650000
12	48130000	48140000	12	48230000	48240000
12	104590000	104600000	12	104750000	104760000
12	12940000	12950000	12	13130000	13140000
12	113630000	113640000	12	113730000	113740000
12	104230000	104240000	12	104320000	104330000
12	120550000	120560000	12	120700000	120710000
12	106420000	106430000	12	106520000	106530000
12	10760000	10770000	12	10870000	10880000
12	22480000	22490000	12	22590000	22600000
12	95970000	95980000	12	96200000	96210000
12	11730000	11740000	12	11800000	11810000
12	6430000	6440000	12	6560000	6570000
12	106620000	106630000	12	106670000	106680000
12	121340000	121350000	12	121390000	121400000
12	113480000	113490000	12	113590000	113600000
12	132260000	132270000	12	132310000	132320000
12	123370000	123380000	12	123430000	123440000
12	6630000	6640000	12	6680000	6690000
12	120660000	120670000	12	120720000	120730000
12	4220000	4230000	12	4380000	4390000
12	120790000	120800000	12	120860000	120870000
12	94950000	94960000	12	95010000	95020000
12	52530000	52540000	12	52760000	52770000
12	89440000	89450000	12	89850000	89860000
12	21850000	21860000	12	22140000	22150000
12	18290000	18300000	12	18370000	18380000
12	54160000	54170000	12	54330000	54340000
12	50260000	50270000	12	50350000	50360000
12	12230000	12240000	12	12480000	12490000
12	118490000	118500000	12	118570000	118580000
12	2160000	2170000	12	2390000	2400000
12	22250000	22260000	12	22320000	22330000
12	108080000	108090000	12	108130000	108140000
12	27590000	27600000	12	27790000	27800000
12	17910000	17920000	12	18000000	18010000
12	131240000	131250000	12	131300000	131310000
12	112630000	112640000	12	112820000	112830000
12	118310000	118320000	12	118470000	118480000
12	50030000	50040000	12	50100000	50110000
12	31810000	31820000	12	32110000	32120000
12	96680000	96690000	12	96900000	96910000
12	123030000	123040000	12	123240000	123250000
12	109240000	109250000	12	109530000	109540000
12	50470000	50480000	12	50560000	50570000
12	77450000	77460000	12	77510000	77520000
12	9100000	9110000	12	9190000	9200000
12	65990000	66000000	12	66040000	66050000
12	93960000	93970000	12	94170000	94180000
12	32510000	32520000	12	32820000	32830000
12	25000000	25010000	12	25100000	25110000
12	5180000	5185000	12	5550000	5555000
12	680000	685000	12	1055000	1060000
12	124865000	124870000	12	124995000	125000000
12	10305000	10310000	12	10340000	10345000
12	4140000	4145000	12	4385000	4390000
12	11380000	11385000	12	11640000	11645000
12	124520000	124525000	12	124805000	124810000
12	1580000	1585000	12	1625000	1630000
12	107525000	107530000	12	107710000	107715000
12	123275000	123280000	12	123315000	123320000
12	9900000	9905000	12	9945000	9950000
12	122880000	122885000	12	122955000	122960000
12	54790000	54795000	12	54830000	54835000
12	132990000	132995000	12	133135000	133140000
12	116825000	116830000	12	116860000	116865000
12	3420000	3425000	12	3565000	3570000
12	6720000	6725000	12	6805000	6810000
12	133065000	133070000	12	133135000	133140000
12	5130000	5135000	12	5185000	5190000
12	52555000	52560000	12	52605000	52610000
12	106640000	106645000	12	106680000	106685000
12	107525000	107530000	12	107795000	107800000
12	122905000	122910000	12	122955000	122960000
12	4110000	4115000	12	4145000	4150000
12	14995000	15000000	12	15145000	15150000
12	107710000	107715000	12	107795000	107800000
12	13070000	13075000	12	13130000	13135000
12	123120000	123125000	12	123235000	123240000
12	28175000	28180000	12	28280000	28285000
12	110980000	110985000	12	111015000	111020000
12	7370000	7375000	12	7610000	7615000
12	113430000	113435000	12	113465000	113470000
12	53275000	53280000	12	53375000	53380000
12	6200000	6205000	12	6275000	6280000
12	860000	865000	12	920000	925000
12	110675000	110680000	12	110765000	110770000
12	110035000	110040000	12	110210000	110215000
12	110945000	110950000	12	111035000	111040000
12	19550000	19555000	12	19585000	19590000
12	52415000	52420000	12	52475000	52480000
12	122390000	122395000	12	122425000	122430000
12	15740000	15745000	12	16005000	16010000
12	109700000	109705000	12	109820000	109825000
12	52635000	52640000	12	52670000	52675000
12	58225000	58230000	12	58300000	58305000
12	57510000	57515000	12	57575000	57580000
12	10970000	10975000	12	11350000	11355000
12	675000	680000	12	920000	925000
12	122610000	122615000	12	122675000	122680000
12	122230000	122235000	12	122325000	122330000
12	56510000	56515000	12	56615000	56620000
12	122135000	122140000	12	122200000	122205000
12	6175000	6180000	12	6300000	6305000
12	6095000	6100000	12	6145000	6150000
12	22695000	22700000	12	22775000	22780000
12	28125000	28130000	12	28280000	28285000
12	111840000	111845000	12	111880000	111885000
12	123340000	123345000	12	123435000	123440000
12	31555000	31560000	12	31785000	31790000
12	27700000	27705000	12	27740000	27745000
12	6530000	6535000	12	6570000	6575000
12	4965000	4970000	12	5105000	5110000
12	53455000	53460000	12	53490000	53495000
12	132345000	132350000	12	132380000	132385000
12	6170000	6175000	12	6390000	6395000
12	6860000	6865000	12	6955000	6960000
12	2985000	2990000	12	3065000	3070000
12	13250000	13255000	12	13285000	13290000
12	110240000	110245000	12	110280000	110285000
12	120575000	120580000	12	120610000	120615000
12	54095000	54100000	12	54135000	54140000
12	109955000	109960000	12	110210000	110215000
12	555000	560000	12	655000	660000
12	98985000	98990000	12	99035000	99040000
12	6975000	6980000	12	7070000	7075000
12	109085000	109090000	12	109120000	109125000
12	1900000	1905000	12	2045000	2050000
12	12985000	12990000	12	13040000	13045000
12	104610000	104615000	12	104680000	104685000
12	13250000	13255000	12	13360000	13365000
12	6440000	6445000	12	6480000	6485000
12	48135000	48140000	12	48170000	48175000
12	3240000	3245000	12	3380000	3385000
12	680000	685000	12	860000	865000
12	120665000	120670000	12	120700000	120705000
12	108955000	108960000	12	109010000	109015000
12	6325000	6330000	12	6385000	6390000
12	1760000	1765000	12	1900000	1905000
12	28125000	28130000	12	28175000	28180000
12	30905000	30910000	12	30945000	30950000
12	132990000	132995000	12	133185000	133190000
12	96455000	96460000	12	96605000	96610000
12	93960000	93965000	12	94135000	94140000
12	125050000	125055000	12	125225000	125230000
12	56520000	56525000	12	56580000	56585000
12	53605000	53610000	12	53645000	53650000
12	28120000	28125000	12	28340000	28345000
12	10765000	10770000	12	10825000	10830000
12	132335000	132340000	12	132430000	132435000
12	107525000	107530000	12	108000000	108005000
12	93965000	93970000	12	94010000	94015000
12	25140000	25145000	12	25280000	25285000
12	11705000	11710000	12	12185000	12190000
12	5130000	5135000	12	5550000	5555000
12	112380000	112385000	12	112450000	112455000
12	680000	685000	12	750000	755000
12	93960000	93965000	12	94495000	94500000
12	54685000	54690000	12	54760000	54765000
12	53605000	53610000	12	53675000	53680000
12	49145000	49150000	12	49190000	49195000
12	6395000	6400000	12	6480000	6485000
12	125170000	125175000	12	125220000	125225000
12	124015000	124020000	12	124065000	124070000
12	121935000	121940000	12	122115000	122120000
12	110290000	110295000	12	110360000	110365000
12	30845000	30850000	12	30945000	30950000
12	117460000	117465000	12	117555000	117560000
12	109055000	109060000	12	109195000	109200000
12	93895000	93900000	12	94495000	94500000
12	52915000	52920000	12	52975000	52980000
12	121020000	121025000	12	121150000	121155000
12	111765000	111770000	12	111885000	111890000
12	69140000	69145000	12	69200000	69205000
12	124400000	124405000	12	124450000	124455000
12	121080000	121085000	12	121150000	121155000
12	93345000	93350000	12	106105000	106110000
12	57470000	57475000	12	57505000	57510000
12	52545000	52550000	12	52670000	52675000
12	13430000	13435000	12	13685000	13690000
12	3990000	3995000	12	4385000	4390000
12	101060000	101065000	12	101130000	101135000
12	120910000	120915000	12	120965000	120970000
12	93965000	93970000	12	94070000	94075000
12	32605000	32610000	12	32810000	32815000
12	32550000	32555000	12	32590000	32595000
12	31270000	31275000	12	31390000	31395000
12	1225000	1230000	12	1695000	1700000
12	123460000	123465000	12	123715000	123720000
12	118620000	118625000	12	118810000	118815000
12	96810000	96815000	12	96875000	96880000
12	52415000	52420000	12	52510000	52515000
12	50360000	50365000	12	50450000	50455000
12	15430000	15435000	12	15670000	15675000
12	3405000	3410000	12	3910000	3915000
12	121990000	121995000	12	122105000	122110000
12	121790000	121795000	12	121835000	121840000
12	109865000	109870000	12	110210000	110215000
12	52915000	52920000	12	53265000	53270000
12	1755000	1760000	12	2045000	2050000
12	112485000	112490000	12	112520000	112525000
12	89745000	89750000	12	89850000	89855000
12	112190000	112195000	12	112250000	112255000
12	89410000	89415000	12	89915000	89920000
12	11800000	11805000	12	12035000	12040000
12	9970000	9975000	12	10070000	10075000
12	7745000	7750000	12	7785000	7790000
12	4100000	4105000	12	4385000	4390000
12	3405000	3410000	12	3635000	3640000
12	123460000	123465000	12	123635000	123640000
12	117670000	117675000	12	117800000	117805000
12	117175000	117180000	12	117250000	117255000
12	116300000	116305000	12	116350000	116355000
12	108070000	108075000	12	108275000	108280000
12	104165000	104170000	12	104270000	104275000
12	10185000	10190000	12	10290000	10295000
12	106620000	106625000	12	106745000	106750000
12	104850000	104855000	12	104995000	105000000
12	57145000	57150000	12	57395000	57400000
12	93320000	93325000	12	93365000	93370000
12	32210000	32215000	12	32460000	32465000
12	13145000	13150000	12	13375000	13380000
12	12875000	12880000	12	13050000	13055000
12	95510000	95515000	12	95610000	95615000
12	117695000	117700000	12	117780000	117785000
12	28280000	28285000	12	28340000	28345000
12	16065000	16070000	12	16110000	16115000
12	18840000	18845000	12	18875000	18880000
12	12530000	12535000	12	12710000	12715000
12	111460000	111465000	12	111735000	111740000
12	11800000	11805000	12	11900000	11905000
12	121770000	121775000	12	121875000	121880000
12	72055000	72060000	12	72145000	72150000
12	25405000	25410000	12	25535000	25540000
12	12535000	12540000	12	12855000	12860000
12	10920000	10925000	12	11640000	11645000
12	117175000	117180000	12	117350000	117355000
12	110535000	110540000	12	110865000	110870000
12	102455000	102460000	12	102510000	102515000
12	100535000	100540000	12	100590000	100595000
[truncated: 8,896 more rows]

## Sheet: HK1_R1
Supplementary Table S5: Chromatin loops called by HiCCUPS from Hi-C libraries
#chr1	x1	x2	chr2	y1	y2
9	137970000	137980000	9	138300000	138310000
9	139680000	139690000	9	139920000	139930000
9	610000	620000	9	760000	770000
9	117190000	117200000	9	117410000	117420000
9	37960000	37970000	9	38020000	38030000
9	35600000	35610000	9	35740000	35750000
9	126890000	126900000	9	127080000	127090000
9	123380000	123390000	9	123470000	123480000
9	19380000	19390000	9	19450000	19460000
9	140190000	140200000	9	140330000	140340000
9	32380000	32390000	9	32520000	32530000
9	115910000	115920000	9	115980000	115990000
9	94900000	94910000	9	94990000	95000000
9	135380000	135390000	9	135670000	135680000
9	79060000	79070000	9	79270000	79280000
9	75050000	75060000	9	75190000	75200000
9	100230000	100240000	9	100360000	100370000
9	124450000	124460000	9	124750000	124760000
9	117420000	117430000	9	117770000	117780000
9	101610000	101620000	9	101760000	101770000
9	117870000	117880000	9	117990000	118000000
9	88960000	88970000	9	89020000	89030000
9	123750000	123760000	9	123800000	123810000
9	117430000	117440000	9	117670000	117680000
9	107920000	107930000	9	108170000	108180000
9	101760000	101770000	9	101900000	101910000
9	79420000	79430000	9	79600000	79610000
9	73520000	73530000	9	73610000	73620000
9	21550000	21560000	9	21800000	21810000
9	130260000	130270000	9	130680000	130690000
9	111860000	111870000	9	112080000	112090000
9	130350000	130360000	9	130680000	130690000
9	97540000	97550000	9	97890000	97900000
9	74980000	74990000	9	75200000	75210000
9	72580000	72590000	9	72840000	72850000
9	100830000	100840000	9	101020000	101030000
9	111770000	111780000	9	112080000	112090000
9	111320000	111330000	9	111520000	111530000
9	25960000	25970000	9	26320000	26330000
9	6680000	6690000	9	6750000	6760000
9	6050000	6060000	9	6300000	6310000
9	101070000	101080000	9	101530000	101540000
9	72950000	72960000	9	73210000	73220000
9	72540000	72550000	9	72840000	72850000
9	74890000	74900000	9	75430000	75440000
9	17530000	17540000	9	17800000	17810000
9	124880000	124890000	9	125210000	125220000
9	100770000	100780000	9	100990000	101000000
9	75470000	75480000	9	75630000	75640000
9	5620000	5630000	9	5710000	5720000
9	93670000	93680000	9	94480000	94490000
9	22310000	22320000	9	22450000	22460000
9	118350000	118360000	9	119330000	119340000
9	36400000	36410000	9	36570000	36580000
9	103880000	103890000	9	104070000	104080000
9	27040000	27050000	9	27270000	27280000
9	21810000	21820000	9	22230000	22240000
9	15870000	15880000	9	16130000	16140000
9	101980000	101990000	9	102580000	102590000
9	73250000	73260000	9	73860000	73870000
9	32580000	32590000	9	32970000	32980000
9	127530000	127540000	9	127900000	127910000
9	118370000	118380000	9	118760000	118770000
9	103470000	103480000	9	104070000	104080000
9	89950000	89960000	9	90270000	90280000
9	3870000	3880000	9	4120000	4130000
9	136060000	136070000	9	136350000	136360000
9	27720000	27730000	9	28080000	28090000
9	13420000	13430000	9	14350000	14360000
9	98070000	98080000	9	98630000	98640000
9	17800000	17810000	9	18200000	18210000
9	17110000	17120000	9	17460000	17470000
9	76290000	76300000	9	76990000	77000000
9	118340000	118350000	9	119420000	119430000
9	92240000	92250000	9	130890000	130900000
9	21560000	21570000	9	21980000	21990000
9	98270000	98280000	9	99180000	99190000
9	92820000	92830000	9	130890000	130900000
9	92860000	92870000	9	130890000	130900000
9	92730000	92740000	9	130890000	130900000
9	134550000	134560000	9	134600000	134610000
9	123630000	123640000	9	123690000	123700000
9	135910000	135920000	9	136020000	136030000
9	114720000	114730000	9	114820000	114830000
9	135920000	135930000	9	135970000	135980000
9	130630000	130640000	9	130680000	130690000
9	112000000	112010000	9	112080000	112090000
9	137220000	137230000	9	137310000	137320000
9	32380000	32390000	9	32430000	32440000
9	135380000	135390000	9	135450000	135460000
9	130700000	130710000	9	130790000	130800000
9	129980000	129990000	9	130150000	130160000
9	124310000	124320000	9	124450000	124460000
9	130490000	130500000	9	130540000	130550000
9	127180000	127190000	9	127240000	127250000
9	115600000	115610000	9	115660000	115670000
9	96820000	96830000	9	96970000	96980000
9	125110000	125120000	9	125210000	125220000
9	117430000	117440000	9	117490000	117500000
9	132640000	132650000	9	132810000	132820000
9	118370000	118380000	9	118450000	118460000
9	114850000	114860000	9	115120000	115130000
9	127630000	127640000	9	127700000	127710000
9	4830000	4840000	9	4980000	4990000
9	112660000	112670000	9	112910000	112920000
9	130350000	130360000	9	130490000	130500000
9	133640000	133650000	9	133730000	133740000
9	111940000	111950000	9	112080000	112090000
9	132120000	132130000	9	132370000	132380000
9	124880000	124890000	9	125020000	125030000
9	71670000	71680000	9	71810000	71820000
9	140170000	140180000	9	140340000	140350000
9	36870000	36880000	9	36990000	37000000
9	93675000	93700000	9	94175000	94200000
9	77375000	77400000	9	77600000	77625000
9	99200000	99225000	9	99400000	99425000
9	14200000	14225000	9	14300000	14325000
9	130250000	130275000	9	130475000	130500000
9	4750000	4775000	9	4975000	5000000
9	34425000	34450000	9	34575000	34600000
9	22025000	22050000	9	22225000	22250000
9	95075000	95100000	9	95375000	95400000
9	124300000	124325000	9	124750000	124775000
9	136375000	136400000	9	136475000	136500000
9	19475000	19500000	9	19625000	19650000
9	74425000	74450000	9	74625000	74650000
9	21300000	21325000	9	21425000	21450000
9	87300000	87325000	9	87550000	87575000
9	4375000	4400000	9	4625000	4650000
9	118350000	118375000	9	118625000	118650000
9	27725000	27750000	9	27875000	27900000
9	72275000	72300000	9	72475000	72500000
9	136375000	136400000	9	136575000	136600000
9	123500000	123525000	9	123800000	123825000
9	134000000	134025000	9	134325000	134350000
9	117775000	117800000	9	118275000	118300000
9	5175000	5200000	9	5575000	5600000
9	14600000	14625000	9	14750000	14775000
9	131325000	131350000	9	131725000	131750000
9	100425000	100450000	9	100750000	100775000
9	101600000	101625000	9	101900000	101925000
9	118350000	118375000	9	118900000	118925000
9	85925000	85950000	9	86150000	86175000
9	20625000	20650000	9	20875000	20900000
9	13425000	13450000	9	14425000	14450000
9	3750000	3775000	9	3925000	3950000
9	95850000	95875000	9	96200000	96225000
9	21450000	21475000	9	21775000	21800000
9	129700000	129725000	9	130150000	130175000
9	12700000	12725000	9	12875000	12900000
9	99625000	99650000	9	99850000	99875000
9	110800000	110825000	9	111300000	111325000
9	128175000	128200000	9	128975000	129000000
9	110500000	110525000	9	110800000	110825000
9	103075000	103100000	9	103350000	103375000
9	19475000	19500000	9	19900000	19925000
9	113200000	113225000	9	114050000	114075000
9	110925000	110950000	9	111325000	111350000
9	37000000	37025000	9	37375000	37400000
9	95475000	95500000	9	95850000	95875000
9	114350000	114375000	9	114825000	114850000
9	89025000	89050000	9	89925000	89950000
9	71175000	71200000	9	71600000	71625000
9	87275000	87300000	9	87750000	87775000
9	37475000	37500000	9	37775000	37800000
9	99600000	99625000	9	100125000	100150000
9	107525000	107550000	9	108175000	108200000
9	126300000	126325000	9	126800000	126825000
9	118625000	118650000	9	119325000	119350000
9	19075000	19100000	9	19450000	19475000
9	114850000	114875000	9	115250000	115275000
9	75475000	75500000	9	75800000	75825000
9	18250000	18275000	9	19025000	19050000
9	134450000	134475000	9	135125000	135150000
9	74650000	74675000	9	75425000	75450000
9	72025000	72050000	9	72525000	72550000
9	124850000	124875000	9	125550000	125575000
9	79400000	79425000	9	79750000	79775000
9	21300000	21325000	9	21775000	21800000
9	134225000	134250000	9	134600000	134625000
9	114500000	114525000	9	115100000	115125000
9	25950000	25975000	9	26600000	26625000
9	21675000	21700000	9	21975000	22000000
9	17800000	17825000	9	19025000	19050000
9	4725000	4750000	9	5425000	5450000
9	87000000	87025000	9	88025000	88050000
9	15200000	15225000	9	15600000	15625000
9	73900000	73925000	9	74425000	74450000
9	136075000	136100000	9	136500000	136525000
9	99600000	99625000	9	100375000	100400000
9	126300000	126325000	9	127075000	127100000
9	102775000	102800000	9	103350000	103375000
9	100400000	100425000	9	100975000	101000000
9	91000000	91025000	9	91925000	91950000
9	87825000	87850000	9	88350000	88375000
9	104300000	104325000	9	106875000	106900000
9	97050000	97075000	9	97925000	97950000
9	131325000	131350000	9	134325000	134350000
9	32380000	32385000	9	32570000	32575000
9	123975000	123980000	9	124080000	124085000
9	137215000	137220000	9	137265000	137270000
9	131935000	131940000	9	132095000	132100000
9	33080000	33085000	9	33225000	33230000
9	111205000	111210000	9	111240000	111245000
9	96775000	96780000	9	96975000	96980000
9	21590000	21595000	9	21670000	21675000
9	134635000	134640000	9	135125000	135130000
9	32415000	32420000	9	32450000	32455000
9	131055000	131060000	9	131100000	131105000
9	133335000	133340000	9	133555000	133560000
9	33415000	33420000	9	33465000	33470000
9	110005000	110010000	9	110045000	110050000
9	129465000	129470000	9	129540000	129545000
9	109620000	109625000	9	109655000	109660000
9	104220000	104225000	9	104290000	104295000
9	136745000	136750000	9	136855000	136860000
9	124860000	124865000	9	125110000	125115000
9	129260000	129265000	9	129315000	129320000
9	21575000	21580000	9	21685000	21690000
9	890000	895000	9	995000	1000000
9	140445000	140450000	9	140500000	140505000
9	136890000	136895000	9	136930000	136935000
9	116100000	116105000	9	116170000	116175000
9	124885000	124890000	9	125110000	125115000
9	139425000	139430000	9	139515000	139520000
9	127020000	127025000	9	127055000	127060000
9	139385000	139390000	9	139520000	139525000
9	129700000	129705000	9	129955000	129960000
9	131645000	131650000	9	131680000	131685000
9	117495000	117500000	9	117670000	117675000
9	113015000	113020000	9	113055000	113060000
9	131625000	131630000	9	131690000	131695000
9	112200000	112205000	9	112235000	112240000
9	133355000	133360000	9	133395000	133400000
9	116915000	116920000	9	117050000	117055000
9	95480000	95485000	9	95550000	95555000
9	116355000	116360000	9	116415000	116420000
9	124080000	124085000	9	124160000	124165000
9	134465000	134470000	9	134615000	134620000
9	127535000	127540000	9	127615000	127620000
9	132500000	132505000	9	132545000	132550000
9	135980000	135985000	9	136020000	136025000
9	130265000	130270000	9	130345000	130350000
9	100470000	100475000	9	100635000	100640000
9	75090000	75095000	9	75140000	75145000
9	137265000	137270000	9	137335000	137340000
9	131900000	131905000	9	131935000	131940000
9	131895000	131900000	9	132370000	132375000
9	125225000	125230000	9	125570000	125575000
9	112665000	112670000	9	112820000	112825000
9	35655000	35660000	9	35730000	35735000
9	136270000	136275000	9	136345000	136350000
9	127380000	127385000	9	127470000	127475000
9	116845000	116850000	9	117065000	117070000
9	116205000	116210000	9	116420000	116425000
9	113015000	113020000	9	113095000	113100000
9	99000000	99005000	9	99070000	99075000
9	139740000	139745000	9	139835000	139840000
9	15100000	15105000	9	15135000	15140000
9	132405000	132410000	9	132555000	132560000
9	103110000	103115000	9	103190000	103195000
9	72590000	72595000	9	72725000	72730000
9	35475000	35480000	9	35550000	35555000
9	4315000	4320000	9	4360000	4365000
9	137975000	137980000	9	138235000	138240000
9	136645000	136650000	9	136855000	136860000
9	136060000	136065000	9	136195000	136200000
9	133755000	133760000	9	133870000	133875000
9	36250000	36255000	9	36325000	36330000
9	140010000	140015000	9	140120000	140125000
9	139380000	139385000	9	139435000	139440000
9	133580000	133585000	9	133740000	133745000
9	125845000	125850000	9	126110000	126115000
9	123975000	123980000	9	124160000	124165000
9	111240000	111245000	9	111310000	111315000
9	90300000	90305000	9	90425000	90430000
9	85640000	85645000	9	85675000	85680000
9	75720000	75725000	9	75765000	75770000
9	36100000	36105000	9	36165000	36170000
9	33620000	33625000	9	33720000	33725000
9	27330000	27335000	9	27530000	27535000
9	18455000	18460000	9	18540000	18545000
9	129370000	129375000	9	129545000	129550000
9	118020000	118025000	9	118135000	118140000
9	116035000	116040000	9	116170000	116175000
9	114520000	114525000	9	114835000	114840000
9	71730000	71735000	9	71790000	71795000
9	35115000	35120000	9	35485000	35490000
9	34335000	34340000	9	34375000	34380000
9	21810000	21815000	9	21990000	21995000
9	134050000	134055000	9	134210000	134215000
9	97445000	97450000	9	97890000	97895000
9	95920000	95925000	9	96070000	96075000
9	79060000	79065000	9	79315000	79320000
9	77390000	77395000	9	77690000	77695000
9	74650000	74655000	9	74885000	74890000
9	132865000	132870000	9	133000000	133005000
9	92215000	92220000	9	92865000	92870000
9	131060000	131065000	9	131180000	131185000
9	96440000	96445000	9	96725000	96730000
9	77640000	77645000	9	77700000	77705000
9	35790000	35795000	9	35865000	35870000
9	138860000	138865000	9	139010000	139015000
9	117495000	117500000	9	117775000	117780000
9	91205000	91210000	9	91615000	91620000
9	81580000	81585000	9	81635000	81640000
9	74895000	74900000	9	75205000	75210000
9	131935000	131940000	9	132245000	132250000
9	123515000	123520000	9	123695000	123700000
9	119495000	119500000	9	119620000	119625000
9	118760000	118765000	9	118850000	118855000
9	84105000	84110000	9	84240000	84245000
9	100145000	100150000	9	100375000	100380000
9	86550000	86555000	9	86875000	86880000
9	72035000	72040000	9	72160000	72165000
9	98075000	98080000	9	98265000	98270000
9	102580000	102585000	9	102860000	102865000
9	103360000	103365000	9	104070000	104075000
9	133930000	133935000	9	134210000	134215000
9	35600000	35605000	9	35655000	35660000
10	13700000	13705000	10	13815000	13820000
10	104590000	104595000	10	104660000	104665000
10	90790000	90795000	10	90970000	90975000
10	71090000	71095000	10	71145000	71150000
10	70995000	71000000	10	71145000	71150000
10	71175000	71180000	10	71260000	71265000
10	125750000	125755000	10	126075000	126080000
10	95195000	95200000	10	95240000	95245000
10	134260000	134265000	10	134350000	134355000
10	76945000	76950000	10	76990000	76995000
10	135070000	135075000	10	135120000	135125000
10	102100000	102105000	10	102190000	102195000
10	54200000	54205000	10	54245000	54250000
10	106060000	106065000	10	106105000	106110000
10	80875000	80880000	10	80945000	80950000
10	102795000	102800000	10	102830000	102835000
10	104675000	104680000	10	104825000	104830000
10	102970000	102975000	10	103325000	103330000
10	82215000	82220000	10	82255000	82260000
10	99330000	99335000	10	99410000	99415000
10	112155000	112160000	10	112255000	112260000
10	99550000	99555000	10	99630000	99635000
10	72570000	72575000	10	72640000	72645000
10	81915000	81920000	10	81960000	81965000
10	74030000	74035000	10	74080000	74085000
10	105840000	105845000	10	105880000	105885000
10	47025000	47030000	10	47060000	47065000
10	71275000	71280000	10	71395000	71400000
10	103985000	103990000	10	104110000	104115000
10	99435000	99440000	10	99490000	99495000
10	75645000	75650000	10	75695000	75700000
10	97005000	97010000	10	97120000	97125000
10	54075000	54080000	10	54210000	54215000
10	54075000	54080000	10	54245000	54250000
10	112110000	112115000	10	112155000	112160000
10	102855000	102860000	10	102900000	102905000
10	75285000	75290000	10	75400000	75405000
10	101380000	101385000	10	101415000	101420000
10	72305000	72310000	10	72520000	72525000
10	71400000	71405000	10	71475000	71480000
10	90595000	90600000	10	90690000	90695000
10	135120000	135125000	10	135190000	135195000
10	112065000	112070000	10	112255000	112260000
10	71980000	71985000	10	72120000	72125000
10	134270000	134275000	10	134450000	134455000
10	118560000	118565000	10	118930000	118935000
10	115785000	115790000	10	115820000	115825000
10	112260000	112265000	10	112325000	112330000
10	104260000	104265000	10	104405000	104410000
10	93370000	93375000	10	93410000	93415000
10	105470000	105475000	10	105640000	105645000
10	92505000	92510000	10	92620000	92625000
10	91185000	91190000	10	91320000	91325000
10	134220000	134225000	10	134255000	134260000
10	125755000	125760000	10	125820000	125825000
10	125340000	125345000	10	125725000	125730000
10	69850000	69855000	10	69910000	69915000
10	111895000	111900000	10	112035000	112040000
10	105470000	105475000	10	105615000	105620000
10	112370000	112375000	10	112430000	112435000
10	106830000	106835000	10	106905000	106910000
10	80830000	80835000	10	80950000	80955000
10	43890000	43895000	10	43950000	43955000
10	124055000	124060000	10	124195000	124200000
10	88725000	88730000	10	88850000	88855000
10	106905000	106910000	10	106945000	106950000
10	96120000	96125000	10	96160000	96165000
10	86130000	86135000	10	86295000	86300000
10	129705000	129710000	10	129790000	129795000
10	103595000	103600000	10	103770000	103775000
10	101150000	101155000	10	101370000	101375000
10	100225000	100230000	10	100420000	100425000
10	63660000	63665000	10	63785000	63790000
10	86190000	86195000	10	86295000	86300000
10	64370000	64375000	10	64575000	64580000
10	97450000	97455000	10	97600000	97605000
10	94840000	94845000	10	95050000	95055000
10	91405000	91410000	10	91455000	91460000
10	122920000	122925000	10	123080000	123085000
10	70495000	70500000	10	70530000	70535000
10	78920000	78925000	10	79400000	79405000
10	75645000	75650000	10	75840000	75845000
10	72685000	72690000	10	72965000	72970000
10	50615000	50620000	10	50720000	50725000
10	70995000	71000000	10	71075000	71080000
10	126215000	126220000	10	126430000	126435000
10	106165000	106170000	10	106375000	106380000
10	74125000	74130000	10	74590000	74595000
10	52175000	52180000	10	52380000	52385000
10	47655000	47660000	10	48355000	48360000
10	115565000	115570000	10	115860000	115865000
10	72225000	72230000	10	72295000	72300000
10	54405000	54410000	10	54485000	54490000
10	120325000	120330000	10	120480000	120485000
10	72305000	72310000	10	72640000	72645000
10	16885000	16890000	10	17295000	17300000
10	78920000	78925000	10	79110000	79115000
10	54400000	54405000	10	54540000	54545000
10	975000	980000	10	1030000	1035000
10	98520000	98525000	10	98585000	98590000
10	14995000	15000000	10	15135000	15140000
10	103060000	103070000	10	103220000	103230000
10	122830000	122840000	10	122920000	122930000
10	106170000	106180000	10	106340000	106350000
10	124060000	124070000	10	124130000	124140000
10	5500000	5510000	10	5660000	5670000
10	112050000	112060000	10	112350000	112360000
10	74120000	74130000	10	74630000	74640000
10	72660000	72670000	10	73040000	73050000
10	102090000	102100000	10	102270000	102280000
10	95310000	95320000	10	95430000	95440000
10	93840000	93850000	10	94190000	94200000
10	92920000	92930000	10	92970000	92980000
10	101190000	101200000	10	101370000	101380000
10	70550000	70560000	10	70650000	70660000
10	13750000	13760000	10	13810000	13820000
10	78930000	78940000	10	79470000	79480000
10	71180000	71190000	10	71390000	71400000
10	70510000	70520000	10	70720000	70730000
10	49560000	49570000	10	49710000	49720000
10	23600000	23610000	10	23810000	23820000
10	122700000	122710000	10	123490000	123500000
10	118970000	118980000	10	119070000	119080000
10	99550000	99560000	10	99800000	99810000
10	73140000	73150000	10	73330000	73340000
10	61850000	61860000	10	61960000	61970000
10	59940000	59950000	10	60040000	60050000
10	134030000	134040000	10	134260000	134270000
10	120830000	120840000	10	120930000	120940000
10	102970000	102980000	10	103220000	103230000
10	91550000	91560000	10	91900000	91910000
10	46980000	46990000	10	47590000	47600000
10	14640000	14650000	10	14690000	14700000
10	6240000	6250000	10	6440000	6450000
10	134140000	134150000	10	134340000	134350000
10	118430000	118440000	10	118540000	118550000
10	116060000	116070000	10	116280000	116290000
10	97130000	97140000	10	97360000	97370000
10	73070000	73080000	10	73570000	73580000
10	116310000	116320000	10	116540000	116550000
10	76870000	76880000	10	76990000	77000000
10	25240000	25250000	10	25350000	25360000
10	27020000	27030000	10	27150000	27160000
10	6150000	6160000	10	6440000	6450000
10	93250000	93260000	10	93390000	93400000
10	26620000	26630000	10	26840000	26850000
10	121340000	121350000	10	121610000	121620000
10	115460000	115470000	10	115860000	115870000
10	64920000	64930000	10	65470000	65480000
10	124800000	124810000	10	125310000	125320000
10	78920000	78930000	10	79260000	79270000
10	92760000	92770000	10	93010000	93020000
10	88150000	88160000	10	88340000	88350000
10	86020000	86030000	10	86290000	86300000
10	95680000	95690000	10	96070000	96080000
10	69420000	69430000	10	69530000	69540000
10	62210000	62220000	10	62400000	62410000
10	113870000	113880000	10	114070000	114080000
10	90690000	90700000	10	90970000	90980000
10	25100000	25110000	10	25350000	25360000
10	120030000	120040000	10	120280000	120290000
10	6460000	6470000	10	6690000	6700000
10	61380000	61390000	10	61800000	61810000
10	27730000	27740000	10	27940000	27950000
10	54060000	54070000	10	54530000	54540000
10	98260000	98270000	10	98600000	98610000
10	49570000	49580000	10	49860000	49870000
10	4570000	4580000	10	4810000	4820000
10	63660000	63670000	10	64140000	64150000
10	96090000	96100000	10	96340000	96350000
10	122510000	122520000	10	122680000	122690000
10	91980000	91990000	10	92610000	92620000
10	32320000	32330000	10	33210000	33220000
10	103820000	103830000	10	103870000	103880000
10	73070000	73080000	10	73130000	73140000
10	134200000	134210000	10	134250000	134260000
10	95140000	95150000	10	95250000	95260000
10	81050000	81060000	10	81100000	81110000
10	116060000	116070000	10	116160000	116170000
10	105670000	105680000	10	105720000	105730000
10	99220000	99230000	10	99370000	99380000
10	112060000	112070000	10	112320000	112330000
10	33240000	33250000	10	33290000	33300000
10	99670000	99680000	10	99800000	99810000
10	105360000	105370000	10	105440000	105450000
10	101680000	101690000	10	101760000	101770000
10	120950000	120960000	10	121200000	121210000
10	79610000	79620000	10	79740000	79750000
10	105180000	105190000	10	105230000	105240000
10	121350000	121360000	10	121410000	121420000
10	52120000	52130000	10	52170000	52180000
10	72970000	72980000	10	73040000	73050000
10	122920000	122930000	10	123000000	123010000
10	134030000	134040000	10	134160000	134170000
10	116470000	116480000	10	116530000	116540000
10	73070000	73080000	10	73330000	73340000
10	65390000	65400000	10	65470000	65480000
10	101600000	101610000	10	101800000	101810000
10	126310000	126320000	10	126420000	126430000
10	79610000	79620000	10	79680000	79690000
10	98830000	98840000	10	98960000	98970000
10	97990000	98000000	10	98050000	98060000
10	102190000	102200000	10	102270000	102280000
10	103360000	103370000	10	103530000	103540000
10	94270000	94280000	10	94330000	94340000
10	70760000	70770000	10	70840000	70850000
10	122700000	122725000	10	123325000	123350000
10	127550000	127575000	10	127650000	127675000
10	82125000	82150000	10	82275000	82300000
10	73875000	73900000	10	73975000	74000000
10	73650000	73675000	10	73800000	73825000
10	91000000	91025000	10	91125000	91150000
10	134125000	134150000	10	134250000	134275000
10	121500000	121525000	10	121600000	121625000
10	79150000	79175000	10	79375000	79400000
10	123725000	123750000	10	123850000	123875000
10	115675000	115700000	10	115850000	115875000
10	54050000	54075000	10	54325000	54350000
10	104575000	104600000	10	104825000	104850000
10	60525000	60550000	10	60700000	60725000
10	88450000	88475000	10	88650000	88675000
10	103050000	103075000	10	103325000	103350000
10	118975000	119000000	10	119200000	119225000
10	101600000	101625000	10	101925000	101950000
10	33300000	33325000	10	33425000	33450000
10	104850000	104875000	10	105075000	105100000
10	17325000	17350000	10	17450000	17475000
10	104475000	104500000	10	104650000	104675000
10	73850000	73875000	10	74075000	74100000
10	93825000	93850000	10	94025000	94050000
10	14575000	14600000	10	14850000	14875000
10	64975000	65000000	10	65375000	65400000
10	129500000	129525000	10	129625000	129650000
10	35400000	35425000	10	35500000	35525000
10	25000000	25025000	10	25100000	25125000
10	70175000	70200000	10	70475000	70500000
10	61575000	61600000	10	61775000	61800000
10	23600000	23625000	10	23725000	23750000
10	116625000	116650000	10	116875000	116900000
10	92650000	92675000	10	93000000	93025000
10	118425000	118450000	10	118925000	118950000
10	30675000	30700000	10	30800000	30825000
10	127650000	127675000	10	128200000	128225000
10	119250000	119275000	10	120000000	120025000
10	4700000	4725000	10	4800000	4825000
10	122825000	122850000	10	123350000	123375000
10	63825000	63850000	10	64000000	64025000
10	69600000	69625000	10	69975000	70000000
10	65200000	65225000	10	65475000	65500000
10	61375000	61400000	10	61550000	61575000
10	34950000	34975000	10	35250000	35275000
10	91700000	91725000	10	91875000	91900000
10	52750000	52775000	10	53175000	53200000
10	97775000	97800000	10	98075000	98100000
10	69600000	69625000	10	70050000	70075000
10	90325000	90350000	10	90550000	90575000
10	62575000	62600000	10	63025000	63050000
10	32125000	32150000	10	32275000	32300000
10	91000000	91025000	10	91300000	91325000
10	61850000	61875000	10	62175000	62200000
10	27725000	27750000	10	27825000	27850000
10	91975000	92000000	10	92175000	92200000
10	76000000	76025000	10	76850000	76875000
10	11550000	11575000	10	11800000	11825000
10	22600000	22625000	10	22700000	22725000
10	120800000	120825000	10	121325000	121350000
10	28950000	28975000	10	29575000	29600000
10	28950000	28975000	10	29400000	29425000
10	60525000	60550000	10	60925000	60950000
10	21350000	21375000	10	21550000	21575000
10	134025000	134050000	10	134425000	134450000
10	13225000	13250000	10	13350000	13375000
10	30300000	30325000	10	30525000	30550000
10	13850000	13875000	10	14200000	14225000
10	61000000	61025000	10	61350000	61375000
10	102950000	102975000	10	103525000	103550000
10	112350000	112375000	10	112625000	112650000
10	96950000	96975000	10	97350000	97375000
10	90450000	90475000	10	90675000	90700000
10	28525000	28550000	10	28650000	28675000
10	7550000	7575000	10	7725000	7750000
10	15475000	15500000	10	15750000	15775000
10	23575000	23600000	10	23975000	24000000
10	64350000	64375000	10	64875000	64900000
10	105175000	105200000	10	105800000	105825000
10	35900000	35925000	10	37150000	37175000
10	22850000	22875000	10	23250000	23275000
10	127650000	127675000	10	128425000	128450000
10	76575000	76600000	10	76975000	77000000
10	24275000	24300000	10	24800000	24825000
10	22275000	22300000	10	22600000	22625000
10	125325000	125350000	10	126075000	126100000
10	43125000	43150000	10	43625000	43650000
10	79800000	79825000	10	80950000	80975000
10	7900000	7925000	10	9325000	9350000
10	22275000	22300000	10	23350000	23375000
10	94350000	94375000	10	95075000	95100000
10	15925000	15950000	10	16800000	16825000
10	120800000	120825000	10	121575000	121600000
10	1750000	1775000	10	2250000	2275000
10	65800000	65825000	10	67925000	67950000
10	127400000	127425000	10	129900000	129925000
11	17750000	17755000	11	17995000	18000000
11	103195000	103200000	11	103470000	103475000
11	67030000	67035000	11	67145000	67150000
11	1900000	1905000	11	2020000	2025000
11	61445000	61450000	11	61500000	61505000
11	8050000	8055000	11	8115000	8120000
11	34605000	34610000	11	34910000	34915000
11	8025000	8030000	11	8120000	8125000
11	35060000	35065000	11	35100000	35105000
11	35100000	35105000	11	35160000	35165000
11	65135000	65140000	11	65275000	65280000
11	12065000	12070000	11	12130000	12135000
11	64680000	64685000	11	64780000	64785000
11	2215000	2220000	11	2315000	2320000
11	34605000	34610000	11	34675000	34680000
11	3060000	3065000	11	3110000	3115000
11	70310000	70315000	11	70600000	70605000
11	65625000	65630000	11	65685000	65690000
11	13230000	13235000	11	13365000	13370000
11	36725000	36730000	11	36765000	36770000
11	1915000	1920000	11	1960000	1965000
11	34380000	34385000	11	34490000	34495000
11	2995000	3000000	11	3040000	3045000
11	1710000	1715000	11	2020000	2025000
11	61100000	61105000	11	61150000	61155000
11	65485000	65490000	11	65540000	65545000
11	9335000	9340000	11	9405000	9410000
11	35055000	35060000	11	35160000	35165000
11	35280000	35285000	11	35355000	35360000
11	2445000	2450000	11	2550000	2555000
11	67165000	67170000	11	67270000	67275000
11	65340000	65345000	11	65380000	65385000
11	65190000	65195000	11	65265000	65270000
11	65690000	65695000	11	65725000	65730000
11	64900000	64905000	11	64950000	64955000
11	66460000	66465000	11	66600000	66605000
11	35650000	35655000	11	35685000	35690000
11	68080000	68085000	11	68150000	68155000
11	65150000	65155000	11	65185000	65190000
11	67115000	67120000	11	67150000	67155000
11	34195000	34200000	11	34380000	34385000
11	67395000	67400000	11	67430000	67435000
11	65305000	65310000	11	65340000	65345000
11	47200000	47205000	11	47235000	47240000
11	12225000	12230000	11	12260000	12265000
11	44955000	44960000	11	45125000	45130000
11	67195000	67200000	11	67230000	67235000
11	65990000	65995000	11	66025000	66030000
11	67030000	67035000	11	67085000	67090000
11	64850000	64855000	11	64885000	64890000
11	68865000	68870000	11	69455000	69460000
11	68080000	68085000	11	68120000	68125000
11	64610000	64615000	11	64660000	64665000
11	2055000	2060000	11	2170000	2175000
11	34400000	34405000	11	34445000	34450000
11	67420000	67425000	11	67465000	67470000
11	10425000	10430000	11	10755000	10760000
11	6410000	6415000	11	6495000	6500000
11	66080000	66085000	11	66150000	66155000
11	59520000	59525000	11	59565000	59570000
11	46910000	46915000	11	47170000	47175000
11	1670000	1675000	11	2020000	2025000
11	72895000	72900000	11	72945000	72950000
11	65040000	65045000	11	65095000	65100000
11	47195000	47200000	11	47280000	47285000
11	65475000	65480000	11	65585000	65590000
11	47955000	47960000	11	48130000	48135000
11	62670000	62675000	11	62785000	62790000
11	19585000	19590000	11	19760000	19765000
11	14485000	14490000	11	14520000	14525000
11	7590000	7595000	11	7685000	7690000
11	120105000	120110000	11	120170000	120175000
11	112090000	112095000	11	112150000	112155000
11	44575000	44580000	11	44640000	44645000
11	18340000	18345000	11	18415000	18420000
11	10810000	10815000	11	11045000	11050000
11	10830000	10835000	11	10920000	10925000
11	8240000	8245000	11	8585000	8590000
11	2550000	2555000	11	2910000	2915000
11	75155000	75160000	11	75240000	75245000
11	43910000	43915000	11	43965000	43970000
11	100555000	100560000	11	100725000	100730000
11	68025000	68030000	11	68210000	68215000
11	6500000	6505000	11	6625000	6630000
11	69500000	69505000	11	70040000	70045000
11	64085000	64090000	11	64120000	64125000
11	45865000	45870000	11	45935000	45940000
11	128755000	128760000	11	128820000	128825000
11	100445000	100450000	11	100800000	100805000
11	64255000	64260000	11	64415000	64420000
11	12065000	12070000	11	12305000	12310000
11	8705000	8710000	11	8830000	8835000
11	3865000	3870000	11	4085000	4090000
11	120040000	120045000	11	120100000	120105000
11	63765000	63770000	11	63915000	63920000
11	45390000	45395000	11	45790000	45795000
11	9780000	9785000	11	10325000	10330000
11	2215000	2220000	11	2440000	2445000
11	102650000	102655000	11	102720000	102725000
11	67395000	67400000	11	67570000	67575000
11	34950000	34955000	11	35410000	35415000
11	14320000	14325000	11	14470000	14475000
11	119550000	119555000	11	119595000	119600000
11	113180000	113185000	11	113400000	113405000
11	94800000	94805000	11	94880000	94885000
11	19970000	19975000	11	20150000	20155000
11	122980000	122985000	11	123115000	123120000
11	117710000	117715000	11	117815000	117820000
11	18425000	18430000	11	18545000	18550000
11	16965000	16970000	11	17080000	17085000
11	1620000	1625000	11	71270000	71275000
11	86300000	86305000	11	86450000	86455000
11	62265000	62270000	11	62310000	62315000
11	44305000	44310000	11	44560000	44565000
11	114270000	114275000	11	114305000	114310000
11	74985000	74990000	11	75095000	75100000
11	2330000	2335000	11	2435000	2440000
11	130300000	130305000	11	130730000	130735000
11	33655000	33660000	11	33710000	33715000
11	18135000	18140000	11	18225000	18230000
11	9630000	9635000	11	10325000	10330000
11	129230000	129235000	11	129620000	129625000
11	113860000	113865000	11	114130000	114135000
11	47195000	47200000	11	47425000	47430000
11	120380000	120385000	11	120555000	120560000
11	1900000	1905000	11	2170000	2175000
11	128985000	128990000	11	129200000	129205000
11	32075000	32080000	11	32190000	32195000
11	63245000	63250000	11	63400000	63405000
11	35630000	35640000	11	36280000	36290000
11	1710000	1720000	11	1880000	1890000
11	12690000	12700000	11	12910000	12920000
11	2220000	2230000	11	2420000	2430000
11	34530000	34540000	11	34910000	34920000
11	129790000	129800000	11	130000000	130010000
11	7910000	7920000	11	8010000	8020000
11	1850000	1860000	11	1960000	1970000
11	63600000	63610000	11	63700000	63710000
11	230000	240000	11	350000	360000
11	75910000	75920000	11	76020000	76030000
11	9480000	9490000	11	9590000	9600000
11	1710000	1720000	11	2170000	2180000
11	1670000	1680000	11	2170000	2180000
11	110070000	110080000	11	110240000	110250000
11	5620000	5630000	11	5700000	5710000
11	45120000	45130000	11	45310000	45320000
11	6390000	6400000	11	6520000	6530000
11	113180000	113190000	11	113250000	113260000
11	100440000	100450000	11	100720000	100730000
11	76090000	76100000	11	76150000	76160000
11	57510000	57520000	11	57570000	57580000
11	15120000	15130000	11	15220000	15230000
11	13980000	13990000	11	14260000	14270000
11	4200000	4210000	11	4560000	4570000
11	122980000	122990000	11	123040000	123050000
11	110070000	110080000	11	110300000	110310000
11	44640000	44650000	11	44930000	44940000
11	12980000	12990000	11	13360000	13370000
11	102150000	102160000	11	102210000	102220000
11	72430000	72440000	11	72520000	72530000
11	124540000	124550000	11	124640000	124650000
11	119220000	119230000	11	119340000	119350000
11	113250000	113260000	11	113310000	113320000
11	76440000	76450000	11	76500000	76510000
11	13790000	13800000	11	14270000	14280000
11	4210000	4220000	11	4510000	4520000
11	73960000	73970000	11	74160000	74170000
11	17610000	17620000	11	18000000	18010000
11	5220000	5230000	11	5400000	5410000
11	129650000	129660000	11	129730000	129740000
11	116750000	116760000	11	116970000	116980000
11	67390000	67400000	11	67480000	67490000
11	111150000	111160000	11	111310000	111320000
11	86160000	86170000	11	86520000	86530000
11	74160000	74170000	11	74280000	74290000
11	62160000	62170000	11	62320000	62330000
11	61240000	61250000	11	61400000	61410000
11	129240000	129250000	11	129600000	129610000
11	122500000	122510000	11	122650000	122660000
11	109810000	109820000	11	110060000	110070000
11	107440000	107450000	11	107550000	107560000
11	35840000	35850000	11	36280000	36290000
11	33380000	33390000	11	33700000	33710000
11	7110000	7120000	11	7460000	7470000
11	5140000	5150000	11	5400000	5410000
11	59590000	59600000	11	59680000	59690000
11	9440000	9450000	11	9600000	9610000
11	124280000	124290000	11	124450000	124460000
11	108360000	108370000	11	108520000	108530000
11	94880000	94890000	11	95490000	95500000
11	59350000	59360000	11	59420000	59430000
11	32980000	32990000	11	33090000	33100000
11	19330000	19340000	11	19560000	19570000
11	10320000	10330000	11	10470000	10480000
11	123270000	123280000	11	123350000	123360000
11	111470000	111480000	11	111640000	111650000
11	19580000	19590000	11	19920000	19930000
11	82780000	82790000	11	82860000	82870000
11	18340000	18350000	11	18650000	18660000
11	82430000	82440000	11	82570000	82580000
11	45360000	45370000	11	45790000	45800000
11	11050000	11060000	11	11800000	11810000
11	27210000	27220000	11	27310000	27320000
11	82610000	82620000	11	82780000	82790000
11	74410000	74420000	11	74580000	74590000
11	58420000	58430000	11	58550000	58560000
11	4640000	4650000	11	5020000	5030000
11	123940000	123950000	11	124060000	124070000
11	101310000	101320000	11	101710000	101720000
11	6250000	6260000	11	6490000	6500000
11	125800000	125810000	11	126060000	126070000
11	119350000	119360000	11	119520000	119530000
11	75610000	75620000	11	75850000	75860000
11	63660000	63670000	11	63900000	63910000
11	27230000	27240000	11	27490000	27500000
11	20400000	20410000	11	20630000	20640000
11	15840000	15850000	11	16620000	16630000
11	95560000	95570000	11	96150000	96160000
11	88140000	88150000	11	88270000	88280000
11	62800000	62810000	11	62980000	62990000
11	128070000	128080000	11	128390000	128400000
11	26770000	26780000	11	27180000	27190000
11	19090000	19100000	11	19570000	19580000
11	4200000	4210000	11	5020000	5030000
11	71400000	71410000	11	99000000	99010000
11	65840000	65850000	11	65900000	65910000
11	64610000	64620000	11	64780000	64790000
11	69210000	69220000	11	69450000	69460000
11	13090000	13100000	11	13140000	13150000
11	70960000	70970000	11	71050000	71060000
11	68870000	68880000	11	69480000	69490000
11	70050000	70060000	11	70110000	70120000
11	46260000	46270000	11	46360000	46370000
11	46260000	46270000	11	46330000	46340000
11	35630000	35640000	11	35840000	35850000
11	3710000	3720000	11	3780000	3790000
11	13230000	13240000	11	13280000	13290000
11	12230000	12240000	11	12280000	12290000
11	64320000	64330000	11	64410000	64420000
11	17410000	17420000	11	17520000	17530000
11	65650000	65660000	11	65750000	65760000
11	17780000	17790000	11	18000000	18010000
11	1790000	1800000	11	1850000	1860000
11	3860000	3870000	11	4110000	4120000
11	9630000	9640000	11	9770000	9780000
11	35640000	35650000	11	35810000	35820000
11	36310000	36320000	11	36510000	36520000
11	10950000	10960000	11	11040000	11050000
11	12980000	12990000	11	13200000	13210000
11	35630000	35640000	11	36170000	36180000
11	6620000	6630000	11	6700000	6710000
11	870000	880000	11	1030000	1040000
11	14380000	14390000	11	14440000	14450000
11	10880000	10890000	11	10950000	10960000
11	10820000	10830000	11	10870000	10880000
11	46400000	46410000	11	46550000	46560000
11	34170000	34180000	11	34490000	34500000
11	1710000	1720000	11	1850000	1860000
11	17250000	17275000	11	17500000	17525000
11	111450000	111475000	11	111700000	111725000
11	16825000	16850000	11	17075000	17100000
11	35625000	35650000	11	35950000	35975000
11	10525000	10550000	11	10750000	10775000
11	65475000	65500000	11	65750000	65775000
11	102250000	102275000	11	102350000	102375000
11	72175000	72200000	11	72275000	72300000
11	66325000	66350000	11	66575000	66600000
11	118250000	118275000	11	118350000	118375000
11	59425000	59450000	11	59550000	59575000
11	70300000	70325000	11	71125000	71150000
11	86150000	86175000	11	86300000	86325000
11	73175000	73200000	11	73350000	73375000
11	102600000	102625000	11	102800000	102825000
11	74725000	74750000	11	74950000	74975000
11	44950000	44975000	11	45300000	45325000
11	44150000	44175000	11	44550000	44575000
11	120200000	120225000	11	120300000	120325000
11	56875000	56900000	11	57000000	57025000
11	3700000	3725000	11	4125000	4150000
11	85750000	85775000	11	85900000	85925000
11	61975000	62000000	11	62075000	62100000
11	76900000	76925000	11	77250000	77275000
11	131725000	131750000	11	131975000	132000000
11	57100000	57125000	11	57275000	57300000
11	122750000	122775000	11	122875000	122900000
11	47475000	47500000	11	47750000	47775000
11	46900000	46925000	11	47375000	47400000
11	5475000	5500000	11	5725000	5750000
11	72525000	72550000	11	73000000	73025000
11	107600000	107625000	11	107750000	107775000
11	124825000	124850000	11	125000000	125025000
11	66150000	66175000	11	66575000	66600000
11	72175000	72200000	11	72375000	72400000
11	33175000	33200000	11	33350000	33375000
11	128025000	128050000	11	128500000	128525000
11	82600000	82625000	11	82900000	82925000
11	5475000	5500000	11	5825000	5850000
11	130075000	130100000	11	130275000	130300000
11	14925000	14950000	11	15225000	15250000
11	56600000	56625000	11	57000000	57025000
11	130500000	130525000	11	130700000	130725000
11	71325000	71350000	11	99600000	99625000
11	76425000	76450000	11	76775000	76800000
11	76425000	76450000	11	76625000	76650000
11	48375000	48400000	11	50025000	50050000
11	112450000	112475000	11	112650000	112675000
11	117700000	117725000	11	117900000	117925000
11	57100000	57125000	11	57400000	57425000
11	3475000	3500000	11	3625000	3650000
11	71725000	71750000	11	72125000	72150000
11	119350000	119375000	11	119600000	119625000
11	86650000	86675000	11	87000000	87025000
11	128025000	128050000	11	128300000	128325000
11	92950000	92975000	11	93375000	93400000
11	128150000	128175000	11	128500000	128525000
11	77475000	77500000	11	77700000	77725000
11	71675000	71700000	11	72100000	72125000
11	88050000	88075000	11	88275000	88300000
11	72425000	72450000	11	72875000	72900000
11	116600000	116625000	11	116975000	117000000
11	87900000	87925000	11	88275000	88300000
11	122075000	122100000	11	122375000	122400000
11	120375000	120400000	11	120800000	120825000
11	71325000	71350000	11	99000000	99025000
11	26000000	26025000	11	26225000	26250000
11	80300000	80325000	11	80425000	80450000
11	58925000	58950000	11	59175000	59200000
11	92950000	92975000	11	93275000	93300000
11	125500000	125525000	11	125750000	125775000
11	78350000	78375000	11	78800000	78825000
11	34125000	34150000	11	35200000	35225000
11	15650000	15675000	11	16625000	16650000
11	75900000	75925000	11	76375000	76400000
11	121525000	121550000	11	122350000	122375000
11	62675000	62700000	11	62975000	63000000
11	79400000	79425000	11	79850000	79875000
11	128025000	128050000	11	128700000	128725000
11	2200000	2225000	11	2925000	2950000
11	46775000	46800000	11	47750000	47775000
11	81350000	81375000	11	81925000	81950000
11	29450000	29475000	11	30150000	30175000
11	55700000	55725000	11	56550000	56575000
12	93960000	93965000	12	94495000	94500000
12	4965000	4970000	12	5110000	5115000
12	4105000	4110000	12	4145000	4150000
12	15740000	15745000	12	16005000	16010000
12	120575000	120580000	12	120610000	120615000
12	53275000	53280000	12	53375000	53380000
12	6625000	6630000	12	6705000	6710000
12	2985000	2990000	12	3065000	3070000
12	28175000	28180000	12	28280000	28285000
12	6170000	6175000	12	6390000	6395000
12	1900000	1905000	12	2045000	2050000
12	22695000	22700000	12	22775000	22780000
12	31555000	31560000	12	31785000	31790000
12	98985000	98990000	12	99035000	99040000
12	54095000	54100000	12	54135000	54140000
12	28120000	28125000	12	28280000	28285000
12	7370000	7375000	12	7610000	7615000
12	13250000	13255000	12	13285000	13290000
12	109085000	109090000	12	109120000	109125000
12	53455000	53460000	12	53490000	53495000
12	15000000	15005000	12	15145000	15150000
12	111840000	111845000	12	111880000	111885000
12	12985000	12990000	12	13040000	13045000
12	3240000	3245000	12	3380000	3385000
12	6325000	6330000	12	6385000	6390000
12	13250000	13255000	12	13360000	13365000
12	108955000	108960000	12	109010000	109015000
12	120665000	120670000	12	120700000	120705000
12	680000	685000	12	860000	865000
12	104610000	104615000	12	104680000	104685000
12	6445000	6450000	12	6480000	6485000
12	48135000	48140000	12	48170000	48175000
12	6860000	6865000	12	6955000	6960000
12	28125000	28130000	12	28175000	28180000
12	109955000	109960000	12	110210000	110215000
12	555000	560000	12	655000	660000
12	1760000	1765000	12	1900000	1905000
12	6975000	6980000	12	7070000	7075000
12	30905000	30910000	12	30945000	30950000
12	27700000	27705000	12	27740000	27745000
12	6095000	6100000	12	6145000	6150000
12	6200000	6205000	12	6290000	6295000
12	123365000	123370000	12	123430000	123435000
12	110980000	110985000	12	111020000	111025000
12	123120000	123125000	12	123235000	123240000
12	110240000	110245000	12	110280000	110285000
12	26470000	26475000	12	26525000	26530000
12	13070000	13075000	12	13130000	13135000
12	110675000	110680000	12	110765000	110770000
12	113430000	113435000	12	113465000	113470000
12	28120000	28125000	12	28340000	28345000
12	11380000	11385000	12	11640000	11645000
12	94955000	94960000	12	95010000	95015000
12	69140000	69145000	12	69200000	69205000
12	52560000	52565000	12	52600000	52605000
12	107525000	107530000	12	107795000	107800000
12	10775000	10780000	12	10815000	10820000
12	9900000	9905000	12	9945000	9950000
12	3420000	3425000	12	3565000	3570000
12	675000	680000	12	920000	925000
12	110945000	110950000	12	111035000	111040000
12	109055000	109060000	12	109195000	109200000
12	106635000	106640000	12	106680000	106685000
12	10970000	10975000	12	11350000	11355000
12	122880000	122885000	12	122955000	122960000
12	885000	890000	12	920000	925000
12	110660000	110665000	12	110780000	110785000
12	109700000	109705000	12	109820000	109825000
12	133065000	133070000	12	133135000	133140000
12	675000	680000	12	1055000	1060000
12	124520000	124525000	12	124805000	124810000
12	124400000	124405000	12	124450000	124455000
12	122230000	122235000	12	122325000	122330000
12	58230000	58235000	12	58300000	58305000
12	57465000	57470000	12	57505000	57510000
12	49145000	49150000	12	49185000	49190000
12	11705000	11710000	12	12185000	12190000
12	4805000	4810000	12	4840000	4845000
12	3405000	3410000	12	3635000	3640000
12	122135000	122140000	12	122200000	122205000
12	121790000	121795000	12	121835000	121840000
12	112380000	112385000	12	112450000	112455000
12	107525000	107530000	12	107995000	108000000
12	96440000	96445000	12	96610000	96615000
12	93320000	93325000	12	93365000	93370000
12	56510000	56515000	12	56615000	56620000
12	25145000	25150000	12	25280000	25285000
12	4100000	4105000	12	4385000	4390000
12	17925000	17930000	12	18015000	18020000
12	93895000	93900000	12	94495000	94500000
12	52420000	52425000	12	52475000	52480000
12	54795000	54800000	12	54835000	54840000
12	25405000	25410000	12	25535000	25540000
12	16065000	16070000	12	16110000	16115000
12	12875000	12880000	12	13050000	13055000
12	3405000	3410000	12	3910000	3915000
12	132990000	132995000	12	133185000	133190000
12	121935000	121940000	12	122115000	122120000
12	54685000	54690000	12	54760000	54765000
12	10925000	10930000	12	11635000	11640000
12	1745000	1750000	12	2045000	2050000
12	72055000	72060000	12	72145000	72150000
12	27155000	27160000	12	27550000	27555000
12	15430000	15435000	12	15670000	15675000
12	10185000	10190000	12	10290000	10295000
12	93965000	93970000	12	94070000	94075000
12	93345000	93350000	12	106105000	106110000
12	64230000	64235000	12	64645000	64650000
12	93380000	93385000	12	93790000	93795000
12	89410000	89415000	12	89920000	89925000
12	52540000	52545000	12	52915000	52920000
12	32210000	32215000	12	32460000	32465000
12	27885000	27890000	12	28090000	28095000
12	9785000	9790000	12	9860000	9865000
12	52915000	52920000	12	53265000	53270000
12	15685000	15690000	12	16005000	16010000
12	108955000	108960000	12	109530000	109535000
12	64935000	64940000	12	65085000	65090000
12	55385000	55390000	12	55465000	55470000
12	7370000	7375000	12	7790000	7795000
12	52535000	52540000	12	53265000	53270000
12	124520000	124525000	12	125255000	125260000
12	79815000	79820000	12	80080000	80085000
12	125000000	125005000	12	125400000	125405000
12	9950000	9975000	12	10275000	10300000
12	31800000	31825000	12	32200000	32225000
12	111450000	111475000	12	111725000	111750000
12	32600000	32625000	12	32800000	32825000
12	6275000	6300000	12	6375000	6400000
12	14400000	14425000	12	14500000	14525000
12	5275000	5300000	12	5550000	5575000
12	121175000	121200000	12	121400000	121425000
12	93950000	93975000	12	94125000	94150000
12	13425000	13450000	12	13675000	13700000
12	117650000	117675000	12	117800000	117825000
12	118300000	118325000	12	118450000	118475000
12	12225000	12250000	12	12475000	12500000
12	8825000	8850000	12	9025000	9050000
12	26250000	26275000	12	26550000	26575000
12	118025000	118050000	12	118250000	118275000
12	117650000	117675000	12	118025000	118050000
12	89425000	89450000	12	89725000	89750000
12	25575000	25600000	12	25700000	25725000
12	104350000	104375000	12	104500000	104525000
12	22250000	22275000	12	22475000	22500000
12	49750000	49775000	12	49900000	49925000
12	50900000	50925000	12	51025000	51050000
12	10475000	10500000	12	10700000	10725000
12	26575000	26600000	12	26800000	26825000
12	7825000	7850000	12	7950000	7975000
12	101200000	101225000	12	101700000	101725000
12	31000000	31025000	12	31375000	31400000
12	76475000	76500000	12	76725000	76750000
12	31800000	31825000	12	32450000	32475000
12	96450000	96475000	12	96900000	96925000
12	76200000	76225000	12	76325000	76350000
12	27175000	27200000	12	27275000	27300000
12	109575000	109600000	12	109800000	109825000
12	14375000	14400000	12	14650000	14675000
12	91375000	91400000	12	91700000	91725000
12	116425000	116450000	12	117125000	117150000
12	69850000	69875000	12	69950000	69975000
12	4450000	4475000	12	4625000	4650000
12	104775000	104800000	12	105250000	105275000
12	119875000	119900000	12	120075000	120100000
12	56125000	56150000	12	56425000	56450000
12	8250000	8275000	12	8375000	8400000
12	25575000	25600000	12	26150000	26175000
12	113875000	113900000	12	114325000	114350000
12	75725000	75750000	12	75850000	75875000
12	14375000	14400000	12	14775000	14800000
12	1050000	1075000	12	1675000	1700000
12	132075000	132100000	12	132300000	132325000
12	104750000	104775000	12	105425000	105450000
12	106775000	106800000	12	107225000	107250000
12	96975000	97000000	12	97375000	97400000
12	46950000	46975000	12	47050000	47075000
12	64225000	64250000	12	64475000	64500000
12	93175000	93200000	12	93775000	93800000
12	68600000	68625000	12	68700000	68725000
12	97375000	97400000	12	97700000	97725000
12	104325000	104350000	12	104725000	104750000
12	100725000	100750000	12	100950000	100975000
12	117125000	117150000	12	117550000	117575000
12	103700000	103725000	12	103925000	103950000
12	51425000	51450000	12	51625000	51650000
12	96425000	96450000	12	96800000	96825000
12	33725000	33750000	12	34125000	34150000
12	99100000	99125000	12	99375000	99400000
12	114425000	114450000	12	114925000	114950000
12	89000000	89025000	12	89375000	89400000
12	70975000	71000000	12	71100000	71125000
12	51800000	51825000	12	52200000	52225000
12	46750000	46775000	12	47050000	47075000
12	85850000	85875000	12	86250000	86275000
12	50250000	50275000	12	50450000	50475000
12	115075000	115100000	12	116175000	116200000
12	103275000	103300000	12	103925000	103950000
12	10525000	10550000	12	10850000	10875000
12	118825000	118850000	12	119275000	119300000
12	92525000	92550000	12	92925000	92950000
12	27150000	27175000	12	27450000	27475000
12	78125000	78150000	12	78300000	78325000
12	75875000	75900000	12	76425000	76450000
12	45550000	45575000	12	45775000	45800000
12	101800000	101825000	12	102200000	102225000
12	64225000	64250000	12	64775000	64800000
12	114400000	114425000	12	116350000	116375000
12	100625000	100650000	12	100925000	100950000
12	70275000	70300000	12	70750000	70775000
12	33075000	33100000	12	34150000	34175000
12	77450000	77475000	12	77700000	77725000
12	55575000	55600000	12	56000000	56025000
12	115100000	115125000	12	116350000	116375000
12	27725000	27750000	12	28125000	28150000
12	123450000	123475000	12	124075000	124100000
12	65700000	65725000	12	66200000	66225000
12	65675000	65700000	12	66475000	66500000
12	52775000	52800000	12	53375000	53400000
12	63200000	63225000	12	63450000	63475000
12	11700000	11725000	12	12850000	12875000
12	54375000	54400000	12	54750000	54775000
12	52525000	52550000	12	53375000	53400000
12	41000000	41025000	12	41300000	41325000
12	123050000	123075000	12	123800000	123825000
12	131350000	131375000	12	132200000	132225000
12	117775000	117800000	12	118475000	118500000
12	117600000	117625000	12	118450000	118475000
12	108125000	108150000	12	108900000	108925000
12	10425000	10450000	12	11350000	11375000
12	27475000	27500000	12	28125000	28150000
12	82025000	82050000	12	82700000	82725000
12	25950000	25975000	12	125800000	125825000
12	93325000	93350000	12	105800000	105825000
12	104375000	104400000	12	125775000	125800000
12	108080000	108090000	12	108150000	108160000
12	17910000	17920000	12	18000000	18010000
12	121020000	121030000	12	121150000	121160000
12	102160000	102170000	12	102220000	102230000
12	95510000	95520000	12	95610000	95620000
12	123460000	123470000	12	123630000	123640000
12	12870000	12880000	12	12980000	12990000
12	10760000	10770000	12	10870000	10880000
12	117170000	117180000	12	117250000	117260000
12	124820000	124830000	12	125250000	125260000
12	121990000	122000000	12	122110000	122120000
12	117460000	117470000	12	117550000	117560000
12	111460000	111470000	12	111590000	111600000
12	123460000	123470000	12	123720000	123730000
12	9970000	9980000	12	10070000	10080000
12	22230000	22240000	12	22590000	22600000
12	12510000	12520000	12	12850000	12860000
12	52410000	52420000	12	52510000	52520000
12	111370000	111380000	12	111730000	111740000
12	30990000	31000000	12	31120000	31130000
12	27590000	27600000	12	27790000	27800000
12	27580000	27590000	12	27810000	27820000
12	104590000	104600000	12	104750000	104760000
12	77010000	77020000	12	77180000	77190000
12	56210000	56220000	12	56330000	56340000
12	49460000	49470000	12	49510000	49520000
12	118610000	118620000	12	118810000	118820000
12	110530000	110540000	12	110860000	110870000
12	76340000	76350000	12	76410000	76420000
12	31270000	31280000	12	31390000	31400000
12	12940000	12950000	12	13130000	13140000
12	1220000	1230000	12	1690000	1700000
12	102450000	102460000	12	102510000	102520000
12	96660000	96670000	12	96910000	96920000
12	52550000	52560000	12	52720000	52730000
12	11800000	11810000	12	12030000	12040000
12	111330000	111340000	12	111750000	111760000
12	95970000	95980000	12	96200000	96210000
12	89740000	89750000	12	89850000	89860000
12	57150000	57160000	12	57390000	57400000
12	53740000	53750000	12	53810000	53820000
12	15850000	15860000	12	15950000	15960000
12	11730000	11740000	12	11880000	11890000
12	109860000	109870000	12	110210000	110220000
12	108070000	108080000	12	108270000	108280000
12	56130000	56140000	12	56330000	56340000
12	132330000	132340000	12	132480000	132490000
12	125660000	125670000	12	125880000	125890000
12	120560000	120570000	12	120710000	120720000
12	108950000	108960000	12	109190000	109200000
12	62990000	63000000	12	63180000	63190000
12	117170000	117180000	12	117350000	117360000
12	8010000	8020000	12	8140000	8150000
12	108950000	108960000	12	109120000	109130000
12	77450000	77460000	12	77510000	77520000
12	56910000	56920000	12	56970000	56980000
12	19010000	19020000	12	19330000	19340000
12	10380000	10390000	12	10710000	10720000
12	8830000	8840000	12	9200000	9210000
12	5130000	5140000	12	5550000	5560000
12	112380000	112390000	12	112820000	112830000
12	94140000	94150000	12	94490000	94500000
12	50260000	50270000	12	50360000	50370000
12	42520000	42530000	12	42720000	42730000
12	13070000	13080000	12	13360000	13370000
12	118840000	118850000	12	119060000	119070000
12	65990000	66000000	12	66210000	66220000
12	52970000	52980000	12	53260000	53270000
12	6090000	6100000	12	6390000	6400000
12	117800000	117810000	12	118270000	118280000
12	105810000	105820000	12	106530000	106540000
12	52780000	52790000	12	53270000	53280000
12	21850000	21860000	12	22140000	22150000
12	65280000	65290000	12	65510000	65520000
12	38530000	38540000	12	38700000	38710000
12	89440000	89450000	12	89850000	89860000
12	53710000	53720000	12	53890000	53900000
12	88540000	88550000	12	88970000	88980000
12	57650000	57660000	12	57840000	57850000
12	55140000	55150000	12	55350000	55360000
12	47470000	47480000	12	47660000	47670000
12	14010000	14020000	12	14320000	14330000
12	106770000	106780000	12	107310000	107320000
12	21100000	21110000	12	21320000	21330000
12	117640000	117650000	12	118280000	118290000
12	105810000	105820000	12	106610000	106620000
12	94520000	94530000	12	94920000	94930000
12	79810000	79820000	12	79940000	79950000
12	69780000	69790000	12	69980000	69990000
12	69250000	69260000	12	69460000	69470000
12	59310000	59320000	12	59430000	59440000
12	9900000	9910000	12	10290000	10300000
12	102280000	102290000	12	102510000	102520000
12	85960000	85970000	12	86260000	86270000
12	70270000	70280000	12	70970000	70980000
12	85260000	85270000	12	85420000	85430000
12	32910000	32920000	12	34170000	34180000
12	31470000	31480000	12	31900000	31910000
12	70270000	70280000	12	71110000	71120000
12	53410000	53420000	12	53850000	53860000
12	110030000	110040000	12	110210000	110220000
12	132340000	132350000	12	132410000	132420000
12	57500000	57510000	12	57570000	57580000
12	13150000	13160000	12	13360000	13370000
12	6170000	6180000	12	6290000	6300000
12	120660000	120670000	12	120720000	120730000
12	107710000	107720000	12	107790000	107800000
12	6720000	6730000	12	6800000	6810000
12	121080000	121090000	12	121150000	121160000
12	124860000	124870000	12	125000000	125010000
12	125000000	125010000	12	125230000	125240000
12	56520000	56530000	12	56570000	56580000
12	53600000	53610000	12	53660000	53670000
12	96810000	96820000	12	96880000	96890000
12	860000	870000	12	920000	930000
12	132990000	133000000	12	133130000	133140000
12	13150000	13160000	12	13390000	13400000
12	15020000	15030000	12	15130000	15140000
12	52910000	52920000	12	52970000	52980000
12	133220000	133230000	12	133310000	133320000
12	12530000	12540000	12	12710000	12720000
12	18410000	18420000	12	18470000	18480000
12	3400000	3410000	12	3880000	3890000
12	107520000	107530000	12	107710000	107720000
12	113480000	113490000	12	113610000	113620000
12	4220000	4230000	12	4380000	4390000
12	3990000	4000000	12	4380000	4390000
12	112470000	112480000	12	112520000	112530000
12	54420000	54430000	12	54590000	54600000
12	54390000	54400000	12	54590000	54600000
12	7740000	7750000	12	7790000	7800000
12	101060000	101070000	12	101130000	101140000
12	48130000	48140000	12	48230000	48240000
13	100630000	100640000	13	100860000	100870000
13	42480000	42490000	13	42680000	42690000
13	44470000	44480000	13	45040000	45050000
13	113930000	113940000	13	114040000	114050000
13	31250000	31260000	13	31370000	31380000
13	73300000	73310000	13	73350000	73360000
13	110870000	110880000	13	111060000	111070000
13	28140000	28150000	13	28190000	28200000
13	99130000	99140000	13	99220000	99230000
13	78070000	78080000	13	78130000	78140000
13	31310000	31320000	13	31360000	31370000
13	45620000	45630000	13	45850000	45860000
13	99230000	99240000	13	99320000	99330000
13	41650000	41660000	13	41790000	41800000
13	97760000	97770000	13	98000000	98010000
13	24590000	24600000	13	24790000	24800000
13	44620000	44630000	13	44710000	44720000
13	100090000	100100000	13	100150000	100160000
13	46190000	46200000	13	46290000	46300000
13	30420000	30430000	13	30490000	30500000
13	76270000	76280000	13	76340000	76350000
13	50250000	50260000	13	50420000	50430000
13	103230000	103240000	13	103370000	103380000
13	24620000	24630000	13	24790000	24800000
13	76260000	76270000	13	76430000	76440000
13	51690000	51700000	13	51850000	51860000
[truncated: 5,500 more rows]

## Sheet: HK1_R2
Supplementary Table S5: Chromatin loops called by HiCCUPS from Hi-C libraries
[truncated: 7,659 more rows]

[truncated: 3 more sheets: NP69, S024_R1, S024_R2]
