# Supplementary material for: Profiling of 3D Genome Organization in Nasopharyngeal Cancer Needle Biopsy Patient Samples by a Modified Hi-C Approach
Source: Front Genet. 2021 Sep 3;12:673530. doi: 10.3389/fgene.2021.673530 (PMC8446523; doi:10.3389/fgene.2021.673530)
Supplement: Supplementary file 5 [file Table_4.XLSX]

## Sheet: S009_SE
chr1	gene_anchor_position	centroid1	centroid2	fdrBL	fdrDonut	genes	enhancers	number_genes	number_enhancers
22	left	19955000	20005000	0.000256533	0.000321167	MIR4761	SE:288	1	1
22	right	19955000	20005000	0.000256533	0.000321167	ARVCF;TANGO2	SE:288	2	1
22	right	46045000	46375000	3.19127e-06	2.37268e-06	WNT7B;CR536603.1	SE:293	2	1
22	left	45837500	45937500	1.87932e-10	2.47206e-10	RP1-102D24.5	SE:292	1	1
22	left	45662500	45950000	1.02906e-08	5.94147e-09	CTA-268H5.14;CTA-268H5.9	SE:292	2	1
22	right	25337500	25575000	0.000105189	7.92095e-05	CTA-221G9.10	SE:289	1	1
2	right	131560000	131680000	4.89068e-05	3.22343e-05	SCARNA4	SE:40	1	1
2	left	232525000	232575000	6.42819e-05	8.05477e-05	RN7SL499P	SE:48	1	1
2	right	232475000	232575000	0.000303411	3.90477e-06	MGC4771;PTMA	SE:48	2	1
2	right	173025000	173337500	1.66453e-07	5.56956e-12	AC078883.3	SE:42	1	1
2	right	235187500	235400000	4.4126e-06	3.80733e-06	ARL4C	SE:49	1	1
2	left	43062500	43162500	0.00372199	3.80733e-06	AC098824.6	SE:34	1	1
2	right	36587500	36887500	1.6113e-08	1.08612e-08	FEZ2;RP11-294L11.1	SE:33	2	1
2	right	220612500	220975000	0.0320416	0.000582982	AC114765.1	SE:46	1	1
15	right	93347500	93457500	0.000487515	1.08455e-06	MIR3175	SE:229	1	1
15	left	74672500	74732500	3.47193e-15	3.35986e-15	CYP11A1;CTD-2311M21.3	SE:226	2	1
15	right	74672500	74732500	3.47193e-15	3.35986e-15	SEMA7A	SE:226	1	1
15	right	67350000	67450000	6.00936e-10	0.000203695	RP11-342M21.2	SE:225	1	1
15	right	80862500	81062500	1.12273e-09	1.25821e-09	KIAA1199	SE:227	1	1
15	left	99187500	99387500	1.74968e-08	1.45762e-08	RP11-35O15.1;IGF1R	SE:230	2	1
15	right	80862500	81250000	8.68642e-09	1.12342e-05	RP11-351M8.2	SE:227	1	1
15	right	59535000	59665000	1.12313e-05	1.03942e-05	MYO1E;RP11-356M20.3;FAM81A	SE:224	3	1
15	left	56290000	56345000	0.000303411	0.00038336	NEDD4;CNOT6LP1	SE:223	2	1
12	right	120667500	120702500	5.58757e-10	3.21353e-08	PXN	SE:191	1	1
12	left	6310000	6387500	1.45744e-06	3.72178e-08	CD9	SE:175	1	1
12	right	14404166	14520833	5.21539e-18	3.36565e-18	RPL30P11;ATF7IP	SE:178	2	1
12	left	27687500	27787500	7.8467e-07	6.83902e-07	PPFIBP1	SE:179	1	1
12	left	27595833	27795833	4.60737e-07	0.0004013	RP11-165P7.1	SE:179	1	1
12	left	29675000	30975000	0.00273824	0.002221	RP11-310I24.1	SE:180	1	1
12	right	52545000	52975000	0.000440205	1.04262e-05	KRT74	SE:185	1	1
12	right	10515000	10715000	1.5522e-05	9.73157e-06	SLC25A39P2;RP11-291B21.2	SE:176	2	1
12	right	52555000	52720000	2.87821e-05	1.7846e-07	KRT83;AC121757.1	SE:185	2	1
12	right	52545000	53272500	1.49276e-11	1.46185e-09	RPL7P41	SE:185	1	1
12	right	52545000	52915000	8.77471e-09	6.24133e-09	KRT5;AC055736.1	SE:185	2	1
1	left	182987500	183162500	4.42313e-11	1.24769e-06	LAMC1	SE:19	1	1
1	right	39562500	39862500	3.97179e-06	8.36888e-10	KIAA0754	SE:10	1	1
1	right	209587500	209987500	7.617e-05	5.69054e-05	IRF6;DIEXF	SE:23	2	1
1	right	39570000	39725000	4.43296e-06	2.73247e-06	RP11-420K8.1	SE:10	1	1
1	right	27885000	27935000	0.00192972	0.00238492	AHDC1	SE:8	1	1
1	right	154455000	154515000	0.0105102	0.00038336	UBE2Q1-AS1	SE:16	1	1
1	right	15650000	15755000	2.88541e-05	2.72005e-05	CTRC	SE:2	1	1
1	left	209542500	209587500	2.34232e-09	3.34428e-07	RP11-372M18.2	SE:23	1	1
1	left	16407500	16515000	7.00806e-07	2.00847e-08	FAM131C	SE:6	1	1
1	right	226312500	226382500	0.000196438	0.000158779	ACBD3;RP11-275I14.2	SE:25	2	1
10	right	105475000	105645000	0.00199881	5.80086e-05	RP11-541N10.3	SE:153	1	1
10	left	47655000	48355000	0.000319249	0.00108716	ANTXRLP1;RP11-292F22.7;ANTXRL	SE:143	3	1
10	left	63662500	63775000	2.50193e-06	2.2579e-06	ARID5B	SE:146	1	1
10	right	105662500	105887500	8.82736e-10	8.39159e-07	SFR1	SE:154	1	1
10	left	79800000	80962500	1.51348e-07	4.0879e-10	POLR3A;RPS24	SE:150	2	1
6	left	126112500	126277500	6.8572e-06	3.30515e-05	NCOA7	SE:83	1	1
6	left	43737500	44045000	0.000538151	4.37635e-05	VEGFA;RP1-261G23.7	SE:80	2	1
6	left	106898333	107011666	6.81566e-05	9.2907e-07	RNA5SP211;Y_RNA	SE:81	2	1
6	left	126187500	126287500	7.59964e-08	2.27657e-13	RN7SKP56	SE:83	1	1
6	left	43625000	44050000	2.34313e-06	2.02543e-06	RSPH9	SE:80	1	1
3	right	134026666	134194166	4.852e-20	7.0734e-24	ANAPC13;CEP63	SE:56	2	1
3	left	176915000	177077500	8.90923e-06	5.36183e-09	TBL1XR1	SE:59	1	1
3	left	176765000	177080000	4.67701e-07	2.86708e-07	TBL1XR1-AS1	SE:59	1	1
3	left	13695000	13925000	3.3962e-05	8.24948e-07	LINC00620	SE:50	1	1
3	left	177005000	177075000	0.0035232	0.00439208	LINC00501;ASS1P7	SE:59	2	1
3	right	159537500	159712500	2.44378e-05	8.8743e-10	IL12A	SE:57	1	1
16	left	69037500	69137500	7.72918e-06	7.04776e-06	RNU6-898P	SE:237	1	1
16	right	69037500	69137500	7.72918e-06	7.04776e-06	HAS3	SE:237	1	1
16	left	87812500	87907500	6.05816e-05	2.80506e-06	KLHDC4;RP4-536B24.4	SE:242	2	1
16	right	87812500	87907500	6.05816e-05	2.80506e-06	SLC7A5	SE:242	1	1
11	left	57520000	57575000	0.000621886	0.000793966	C11orf31;RP11-691N7.6;BTBD18;CTNND1	SE:165	4	1
19	left	13891666	13968333	0.00192972	0.0518558	CTB-5E10.3;C19orf53;AC008686.1;ZSWIM4	SE:273	4	1
8	right	48295000	48645000	8.77471e-09	6.24133e-09	CEBPD	SE:107	1	1
8	right	118962500	119112500	1.12273e-09	1.25821e-09	EXT1	SE:113	1	1
8	right	94843750	94962500	7.8467e-07	0.00213214	PSMA2P2;RPL34P18	SE:109	2	1
8	left	103262500	103837500	5.19924e-08	5.09731e-08	RRM2B;KB-431C1.4;KB-431C1.3;KB-431C1.5	SE:112	4	1
8	left	103666666	103823333	8.29317e-14	7.98768e-17	KLF10	SE:112	1	1
14	right	61925000	62305000	3.22116e-12	1.62924e-10	COX4I1P1	SE:207	1	1
14	right	77420000	77495000	1.12313e-05	0.000793966	IRF2BPL;RP11-7F17.5	SE:212	2	1
14	right	103650000	103750000	1.66453e-07	0.000411709	RAP2CP1;RP11-45P15.2	SE:218	2	1
14	right	61937500	62187500	2.06282e-08	3.43111e-13	RP11-618G20.1	SE:207	1	1
14	left	104262500	104387500	4.49944e-09	2.62056e-09	SNORD51	SE:220	1	1
14	right	61942500	61992500	7.00806e-07	5.39814e-07	RP11-47I22.4	SE:207	1	1
20	right	49125000	49190000	0.000120679	0.000153078	Y_RNA;RP4-530I15.9;MIR645	SE:281	3	1
20	right	33895000	34030000	4.92653e-06	6.2186e-06	GDF5OS;GDF5;MIR1289-1;CEP250	SE:278	4	1
20	left	19675000	19970000	0.000165895	4.70612e-06	RP4-718D20.3	SE:276	1	1
20	right	30247500	30312500	0.000538151	0.000648973	BCL2L1;AL160175.1;TPX2	SE:277	3	1
17	left	39065000	39810000	1.80763e-09	4.97283e-08	AC004231.2	SE:253	1	1
17	left	76115000	76245000	5.37649e-05	0.00074601	AC021593.1;TNRC6C-AS1;TMC6;TMC8	SE:262	4	1
17	left	39700000	39805000	1.5215e-05	5.49803e-08	LINC00974	SE:253	1	1
17	left	43295000	43465000	2.89141e-14	2.95876e-18	CTD-2020K17.1;FMNL1	SE:256	2	1
17	right	57839000	57923000	1.50915e-08	1.3265e-11	MIR21;RNU6-450P	SE:259	2	1
17	left	79015000	79075000	1.5215e-05	1.80777e-05	BAIAP2-AS1;BAIAP2	SE:264	2	1
17	left	43395000	43445000	3.32683e-05	3.90021e-05	MAP3K14;RNA5SP443	SE:256	2	1
17	left	43218333	43271666	6.42674e-08	5.94893e-08	PLCD3;ACBD4;HEXIM1	SE:255	3	1
17	right	76355000	76415000	0.0035232	0.00439208	AC061992.1	SE:262	1	1
17	left	4687500	4787500	2.50193e-06	2.2579e-06	TM4SF5;VMO1;GLTPD2;PSMB6	SE:246	4	1
17	left	39487500	39812500	0.000722221	1.23921e-10	TBC1D3P7;AC003958.6	SE:253	2	1
17	right	17587500	17762500	0.00304695	5.68538e-06	AC122129.1	SE:248	1	1
17	right	17587500	17937500	3.4514e-06	2.40558e-06	ATPAF2;GID4	SE:248	2	1
17	right	48107500	48162500	8.30181e-05	5.53148e-05	PDK2	SE:258	1	1
5	right	151042500	151122500	5.90397e-05	4.37635e-05	CTB-113P19.3	SE:75	1	1
5	right	141077500	141257500	0.000196438	0.00196104	PCDH1	SE:72	1	1
5	right	141070000	141335000	8.77471e-09	6.24133e-09	PCDH12;AC005740.6;RNF14	SE:72	3	1
5	right	16937500	17125000	2.34313e-06	2.02543e-06	Y_RNA	SE:66	1	1
7	left	5612500	5725000	1.43363e-19	1.46937e-12	ACTB;AC006483.5	SE:91	2	1
7	right	5612500	5725000	1.43363e-19	1.46937e-12	RNF216-IT1	SE:90	1	1
7	left	5537500	5725000	1.38333e-10	1.21149e-16	snoU13;MIR589	SE:91	2	1
7	right	129470833	129654166	0.0116664	2.44714e-05	RNA5SP245	SE:101	1	1
7	left	6037500	6362500	0.000783123	6.85947e-08	PMS2;Y_RNA;AIMP2	SE:92	3	1
7	right	116315000	116445000	3.19127e-06	2.37268e-06	CAPZA2	SE:100	1	1
18	right	3605000	3660000	0.0035232	8.05477e-05	RP11-874J12.4	SE:266	1	1
18	left	3452500	3592500	1.5459e-05	1.16686e-05	RP11-838N2.4	SE:266	1	1
9	left	131940000	132090000	0.000140797	0.000178279	RP11-247A12.7;IER5L;RP11-247A12.8;RP11-247A12.2	SE:132	4	1
9	right	131901666	132378333	2.15139e-08	1.88298e-08	NTMT1;C9orf50	SE:131	2	1
9	right	37915000	38065000	0.000375381	0.000280079	RP11-613M10.9;SHB	SE:123	2	1
9	right	37905000	38365000	0.000165895	0.000107866	RP11-113O24.3	SE:123	1	1
9	right	127535000	128135000	0.000114822	6.17633e-05	RP11-184B22.2	SE:129	1	1
9	right	132100000	132362500	3.34439e-08	1.93452e-13	AL391056.1;NTMT1	SE:132	2	1
9	left	114662500	114837500	2.50193e-06	7.21427e-11	UGCG	SE:127	1	1
9	left	127535000	127613750	1.50557e-08	1.77583e-10	NR6A1;RP11-175D17.3;OLFML2A	SE:129	3	1
9	right	127535000	127613750	1.50557e-08	1.77583e-10	WDR38;RPL35;ARPC5L	SE:129	3	1

## Sheet: S010_SE
chr1	gene_anchor_position	centroid1	centroid2	fdrBL	fdrDonut	genes	enhancers	number_genes	number_enhancers
22	left	45842500	45947500	6.31781e-07	2.78078e-07	RP1-102D24.5	SE:292	1	1
22	left	19957500	20002500	1.9003e-05	8.56403e-06	MIR4761	SE:288	1	1
22	right	19957500	20002500	1.9003e-05	8.56403e-06	ARVCF;TANGO2	SE:288	2	1
22	right	46042500	46375000	8.76522e-09	3.11524e-11	WNT7B;CR536603.1	SE:293	2	1
2	right	36575000	36890000	0.00800875	0.0046168	RP11-294L11.1	SE:33	1	1
2	right	232475000	232580000	5.41332e-05	4.79711e-07	MGC4771;PTMA	SE:48	2	1
2	left	220412500	220537500	8.62356e-06	9.61639e-06	CHPF;TMEM198;RP11-256I23.1;MIR3132;RP11-256I23.2	SE:46	5	1
2	right	220612500	222837500	7.56702e-05	3.25764e-05	HSPA9P1	SE:46	1	1
2	right	173037500	173330000	1.59154e-09	2.05477e-11	AC078883.3	SE:42	1	1
2	left	113382500	113447500	5.18466e-06	6.64102e-05	AC079922.2	SE:38	1	1
15	right	74675500	74731500	2.82943e-14	4.42788e-14	SEMA7A	SE:226	1	1
15	left	90702500	90765000	0.000565615	0.000397177	SEMA4B;RN7SL346P	SE:228	2	1
15	right	80862500	81062500	2.13899e-09	1.64932e-09	KIAA1199	SE:227	1	1
15	right	74662500	75062500	7.0346e-07	4.74058e-07	CSK	SE:226	1	1
15	left	99325000	99395000	5.16443e-08	8.71852e-06	MIR4714	SE:230	1	1
15	right	93350000	93455000	9.0105e-10	8.53585e-13	MIR3175	SE:229	1	1
12	right	120665000	120702500	0.000318251	0.000162221	PXN	SE:191	1	1
12	left	6305000	6387500	9.91483e-14	6.18544e-14	CD9	SE:175	1	1
12	right	14410000	14517500	5.54065e-11	5.26953e-11	RPL30P11;ATF7IP	SE:178	2	1
12	left	27587500	27800000	3.08689e-09	2.19896e-09	RP11-165P7.1	SE:179	1	1
12	left	29687500	30968750	0.00240048	9.72819e-06	RP11-310I24.1	SE:180	1	1
12	right	52555000	52720000	8.76522e-09	4.13081e-09	KRT83;AC121757.1	SE:185	2	1
12	right	3415000	3885000	2.25111e-07	3.99056e-06	EFCAB4B	SE:173	1	1
12	right	52550000	53265000	3.47702e-06	2.20293e-05	RPL7P41	SE:185	1	1
12	right	109075000	109125000	0.000313183	0.00843378	CORO1C;Y_RNA	SE:190	2	1
12	right	52555000	52605000	5.41332e-05	5.77401e-05	C12orf80;LINC00592	SE:185	2	1
1	right	16143750	16306250	7.55393e-08	7.9051e-08	ZBTB17;RP11-5P18.1;RP11-5P18.3;TBC1D3P6	SE:3;SE:4	4	2
1	left	43237500	43387500	6.40622e-06	4.94344e-06	LEPRE1;C1orf50;RP5-994D16.9	SE:12	3	1
1	right	39562500	39737500	2.44068e-05	1.96458e-05	RP11-420K8.1	SE:10	1	1
1	left	209400000	209612500	4.38137e-09	3.58386e-06	RP11-385M4.3	SE:23	1	1
1	right	39562500	40012500	0.00461618	5.19503e-05	RP11-69E11.4;PPIEL	SE:10	2	1
1	left	180495000	181135000	0.000334604	0.000136302	Y_RNA	SE:18	1	1
1	left	33405000	33475000	8.31762e-06	0.000527066	AL031602.1	SE:9	1	1
1	right	154455000	154515000	2.17743e-05	1.50724e-07	UBE2Q1-AS1	SE:16	1	1
1	right	27885000	27927500	1.25465e-05	5.21285e-06	AHDC1	SE:8	1	1
1	left	16407500	16516250	6.91424e-06	2.78078e-07	FAM131C	SE:6	1	1
1	right	15647500	15757500	0.000565615	4.22673e-05	CTRC	SE:2	1	1
1	right	226312500	226382500	0.00652262	0.0037496	ACBD3;RP11-275I14.2	SE:25	2	1
10	right	105472500	105627500	0.00742776	0.000902943	SH3PXD2A;RP11-541N10.3	SE:153	2	1
10	left	54070000	54250000	7.36521e-07	4.35624e-07	PRKG1-AS1;DKK1	SE:145	2	1
10	left	47655000	48355000	3.0298e-10	1.86633e-09	ANTXRLP1;RP11-292F22.7;ANTXRL	SE:143	3	1
10	left	74035000	74090000	0.000711646	0.000875616	DDIT4;RP11-442H21.2	SE:147;SE:148	2	2
10	left	47005000	47055000	5.03998e-05	0.00148553	GPRIN2	SE:141	1	1
10	left	63662500	63787500	3.12384e-07	3.68323e-12	ARID5B	SE:146	1	1
6	left	126108333	126281666	2.08077e-07	9.33162e-10	NCOA7	SE:83	1	1
6	right	42300000	42412500	2.82074e-06	0.00530928	TRERF1	SE:79	1	1
6	left	126187500	126287500	8.62356e-06	7.48448e-10	RN7SKP56	SE:83	1	1
6	right	30800000	30845000	2.81661e-05	9.90611e-07	RN7SKP186;DDR1-AS1;DDR1;MIR4640	SE:78	4	1
6	right	44067500	44117500	1.16329e-06	9.90611e-07	CAPN11	SE:80	1	1
6	left	43735833	44040833	2.49249e-10	1.43825e-10	VEGFA;RP1-261G23.7	SE:80	2	1
6	left	106893750	107013750	1.07715e-07	4.65528e-08	RNA5SP211;Y_RNA	SE:81	2	1
6	right	30712500	30747500	0.00264041	0.00127172	HCG20	SE:78	1	1
13	right	109812500	110437500	1.48501e-05	0.00191251	IRS2	SE:198	1	1
13	right	109787500	110750000	0.00033136	0.0127491	RN7SL783P	SE:198	1	1
13	right	48725000	48807500	9.25886e-05	0.000397177	ITM2B	SE:195	1	1
3	left	134035000	134095000	0.000131071	0.000142428	RP11-200A1.1	SE:56	1	1
3	right	134035000	134095000	0.000131071	0.000142428	AMOTL2;HMGN1P9	SE:56	2	1
3	left	176915000	177077500	9.4988e-09	5.31984e-09	TBL1XR1	SE:59	1	1
16	right	69437500	69600000	2.41075e-06	1.99181e-06	NFAT5;MIR1538	SE:238	2	1
16	left	87812500	87905000	1.46681e-15	3.76632e-18	KLHDC4;RP4-536B24.4	SE:242	2	1
16	right	87812500	87905000	1.46681e-15	3.76632e-18	SLC7A5	SE:242	1	1
11	left	57527500	57567500	5.50757e-08	4.56517e-08	BTBD18;CTNND1	SE:165	2	1
11	right	46262500	46302500	0.00661614	0.00127172	CTD-2589M5.4;CREB3L1	SE:164	2	1
11	left	12097500	12257500	0.00107115	0.000725501	RP13-631K18.3;RP13-631K18.5	SE:160	2	1
11	right	64312500	64412500	9.82985e-10	9.61639e-06	AP001092.4	SE:167	1	1
11	left	63962500	64062500	3.4492e-10	7.31141e-16	STIP1;FERMT3	SE:166	2	1
19	left	13902500	13967500	2.82887e-07	1.6997e-07	AC008686.1;ZSWIM4;CTD-3252C9.2	SE:273	3	1
19	left	13220000	13262500	0.0128651	0.00346876	LYL1;TRMT1;NACC1	SE:272	3	1
19	left	13905000	13955000	2.65272e-06	3.5192e-06	AC008686.1;ZSWIM4;CTD-3252C9.2	SE:273	3	1
19	left	2475000	2550000	3.79264e-05	4.82734e-05	AC005624.2;GADD45B	SE:269	2	1
19	right	4070000	4125000	5.41332e-05	5.77401e-05	MAP2K2	SE:270	1	1
8	right	142195000	142355000	0.00399506	0.000165457	CTD-3064M3.1;CTD-3064M3.3	SE:121	2	1
8	left	103755000	103815000	0.0013032	4.82734e-05	AP003356.1	SE:112	1	1
8	right	48237500	48637500	1.48501e-05	0.00191251	CEBPD	SE:107	1	1
8	left	103275000	103837500	9.54971e-06	5.63031e-06	KB-431C1.5	SE:112	1	1
8	left	103666500	103821500	1.86586e-28	1.87323e-32	KLF10	SE:112	1	1
8	right	94837500	94972500	0.000565615	4.22673e-05	RPL34P18;AC105081.1	SE:109	2	1
14	right	61925000	62302500	9.59782e-11	1.03613e-09	COX4I1P1	SE:207	1	1
14	right	77420000	77500000	0.00033221	0.00232538	IRF2BPL;RP11-7F17.5	SE:212	2	1
14	right	74197500	74297500	0.000565615	0.000397177	RP5-1021I20.2;RP5-1021I20.7	SE:210	2	1
14	left	35691666	35881666	1.49481e-08	3.2286e-11	RPL7AP3	SE:202	1	1
14	left	50345000	50465000	0.000711132	0.000809946	ARF6	SE:203	1	1
14	right	35805000	35875000	0.00346825	0.00444566	NFKBIA	SE:202	1	1
14	right	61925000	62205000	0.0070827	0.000299316	HIF1A-AS2;RP11-618G20.1	SE:207	2	1
14	right	61937500	62050000	2.11627e-05	2.89005e-10	RP11-47I22.2;RP11-47I22.3	SE:207	2	1
14	left	50462500	50562500	1.5948e-06	3.33851e-06	C14orf182	SE:204	1	1
14	right	50462500	50562500	1.5948e-06	3.33851e-06	RP11-58E21.5;RP11-58E21.7;C14orf183;Y_RNA	SE:203	4	1
14	right	101137500	102087500	1.16723e-06	7.07609e-07	RP11-1029J19.4	SE:214	1	1
20	right	33895000	34030000	7.36521e-07	4.13081e-09	GDF5OS;GDF5;MIR1289-1;CEP250	SE:278	4	1
20	right	49118333	49188333	3.79264e-05	4.82734e-05	RN7SL672P;Y_RNA;RP4-530I15.9;MIR645	SE:281	4	1
20	left	19675000	19975000	7.71126e-05	2.94601e-05	RP4-718D20.3	SE:276	1	1
20	right	49112500	49362500	6.57553e-05	4.21097e-05	PARD6B	SE:281	1	1
20	right	30256785	30308928	5.95546e-15	4.07376e-15	BCL2L1;AL160175.1	SE:277	2	1
17	left	78965000	79075000	2.43944e-06	1.4783e-06	RPL12P37;CHMP6;CTD-2561B21.7;AC127496.1	SE:264	4	1
17	right	17585000	17765000	7.91498e-06	7.21084e-08	AC122129.1	SE:248	1	1
17	right	78840000	78950000	2.18978e-06	5.00075e-05	CTD-2561B21.3;CTD-2561B21.5;RPL12P37	SE:263	3	1
17	left	4695000	4795000	0.00156315	0.00118319	VMO1;GLTPD2;PSMB6	SE:246	3	1
17	left	39065000	39810000	7.79172e-10	2.19402e-07	AC004231.2	SE:253	1	1
17	right	57835000	57915000	3.10696e-11	4.57406e-11	MIR21;RNU6-450P	SE:259	2	1
17	right	47578333	47631666	3.10696e-11	4.57406e-11	AC006487.1	SE:257	1	1
17	right	76355000	76415000	8.79192e-05	1.13024e-06	AC061992.1	SE:262	1	1
17	left	39735000	39800000	0.000313183	0.000347406	KRT9;KRT14	SE:253	2	1
17	left	39710000	39810000	0.000131071	1.51292e-06	LINC00974	SE:253	1	1
17	right	17587500	17687500	1.57854e-06	1.715e-06	RAI1-AS1;SMCR5;RP1-253P7.1	SE:248	3	1
17	right	17587500	17937500	6.24399e-11	3.4898e-11	ATPAF2;GID4	SE:248	2	1
17	left	38962500	39812500	6.849e-09	4.25304e-13	KRT28;RP11-605F20.1;TMEM99	SE:253	3	1
17	left	42987500	43200000	0.000301267	3.21434e-07	EFTUD2;CCDC103;FAM187A;AC015936.3;GFAP	SE:254	5	1
17	right	57829166	57930000	9.809e-08	2.05853e-11	MIR21;RNU6-450P	SE:259	2	1
17	left	43352500	43460833	1.16329e-06	9.90611e-07	SPATA32	SE:256	1	1
17	right	48105000	48162500	1.41447e-06	8.77414e-07	PDK2	SE:258	1	1
17	left	43212500	43277500	8.5374e-05	7.4876e-05	PLCD3;ACBD4;HEXIM1	SE:255	3	1
17	left	43297500	43465000	3.18467e-05	1.6117e-06	CTD-2020K17.1;FMNL1	SE:256	2	1
17	left	4615000	4787500	4.75473e-05	2.34362e-05	PELP1;RP11-314A20.2;RP11-314A20.1;ARRB2	SE:246	4	1
5	right	42995833	43040833	0.000974355	0.000462132	CTD-2035E11.4;ANXA2R;AC025171.1	SE:68	3	1
5	right	151039166	151120833	0.00107115	7.4876e-05	CTB-113P19.3	SE:75	1	1
5	right	141081666	141341666	2.18978e-06	5.00075e-05	PCDH12;AC005740.6;RNF14	SE:72	3	1
5	right	16935000	17190000	0.0408657	0.000165457	DCAF13P2	SE:66	1	1
5	left	150825000	151035000	0.00633876	2.20293e-05	CTB-23I7.1;SLC36A1	SE:75	2	1
5	right	141085000	141255000	5.21799e-06	4.60684e-06	PCDH1	SE:72	1	1
5	left	147812500	148400000	0.00033136	0.0127491	CTD-2283N19.1	SE:74	1	1
7	left	5602500	5705000	5.18466e-06	4.4614e-06	ACTB;CTB-161C1.1;AC006483.5	SE:91	3	1
7	right	129475000	129637500	0.000155308	5.62943e-08	AC073320.1	SE:101	1	1
7	left	6037500	6375000	2.94144e-15	2.04177e-20	PMS2;Y_RNA;AIMP2	SE:92	3	1
7	right	116315000	116450000	0.00989284	0.000431938	CAPZA2	SE:100	1	1
7	right	115900000	116450000	5.33422e-05	0.000332349	CAPZA2	SE:99	1	1
7	left	5535000	5710000	9.81886e-13	4.46481e-08	snoU13;MIR589	SE:91	2	1
7	left	5540000	5600000	0.0365034	0.00444566	FBXL18;snoU13;MIR589	SE:90	3	1
18	right	3595000	3665000	0.000313183	0.000347406	RP11-874J12.4	SE:266	1	1
18	left	3265000	3605000	0.0045008	0.00015128	RP13-270P17.1;MYL12B	SE:266	2	1
18	left	3452500	3592500	6.91424e-06	4.29358e-06	RP11-838N2.4	SE:266	1	1
9	right	37915000	38365000	1.38106e-07	1.58244e-06	RP11-113O24.3	SE:123	1	1
9	right	127535000	128135000	3.92225e-05	0.000136302	RP11-184B22.2	SE:129	1	1
9	left	131925000	132262500	4.52541e-10	5.42309e-06	RP11-247A12.7;RP11-247A12.8;RP11-247A12.2	SE:133	3	1
9	right	37925000	38075000	0.000306377	0.00035944	RP11-613M10.9;SHB	SE:123	2	1
9	right	132087500	132362500	2.87527e-05	5.05472e-09	AL391056.1;NTMT1	SE:132	2	1
9	right	131902500	132372500	1.76585e-09	2.05853e-11	NTMT1;C9orf50	SE:131	2	1
9	left	127534500	127613500	2.49249e-10	1.43825e-10	NR6A1;RP11-175D17.3;OLFML2A	SE:129	3	1
9	right	127534500	127613500	2.49249e-10	1.43825e-10	WDR38;RPL35;ARPC5L	SE:129	3	1
9	right	131902500	131937500	2.16953e-05	1.82997e-05	RP11-247A12.7;IER5L;RP11-247A12.8;RP11-247A12.2	SE:131	4	1
9	right	132097500	132252500	0.00172498	0.000902943	AL353803.1;RP11-65J3.14;LINC00963;RP11-492E3.51	SE:132	4	1

## Sheet: S012_SE
chr1	gene_anchor_position	centroid1	centroid2	fdrBL	fdrDonut	genes	enhancers	number_genes	number_enhancers
22	left	45835000	45945000	0.00288934	5.88242e-05	RP1-102D24.5	SE:292	1	1
22	right	46045000	46380000	0.0014607	0.000498477	WNT7B;CR536603.1	SE:293	2	1
22	left	45662500	45950000	3.76854e-05	2.44771e-05	CTA-268H5.14;CTA-268H5.9	SE:292	2	1
2	right	232475000	232580000	0.00245648	5.3465e-05	MGC4771;PTMA	SE:48	2	1
2	right	131555000	131685000	0.00616532	0.000175717	SCARNA4	SE:40	1	1
2	left	113512500	113637500	6.95388e-10	4.79353e-10	CKAP2L	SE:39	1	1
15	right	74680833	74727500	1.69127e-06	3.80934e-07	SEMA7A	SE:226	1	1
15	right	80862500	81062500	2.42822e-06	2.13344e-06	KIAA1199	SE:227	1	1
15	right	74662500	74912500	0.00081781	7.40786e-07	CTD-3154N5.1	SE:226	1	1
15	right	74662500	75062500	8.90981e-07	4.5063e-07	CSK	SE:226	1	1
15	right	93375000	93425000	1.37246e-05	0.000559958	AC013394.2;CHD2	SE:229	2	1
15	right	93348333	93455000	0.0261277	0.00162245	MIR3175	SE:229	1	1
12	right	109068750	109187500	1.42733e-18	1.10727e-18	SNORA40	SE:190	1	1
12	left	95512500	95612500	2.84076e-05	3.34602e-05	RP11-129B9.1	SE:189	1	1
12	right	52537500	52900000	7.34861e-06	4.29356e-10	KRT6A;KRT5	SE:185	2	1
12	left	27687500	27787500	9.36886e-05	9.26573e-05	PPFIBP1	SE:179	1	1
12	left	27587500	27800000	3.38183e-05	2.67252e-05	RP11-165P7.1	SE:179	1	1
12	right	52537500	53387500	3.76854e-05	1.43502e-08	EIF4B	SE:185	1	1
12	left	29687500	30962500	5.79368e-05	0.00439484	RP11-310I24.1	SE:180	1	1
12	left	6321000	6383000	9.4168e-10	5.52402e-10	CD9	SE:175	1	1
12	left	125000000	125055000	0.00176753	0.0235345	RP11-83B20.1	SE:193	1	1
12	right	125000000	125055000	0.00176753	0.0235345	NCOR2	SE:193	1	1
12	right	52565000	52675000	4.09797e-07	4.37521e-05	RP11-845M18.7;KRT81	SE:185	2	1
12	right	14405000	14525000	0.000174788	0.000131356	RPL30P11;ATF7IP	SE:178	2	1
12	right	52545000	53270000	1.40316e-07	1.93392e-06	RPL7P41	SE:185	1	1
12	left	6320500	6387500	5.02067e-06	1.17433e-06	CD9	SE:175	1	1
1	right	39562500	39662500	7.34861e-06	6.76429e-06	RP11-416A14.1	SE:10	1	1
1	left	180862500	181125000	1.54313e-09	9.26983e-15	RP11-46A10.2	SE:18	1	1
1	left	209545000	209595000	1.37246e-05	8.13377e-06	RP11-372M18.2	SE:23	1	1
1	right	15650000	15755000	0.000393954	0.000311635	CTRC	SE:2	1	1
10	right	105485000	105615000	0.000105153	0.00162245	SH3PXD2A	SE:153	1	1
10	left	47655000	48355000	4.3005e-08	7.01763e-08	ANTXRLP1;RP11-292F22.7;ANTXRL	SE:143	3	1
10	left	74030000	74080000	0.0321424	0.0235345	DDIT4;RP11-442H21.2	SE:147;SE:148	2	2
10	left	73987500	74087500	3.24093e-08	3.46827e-08	ASCC1;ANAPC16;Y_RNA	SE:147;SE:148	3	2
10	left	63662500	63800000	2.28839e-07	1.92479e-07	ARID5B	SE:146	1	1
10	left	80837500	80962500	7.78415e-07	0.00159325	ZMIZ1-AS1;ZMIZ1	SE:150	2	1
10	left	73820833	74095833	0.000292552	1.68463e-07	RP11-150D20.5	SE:147;SE:148	1	2
6	left	106895000	107015000	1.21872e-06	1.67475e-07	RNA5SP211;Y_RNA	SE:81	2	1
6	left	43740000	44045000	0.00087365	1.45629e-05	VEGFA;RP1-261G23.7	SE:80	2	1
6	right	159125000	159400000	0.00146964	1.15998e-06	RP1-111C20.4	SE:87	1	1
6	left	126100000	126287500	1.0242e-05	7.75819e-06	NCOA7	SE:83	1	1
13	right	97900000	98012500	7.34861e-06	6.76429e-06	RNA5SP37	SE:197	1	1
3	left	176915000	177075000	0.000174788	0.000131356	TBL1XR1	SE:59	1	1
3	right	134025000	134195000	1.54524e-05	4.90021e-06	ANAPC13;CEP63	SE:56	2	1
3	left	176762500	177087500	0.00200639	0.00167928	TBL1XR1-AS1	SE:59	1	1
16	right	85585000	85640000	3.54971e-05	0.00116892	CTD-2542L18.1;GSE1	SE:241	2	1
16	left	87820000	87885000	3.85935e-05	0.000701069	RP4-536B24.4	SE:242	1	1
16	right	87820000	87885000	3.85935e-05	0.000701069	RP4-536B24.2	SE:242	1	1
11	right	72895000	72955000	0.00245648	0.00233952	RP11-800A3.4;OR8R1P	SE:169	2	1
11	left	63975000	64045000	0.000174788	0.00455282	FERMT3	SE:166	1	1
11	left	34945000	35155000	0.00203934	0.000540724	APIP;PDHX	SE:163	2	1
11	left	57450000	57562500	1.26636e-05	1.1686e-05	ZDHHC5	SE:165	1	1
19	left	13905000	13955000	0.000665862	0.000559958	AC008686.1;ZSWIM4;CTD-3252C9.2	SE:273	3	1
19	right	13262500	14187500	0.000173446	8.94891e-05	EEF1DP1;hsa-mir-1199;C19orf67;SAMD1	SE:272	4	1
8	right	94837500	94975000	0.000292552	0.000253584	RPL34P18;AC105081.1	SE:109	2	1
8	left	103666250	103821250	0.000230513	6.40614e-06	KLF10	SE:112	1	1
14	right	61937500	62187500	2.84076e-05	1.98651e-09	RP11-618G20.1	SE:207	1	1
14	right	61937500	62037500	3.7052e-07	5.57107e-07	RP11-47I22.2;RP11-47I22.3	SE:207	2	1
14	left	50350000	50550000	2.55337e-10	5.13179e-24	ARF6	SE:204	1	1
14	left	35762500	35875000	2.58248e-06	2.88591e-06	PSMA6;AL121594.1	SE:202	2	1
14	left	104275000	104375000	7.78415e-07	0.00159325	SNORD51	SE:220	1	1
14	right	103562500	103762500	1.38444e-06	3.9934e-11	RP11-45P15.2	SE:217	1	1
14	right	35802500	35872500	0.000737714	0.00021331	RP11-561B11.1;NFKBIA	SE:202	2	1
20	right	33895000	34035000	9.80468e-12	2.02694e-12	GDF5OS;GDF5;MIR1289-1;CEP250	SE:278	4	1
20	right	30251666	30308333	2.19707e-07	1.26892e-07	BCL2L1;AL160175.1	SE:277	2	1
17	right	47575000	47625000	0.000975228	8.71644e-06	AC006487.1	SE:257	1	1
17	left	43295000	43465000	2.10974e-06	1.07707e-06	CTD-2020K17.1;FMNL1	SE:256	2	1
17	right	73675000	73725000	0.00467721	0.00455282	ITGB4	SE:261	1	1
17	left	39705000	39815000	0.00087365	0.000701069	LINC00974	SE:253	1	1
17	left	4629166	4795833	4.77038e-10	4.63026e-10	MED11;RP11-314A20.5;CXCL16;ZMYND15	SE:246	4	1
17	left	43325000	43462500	2.21008e-18	4.00932e-18	CTD-2020K17.3;CTD-2020K17.4;MAP3K14-AS1;SPATA32	SE:256	4	1
17	right	57837500	57937500	2.96421e-18	1.78138e-18	RNU6-450P	SE:259	1	1
17	left	42987500	43200000	1.0242e-05	1.44988e-09	EFTUD2;CCDC103;FAM187A;AC015936.3;GFAP	SE:254	5	1
17	right	17587500	17937500	3.06748e-07	1.68463e-07	ATPAF2;GID4	SE:248	2	1
5	right	151045000	151125000	8.05977e-05	5.3465e-05	CTB-113P19.3	SE:75	1	1
5	right	141085000	141265000	3.85935e-05	0.000701069	PCDH1;AC005740.3	SE:72	2	1
5	right	141062500	141350000	0.000112073	4.58628e-15	PCDH12;RNF14;AC005740.5	SE:72	3	1
7	left	5612500	5712500	1.79311e-16	1.61559e-09	ACTB;AC006483.5	SE:91	2	1
7	right	5612500	5712500	1.79311e-16	1.61559e-09	RNF216-IT1	SE:90	1	1
7	left	6212500	6362500	3.12183e-06	0.00238255	Y_RNA	SE:92	1	1
7	left	6037500	6375000	0.00970941	1.24599e-07	PMS2;Y_RNA;AIMP2	SE:92	3	1
7	right	115895000	116225000	0.00792228	0.000175822	AC006159.4	SE:99	1	1
7	right	105705000	105755000	0.000162108	0.00557464	SYPL1;DCAF13P1	SE:98	2	1
7	left	5545000	5595000	1.45389e-05	1.0359e-05	FBXL18;MIR589	SE:90	2	1
18	right	3600000	3660000	0.000665862	0.000559958	RP11-874J12.4	SE:266	1	1
18	left	3455000	3595000	0.000174788	0.000131356	RP11-838N2.4	SE:266	1	1
9	right	131901666	132371666	7.57696e-05	3.60693e-07	NTMT1;C9orf50	SE:131	2	1
9	right	132262500	132362500	5.65499e-09	5.66576e-09	AL391056.1;NTMT1	SE:133	2	1
9	left	75087500	75187500	3.12183e-06	0.00238255	RP11-313E4.1	SE:124	1	1
9	right	37912500	38362500	6.04016e-09	1.01512e-13	RP11-113O24.3	SE:123	1	1

## Sheet: S009_TE
chr1	gene_anchor_position	centroid1	centroid2	fdrBL	fdrDonut	genes	enhancers	number_genes	number_enhancers
22	left	38037500	38077500	0.000730123	0.000871048	SH3BP1	Common_TE:12950	1	1
22	left	50322500	50470000	4.46654e-07	1.46771e-10	ALG12;CRELD2	Common_TE:13065	2	1
22	left	30502500	30682500	6.12457e-09	8.04885e-13	CTA-85E5.7	Common_TE:12871	1	1
22	left	23525000	23627500	1.64561e-05	1.74187e-05	BCR;BCRP8	Common_TE:12834	2	1
22	right	39567500	39710000	0.000196438	0.000158779	RPL3;SNORD83B;SNORD83A;SNORD43	Common_TE:12975;Common_TE:12976	4	2
22	right	30685000	30785000	2.87821e-05	3.59321e-05	RP1-130H16.16;SEC14L2	Common_TE:12871	2	1
22	right	36785000	36855000	0.000256533	0.000321167	RP5-1119A7.14	Common_TE:12925;Common_TE:12926;Common_TE:12927;Common_TE:12928	1	4
22	right	50965000	51015000	0.00126315	0.00211107	SYCE3;CPT1B;CHKB-CPT1B;CHKB-AS1	Common_TE:13072	4	1
22	left	50695000	50765000	1.51429e-08	8.84084e-06	TUBGCP6;HDAC10;MAPK12;MAPK11	Common_TE:13070	4	1
22	left	39268333	39398333	3.19962e-07	2.28398e-07	CBX6	Common_TE:12970	1	1
22	right	46395000	46515000	0.00605135	1.42636e-06	MIRLET7A3;MIR4763;MIRLET7B	Common_TE:13036	3	1
22	right	45668333	45831666	1.12313e-05	1.03942e-05	RP1-102D24.5	Common_TE:13035	1	1
22	left	40835000	41045000	3.19127e-06	2.21606e-08	RP5-1042K10.12	Common_TE:12987;Common_TE:12988	1	2
22	right	30030000	30485000	3.46523e-07	3.02861e-09	CTA-85E5.10;HORMAD2	Common_TE:12861;Common_TE:12862;Common_TE:12863	2	3
22	left	22065000	22305000	0.00553011	0.000280079	RN7SL280P	Common_TE:12829;Common_TE:12830	1	2
22	right	46395000	46705000	0.00140427	6.17633e-05	GTSE1	Common_TE:13036	1	1
22	right	38445000	38970000	2.50869e-05	0.00022134	DMC1;RP1-199H16.6	Common_TE:12956	2	1
22	right	39412500	39525000	5.83814e-06	1.07341e-10	COX5BP7	Common_TE:12970	1	1
22	left	40920833	41029166	1.12273e-09	1.25821e-09	RP4-591N18.2;AL031594.1	Common_TE:12986;Common_TE:12987	2	2
22	right	32237500	32337500	0.000240691	2.8418e-08	C22orf24;YWHAH;snoU13	Common_TE:12889;Common_TE:12890	3	2
22	left	43037500	43212500	1.39524e-06	1.24769e-06	CYB5R3;ATP5L2	Common_TE:13008	2	1
22	left	42662500	42837500	1.39524e-06	1.24769e-06	Z83851.3;Z83851.4;CTA-989H11.1	Common_TE:13001;Common_TE:13002	3	2
22	left	42487500	42837500	1.31751e-14	6.86833e-15	SMDT1;NDUFA6;RP1-257I20.14;NDUFA6-AS1	Common_TE:13001;Common_TE:13002	4	2
22	left	36025000	36512500	2.76364e-05	5.94147e-09	MB;AL049747.1	Common_TE:12917	2	1
22	left	36025000	36312500	2.28158e-08	1.34016e-08	MB;AL049747.1	Common_TE:12915;Common_TE:12916	2	2
22	left	25337500	25575000	0.000105189	7.92095e-05	TMEM211;KIAA1671	Common_TE:12844	2	1
22	right	39575000	39912500	1.45964e-06	1.29589e-09	ATF4	Common_TE:12975;Common_TE:12976	1	2
22	left	23187500	23612500	3.79633e-06	0.000294516	LL22NC03-84E4.8;IGLV3-7;IGLV3-6;D87024.1;IGLV2-5;IGLV3-4	Common_TE:12834	6	1
2	left	121454166	121835833	0.000538151	2.64445e-06	AC018866.1	Common_TE:1915	1	1
2	right	85647500	85772500	0.00533105	0.000648973	RN7SL830P;MAT2A	Common_TE:1766;Common_TE:1767	2	2
2	left	220270000	220395000	0.000686192	0.000566728	DNPEP;DES	Common_TE:2287	2	1
2	left	220027500	220162500	0.0003537	2.80506e-06	NHEJ1;SLC23A3;FAM134A	Common_TE:2284	3	1
2	left	27182500	27237500	0.0003537	0.000258244	MAPRE3	Common_TE:1502;Common_TE:1503	1	2
2	left	42082500	42312500	0.000279696	1.86736e-06	AC009413.2;Y_RNA	Common_TE:1583;Common_TE:1584	2	2
2	left	20640000	20842500	0.00459348	0.000657363	RHOB;AC023137.2	Common_TE:1475	2	1
2	right	20640000	20842500	0.00459348	0.000657363	HS1BP3	Common_TE:1473	1	1
2	right	219592500	219712500	0.00368511	0.00239881	AC009974.11;WNT6	Common_TE:2279;Common_TE:2280	2	2
2	left	112657000	112801000	3.46523e-07	3.02861e-09	ANAPC1;AC104651.1;MERTK	Common_TE:1877	3	1
2	right	112657000	112801000	3.46523e-07	3.02861e-09	TMEM87B	Common_TE:1875	1	1
2	right	134875000	134995000	0.000440205	0.000396848	RNA5SP104	Common_TE:1944;Common_TE:1945	1	2
2	right	85955000	86040000	4.89068e-05	3.22343e-05	AC105053.3;RN7SKP83	Common_TE:1779	2	1
2	left	70535000	70845000	0.000375381	0.000280079	SNRPG;FAM136A;AC022201.5	Common_TE:1732	3	1
2	right	191915000	192015000	0.000967754	3.39183e-05	STAT4	Common_TE:2177	1	1
2	left	7565000	8830000	1.89222e-15	4.69984e-09	AC013460.1	Common_TE:1401	1	1
2	left	45875000	46165000	0.000485892	0.000337946	PRKCE	Common_TE:1603;Common_TE:1604;Common_TE:1605	1	3
2	right	11975000	12855000	3.3962e-05	8.24948e-07	RP11-333O1.1;TRIB2	Common_TE:1433	2	1
2	left	177000000	177420000	0.00940488	0.00730993	HOXD-AS2;HOXD9;HOXD8;HOXD3	Common_TE:2125	4	1
2	left	207555000	208335000	0.000656192	0.000426398	AC010731.6;Y_RNA	Common_TE:2240	2	1
2	left	176995000	177515000	0.0136455	0.000254234	HOXD-AS2;HOXD9;HOXD8;HOXD3	Common_TE:2127	4	1
2	right	176995000	177515000	0.0136455	0.000254234	AC017048.3;AC017048.4;RNU6ATAC14P	Common_TE:2120	3	1
2	left	219160000	219260000	2.87821e-05	1.7846e-07	TMBIM1	Common_TE:2277;Common_TE:2278	1	2
2	right	85695000	85765000	2.87821e-05	3.59321e-05	RN7SL830P;MAT2A	Common_TE:1769	2	1
2	left	65150000	65265000	2.87993e-09	1.46185e-09	snoU13	Common_TE:1696	1	1
2	left	157195000	157255000	0.000176866	0.000173206	NR4A2	Common_TE:2009	1	1
2	right	157195000	157255000	0.000176866	0.000173206	snoU13	Common_TE:2008	1	1
2	left	197795000	197855000	3.19127e-06	0.000173206	PGAP1	Common_TE:2199	1	1
2	right	158641666	158741666	6.81566e-05	0.00204859	ACVR1;UPP2;RP11-546J1.1	Common_TE:2015	3	1
2	left	38817500	38952500	2.29412e-09	2.11134e-05	HNRNPLL;AC011247.3	Common_TE:1570	2	1
2	right	101662500	101762500	2.12854e-18	1.34931e-18	RP11-299H21.1	Common_TE:1826	1	1
2	left	197037500	197137500	2.87809e-20	1.01807e-13	STK17B	Common_TE:2192;Common_TE:2193;Common_TE:2194;Common_TE:2195;Common_TE:2196	1	5
2	right	197037500	197137500	2.87809e-20	1.01807e-13	AC020571.3	Common_TE:2189	1	1
2	right	64887500	64987500	8.9506e-09	7.38161e-09	SERTAD2	Common_TE:1691;Common_TE:1692	1	2
2	right	192437500	192550000	6.40486e-07	5.40213e-07	NABP1	Common_TE:2180	1	1
2	right	235187500	235400000	4.4126e-06	3.80733e-06	ARL4C	Common_TE:2381	1	1
2	right	174812500	174912500	4.4126e-06	3.80733e-06	AC016737.1	Common_TE:2114	1	1
2	left	208487500	208587500	4.91271e-05	4.41457e-05	METTL21A	Common_TE:2246;Common_TE:2247	1	2
2	right	208487500	208587500	4.91271e-05	4.41457e-05	CCNYL1	Common_TE:2243;Common_TE:2244	1	2
2	right	46875000	47112500	2.84694e-11	1.7479e-11	AC016722.4	Common_TE:1615;Common_TE:1616	1	2
2	left	74062500	74350000	3.97179e-06	2.78658e-06	STAMBP	Common_TE:1751	1	1
2	left	179000000	179275000	1.53728e-05	5.30521e-09	RNU5E-9P	Common_TE:2133	1	1
2	left	27320833	27520833	0.00476097	1.12342e-05	KHK	Common_TE:1505;Common_TE:1506	1	2
2	left	66662500	66800000	0.000185752	6.68216e-11	MEIS1-AS3;MEIS1;MEIS1-AS2;MEIS1-AS1	Common_TE:1705	4	1
2	left	10254166	10554166	1.24303e-06	8.39159e-07	RP11-254F7.4;RRM2	Common_TE:1425;Common_TE:1426	2	2
2	right	234462500	234612500	2.74789e-06	1.87066e-06	UGT1A6;AC114812.8;UGT1A5;UGT1A4	Common_TE:2376	4	1
2	left	102137500	102450000	6.6334e-09	4.11663e-06	AC092570.3;AC092570.4	Common_TE:1834;Common_TE:1835	2	2
2	right	12687500	12862500	1.22148e-05	8.86432e-06	RP11-333O1.1;TRIB2;MIR3125	Common_TE:1436	3	1
2	left	208000000	208337500	0.00776425	3.87305e-05	KLF7-IT1	Common_TE:2240	1	1
2	right	174262500	175212500	8.31982e-13	8.55772e-13	SP9;AC018470.1	Common_TE:2104	2	1
2	left	36587500	36887500	1.6113e-08	1.08612e-08	RP11-490M8.1;CRIM1	Common_TE:1543	2	1
2	left	207662500	208337500	1.20858e-07	8.34755e-08	MIR3130-1	Common_TE:2240	1	1
2	left	159037500	159612500	3.23343e-07	2.24288e-07	CCDC148-AS1	Common_TE:2021	1	1
2	left	150462500	151337500	2.15471e-06	5.12949e-09	RNU6-601P	Common_TE:1991;Common_TE:1992	1	2
2	left	68695833	69145833	7.617e-05	5.69054e-05	FBXO48;APLF	Common_TE:1720	2	1
2	left	130687500	131087500	0.000783123	9.76205e-06	AC079776.2;AC079776.3;AC079776.4	Common_TE:1933	3	1
2	left	172437500	172975000	0.00162824	0.00134795	RPL21P38	Common_TE:2079;Common_TE:2080;Common_TE:2081	1	3
15	left	42285833	42352500	0.00533105	0.00591764	CTD-2382E5.2	Common_TE:10139;Common_TE:10140	1	2
15	left	89452500	89717500	0.00023676	0.000657363	HAPLN3;MFGE8	Common_TE:10423	2	1
15	right	63077500	63385000	0.00459348	0.000657363	RP11-69G7.1	Common_TE:10259	1	1
15	left	73930000	73990000	8.44528e-05	8.95846e-05	NPTN	Common_TE:10339	1	1
15	right	73930000	73990000	8.44528e-05	8.95846e-05	CD276	Common_TE:10337;Common_TE:10338	1	2
15	right	65610000	65677500	1.50557e-08	1.47105e-08	IGDCC3	Common_TE:10285	1	1
15	left	77487500	77837500	2.43563e-16	3.17972e-11	RP11-94P14.1	Common_TE:10366	1	1
15	right	74425000	74600000	1.84703e-26	0	RP11-60L3.2	Common_TE:10344	1	1
15	right	31512500	31612500	1.25786e-12	1.74551e-12	KLF13	Common_TE:10083	1	1
15	left	67350000	67450000	6.00936e-10	0.000203695	RP11-798K3.2;SMAD3	Common_TE:10295	2	1
15	left	70395833	70770833	5.83814e-06	6.68816e-06	TLE3	Common_TE:10307	1	1
15	left	90445833	90620833	4.51967e-09	1.31735e-14	AP3S2;C15orf38-AP3S2;RNU7-111P;C15orf38	Common_TE:10428	4	1
15	left	51062500	51162500	0.000558361	1.05168e-07	SPPL2A	Common_TE:10181;Common_TE:10182	1	2
15	right	64725000	64962500	0.000434014	1.37225e-07	RNU6-549P	Common_TE:10281	1	1
15	right	45462500	45687500	0.000430956	0.0004013	GATM;SPATA5L1	Common_TE:10160;Common_TE:10161	2	2
15	left	99187500	99612500	2.01054e-10	6.44525e-07	RP11-35O15.1;IGF1R	Common_TE:10463;Common_TE:10464	2	2
15	right	45762500	45912500	0.000722221	6.44525e-07	SQRDL	Common_TE:10166;Common_TE:10167;Common_TE:10168	1	3
15	left	99062500	99612500	7.91932e-06	5.68538e-06	FAM169B	Common_TE:10463;Common_TE:10464	1	2
15	left	83737500	83862500	1.53728e-05	1.12342e-05	BTBD1;MIR4515	Common_TE:10407	2	1
15	left	80862500	81250000	8.68642e-09	1.12342e-05	RP11-379K22.2;RP11-379K22.3;hsa-mir-5572	Common_TE:10392;Common_TE:10393	3	2
15	left	69762500	70775000	0.00484698	1.88582e-05	U3;RP11-253M7.4;RP11-279F6.1	Common_TE:10307	3	1
15	left	90287500	90612500	2.68012e-07	7.92095e-05	MESP1;MRPL15P1	Common_TE:10428	2	1
15	left	67237500	68137500	0.000783123	9.76205e-06	RP11-798K3.3	Common_TE:10297	1	1
15	right	67237500	68137500	0.000783123	9.76205e-06	RP11-34F13.3;RP11-34F13.2;RNU6-1	Common_TE:10293;Common_TE:10294	3	2
15	right	101162500	101800000	0.0090526	0.000417407	CHSY1	Common_TE:10470	1	1
15	left	40510000	40565000	2.05967e-06	2.53891e-06	PAK6;RP11-133K1.2;RP11-133K1.7	Common_TE:10116;Common_TE:10117;Common_TE:10118	3	3
15	left	74835000	74895000	6.2728e-05	7.67564e-05	ARID3B	Common_TE:10349	1	1
15	left	92402500	92617500	2.87821e-05	1.7846e-07	SLCO3A1	Common_TE:10437	1	1
15	left	41085000	41135000	0.00101751	0.00122921	DNAJC17;ZFYVE19	Common_TE:10127;Common_TE:10128;Common_TE:10129	2	3
15	right	41085000	41135000	0.00101751	0.00122921	PPP1R14D;RP11-532F12.5;SPINT1	Common_TE:10124;Common_TE:10125;Common_TE:10126	3	3
15	left	98455000	98625000	3.77695e-08	2.21606e-08	ARRDC4	Common_TE:10456;Common_TE:10457	1	2
15	left	78915000	79000000	0.0092715	0.000407564	CHRNA3;RP11-335K5.2	Common_TE:10372	2	1
15	left	50970000	51170000	1.35638e-07	7.41716e-06	TRPM7;RN7SL354P	Common_TE:10181;Common_TE:10182	2	2
15	left	44955000	45020000	0.000425099	0.000407564	SPG11	Common_TE:10156	1	1
15	left	99830000	100250000	2.36498e-08	1.23826e-08	HNRNPA1P62	Common_TE:10466	1	1
15	right	75065000	75245000	0.00104577	0.000971389	COX5A;RPP25;SCAMP5	Common_TE:10350	3	1
15	left	101838333	102185000	0.000141349	6.126e-08	SNRPA1;RP11-299G20.2	Common_TE:10484	2	1
15	right	41200000	41310000	0.002463	0.00231239	RP11-540O11.7;RP11-540O11.4	Common_TE:10131	2	1
15	right	90305000	90425000	0.00553011	0.00520222	AP3S2;RP11-493E3.1;MIR5009;RNU6-1111P	Common_TE:10426	4	1
15	left	80750000	81265000	0.000375381	9.73157e-06	RP11-210M15.1	Common_TE:10393	1	1
15	right	41195000	41475000	5.37649e-05	3.39183e-05	RN7SL497P	Common_TE:10131	1	1
15	left	101171666	101411666	0.000485892	0.000337946	Y_RNA	Common_TE:10472;Common_TE:10473	1	2
15	right	101171666	101411666	0.000485892	0.000337946	RP11-66B24.1;RP11-66B24.8;ALDH1A3	Common_TE:10470	3	1
15	left	71185000	71735000	2.50869e-05	1.66229e-05	THAP10	Common_TE:10320;Common_TE:10321	1	2
15	right	72035000	72445000	0.00119704	6.88544e-05	RP11-2I17.4	Common_TE:10330;Common_TE:10331	1	2
21	right	19057000	19281000	6.07643e-09	2.371e-11	RPL37P3;CHODL	Common_TE:12620	2	1
21	left	44845000	45065000	6.81566e-05	9.2907e-07	SIK1	Common_TE:12748;Common_TE:12749	1	2
21	left	40105000	40505000	0.000141349	9.77398e-05	LINC00114	Common_TE:12717;Common_TE:12718	1	2
21	right	28215000	30115000	2.46703e-06	3.36706e-08	RNU6-872P	Common_TE:12626;Common_TE:12627	1	2
21	right	45565000	45665000	0.000128035	0.00015952	ICOSLG;AP001059.5	Common_TE:12754;Common_TE:12755	2	2
21	left	43105000	43180000	0.000303411	0.00038336	LINC00111	Common_TE:12723;Common_TE:12724	1	2
21	right	45595000	45655000	6.2728e-05	0.00494257	ICOSLG	Common_TE:12756	1	1
21	left	46368333	46551666	4.26778e-06	2.06366e-08	C21orf67;LL21NC02-1C16.2;FAM207A	Common_TE:12765	3	1
21	left	37520833	37704166	4.17909e-08	3.36052e-08	CBR3-AS1;CBR3;DOPEY2	Common_TE:12690;Common_TE:12691	3	2
21	right	37520833	37704166	4.17909e-08	3.36052e-08	AP000692.10;MORC3	Common_TE:12682;Common_TE:12683	2	2
21	right	32712500	32937500	3.34439e-08	2.8418e-08	TIAM1;AP000251.3	Common_TE:12639;Common_TE:12640;Common_TE:12641	2	3
21	right	46720833	46854166	7.59964e-08	2.27657e-13	COL18A1-AS1	Common_TE:12766	1	1
21	right	19062500	19187500	2.50193e-06	2.2579e-06	C21orf91	Common_TE:12620	1	1
21	left	36512500	36637500	0.00250425	0.00245098	AF015262.2	Common_TE:12670;Common_TE:12671;Common_TE:12672	1	3
21	left	39879166	40520833	1.08653e-10	8.10181e-15	SNRPGP13	Common_TE:12718	1	1
21	right	28225000	29412500	7.69143e-07	0.00199072	AL035610.1	Common_TE:12627	1	1
21	left	44599166	45065833	0.00123136	0.000657363	CRYAA	Common_TE:12748;Common_TE:12749	1	2
21	right	44599166	45065833	0.00123136	0.000657363	HSF2BP;RRP1B	Common_TE:12742;Common_TE:12743	2	2
21	left	28225000	29072500	3.65268e-05	0.000206603	ADAMTS1	Common_TE:12628	1	1
12	left	93897500	94497500	8.26301e-08	2.445e-09	RN7SL737P	Common_TE:9145;Common_TE:9146	1	2
12	right	52977500	53270000	0.000730123	5.5125e-05	RPL7P41	Common_TE:8982	1	1
12	left	111835000	111890000	0.000730123	0.000871048	SH2B3	Common_TE:9241;Common_TE:9242;Common_TE:9243;Common_TE:9244;Common_TE:9245	1	5
12	left	6602500	6642500	0.0067646	0.00575499	MRPL51;NCAPD2	Common_TE:8760	2	1
12	right	108960000	109012500	0.000487515	0.000410242	RP11-689B22.2	Common_TE:9214	1	1
12	right	57522500	57575000	0.000487515	0.000410242	MIR1228	Common_TE:9007	1	1
12	left	103342500	103942500	2.07791e-12	8.04885e-13	PAH;ASCL1	Common_TE:9174;Common_TE:9175	2	2
12	right	52417500	52477500	1.30098e-07	1.12646e-07	C12orf44;RP11-1100L3.7;OR7E47P;RP1-288H2.4	Common_TE:8966;Common_TE:8967;Common_TE:8968;Common_TE:8969	4	4
12	right	6325833	6387500	5.64501e-08	5.00261e-08	RP1-96H9.5	Common_TE:8754;Common_TE:8755;Common_TE:8756	1	3
12	right	120667500	120702500	5.58757e-10	3.21353e-08	PXN	Common_TE:9282	1	1
12	left	93964166	94494166	1.27762e-09	1.23314e-11	SOCS2-AS1;SOCS2	Common_TE:9145;Common_TE:9146	2	2
12	right	6310000	6387500	1.45744e-06	3.72178e-08	RP1-96H9.5	Common_TE:8753;Common_TE:8754	1	2
12	right	56392500	56427500	0.000538151	0.00591764	RP11-603J24.4;RPS26	Common_TE:8998	2	1
12	right	53607500	53682500	0.000538151	0.00591764	PFDN5;RP11-680A11.5;C12orf10	Common_TE:8986	3	1
12	left	59312500	59435000	1.92335e-05	0.000158779	LRIG3;RP11-150C16.1	Common_TE:9017;Common_TE:9018;Common_TE:9019;Common_TE:9020;Common_TE:9021	2	5
12	left	10185000	10292500	1.92335e-05	1.17282e-05	RP11-133L14.5;CLEC9A;RP11-133L14.2	Common_TE:8779	3	1
12	right	10185000	10292500	1.92335e-05	1.17282e-05	CLEC7A	Common_TE:8778	1	1
12	right	108075000	108277500	0.00411639	0.0121701	RP11-554D14.4;RP11-554D14.5	Common_TE:9212	2	1
12	right	56137500	56437500	2.50193e-06	7.21427e-11	RP11-603J24.4;RPS26	Common_TE:8997	2	1
12	left	57412500	57512500	0.000125442	4.27513e-09	ZBTB39;TAC3	Common_TE:9007	2	1
12	right	57412500	57512500	0.000125442	4.27513e-09	STAT6;AC023237.1;LRP1	Common_TE:9005;Common_TE:9006	3	2
12	right	14404166	14520833	5.21539e-18	3.36565e-18	RPL30P11;ATF7IP	Common_TE:8819	2	1
12	left	57692500	57837500	5.97979e-10	6.72886e-10	RP11-123K3.4	Common_TE:9009	1	1
12	left	122137500	122237500	7.17451e-09	8.55516e-15	TMEM120B	Common_TE:9295	1	1
12	right	122137500	122237500	7.17451e-09	8.55516e-15	RHOF;AC084018.1;RP11-347I19.8;SETD1B	Common_TE:9293	4	1
12	left	106637500	106737500	4.24014e-08	1.01807e-13	RP11-651L5.2	Common_TE:9203	1	1
12	right	12537500	12850000	1.4776e-13	1.47855e-20	GPR19	Common_TE:8794	1	1
12	left	122012500	122112500	1.3602e-07	1.51e-07	KDM2B;RP13-941N14.1	Common_TE:9293	2	1
12	right	110545833	110870833	1.04711e-17	5.19358e-25	RP11-478C19.2;HMGA1P3	Common_TE:9234	2	1
12	right	64675000	64787500	6.58936e-11	5.17825e-11	C12orf56;XPOT	Common_TE:9030	2	1
12	left	92545833	92954166	1.13415e-09	2.05876e-15	C12orf79;BTG1;RP11-796E2.4	Common_TE:9128	3	1
12	left	113337500	113462500	0.00270978	1.24769e-06	OAS1	Common_TE:9255	1	1
12	right	116975000	117137500	0.0149837	2.11134e-05	RP11-497G19.2	Common_TE:9269;Common_TE:9270;Common_TE:9271	1	3
12	left	49475000	49637500	3.8218e-05	3.73581e-09	RHEBL1;DHH;RP11-386G11.8	Common_TE:8952	3	1
12	right	106775000	107312500	7.69221e-15	4.34271e-15	RPL30P12	Common_TE:9204	1	1
12	right	12537500	12712500	2.34313e-06	2.02543e-06	DUSP16;RP11-158N24.1	Common_TE:8794	2	1
12	left	1112500	1212500	0.00250425	2.02543e-06	RAD52;RP11-359B12.2;ERC1;RN7SL852P	Common_TE:8730	4	1
12	left	47087500	47312500	0.000722221	6.44525e-07	RP11-66E20.2	Common_TE:8924;Common_TE:8925;Common_TE:8926	1	3
12	right	46762500	47062500	2.01054e-10	6.44525e-07	RP11-66E20.2	Common_TE:8918	1	1
12	right	31262500	31387500	1.34958e-12	8.38103e-13	RP11-627K11.5	Common_TE:8886	1	1
12	right	113637500	113862500	0.00738995	2.1824e-05	SDS;SDSL	Common_TE:9257;Common_TE:9258	2	2
12	right	110537500	111037500	6.26965e-07	4.16042e-07	TCTN1	Common_TE:9234	1	1
12	right	31004166	31395833	1.45964e-06	1.01823e-06	RP11-627K11.5;RP11-627K11.1;RP11-627K11.4	Common_TE:8884	3	1
12	right	9487500	9837500	0.00137446	0.00109726	RP11-75L1.2	Common_TE:8769;Common_TE:8770	1	2
12	left	54387500	54762500	1.81538e-05	1.2904e-05	HOXC-AS3;HOXC10;RP11-834C11.12;HOXC6;MIR196A2;HOXC-AS2;HOXC9;HOXC-AS1	Common_TE:8993;Common_TE:8994	8	2
12	right	106612500	107312500	0.00737277	6.3811e-05	RPL30P12	Common_TE:9202	1	1
12	right	51225000	51737500	5.40638e-06	0.000582982	CELA1	Common_TE:8959	1	1
12	left	687500	1212500	0.000783123	9.76205e-06	RP5-1154L15.2;RNU7-103P;RP5-1154L15.1	Common_TE:8730	3	1
12	left	25398333	25538333	1.06199e-08	5.86894e-09	KRAS	Common_TE:8856	1	1
12	left	52290000	52370000	0.00128726	0.00160298	ANKRD33;RP11-1100L3.4;ACVRL1	Common_TE:8965	3	1
12	right	113485000	113605000	0.00256079	7.30456e-07	Y_RNA;AC089999.1;Y_RNA	Common_TE:9256	3	1
12	left	26275000	26425000	9.97472e-07	7.30456e-07	BHLHE41;SSPN;RP11-283G6.3	Common_TE:8866	3	1
12	left	1755000	1898333	0.00256079	6.92916e-05	MIR3649	Common_TE:8738	1	1
12	left	116715000	116975000	2.68318e-05	2.12799e-05	MED13L	Common_TE:9269;Common_TE:9270;Common_TE:9271	1	3
12	left	57155000	57395000	0.00093671	2.12799e-05	PRIM1;HSD17B6	Common_TE:9004	2	1
12	right	1225000	1695000	6.81566e-05	1.23826e-08	FBXL14	Common_TE:8730	1	1
12	right	96455000	96610000	0.00413161	0.000151606	RP11-394J1.2	Common_TE:9155	1	1
12	right	52545000	52975000	0.000440205	1.04262e-05	KRT74	Common_TE:8970;Common_TE:8971	1	2
12	right	42520000	42730000	1.64863e-05	1.04262e-05	ZCRB1;SNORA74	Common_TE:8910	2	1
12	left	104535000	104685000	0.000165895	0.00200621	NFYB	Common_TE:9185;Common_TE:9186;Common_TE:9187	1	3
12	left	88545000	88695000	0.00610601	0.000337946	CEP290;TMTC3	Common_TE:9099;Common_TE:9100;Common_TE:9101	2	3
12	left	96455000	96910000	0.000114822	6.17633e-05	RP11-256L6.4	Common_TE:9163	1	1
12	right	38535000	38705000	0.000384504	1.66229e-05	ALG10B;AC117372.1	Common_TE:8903;Common_TE:8904;Common_TE:8905	2	3
12	left	10920000	11645000	0.00381588	1.66229e-05	RP13-81N3.1	Common_TE:8789	1	1
12	left	52915000	52975000	0.000533301	2.22227e-06	KRT5;AC055736.1	Common_TE:8982	2	1
12	right	123345000	123445000	1.91454e-11	1.3265e-11	OGFOD2;RP11-197N18.2	Common_TE:9310;Common_TE:9311	2	2
12	left	48175000	48225000	1.27892e-08	1.52685e-08	RAPGEF3;AC004466.1	Common_TE:8944	2	1
12	right	4145000	4385000	7.98599e-10	5.83793e-10	RP11-264F23.3;RP11-264F23.4;CCND2	Common_TE:8747;Common_TE:8748	3	2
12	right	56135000	56330000	7.38665e-09	6.04558e-09	WIBG;DGKA	Common_TE:8997	2	1
12	left	25145000	25280000	4.86614e-11	3.33354e-11	C12orf77	Common_TE:8854	1	1
12	right	1910000	2045000	2.87821e-05	1.7846e-07	LINC00940	Common_TE:8738	1	1
12	right	52555000	52720000	2.87821e-05	1.7846e-07	KRT83;AC121757.1	Common_TE:8970;Common_TE:8971;Common_TE:8972	2	3
12	right	52545000	53272500	1.49276e-11	1.46185e-09	RPL7P41	Common_TE:8970;Common_TE:8971	1	2
12	left	50900000	51035000	9.66574e-08	6.8417e-08	DIP2B	Common_TE:8958	1	1
12	left	54615000	54765000	4.26778e-06	2.06366e-08	MIR3198-2	Common_TE:8993;Common_TE:8994	1	2
12	right	54615000	54765000	4.26778e-06	2.06366e-08	GPR84	Common_TE:8992	1	1
12	right	52545000	52915000	8.77471e-09	6.24133e-09	KRT5;AC055736.1	Common_TE:8970;Common_TE:8971	2	2
12	left	109060000	109195000	4.34544e-11	6.24133e-09	RNU7-169P	Common_TE:9218;Common_TE:9219	1	2
12	left	48111000	48227000	2.88541e-05	2.72005e-05	RPAP3;RP1-197B17.3;ENDOU	Common_TE:8944	3	1
1	left	182937500	183200000	0.00548713	7.16711e-06	SHCBP1L;RP11-505O17.1;KRT18P28;AL450304.1;RNU6-41P	Common_TE:1001	5	1
1	right	201862500	202112500	1.79835e-15	1.63076e-10	ARL8A	Common_TE:1102	1	1
1	right	19687500	19987500	2.44378e-05	8.8743e-10	HTR6	Common_TE:148;Common_TE:149	1	2
1	right	153775000	153937500	1.29798e-08	1.95968e-14	CRTC2;SLC39A1;RP11-422P24.10;CREB3L4;JTB;RP11-422P24.11	Common_TE:827	6	1
1	left	156062500	156187500	3.53068e-17	4.50245e-10	MEX3A;LMNA	Common_TE:847	2	1
1	left	223312500	223412500	1.59585e-05	1.86653e-10	TLR5;RP11-239E10.2	Common_TE:1254	2	1
1	left	234862500	235012500	5.68563e-19	2.68598e-07	RP4-781K5.8	Common_TE:1321	1	1
1	right	225687500	225962500	1.52072e-12	1.09011e-12	SRP9	Common_TE:1271	1	1
1	left	27012500	27112500	1.51652e-05	4.41016e-10	RP5-968P14.2;ARID1A	Common_TE:213;Common_TE:214	2	2
1	left	236037500	236137500	3.89899e-05	4.56399e-05	LYST;RNU5E-2P	Common_TE:1334	2	1
1	right	236037500	236137500	3.89899e-05	4.56399e-05	RP4-580N22.2	Common_TE:1333	1	1
1	left	36612500	36762500	2.00545e-14	1.31735e-14	TRAPPC3;MAP7D1	Common_TE:317	2	1
1	right	36612500	36762500	2.00545e-14	1.31735e-14	SH3D21	Common_TE:315	1	1
1	left	182987500	183162500	4.42313e-11	1.24769e-06	LAMC1	Common_TE:998;Common_TE:999	1	2
1	right	182987500	183162500	4.42313e-11	1.24769e-06	LAMC2	Common_TE:993;Common_TE:994	1	2
1	right	52362500	52462500	4.42313e-11	3.17972e-11	RAB3B;RN7SL290P	Common_TE:418	2	1
1	right	174747500	174957500	2.24112e-10	1.12783e-21	RNU6-307P;CACYBP	Common_TE:947	2	1
1	right	17462500	17662500	9.1584e-14	3.73581e-09	AC004824.2	Common_TE:133;Common_TE:134	1	2
1	left	85937500	86037500	2.41671e-13	1.2923e-13	RP11-131L23.2	Common_TE:553;Common_TE:554;Common_TE:555	1	3
1	left	227512500	227612500	0.000104477	9.83118e-05	CDC42BPA	Common_TE:1282;Common_TE:1283	1	2
1	left	2362500	2462500	2.06282e-08	1.62672e-08	PLCH2	Common_TE:30;Common_TE:31	1	2
1	right	2362500	2462500	2.06282e-08	1.62672e-08	PANK4;HES5	Common_TE:25;Common_TE:26	2	2
1	left	150037500	150150000	0.00372199	3.80733e-06	RP11-458I7.1;VPS45	Common_TE:792;Common_TE:793	2	2
1	right	59212500	60212500	8.24117e-06	1.13571e-09	MIR4711	Common_TE:442	1	1
1	right	32037500	32225000	0.00802918	1.32412e-05	BAI2;MIR4254	Common_TE:279	2	1
1	right	45287500	45462500	2.76364e-05	2.44714e-05	EIF2B3;RP5-882O7.4;MRPS17P1;HECTD3	Common_TE:398	4	1
1	right	112937500	113162500	4.87623e-08	3.01769e-08	ST7L;CAPZA1;MRPL53P1;RNU7-70P	Common_TE:650	4	1
1	left	211862500	212212500	2.20773e-07	1.7479e-11	NEK2;RP11-122M14.1	Common_TE:1197;Common_TE:1198	2	2
1	left	1062500	1162500	2.20773e-07	0.00023709	C1orf159;RP11-465B22.5	Common_TE:6	2	1
1	right	1062500	1162500	2.20773e-07	0.00023709	TNFRSF4;SDF4;B3GALT6	Common_TE:5	3	1
1	left	93912500	94087500	4.60737e-07	3.03149e-07	FNBP1L	Common_TE:591	1	1
1	left	29212500	29525000	2.01054e-10	1.23921e-10	RP1-212P9.3;Y_RNA;EPB41	Common_TE:251;Common_TE:252;Common_TE:253	3	3
1	right	89462500	89837500	1.97628e-06	1.35214e-06	GBP6	Common_TE:563	1	1
1	right	16587500	16687500	0.00117787	0.00111346	FBXO42;SZRD1;RP11-430L17.1	Common_TE:112	3	1
1	right	112937500	113237500	0.00190621	2.78658e-06	RP11-426L16.3;RHOC	Common_TE:650	2	1
1	right	202462500	202575000	7.91932e-06	5.68538e-06	RP11-569A11.1	Common_TE:1105	1	1
1	right	2125000	2312500	7.91932e-06	2.13466e-09	MORN1;RP4-740C4.9;RP4-740C4.8;AL513477.1;RER1	Common_TE:18;Common_TE:19	5	2
1	left	50887500	51062500	1.53728e-05	1.12342e-05	DMRTA2	Common_TE:408	1	1
1	right	206650000	207100000	4.8517e-08	4.24088e-05	FAIM3	Common_TE:1146;Common_TE:1147	1	2
1	left	65712500	65887500	5.48755e-05	4.24088e-05	DNAJC6	Common_TE:489	1	1
1	right	65712500	65887500	5.48755e-05	4.24088e-05	RNU2-15P;LEPR;LEPROT	Common_TE:488	3	1
1	left	43237500	43537500	5.69511e-07	3.7389e-07	LEPRE1;C1orf50;RP5-994D16.9	Common_TE:365	3	1
1	right	37912500	38150000	6.6334e-09	3.99321e-09	C1orf109;CDCA8	Common_TE:323	2	1
1	left	244012500	244437500	1.22148e-05	8.86432e-06	AKT3	Common_TE:1360	1	1
1	right	212662500	212962500	1.22148e-05	8.86432e-06	NSL1;TATDN3	Common_TE:1204	2	1
1	left	165575000	165875000	0.0029643	8.86432e-06	RP11-306I1.2	Common_TE:892	1	1
1	right	165575000	165875000	0.0029643	8.86432e-06	RP11-525G13.2	Common_TE:891	1	1
1	left	178504166	178970833	2.37594e-11	2.65234e-08	C1orf220;C1ORF220	Common_TE:973	2	1
1	left	172400000	172687500	5.20774e-05	6.8331e-08	PIGC;C1orf105	Common_TE:930;Common_TE:931	2	2
1	right	110087500	110525000	0.000105189	7.92095e-05	AHCYL1	Common_TE:642	1	1
1	right	64737500	64937500	2.68012e-07	1.69983e-07	CACHD1	Common_TE:477;Common_TE:478	1	2
1	right	244762500	245212500	0.000206223	4.16042e-07	RNU6-999P	Common_TE:1370	1	1
1	right	167050000	167512500	0.0189907	0.000157265	CREG1	Common_TE:895	1	1
1	left	221062500	221612500	0.00039518	0.000304621	HLA-AS1;HLX	Common_TE:1243	2	1
1	right	117125000	117587500	1.6113e-08	5.66942e-06	RP11-27K13.3	Common_TE:691	1	1
1	right	21012500	21512500	8.0279e-06	1.08612e-08	EIF4G3;AL031005.1	Common_TE:156	2	1
1	left	20250000	20812500	1.6113e-08	1.08612e-08	PLA2G2E	Common_TE:154;Common_TE:155	1	2
1	left	218504166	219979166	2.08153e-14	3.9987e-11	RP11-224O19.5;RP11-224O19.2	Common_TE:1237	2	1
1	right	113687500	113987500	1.81538e-05	1.2904e-05	RP11-512F24.1	Common_TE:663	1	1
1	right	202162500	202687500	3.23343e-07	4.43525e-10	SYT2	Common_TE:1104	1	1
1	right	59237500	59762500	0.00036952	0.000284826	RP11-467C18.1;FGGY	Common_TE:443	2	1
1	left	209587500	209987500	7.617e-05	5.69054e-05	MIR205HG	Common_TE:1183;Common_TE:1184;Common_TE:1185	1	3
1	left	243512500	244437500	2.56478e-05	2.49156e-05	MIR4677	Common_TE:1360	1	1
1	right	28587500	28925000	0.00162824	0.00134795	RAB42	Common_TE:238	1	1
1	left	16950000	234912500	8.17016e-26	1.60488e-24	NBPF1;RP5-1182A14.5	Common_TE:1319;Common_TE:1320	2	2
1	right	116685000	117025000	1.51579e-06	9.2907e-07	RP4-655J12.4	Common_TE:686;Common_TE:687;Common_TE:688	1	3
1	right	26945000	27115000	5.23306e-13	8.36668e-11	PIGV	Common_TE:211	1	1
1	right	40285000	40435000	4.67701e-07	2.86708e-07	MFSD2A;RP3-342P20.2	Common_TE:341	2	1
1	right	234745000	235110000	0.00199881	0.00204859	RP11-443B7.1;RP11-443B7.3	Common_TE:1316;Common_TE:1317;Common_TE:1318	2	3
1	right	212250000	212465000	1.51579e-06	9.2907e-07	PPP2R5A;RP11-384C4.6	Common_TE:1199	2	1
1	left	161195000	161340000	6.81566e-05	5.80086e-05	FCER1G;AL590714.1;APOA2;TOMM40L;MIR5187;NR1I3	Common_TE:873	6	1
1	right	241775000	241995000	9.69736e-08	3.22143e-06	RP11-553N16.1	Common_TE:1345;Common_TE:1346	1	2
1	left	207425000	207475000	0.00017566	0.00432172	RP11-6J21.2	Common_TE:1162;Common_TE:1163	1	2
1	left	27725000	27930000	0.0493828	0.000151606	RP1-144C9.2;GPR3	Common_TE:233	2	1
1	left	27325000	27425000	0.00017566	0.000151606	RP11-344H11.5;OSTCP2;TRNP1;FAM46B	Common_TE:223	4	1
1	right	172715000	173175000	3.46523e-07	1.96479e-07	TNFSF4	Common_TE:932	1	1
1	right	112055000	112195000	0.000440205	0.000396848	KRT18P57;RNU6-151P	Common_TE:647	2	1
1	left	207260000	207580000	4.43296e-06	9.77398e-05	C4BPB	Common_TE:1164;Common_TE:1165	1	2
1	right	173395000	173795000	4.43296e-06	6.126e-08	CENPL;DARS2	Common_TE:939	2	1
1	left	165685000	165885000	0.002463	2.73247e-06	RP11-466F5.10	Common_TE:892	1	1
1	left	9180000	9250000	0.0302685	0.00231239	GPR157	Common_TE:65	1	1
1	right	204775000	204915000	0.00553011	0.000280079	RP11-494K3.2	Common_TE:1132	1	1
1	right	172795000	173165000	0.000375381	0.000280079	TNFSF4	Common_TE:933	1	1
1	left	116155000	116315000	0.000375381	9.73157e-06	RN7SL420P;SNORA42	Common_TE:685	2	1
1	left	246670000	246865000	0.0116285	0.0111794	SMYD3	Common_TE:1377	1	1
1	right	22745000	22965000	5.37649e-05	3.39183e-05	C1QA;C1QC;C1QB	Common_TE:178	3	1
1	left	183625000	183885000	0.000165895	4.70612e-06	APOBEC4	Common_TE:1007	1	1
1	right	167695000	167905000	0.0025125	0.000107866	MPC2;DCAF6	Common_TE:899	2	1
1	left	162025000	162355000	0.0025125	0.000107866	NOS1AP	Common_TE:883	1	1
1	right	116695000	116925000	0.000165895	0.000107866	ATP1A1;AL136376.1	Common_TE:687;Common_TE:688	2	2
1	left	89455000	89925000	0.000114822	6.17633e-05	CCBL2;RBMXL1	Common_TE:564	2	1
1	right	20545000	20825000	0.00381588	0.00022134	CAMK2N1;MUL1	Common_TE:152	2	1
1	left	92775000	93065000	0.000359696	0.000245966	GLMN;RPAP2	Common_TE:576	2	1
1	left	209751666	209868333	2.52682e-09	1.94438e-09	RP1-272L16.1;CAMK1G	Common_TE:1180;Common_TE:1181	2	2
1	right	55415000	55475000	0.000256533	0.000321167	BSND	Common_TE:428;Common_TE:429;Common_TE:430;Common_TE:431	1	4
1	right	234745000	234860000	4.92653e-06	1.88298e-08	RP4-781K5.7;RP4-781K5.8	Common_TE:1316;Common_TE:1317;Common_TE:1318	2	3
1	left	110748333	111001666	3.90292e-15	9.65581e-13	KCNC4-AS1;KCNC4	Common_TE:644	2	1
1	right	203715000	203765000	2.87821e-05	3.59321e-05	ZC3H11A;ZBED6;RP11-397P13.6	Common_TE:1115;Common_TE:1116	3	2
1	left	159761666	159858333	1.21446e-05	5.94893e-08	DUSP23;FCRL6	Common_TE:864;Common_TE:865;Common_TE:866	2	3
1	left	45985000	46035000	0.000303411	3.90477e-06	PRDX1;HMGB1P48	Common_TE:401;Common_TE:402	2	2
1	right	155065000	155140000	0.000303411	3.90477e-06	KRTCAP2;TRIM46	Common_TE:837	2	1
1	left	43380000	43540000	7.98599e-10	5.83793e-10	ATP6V1E1P1	Common_TE:365	1	1
1	right	27935000	27990000	1.5215e-05	5.49803e-08	RP1-159A19.3;RP11-288L9.1;IFI6;RP11-288L9.4;RNU6-949P	Common_TE:233	5	1
1	left	204045000	204095000	3.83853e-06	2.85548e-09	SOX13	Common_TE:1125	1	1
1	left	203595000	203670000	6.2728e-05	3.93548e-07	ATP2B4	Common_TE:1114	1	1
1	left	205315000	205455000	3.18643e-07	7.67564e-05	KLHDC8A;SNRPGP10	Common_TE:1139	2	1
1	right	146645000	146715000	9.61313e-06	7.41716e-06	FMO5;CHD1L	Common_TE:753;Common_TE:754;Common_TE:755;Common_TE:756	2	4
1	left	214655000	214725000	0.000425099	0.000407564	RP11-365D23.4	Common_TE:1211;Common_TE:1212	1	2
1	left	204530000	204775000	9.97472e-07	5.86894e-09	RNA5SP74	Common_TE:1132	1	1
1	left	15650000	15755000	2.88541e-05	2.72005e-05	RP3-467K16.7	Common_TE:98;Common_TE:99;Common_TE:100;Common_TE:101;Common_TE:102;Common_TE:103	1	6
1	left	161170000	161355000	0.000621886	1.03942e-05	ADAMTS4;NDUFS2	Common_TE:873;Common_TE:874;Common_TE:875;Common_TE:876	2	4
1	left	23815000	23865000	0.000303411	0.00038336	ASAP3	Common_TE:184;Common_TE:185	1	2
1	left	234655000	234735000	0.000621886	1.03942e-05	RP5-855F14.1	Common_TE:1315;Common_TE:1316	1	2
1	left	167035000	167415000	6.85756e-10	3.4346e-10	RP11-102C16.3	Common_TE:896	1	1
1	right	167035000	167415000	6.85756e-10	3.4346e-10	RP11-104L21.2;RP11-104L21.3	Common_TE:894;Common_TE:895	2	2
1	left	160320000	160385000	0.000621886	0.000793966	COPA;NCSTN	Common_TE:869	2	1
1	right	40285000	40365000	3.19962e-07	2.28398e-07	MYCL;RP1-118J21.5	Common_TE:341	2	1
1	left	156115000	156195000	0.00256079	6.92916e-05	SEMA4A	Common_TE:847	1	1
1	right	208305000	208415000	0.000425099	0.000407564	PLXNA2;RP11-2P2.1	Common_TE:1171	2	1
1	left	15475000	15625000	0.000425099	0.000407564	TMEM51-AS1;TMEM51	Common_TE:94;Common_TE:95;Common_TE:96	2	3
1	left	203842500	204097500	3.95247e-06	1.134e-07	SNRPE;KRT8P29	Common_TE:1125	2	1
1	right	203842500	204097500	3.95247e-06	1.134e-07	RP11-74C13.4;RP11-74C13.3	Common_TE:1117;Common_TE:1118	2	2
1	left	24525000	24717500	1.19993e-10	8.04885e-13	IFNLR1;RP11-10N16.2	Common_TE:196;Common_TE:197	2	2
1	right	110089166	110315833	1.8056e-11	1.23314e-11	EPS8L3	Common_TE:642	1	1
1	right	156660000	156697500	0.00132669	4.91232e-05	RP11-66D17.5;ISG20L2;RRNAD1;MRPL24	Common_TE:853;Common_TE:854	4	2
1	left	203245000	203307500	3.89789e-09	3.17376e-09	CHIT1;RP11-134P9.3	Common_TE:1106	2	1
1	left	153507500	153542500	2.40958e-05	2.3295e-05	BX470102.3;S100A6;S100A5;S100A3	Common_TE:824	4	1
1	right	17450000	17562500	2.17791e-10	1.77583e-10	PADI3	Common_TE:133;Common_TE:134	1	2
1	left	54874166	54954166	6.12457e-09	7.52602e-11	SSBP3;RP4-705F19.1	Common_TE:424	2	1
1	right	205562500	205601250	2.40958e-05	2.3295e-05	ELK4;RP11-6B6.3	Common_TE:1140	2	1
1	left	205415000	205452500	1.32457e-06	2.01684e-05	LEMD1;MIR135B;RP11-576D8.4	Common_TE:1139	3	1
1	left	23852500	23892500	1.32457e-06	2.01684e-05	E2F2	Common_TE:186;Common_TE:187;Common_TE:188;Common_TE:189	1	4
1	right	23852500	23892500	1.32457e-06	2.01684e-05	ID3	Common_TE:184;Common_TE:185	1	2
1	left	23874166	23964166	5.67084e-17	3.20089e-20	RP1-150O5.3;ID3	Common_TE:190	2	1
1	left	166877500	167027500	1.22483e-06	2.46872e-08	RP4-782G3.1	Common_TE:894;Common_TE:895	1	2
1	left	23426250	23508750	2.96186e-08	2.46872e-08	RP1-184J9.2	Common_TE:179;Common_TE:180	1	2
1	right	170532500	170632500	3.95247e-06	4.04146e-06	PRRX1;RP1-79C4.4	Common_TE:912	2	1
1	right	204405833	204472500	7.00806e-07	5.39814e-07	PIK3C2B;MDM4	Common_TE:1127;Common_TE:1128;Common_TE:1129	2	3
1	right	16407500	16515000	7.00806e-07	2.00847e-08	ARHGEF19-AS1	Common_TE:105;Common_TE:106	1	2
1	left	151915000	151965000	0.000730123	0.00736746	KRT8P28	Common_TE:810;Common_TE:811;Common_TE:812	1	3
1	right	227947500	228132500	1.5459e-05	5.65447e-07	WNT9A;MIR5008	Common_TE:1285	2	1
1	left	155907500	155947500	0.00203894	0.00242051	KIAA0907;SCARNA4;RXFP4	Common_TE:845	3	1
1	left	203307500	203457500	0.000538151	2.64445e-06	FMOD	Common_TE:1107;Common_TE:1108	1	2
1	right	203307500	203457500	0.000538151	2.64445e-06	PRELP;OPTC	Common_TE:1106	2	1
1	left	156357500	156412500	0.000538151	0.000648973	RP11-139I14.2	Common_TE:850	1	1
1	right	156357500	156412500	0.000538151	0.000648973	C1orf61;RP11-98G7.1	Common_TE:849	2	1
1	right	112937500	113007500	0.00163212	0.00196104	WNT2B	Common_TE:650	1	1
1	right	203842500	204332500	1.52039e-05	1.86736e-06	PLEKHA6;RP11-739N20.2	Common_TE:1117;Common_TE:1118	2	2
1	left	153325833	153467500	0.0307303	0.00635504	PGLYRP4;S100A9	Common_TE:823	2	1
1	right	31202500	31382500	0.00368511	0.00057101	SDC3	Common_TE:259;Common_TE:260	1	2
1	left	18922500	19007500	0.00368511	0.00057101	RP1-8B22.2	Common_TE:146	1	1
10	left	71987500	72122500	0.0003537	0.000258244	PPA1	Common_TE:7752;Common_TE:7753	1	2
10	right	71277500	71397500	0.000196438	1.17282e-05	C10orf35	Common_TE:7750	1	1
10	left	105840000	105880000	0.0307303	0.00635504	COL17A1	Common_TE:7995	1	1
10	right	105840000	105880000	0.0307303	0.00635504	SFR1	Common_TE:7994	1	1
10	left	125757500	126077500	0.00123136	0.000657363	RP11-47G11.3;RP11-47G11.2	Common_TE:8070;Common_TE:8071;Common_TE:8072	2	3
10	right	95135000	95247500	4.89068e-05	7.20879e-07	MYOF;CEP55	Common_TE:7923;Common_TE:7924	2	2
10	left	120965000	121201666	6.85756e-10	3.4346e-10	GRK5;RP11-567J24.4;RN7SL749P	Common_TE:8059	3	1
10	left	75645000	75700000	0.000140797	0.000178279	CAMK2G	Common_TE:7802;Common_TE:7803;Common_TE:7804	1	3
10	left	43895000	43950000	9.61313e-06	7.41716e-06	HNRNPF	Common_TE:7653;Common_TE:7654	1	2
10	right	43895000	43950000	9.61313e-06	7.41716e-06	RNU7-193P	Common_TE:7649;Common_TE:7650;Common_TE:7651	1	3
10	left	97005000	97125000	4.89068e-05	3.22343e-05	RP11-310E22.4	Common_TE:7943	1	1
10	left	102975000	103330000	0.0025125	0.00200621	LBX1;LBX1-AS1	Common_TE:7981;Common_TE:7982	2	2
10	right	90791666	90971666	0.000485892	0.000337946	CH25H	Common_TE:7884;Common_TE:7885	1	2
10	right	126215000	126430000	0.00140427	0.00100313	FAM53B	Common_TE:8076	1	1
10	right	23615000	23735000	0.00119704	0.000716058	OTUD1	Common_TE:7587;Common_TE:7588	1	2
10	right	4875000	5450000	8.20995e-10	1.31335e-14	TUBAL3;NET1	Common_TE:7488	2	1
10	left	27012500	27154166	8.9506e-09	3.23688e-14	HSPA8P3;RP13-16H11.5	Common_TE:7609	2	1
10	right	115562500	115862500	3.38558e-10	4.34271e-15	RNU6-709P;UBE2V1P5	Common_TE:8017;Common_TE:8018	2	2
10	left	91020833	91145833	8.24117e-06	1.13571e-09	AL353751.1	Common_TE:7890	1	1
10	right	91020833	91145833	8.24117e-06	1.13571e-09	IFIT1B;IFIT1	Common_TE:7887	2	1
10	left	6250000	6437500	8.24117e-06	1.13571e-09	RP11-414H17.5	Common_TE:7507	1	1
10	right	43787500	43962500	4.49944e-09	2.62056e-09	RNU7-193P	Common_TE:7648	1	1
10	left	12312500	12762500	2.76364e-05	2.44714e-05	RN7SL232P	Common_TE:7517;Common_TE:7518;Common_TE:7519;Common_TE:7520;Common_TE:7521;Common_TE:7522;Common_TE:7523;Common_TE:7524;Common_TE:7525;Common_TE:7526	1	10
10	right	116062500	116187500	0.0166691	4.41457e-05	RN7SL384P	Common_TE:8028	1	1
10	right	52187500	52387500	4.60737e-07	3.03149e-07	SGMS1;RP11-50E11.3;RP11-50E11.2	Common_TE:7677	3	1
10	left	12762500	13137500	1.53728e-05	5.30521e-09	MIR548Q	Common_TE:7528;Common_TE:7529	1	2
10	right	12762500	13137500	1.53728e-05	5.30521e-09	CCDC3;OPTN;SNRPGP5	Common_TE:7517;Common_TE:7518;Common_TE:7519;Common_TE:7520;Common_TE:7521;Common_TE:7522;Common_TE:7523;Common_TE:7524;Common_TE:7525;Common_TE:7526	3	10
10	right	97162500	97362500	0.000102142	7.90564e-05	RP11-7D5.2	Common_TE:7944	1	1
10	right	93845833	94195833	8.06136e-12	1.03166e-08	AL161652.1	Common_TE:7915	1	1
10	right	3525000	3800000	1.22148e-05	0.00254529	RP11-184A2.3;RP11-184A2.2	Common_TE:7473	2	1
10	right	79612500	79775000	0.00137446	0.00109726	POLR3A	Common_TE:7834;Common_TE:7835;Common_TE:7836	1	3
10	left	74112500	74612500	0.0632306	5.66942e-06	DNAJB12	Common_TE:7790	1	1
10	right	4879166	5670833	1.81538e-05	3.02532e-08	RP11-336A10.4;RP11-336A10.7;RN7SL445P	Common_TE:7488;Common_TE:7489	3	2
10	left	4562500	4800000	0.000179658	0.000136191	RNU6-163P	Common_TE:7487	1	1
10	right	23612500	23987500	3.22906e-05	0.002221	KIAA1217	Common_TE:7587;Common_TE:7588	1	2
10	left	91012500	91312500	6.417e-07	7.2728e-07	AL353751.1	Common_TE:7895;Common_TE:7896;Common_TE:7897	1	3
10	right	91012500	91312500	6.417e-07	7.2728e-07	SLC16A12	Common_TE:7887	1	1
4	left	9912500	10012500	0.000434014	0.000411709	RP13-560N11.1	Common_TE:3285	1	1
4	left	78412500	78512500	1.38333e-10	6.68816e-06	RP11-625I7.1	Common_TE:3478	1	1
4	left	185212500	185312500	4.51967e-09	7.27974e-05	RN7SL28P;RP11-162O12.2	Common_TE:3838;Common_TE:3839;Common_TE:3840	2	3
4	right	41700000	41887500	3.33193e-17	1.38327e-22	LINC00682;RP11-457P14.5	Common_TE:3385	2	1
4	left	75225000	75612500	1.06516e-11	6.54711e-12	EREG	Common_TE:3468	1	1
4	left	87850000	88025000	4.60737e-07	4.60596e-11	C4orf36;RP11-397E7.4;AFF1	Common_TE:3514	3	1
4	left	78987500	79437500	1.97628e-06	1.35214e-06	FRAS1	Common_TE:3482	1	1
4	left	38562500	38662500	1.97628e-06	0.00111346	RP11-213G21.2	Common_TE:3355;Common_TE:3356;Common_TE:3357	1	3
4	right	38562500	38662500	1.97628e-06	0.00111346	RP11-617D20.1;AC021860.1;KLF3	Common_TE:3350;Common_TE:3351	3	2
4	right	57487500	57662500	5.20774e-05	3.87305e-05	RN7SL492P;RN7SL357P	Common_TE:3426	2	1
4	left	78900000	79437500	0.029036	0.000304621	HMGB1P44;HNRNPA1P56	Common_TE:3482	2	1
4	left	70762500	71387500	1.6113e-08	5.66942e-06	RP11-736K12.1	Common_TE:3445	1	1
4	left	124312500	124575000	0.02667	0.000635236	SPRY1	Common_TE:3629	1	1
4	left	95687500	96012500	6.41219e-08	6.85947e-08	RP11-168E14.1;BMPR1B	Common_TE:3552	2	1
4	right	103362500	103937500	8.71026e-12	6.54618e-05	SLC9B1	Common_TE:3572	1	1
4	left	154070000	154135000	0.00553011	0.00520222	TRIM2	Common_TE:3736	1	1
4	left	9765000	10015000	4.67701e-07	3.14821e-09	OR7E35P	Common_TE:3285	1	1
4	left	185395000	185455000	0.00199881	0.00204859	IRF2;RP11-326I11.5;RP11-326I11.3	Common_TE:3843	3	1
4	right	110921666	111431666	2.50082e-14	3.74925e-18	RP11-380D23.1	Common_TE:3588	1	1
4	left	141075000	141165000	0.00413161	0.000151606	MAML3	Common_TE:3678	1	1
4	left	54795000	55085000	4.04486e-10	1.23826e-08	RP11-89B16.2	Common_TE:3413	1	1
4	right	54795000	55085000	4.04486e-10	1.23826e-08	RP11-601I15.1;PDGFRA	Common_TE:3410;Common_TE:3411;Common_TE:3412	2	3
4	right	38905000	39135000	1.5522e-05	2.63093e-07	RP11-360F5.1;RP11-360F5.3	Common_TE:3360	2	1
4	left	185205000	185455000	0.000165895	0.000107866	RN7SL28P	Common_TE:3843	1	1
X	left	15365000	15585000	0.000656192	0.000426398	PIGA	Common_TE:13115	1	1
X	right	24415000	24520000	7.77137e-11	3.3295e-11	SNRPEP9	Common_TE:13138	1	1
X	left	153045833	153195833	4.81911e-09	4.83991e-14	U52111.14;SRPK3;IDH3G;SSR4	Common_TE:13400	4	1
X	right	153045833	153195833	4.81911e-09	4.83991e-14	ARHGAP4;NAA10;RENBP	Common_TE:13398;Common_TE:13399	3	2
X	right	23800000	23912500	8.99865e-17	5.11375e-17	APOO;CXorf58	Common_TE:13137	2	1
X	right	71237500	71337500	1.506e-05	1.32412e-05	RGAG4;RP11-262D11.1	Common_TE:13266	2	1
X	left	15487500	15587500	2.89826e-05	2.1824e-05	BMX	Common_TE:13115	1	1
X	left	47050000	47387500	1.22148e-05	1.03166e-08	UBA1;INE1	Common_TE:13207	2	1
X	right	150925000	151800000	1.81538e-05	3.9987e-11	GABRQ	Common_TE:13385	1	1
X	left	18425000	18912500	8.44789e-05	6.3811e-05	Y_RNA	Common_TE:13128	1	1
X	right	12987500	13387500	1.34951e-05	0.00114456	RP11-1L9.1;GPX1P1	Common_TE:13107;Common_TE:13108;Common_TE:13109	2	3
X	left	47937500	48375000	3.79633e-06	3.72988e-06	ZNF630;snoU13	Common_TE:13215;Common_TE:13216	2	2
6	right	30650833	30690833	0.000181812	0.000187403	MDC1;TUBB;XXbac-BPG252P9.9;Y_RNA	Common_TE:4865	4	1
6	left	11142500	11497500	0.000196438	0.000158779	RP4-761I2.5	Common_TE:4745	1	1
6	right	11142500	11497500	0.000196438	0.000158779	RP11-716O23.2;RNU1-64P	Common_TE:4735;Common_TE:4736;Common_TE:4737;Common_TE:4738;Common_TE:4739	2	5
6	right	126112500	126277500	6.8572e-06	3.30515e-05	HINT3	Common_TE:5213	1	1
6	left	31107500	31162500	0.00131299	0.000927052	PSORS1C2;POLR2LP	Common_TE:4868;Common_TE:4869	2	2
6	right	150259166	150330833	0.000730123	0.000871048	RAET1K	Common_TE:5341	1	1
6	right	144540000	144605000	0.0493828	0.0600295	UTRN	Common_TE:5316	1	1
6	right	34215000	34380000	0.00413161	0.000151606	RPS10-NUDT3;RPS10	Common_TE:4905	2	1
6	right	126105000	126305000	0.002463	2.73247e-06	RNA5SP216;TRMT11	Common_TE:5213	2	1
6	left	82975000	83767500	1.70835e-07	6.126e-08	RP3-492P14.2	Common_TE:5092;Common_TE:5093	1	2
6	left	41335000	41555000	0.000141349	9.77398e-05	AL136967.1	Common_TE:4947	1	1
6	right	28105000	28315000	4.43296e-06	2.73247e-06	ZSCAN31;ZKSCAN3	Common_TE:4849	2	1
6	left	125635000	126090000	9.46208e-06	1.64849e-07	HDDC2	Common_TE:5213	1	1
6	left	153745000	161205000	3.04178e-06	1.16341e-05	AL358134.2;RNA5SP225	Common_TE:5412;Common_TE:5413	2	2
6	right	36995000	37137500	2.15139e-08	1.88298e-08	PIM1;SNORD112	Common_TE:4926;Common_TE:4927;Common_TE:4928	2	3
6	right	31518333	31571666	1.88891e-11	2.79411e-11	NCR3;UQCRHP1;AIF1	Common_TE:4871	3	1
6	left	36591666	36651666	1.21446e-05	1.52951e-05	MIR3925	Common_TE:4921	1	1
6	right	36591666	36651666	1.21446e-05	1.52951e-05	Y_RNA;LAP3P2;CDKN1A	Common_TE:4918;Common_TE:4919	3	2
6	left	117775000	117880000	1.51579e-06	5.80086e-05	AL132671.1;RP1-92C8.3;DCBLD1;RNU6-253P	Common_TE:5202	4	1
6	right	134300000	134380000	6.81566e-05	0.00204859	SLC2A12	Common_TE:5243	1	1
6	left	139135000	139305000	6.81566e-05	9.2907e-07	RP3-509I19.1	Common_TE:5272;Common_TE:5273	1	2
6	right	84585000	84935000	4.67701e-07	3.14821e-09	KIAA1009	Common_TE:5095	1	1
6	right	42045000	42135000	4.67701e-07	2.86708e-07	GUCA1A;RP1-139D8.6	Common_TE:4959	2	1
6	right	158637500	159037500	8.68642e-09	5.30521e-09	TATDN2P2;AL591025.1	Common_TE:5386;Common_TE:5387;Common_TE:5388;Common_TE:5389	2	4
6	left	33562500	33662500	3.34439e-08	2.8418e-08	BAK1;GGNBP1;LINC00336	Common_TE:4892	3	1
6	right	33562500	33662500	3.34439e-08	2.8418e-08	SBP1;MIR3934	Common_TE:4886;Common_TE:4887;Common_TE:4888;Common_TE:4889	2	4
6	left	43037500	43137500	2.09601e-09	2.33009e-09	MRPL2;RP11-387M24.5;PTK7	Common_TE:4970	3	1
6	right	43637500	43737500	7.17451e-09	8.05447e-09	VEGFA;RP1-261G23.7	Common_TE:4976	2	1
6	left	33387500	33537500	0.000240691	2.8418e-08	PHF1;CUTA;SYNGAP1	Common_TE:4884;Common_TE:4885	3	2
6	right	33387500	33537500	0.000240691	2.8418e-08	BAK1;GGNBP1	Common_TE:4881;Common_TE:4882	2	2
6	left	159162500	159387500	1.07411e-09	8.09012e-10	AMZ2P2	Common_TE:5402	1	1
6	right	158637500	158937500	1.00359e-08	7.88343e-09	CACYBPP3	Common_TE:5386;Common_TE:5387;Common_TE:5388;Common_TE:5389	1	4
6	right	136729166	136854166	0.000104477	1.62672e-08	7SK	Common_TE:5259	1	1
6	right	106437500	106537500	0.000434014	0.000411709	PRDM1;RP1-134E15.3	Common_TE:5138;Common_TE:5139	2	2
6	left	27125000	27775000	1.00088e-11	5.11375e-17	HIST1H2BK;HIST1H2AH;MIR3143	Common_TE:4846	3	1
6	right	27125000	27775000	1.00088e-11	5.11375e-17	HIST1H4PS1;HIST1H2BL;HIST1H2AI;HIST1H3H;HIST1H2AJ;HIST1H2BM	Common_TE:4826;Common_TE:4827	6	2
6	right	43625000	44050000	2.34313e-06	2.02543e-06	RP5-1120P11.1;RP5-1120P11.3;RP5-1120P11.4	Common_TE:4976	3	1
6	left	108875000	109112500	4.4126e-06	4.74119e-10	RP11-697G4.4;FOXO3	Common_TE:5161	2	1
6	right	108875000	109112500	4.4126e-06	4.74119e-10	ZNF259P1	Common_TE:5154	1	1
6	right	83787500	83912500	1.506e-05	1.14819e-13	PGM3;RWDD2A	Common_TE:5092;Common_TE:5093	2	2
6	left	112512500	112625000	2.20773e-07	1.43018e-07	RNU6-1226P	Common_TE:5173	1	1
6	right	33712500	34112500	7.91932e-06	2.13466e-09	GRM4	Common_TE:4894;Common_TE:4895	1	2
6	left	32962500	33212500	2.89826e-05	1.28259e-08	HLA-DOA	Common_TE:4878;Common_TE:4879	1	2
6	left	53362500	53587500	0.000336188	3.7389e-07	RP1-27K12.4	Common_TE:5021	1	1
6	right	16750000	17087500	0.00176933	3.99321e-09	STMND1	Common_TE:4773;Common_TE:4774;Common_TE:4775	1	3
6	left	31937500	32050000	1.31836e-14	6.8331e-08	NELFE;MIR1236;SKIV2L;DXO;STK19;C4A	Common_TE:4874;Common_TE:4875	6	2
6	right	108875000	109387500	2.3253e-10	1.38634e-10	RNU6-653P	Common_TE:5154	1	1
6	left	142462500	142712500	0.000206223	4.16042e-07	GJE1;VTA1	Common_TE:5301;Common_TE:5302	2	2
6	right	150262500	150712500	0.00244905	1.2904e-05	SSR1P1	Common_TE:5341	1	1
6	right	28812500	28987500	0.00427804	2.90209e-05	ZNF311;OR2AD1P	Common_TE:4858	2	1
6	left	27125000	27862500	0.000752075	3.96817e-06	HIST1H2BK;HIST1H2AH;MIR3143	Common_TE:4847	3	1
6	right	27125000	27862500	0.000752075	3.96817e-06	HIST1H3J;HIST1H2AM;HIST1H2BO;RNU7-26P	Common_TE:4826;Common_TE:4827	4	2
6	right	28662500	28987500	1.51348e-07	2.36642e-05	ZNF311;OR2AD1P	Common_TE:4855	2	1
6	right	27150000	27437500	0.00273824	0.002221	ZNF184	Common_TE:4827;Common_TE:4828;Common_TE:4829	1	3
6	right	7737500	8012500	7.617e-05	0.00414527	TXNDC5	Common_TE:4713	1	1
6	left	150387500	151137500	2.56478e-05	0.00134795	ULBP3	Common_TE:5344	1	1
6	left	111587500	112362500	6.69119e-05	6.54618e-05	RP11-428F8.2;KIAA1919;RP5-1112D6.4	Common_TE:5170	3	1
6	left	160937500	161787500	0.000357459	1.17098e-05	LPAL2	Common_TE:5424	1	1
6	right	5137500	6537500	7.94993e-06	1.17098e-05	CNN3P1	Common_TE:4703	1	1
13	left	111362500	111562500	1.22148e-05	1.03166e-08	CARS2;ING1	Common_TE:9635	2	1
13	right	48712500	48812500	0.000151014	0.000137518	ITM2B	Common_TE:9502	1	1
13	right	103237500	103375000	4.81911e-09	3.73581e-09	snoU13;CCDC168	Common_TE:9611	2	1
13	left	45625000	45875000	4.87623e-08	3.01769e-08	RN7SKP3	Common_TE:9495	1	1
13	right	45625000	45875000	4.87623e-08	3.01769e-08	AL138963.1	Common_TE:9491	1	1
13	right	26420833	26620833	1.05929e-07	6.54711e-12	SHISA2;LINC00415	Common_TE:9375;Common_TE:9376	2	2
13	left	30437500	30687500	4.38276e-13	2.63551e-13	UBL3;TIMM8BP1	Common_TE:9393	2	1
13	left	110962500	111062500	1.53728e-05	0.00467887	COL4A1;COL4A2	Common_TE:9630;Common_TE:9631	2	2
13	right	110962500	111062500	1.53728e-05	0.00467887	snoU13	Common_TE:9627	1	1
13	right	103237500	103500000	4.15864e-12	1.53959e-16	ERCC5	Common_TE:9611	1	1
13	left	50245833	50404166	5.48755e-05	4.24088e-05	AL135901.1	Common_TE:9513	1	1
13	right	49887500	50012500	6.26965e-07	0.000157265	CAB39L;AL136218.1;SETDB2	Common_TE:9511	3	1
13	right	21870833	22045833	0.000179658	6.11094e-07	ZDHHC20;HIST1H2BPS3	Common_TE:9361	2	1
13	right	109612500	110762500	2.2318e-10	2.89535e-10	RN7SL783P	Common_TE:9620;Common_TE:9621;Common_TE:9622	1	3
13	right	21512500	21725000	0.02667	0.000635236	SNORD27;SAP18;RN7SL80P	Common_TE:9358;Common_TE:9359	3	2
13	right	48687500	49337500	8.31274e-05	0.000107389	AL137118.1;PSME2P2	Common_TE:9502	2	1
13	right	27562500	27932500	1.35035e-09	6.5023e-10	RNU6-70P;LINC01079	Common_TE:9379	2	1
13	right	49875000	50180000	2.50869e-05	1.66229e-05	RP11-432M24.4	Common_TE:9511	1	1
13	right	44625000	45015000	3.3962e-05	8.24948e-07	RP11-71C5.2	Common_TE:9471	1	1
13	left	52165000	52305000	0.000114822	0.00100313	WDFY2;RNY1P6;RN7SL413P;ATP5F1P1	Common_TE:9532	4	1
13	left	33165000	34115000	3.04178e-06	1.2809e-06	PDS5B	Common_TE:9416	1	1
3	right	160992500	161135000	0.000538151	4.37635e-05	RP11-3P17.4;RP11-3P17.5;RP11-3P17.3	Common_TE:3037	3	1
3	right	137790500	137837500	9.45653e-12	1.63281e-14	DZIP1L;A4GNT	Common_TE:2902	2	1
3	right	184279500	184494500	2.82864e-21	2.44192e-30	RP11-329B9.1	Common_TE:3107;Common_TE:3108	1	2
3	left	134026666	134194166	4.852e-20	7.0734e-24	RP11-200A1.1	Common_TE:2894	1	1
3	right	176915000	177077500	8.90923e-06	5.36183e-09	RP11-706D8.3	Common_TE:3072	1	1
3	left	50610000	50650000	2.85982e-05	1.08455e-06	C3orf18;HEMK1	Common_TE:2661	2	1
3	left	52037500	52175000	1.5459e-05	5.65447e-07	RPL29	Common_TE:2667	1	1
3	left	183612500	183732500	0.000196438	1.17282e-05	PARL;RP11-315J22.5;MIR4448	Common_TE:3103	3	1
3	right	158447500	158507500	1.92335e-05	1.17282e-05	RP11-379F4.8;RP11-379F4.9	Common_TE:3022	2	1
3	left	138314166	138634166	0.000196438	0.000158779	CEP70;FAIM	Common_TE:2906;Common_TE:2907	2	2
3	left	194407500	194972500	0.0003537	0.00198009	LSG1;FAM43A	Common_TE:3203;Common_TE:3204	2	2
3	right	193495000	194032500	0.00248361	0.0151722	LINC00887	Common_TE:3179;Common_TE:3180	1	2
3	left	196227500	196292500	0.00131299	0.000927052	RNF168;SMCO1	Common_TE:3223	2	1
3	left	189685000	189917500	0.000279696	1.96047e-05	MTAPP2	Common_TE:3166	1	1
3	left	195347500	195445000	0.0121613	0.0155924	AC069213.1	Common_TE:3208	1	1
3	right	195347500	195445000	0.0121613	0.0155924	MUC20	Common_TE:3207	1	1
3	right	48315000	48475000	0.00104577	3.22343e-05	PLXNB1;CCDC51;TMA7;RP11-24C3.2;ATRIP	Common_TE:2639	5	1
3	right	122280000	122395000	3.77695e-08	2.21606e-08	PARP14	Common_TE:2837	1	1
3	left	133177000	133291000	6.42819e-05	8.05477e-05	BFSP2-AS1	Common_TE:2889	1	1
3	left	176775000	176915000	0.00496495	0.000173206	TBL1XR1-AS1	Common_TE:3072	1	1
3	left	52035000	52085000	0.00496495	0.000173206	RPL29	Common_TE:2665;Common_TE:2666	1	2
3	right	176765000	177080000	4.67701e-07	2.86708e-07	RP11-706D8.3	Common_TE:3069	1	1
3	left	152890000	153005000	0.00093671	0.000940724	RP11-529G21.2;RAP2B	Common_TE:2997	2	1
3	right	159335000	159525000	6.81566e-05	9.2907e-07	RNU2-31P	Common_TE:3024;Common_TE:3025	1	2
3	right	45085000	45255000	4.89068e-05	7.20879e-07	TMEM158;AC010170.1	Common_TE:2616	2	1
3	right	152880000	153315000	0.000141349	9.77398e-05	Y_RNA	Common_TE:2994	1	1
3	left	186330000	186540000	0.00553011	0.00520222	AHSG	Common_TE:3135	1	1
3	right	186330000	186540000	0.00553011	0.00520222	RP11-573D15.3;RP11-573D15.2;RP11-573D15.1	Common_TE:3132	3	1
3	right	49575000	49705000	0.000375381	9.73157e-06	APEH	Common_TE:2649	1	1
3	left	112771666	113001666	0.0025125	0.000107866	RP11-572M11.2;RP11-572M11.1	Common_TE:2814	2	1
3	left	45555000	45695000	3.3962e-05	1.75262e-05	LARS2-AS1	Common_TE:2618;Common_TE:2619;Common_TE:2620	1	3
3	left	13695000	13925000	3.3962e-05	8.24948e-07	LINC00620	Common_TE:2482;Common_TE:2483	1	2
3	left	135800000	136470000	0.00140427	0.00100313	RP11-305O4.3	Common_TE:2897	1	1
3	right	129365000	129545000	0.00339142	0.000245966	Y_RNA;RNU6-1142P	Common_TE:2877	2	1
3	right	106995000	107145000	0.000359696	0.000245966	RP11-115H18.1	Common_TE:2788	1	1
3	left	138555000	138635000	5.27647e-07	6.12557e-07	PIK3CB;EEF1A1P25	Common_TE:2906;Common_TE:2907	2	2
3	right	184285000	184435000	3.99125e-11	3.97654e-11	MAGEF1	Common_TE:3107;Common_TE:3108	1	2
3	left	194405000	194830000	1.46948e-12	9.82143e-13	LSG1;FAM43A	Common_TE:3199;Common_TE:3200;Common_TE:3201	2	3
3	left	194195000	194310000	1.46948e-12	9.82143e-13	RP11-384A12.1;LINC00884	Common_TE:3190;Common_TE:3191;Common_TE:3192	2	3
3	right	194195000	194310000	1.46948e-12	9.82143e-13	TMEM44-AS1	Common_TE:3188	1	1
3	left	193860000	194030000	0.00192972	3.59321e-05	RP11-135A1.2;HES1;RN7SL215P	Common_TE:3187	3	1
3	right	193860000	194030000	0.00192972	3.59321e-05	LINC00887	Common_TE:3185	1	1
3	right	196990000	197240000	2.05967e-06	0.000321167	RP13-616I3.1;AC128709.1	Common_TE:3227	2	1
3	right	193500000	193855000	6.42819e-05	5.25665e-07	RP11-135A1.2;HES1;RN7SL215P	Common_TE:3179;Common_TE:3180	3	2
3	left	181435000	181645000	7.14686e-05	5.86894e-09	SOX2	Common_TE:3086	1	1
3	right	185395000	185485000	7.14686e-05	6.92916e-05	MIR548AQ	Common_TE:3120	1	1
3	right	189950000	190035000	0.00128726	0.00160298	CLDN1;CLDN16	Common_TE:3167;Common_TE:3168	2	2
3	left	159545000	159595000	0.000303411	0.00038336	AC021654.1;SCHIP1	Common_TE:3033;Common_TE:3034	2	2
3	right	132258333	132361666	0.0176514	0.000793966	HSPA8P19;UBA5	Common_TE:2885;Common_TE:2886	2	2
3	left	136478333	136731666	2.88541e-05	1.46185e-09	STAG1;RP11-102M11.2	Common_TE:2901	2	1
3	right	149112500	149212500	8.74626e-08	1.1656e-07	RP11-278L15.6	Common_TE:2943;Common_TE:2944;Common_TE:2945;Common_TE:2946	1	4
3	right	15312500	15412500	1.63997e-22	1.5753e-15	HMGN2P7	Common_TE:2491	1	1
3	left	149962500	150137500	7.25444e-07	8.11322e-07	RP11-167H9.6	Common_TE:2956	1	1
3	right	149962500	150137500	7.25444e-07	8.11322e-07	TSC22D2	Common_TE:2952;Common_TE:2953;Common_TE:2954	1	3
3	right	159537500	159712500	2.44378e-05	8.8743e-10	IL12A	Common_TE:3028	1	1
3	right	182112500	182212500	9.94934e-05	0.000114183	RP11-139K4.1;RP11-139K4.2	Common_TE:3091;Common_TE:3092	2	2
3	left	156270833	156812500	2.24112e-10	1.63076e-10	SSR3	Common_TE:3013;Common_TE:3014	1	2
3	left	187462500	188012500	4.92495e-10	2.59563e-15	BCL6;RP11-211G3.2	Common_TE:3145	2	1
3	left	160812500	161137500	1.47364e-12	1.34016e-08	B3GALNT1;NMD3	Common_TE:3039	2	1
3	right	107712500	107812500	3.97179e-06	0.00182074	CD47	Common_TE:2793;Common_TE:2794	1	2
3	right	13950000	14162500	0.00103604	1.87066e-06	CHCHD4;TMEM43;RP11-434D12.1	Common_TE:2483	3	1
3	right	45087500	45537500	6.6334e-09	1.25027e-12	LARS2-AS1	Common_TE:2616	1	1
3	right	181650000	182087500	1.22148e-05	8.86432e-06	RP11-338L18.1	Common_TE:3086	1	1
3	right	176762500	177337500	1.22148e-05	8.86432e-06	RP11-114M1.2;SNORA18	Common_TE:3069	2	1
3	left	47562500	47825000	1.22148e-05	1.03166e-08	ELP6	Common_TE:2633	1	1
3	left	27512500	27712500	5.20774e-05	3.87305e-05	SLC4A7;RPS20P15	Common_TE:2532;Common_TE:2533	2	2
3	left	160425000	161137500	7.19477e-10	4.16042e-07	SNORA72	Common_TE:3039	1	1
3	right	71112500	71637500	6.26965e-07	4.16042e-07	FOXP1;FOXP1-IT1;RP11-154H23.3	Common_TE:2722;Common_TE:2723	3	2
3	right	50650000	51412500	6.26965e-07	4.16042e-07	MANF	Common_TE:2661	1	1
3	left	145787500	146300000	3.4514e-06	2.40558e-06	RP11-274H2.5;RP11-274H2.2;AC107021.1;RP11-274H2.3	Common_TE:2928	4	1
3	left	132437500	133300000	3.4514e-06	2.40558e-06	NPHP3;NPHP3-AS1	Common_TE:2889	2	1
3	left	131962500	132362500	2.15471e-06	1.55881e-06	RP11-250B16.1	Common_TE:2887	1	1
3	left	133637500	134187500	5.40638e-06	3.96817e-06	C3orf36	Common_TE:2894	1	1
3	left	45087500	45687500	0.000368743	0.000294516	RNU5B-3P	Common_TE:2618;Common_TE:2619;Common_TE:2620	1	3
3	right	189937500	190412500	0.000163994	0.000157816	RP11-95L3.2	Common_TE:3167;Common_TE:3168	1	2
3	right	186337500	186887500	0.000386793	0.000377144	RPL39L	Common_TE:3132	1	1
3	left	195412500	195687500	0.000137342	3.66446e-06	MIR570	Common_TE:3216	1	1
16	left	23195000	23445000	6.07643e-09	2.371e-11	SCNN1G	Common_TE:10623	1	1
16	right	11075000	11345000	0.00104577	3.22343e-05	HNRNPCP4;RMI2;SOCS1	Common_TE:10547	3	1
16	right	57795000	57895000	0.000141349	0.00231239	KIFC3;AC010543.1	Common_TE:10739	2	1
16	right	55795000	55865000	6.68983e-09	1.64849e-07	CES1	Common_TE:10712	1	1
16	right	19100000	19515000	0.00128672	0.00656689	RNU4-46P;CTA-363E6.7	Common_TE:10592;Common_TE:10593;Common_TE:10594	2	3
16	right	55505000	55875000	1.83727e-07	4.95833e-05	CES1	Common_TE:10711	1	1
16	left	75038333	75141666	4.67701e-07	2.86708e-07	WDR59;ZNRF1	Common_TE:10841;Common_TE:10842	2	2
16	right	75038333	75141666	4.67701e-07	2.86708e-07	RP11-252E2.1;LDHD;RP11-252E2.2	Common_TE:10840	3	1
16	left	3095000	3175000	2.87821e-05	3.59321e-05	CCDC64B;RP11-473M20.5;MMP25;RP11-473M20.7	Common_TE:10519	4	1
16	right	3095000	3175000	2.87821e-05	3.59321e-05	ZNF205-AS1;ZNF205;RP11-473M20.14;ZNF213	Common_TE:10517	4	1
16	left	57635000	57685000	1.59516e-06	0.000178279	HMGB3P32;GPR56	Common_TE:10737;Common_TE:10738	2	2
16	right	67575000	67687500	1.59585e-05	2.15009e-05	RLTPR;ACD;PARD6A;ENKD1;C16orf86	Common_TE:10796	5	1
16	left	58062500	58162500	1.13415e-09	8.8743e-10	MMP15	Common_TE:10751	1	1
16	left	53087500	53187500	0.000155547	1.45762e-08	RP11-467J12.4;CHD9	Common_TE:10704	2	1
16	right	53087500	53187500	0.000155547	1.45762e-08	RP11-295M3.2	Common_TE:10702	1	1
16	right	11225000	11337500	7.8467e-07	6.83902e-07	HNRNPCP4;RMI2;SOCS1	Common_TE:10548	3	1
16	right	67287500	67475000	0.000104477	9.83118e-05	HSD11B2;RP11-297D21.2;AC009061.1	Common_TE:10793	3	1
16	left	2075000	2187500	2.34313e-06	2.02543e-06	RN7SL219P;SLC9A3R2	Common_TE:10500;Common_TE:10501	2	2
16	right	2075000	2187500	2.34313e-06	2.02543e-06	PKD1;Y_RNA;MIR4516;MIR3180-5;RAB26	Common_TE:10499	5	1
16	left	68562500	68737500	4.91271e-05	4.41457e-05	ZFP90;RNU4-36P	Common_TE:10807	2	1
16	right	57787500	58037500	4.60737e-07	3.03149e-07	ZNF319;USB1	Common_TE:10739	2	1
16	right	11487500	11762500	0.000430956	0.0004013	SNN	Common_TE:10550	1	1
16	right	762500	1150000	0.000430956	4.60596e-11	C1QTNF8;LA16c-349E11.1;LA16c-381G6.1	Common_TE:10493	3	1
16	right	66437500	66625000	0.00190621	2.78658e-06	CMTM2;RP11-403P17.2;CMTM3	Common_TE:10774;Common_TE:10775	3	2
16	left	14387500	14600000	1.53728e-05	0.00467887	RP11-65J21.3;MIR193B	Common_TE:10562;Common_TE:10563	2	2
16	right	54312500	54962500	2.74789e-06	1.87066e-06	CRNDE;IRX5;CTD-3032H12.2;CTD-3032H12.1	Common_TE:10708	4	1
16	left	86612500	86862500	1.22148e-05	1.03166e-08	RP11-463O9.5;FOXC2;FOXL1	Common_TE:10900	3	1
16	left	83987500	84212500	1.73737e-08	1.03166e-08	OSGIN1;NECAB2	Common_TE:10872	2	1
16	left	30087500	30412500	0.0029643	8.86432e-06	PPP4C	Common_TE:10662	1	1
16	right	57337500	57562500	2.55998e-05	1.88582e-05	CCDC102A;GPR114	Common_TE:10730	2	1
16	left	18812500	18975000	0.00484698	1.88582e-05	RPS15A;RP11-1035H13.3;ARL6IP1;RP11-1035H13.2	Common_TE:10591	4	1
16	right	68562500	68862500	1.45964e-06	1.01823e-06	RP11-354M1.2;FTLP14	Common_TE:10804	2	1
16	right	31475000	31887500	0.000747514	2.40558e-06	RP11-170L3.1;RP11-170L3.2;ZNF267	Common_TE:10679	3	1
16	right	11487500	11937500	0.00427804	0.00358094	BCAR4;RSL1D1;RP11-166B2.8	Common_TE:10550	3	1
16	right	66437500	66887500	0.0050594	5.69054e-05	RP11-61A14.1;CA7	Common_TE:10774;Common_TE:10775	2	2
16	right	70187500	74350000	1.9388e-24	1.88913e-19	AC009120.3;AC009120.5	Common_TE:10821	2	1
16	right	68562500	69162500	2.58707e-05	0.00110998	CHTF8;CHTF8;CIRH1A	Common_TE:10804	3	1
16	right	57335000	57452500	1.53149e-07	1.134e-07	CCL17	Common_TE:10730	1	1
16	left	56642500	56722500	1.50557e-08	6.31487e-07	MT2A;RP11-249C24.10;MT1L	Common_TE:10719;Common_TE:10720;Common_TE:10721;Common_TE:10722	3	4
16	right	56642500	56722500	1.50557e-08	6.31487e-07	MT1X;RP11-343H19.2;DPPA2P4	Common_TE:10717	3	1
16	left	70562500	70687500	1.69691e-07	1.18996e-07	COG4;SF3B3;SNORD111B;SNORD111	Common_TE:10822	4	1
16	right	22210000	22307500	5.90397e-05	2.64445e-06	RP11-141O15.1;POLR3E	Common_TE:10614;Common_TE:10615;Common_TE:10616;Common_TE:10617	2	4
16	right	57934166	58035833	0.00459264	0.000566728	ZNF319;USB1	Common_TE:10746;Common_TE:10747	2	2
16	left	10607500	10832500	0.000686192	6.38804e-06	RP11-27M24.3	Common_TE:10543;Common_TE:10544;Common_TE:10545;Common_TE:10546	1	4
11	right	65152500	65192500	2.85982e-05	0.000410242	NEAT1	Common_TE:8381	1	1
11	right	61105000	61152500	1.64832e-07	1.50725e-07	TMEM216	Common_TE:8341	1	1
11	right	35637500	36287500	8.26301e-08	2.78322e-08	LINC00610	Common_TE:8287	1	1
11	left	130305000	130732500	1.29395e-05	4.12899e-07	ADAMTS8;ADAMTS15	Common_TE:8719	2	1
11	right	130305000	130732500	1.29395e-05	4.12899e-07	RP11-890B15.2;RP11-890B15.3	Common_TE:8713	2	1
11	left	112092500	112152500	0.000686192	5.53148e-05	MRPS36P4;RPS12P21;PTS;RPS6P16	Common_TE:8635	4	1
11	right	65142500	65282500	0.00248361	0.00198009	AP000769.8;SCYL1	Common_TE:8381	2	1
11	left	33385833	33710833	0.00131299	0.000927052	AL122015.1	Common_TE:8251;Common_TE:8252	1	2
11	left	10427500	10757500	0.00368511	0.00057101	RNU6ATAC33P	Common_TE:8176	1	1
11	left	71738333	71798333	0.000440205	1.04262e-05	RP11-849H4.4	Common_TE:8464	1	1
11	right	65125000	65275000	2.88541e-05	2.72005e-05	MALAT1;AP000769.7;AP000769.8	Common_TE:8381	3	1
11	right	64215000	64425000	0.000440205	0.000396848	AP001092.4	Common_TE:8372	1	1
11	left	34945000	35415000	0.000440205	1.96479e-07	APIP;PDHX	Common_TE:8282;Common_TE:8283	2	2
11	right	100555000	100725000	6.44047e-07	2.63093e-07	RN7SKP115	Common_TE:8569	1	1
11	left	2445000	2555000	0.00553011	0.000280079	TRPM5	Common_TE:8140	1	1
11	left	116755000	116975000	0.000967754	3.39183e-05	SIK3-IT1	Common_TE:8640	1	1
11	left	3885000	3935000	5.37649e-05	0.00074601	AC090587.5;STIM1;AC090587.4;MIR4687	Common_TE:8149;Common_TE:8150	4	2
11	right	2555000	2910000	0.000165895	4.70612e-06	CDKN1C;SLC22A18AS;SLC22A18	Common_TE:8140	3	1
11	left	58935000	59050000	0.00610601	0.000337946	DTX4	Common_TE:8334	1	1
11	left	129235000	129610000	0.000114822	6.17633e-05	BARX2	Common_TE:8703;Common_TE:8704	1	2
11	left	65478333	65588333	8.12673e-07	9.81732e-07	KAT5;RNASEH2C	Common_TE:8388	2	1
11	right	44580000	44635000	0.000429145	3.40964e-06	RP11-58K22.5;RP11-58K22.4	Common_TE:8308;Common_TE:8309	2	2
11	left	67035000	67085000	2.33362e-07	7.5351e-05	ADRBK1	Common_TE:8424	1	1
11	right	67035000	67085000	2.33362e-07	7.5351e-05	SSH3	Common_TE:8423	1	1
11	left	62191666	62308333	5.27647e-07	6.12557e-07	CTD-2531D15.4	Common_TE:8354	1	1
11	right	62191666	62308333	5.27647e-07	6.12557e-07	RP11-864I4.3;RP11-864I4.4	Common_TE:8351;Common_TE:8352	2	2
11	left	62165000	62325000	0.000520944	1.88298e-08	CTD-2531D15.5;SCGB1A1	Common_TE:8355;Common_TE:8356;Common_TE:8357	2	3
11	right	62165000	62325000	0.000520944	1.88298e-08	AHNAK;RP11-864I4.4	Common_TE:8351	2	1
11	right	66461666	66601666	0.000303411	2.06366e-08	RCE1	Common_TE:8402;Common_TE:8403	1	2
11	right	64615000	64885000	1.12313e-05	1.03942e-05	AP003068.9;TM7SF2;ZNHIT2;AP003068.12;FAU;MRPL49	Common_TE:8374;Common_TE:8375;Common_TE:8376	6	3
11	right	120045000	120095000	0.00256079	0.00312788	OAF;POU2F3	Common_TE:8658	2	1
11	left	75155000	75245000	9.97472e-07	7.30456e-07	KLHL35	Common_TE:8488	1	1
11	right	34387500	34512500	0.00084043	1.99586e-07	AL137224.1	Common_TE:8257;Common_TE:8258;Common_TE:8259	1	3
11	left	60704166	60895833	1.29798e-08	1.45998e-08	RP11-881M11.4;TMEM132A	Common_TE:8340	2	1
11	left	35637500	35825000	9.47831e-06	2.17211e-10	FJX1	Common_TE:8288;Common_TE:8289;Common_TE:8290	1	3
11	right	35637500	35825000	9.47831e-06	2.17211e-10	RP11-698N11.4	Common_TE:8287	1	1
11	right	85775000	85900000	8.4434e-08	6.79675e-08	RP11-12D16.2;FNTAL1	Common_TE:8525	2	1
11	right	35837500	36287500	5.84885e-11	3.36216e-11	LINC00610	Common_TE:8291	1	1
11	left	61237500	61512500	1.24863e-06	8.24096e-11	PPP1R32	Common_TE:8343;Common_TE:8344	1	2
11	left	126187500	126287500	4.4126e-06	3.80733e-06	RP11-712L6.5;DCPS	Common_TE:8688	2	1
11	left	65487500	65762500	4.49944e-09	1.32412e-05	KAT5;RNASEH2C;KRT8P26	Common_TE:8390	3	1
11	right	2212500	2312500	2.28158e-08	8.89013e-13	C11orf21;TSPAN32	Common_TE:8138	2	1
11	left	82625000	82787500	1.05929e-07	6.61434e-08	C11orf82	Common_TE:8520	1	1
11	left	124537500	124637500	2.20773e-07	0.00023709	SPA17	Common_TE:8681;Common_TE:8682	1	2
11	left	27387500	27487500	2.20773e-07	1.43018e-07	CCDC34	Common_TE:8234	1	1
11	right	9787500	9987500	1.24303e-06	5.51182e-10	RP11-1H15.1	Common_TE:8169;Common_TE:8170;Common_TE:8171	1	3
11	right	1712500	1862500	0.00103604	1.87066e-06	SYT8;TNNI2;LSP1	Common_TE:8133	3	1
11	right	58437500	58837500	5.20774e-05	3.87305e-05	RP11-142C4.6	Common_TE:8331;Common_TE:8332	1	2
11	right	4212500	4537500	1.10461e-07	4.3428e-11	OR52M2P	Common_TE:8151	1	1
11	left	9787500	10350000	1.6113e-08	1.08612e-08	RP11-540A21.2;SBF2-AS1	Common_TE:8173	2	1
11	left	20150000	20375000	1.20858e-07	1.43395e-10	NAV2-AS1	Common_TE:8228	1	1
11	right	126312500	126862500	8.44789e-05	2.24288e-07	KIRREL3;MIR3167;RP11-688I9.2;KIRREL3-AS3;AP002833.1	Common_TE:8688	5	1
11	left	101737500	101887500	8.44789e-05	2.24288e-07	TRPC6	Common_TE:8572;Common_TE:8573	1	2
11	right	121537500	121962500	5.40638e-06	3.96817e-06	MIR125B1	Common_TE:8670	1	1
11	right	10000000	10337500	5.40638e-06	3.96817e-06	RP11-351I24.1;ADM;AMPD3	Common_TE:8172	3	1
11	right	112175000	112437500	0.00904143	0.00012901	RP11-65M17.1	Common_TE:8635	1	1
11	right	69512500	70037500	6.69119e-05	6.54618e-05	ANO1-AS1;FADD	Common_TE:8448	2	1
19	right	46585000	46767500	1.5459e-05	1.16686e-05	IGFL1P2	Common_TE:12209;Common_TE:12210	1	2
19	right	40652500	40727500	5.90397e-05	4.37635e-05	TTC9B;CNTD2	Common_TE:12124	2	1
19	right	39612500	39817500	1.29395e-05	6.38804e-06	LRFN1;CTC-246B18.8	Common_TE:12121	2	1
19	left	33792500	33870000	0.0127571	0.0151722	CTD-2540B15.11;CEBPA;AC008738.1;CTD-2540B15.7;CEBPA-AS1;CEBPA-AS1;CTD-2540B15.9	Common_TE:12087	7	1
19	left	13087500	13372500	1.52039e-05	2.18196e-05	DAND5	Common_TE:12003;Common_TE:12004	1	2
19	right	36617500	36660000	0.0207986	0.0187297	AC002984.2	Common_TE:12098;Common_TE:12099;Common_TE:12100	1	3
19	right	10692500	10757500	5.33691e-05	5.5125e-05	AC011475.1;ILF3-AS1;ILF3	Common_TE:11982	3	1
19	right	47287500	47335000	3.95247e-06	8.95846e-05	CTB-147N14.4	Common_TE:12217	1	1
19	left	44250000	44292500	0.000168805	0.000154526	SMG9	Common_TE:12173;Common_TE:12174	1	2
19	right	925833	980833	0.000168805	0.000154526	WDR18	Common_TE:11882	1	1
19	left	46532500	46577500	0.000268832	1.74187e-05	MIR769;PGLYRP1;CTC-344H19.4	Common_TE:12209;Common_TE:12210	3	2
19	right	50871666	50968333	0.000303411	3.90477e-06	FAM71E1;EMC10	Common_TE:12254	2	1
19	right	13090000	13205000	1.21446e-05	1.52951e-05	LYL1	Common_TE:11999	1	1
19	right	49288333	49341666	1.80285e-10	2.53005e-10	HSD17B14	Common_TE:12244;Common_TE:12245	1	2
19	right	2472500	2615000	8.67438e-10	2.61418e-13	CTC-265F19.2	Common_TE:11908	1	1
19	left	45225000	45275000	1.50915e-08	2.05419e-08	CTB-171A8.1;snoZ6	Common_TE:12182	2	1
19	right	45225000	45275000	1.50915e-08	2.05419e-08	SNORA70;AC092066.6;CBLC	Common_TE:12177;Common_TE:12178	3	2
19	right	19645000	19750000	4.92653e-06	1.88298e-08	LPAR2;GMIP	Common_TE:12079	2	1
19	left	42635000	42685000	3.32683e-05	3.90021e-05	CTC-378H22.1;MIR4323;SNORD112	Common_TE:12145	3	1
19	left	13891666	13968333	0.00192972	0.0518558	CTB-5E10.3;C19orf53;AC008686.1;ZSWIM4	Common_TE:12013;Common_TE:12014	4	2
19	right	13891666	13968333	0.00192972	0.0518558	NANOS3	Common_TE:12008;Common_TE:12009	1	2
19	left	3370000	3435000	2.87821e-05	0.00238492	NFIC	Common_TE:11915;Common_TE:11916	1	2
19	left	47365000	47495000	6.42819e-05	8.05477e-05	AP2S1	Common_TE:12219	1	1
19	right	56025000	56130000	0.000140797	0.000178279	ZNF865;ZNF784	Common_TE:12268	2	1
19	left	4570000	4635000	0.000140797	0.000178279	SEMA6B	Common_TE:11928	1	1
19	right	4570000	4635000	0.000140797	0.000178279	CTB-50L17.2;TNFAIP8L1	Common_TE:11924;Common_TE:11925	2	2
19	left	48015000	48105000	0.000303411	0.00038336	NAPA	Common_TE:12231;Common_TE:12232	1	2
19	left	49005000	49088333	7.14686e-05	6.92916e-05	LMTK3;CTC-273B12.10	Common_TE:12240	2	1
19	left	44665000	44715000	7.14686e-05	6.92916e-05	ZNF226	Common_TE:12175	1	1
19	right	18225000	18365000	9.97472e-07	7.30456e-07	PDE4C	Common_TE:12064;Common_TE:12065;Common_TE:12066	1	3
19	left	39035000	39120000	0.00413161	0.000151606	AC067969.2	Common_TE:12110;Common_TE:12111	1	2
19	right	39035000	39120000	0.00413161	0.000151606	MAP4K1;EIF3K	Common_TE:12108;Common_TE:12109	2	2
19	right	47525000	47625000	1.64863e-05	1.04262e-05	ZC3H4;SAE1	Common_TE:12220;Common_TE:12221;Common_TE:12222	2	3
19	right	15745000	15925000	0.000440205	1.04262e-05	OR10H1;ZNF861P;UCA1	Common_TE:12034	3	1
19	right	8945000	9185000	0.000485892	0.000337946	OR1M4P	Common_TE:11973	1	1
19	right	46037500	46137500	8.59351e-11	9.61966e-11	EML2;MIR330;AC006132.1	Common_TE:12194;Common_TE:12195	3	2
19	left	19500000	19600000	3.53068e-17	3.70411e-17	GATAD2A;CTB-184G21.3	Common_TE:12078	2	1
19	right	13995833	14162500	2.49422e-05	1.15547e-16	PALM3	Common_TE:12015;Common_TE:12016	1	2
19	right	2962500	3106250	1.4776e-13	1.01807e-13	GNA11;AC005262.3	Common_TE:11912	2	1
19	left	775000	912500	3.23406e-13	8.56841e-08	AC006273.4;AC006273.5;AC006273.7	Common_TE:11881	3	1
19	left	13262500	13362500	7.25444e-07	8.11322e-07	CTC-250I14.3;STX10;IER2;CTC-250I14.6;CTC-250I14.1	Common_TE:12003;Common_TE:12004	5	2
19	right	15550000	15662500	9.94934e-05	0.000114183	CYP4F23P	Common_TE:12032;Common_TE:12033	1	2
19	left	45687500	45837500	1.33306e-05	1.23863e-05	TRAPPC6A;BLOC1S3;AC005779.2;AC005779.1;AC006126.3	Common_TE:12187	5	1
19	left	4837500	5037500	1.00359e-08	1.2923e-13	TICAM1;CTC-518P12.6	Common_TE:11934	2	1
19	left	1537500	1662500	0.000169811	0.000159611	PLK5	Common_TE:11894;Common_TE:11895	1	2
19	left	15729166	16279166	2.32965e-14	1.31335e-14	AD000091.3;RPL23AP2;AD000091.2;CYP4F8	Common_TE:12037;Common_TE:12038	4	2
19	left	38887500	39137500	4.60737e-07	3.03149e-07	GGN;AC005789.9;SPRED3;AC005789.11;FAM98C	Common_TE:12110;Common_TE:12111;Common_TE:12112	5	3
19	right	46787500	47012500	1.3735e-09	2.78658e-06	PNMAL2;AC011484.1	Common_TE:12211	2	1
19	right	50862500	51287500	2.05253e-08	2.58697e-12	GPR32;CTD-2568A17.1;ACPT;CTD-2568A17.8;SNORD88B	Common_TE:12254	5	1
19	right	39025000	39412500	0.000336188	0.00026838	CTC-360G5.1;MRPS12	Common_TE:12108	2	1
19	right	56587500	56850000	1.24303e-06	8.39159e-07	AC006116.14;AC006116.13;AC006116.15	Common_TE:12272	3	1
19	right	10037500	10362500	1.73737e-08	1.03166e-08	MRPL4;CTD-2369P2.4	Common_TE:11977	2	1
19	right	41162500	41650000	4.3824e-08	3.02532e-08	CYP2T3P	Common_TE:12131;Common_TE:12132;Common_TE:12133	1	3
19	left	15987500	16287500	0.000179658	0.000136191	AC004791.2;CYP4F36P	Common_TE:12037;Common_TE:12038	2	2
19	left	13987500	14612500	0.000386793	0.000377144	NANOS3;MIR181C;MIR181D	Common_TE:12021	3	1
19	right	13987500	14612500	0.000386793	0.000377144	GIPC1;AC012318.3	Common_TE:12014;Common_TE:12015;Common_TE:12016	2	3
8	right	28480000	28645000	0.000375381	0.000280079	RP11-662B19.2	Common_TE:6395;Common_TE:6396;Common_TE:6397	1	3
8	right	124475000	124775000	0.0116285	0.00074601	FAM91A1	Common_TE:6712	1	1
8	right	66955000	67335000	0.0025125	0.000107866	RP11-346I3.4;RRS1;ADHFE1	Common_TE:6518	3	1
8	right	29190000	29910000	0.000485892	1.75262e-05	RNU6-1218P	Common_TE:6403	1	1
8	left	101575000	101845000	0.00140427	6.17633e-05	ANKRD46;GAPDHP62	Common_TE:6644	2	1
8	right	127890000	128745000	0.00381588	0.0028089	CASC11;MYC	Common_TE:6747;Common_TE:6748	2	2
8	left	90265000	90635000	0.00381588	0.00022134	RP11-255L13.1	Common_TE:6592	1	1
8	left	101158333	101551666	0.00339142	0.000245966	RGS22;FBXO43;POLR2K;SPAG1;Y_RNA	Common_TE:6641	5	1
8	right	126140000	126445000	4.26778e-06	2.06366e-08	TRIB1;RN7SL590P	Common_TE:6725;Common_TE:6726;Common_TE:6727	2	3
8	left	126445000	126655000	7.98599e-10	5.83793e-10	TRIB1;RN7SL590P	Common_TE:6739;Common_TE:6740	2	2
8	left	101475000	101525000	0.000783457	0.00101077	KB-1615E4.2	Common_TE:6640	1	1
8	left	145695000	145745000	0.00388392	7.67564e-05	CYHR1;CTD-2517M22.16;KIFC2;FOXH1;PPP1R16A	Common_TE:6837	5	1
8	right	145695000	145745000	0.00388392	7.67564e-05	CTD-2517M22.14;MFSD3;RECQL4;CTD-2517M22.17;LRRC14;LRRC24;C8orf82	Common_TE:6836	7	1
8	right	37415000	37555000	6.42819e-05	8.05477e-05	ZNF703	Common_TE:6432	1	1
8	left	143755000	143805000	0.000303411	0.00038336	JRK;PSCA	Common_TE:6816	2	1
8	right	126235000	126445000	9.66574e-08	6.8417e-08	TRIB1;RN7SL590P	Common_TE:6730;Common_TE:6731	2	2
8	left	17595000	17655000	2.88541e-05	2.72005e-05	RNA5SP256	Common_TE:6298;Common_TE:6299	1	2
8	left	81165000	81495000	3.77695e-08	1.60017e-10	MIR5708;RP11-941H19.1;RP11-941H19.3	Common_TE:6557	3	1
8	right	81165000	81495000	3.77695e-08	1.60017e-10	RP11-48B3.2;RNU2-71P;SLC25A51P3	Common_TE:6555;Common_TE:6556	3	2
8	left	22287500	22422500	0.000176866	2.37268e-06	RNU6-336P;PPP3CC	Common_TE:6334	2	1
8	left	119130000	119425000	0.00017566	3.22143e-06	EXT1	Common_TE:6686	1	1
8	right	101296875	101518750	5.92851e-19	5.61782e-19	KB-1615E4.3	Common_TE:6631	1	1
8	right	101737500	101837500	1.51652e-05	4.41016e-10	RNU4-83P	Common_TE:6642	1	1
8	right	142212500	142362500	9.94934e-05	0.000114183	CTD-3064M3.1;CTD-3064M3.3;GPR20	Common_TE:6810	3	1
8	right	48437500	48637500	6.50396e-08	5.5311e-08	CEBPD	Common_TE:6466	1	1
8	right	87129166	87354166	3.79856e-12	2.65172e-12	CTD-2284J15.1;WWP1	Common_TE:6570;Common_TE:6571	2	2
8	right	67387500	67512500	1.506e-05	2.62056e-09	MYBL1	Common_TE:6521;Common_TE:6522;Common_TE:6523;Common_TE:6524	1	4
8	left	38037500	38250000	2.28158e-08	1.34016e-08	LSM1;RP11-90P5.7;BAG4	Common_TE:6438	3	1
8	right	27187500	27462500	1.47364e-12	8.89013e-13	CLU	Common_TE:6373;Common_TE:6374	1	2
8	right	95000000	95362500	2.20773e-07	1.7479e-11	RPS4XP10	Common_TE:6602	1	1
8	right	98754166	99054166	1.97628e-06	1.35214e-06	RPL30;KB-1208A12.3;SNORA72;RNU6-703P	Common_TE:6620	4	1
8	left	101162500	101287500	0.0163698	7.90564e-05	FBXO43;POLR2K;SPAG1;Y_RNA	Common_TE:6630;Common_TE:6631	4	2
8	right	49445833	49829166	0.000336188	3.7389e-07	RP11-22C8.1;SNAI2	Common_TE:6474	2	1
8	left	123687500	124075000	0.0677604	0.000863384	snoU13	Common_TE:6711	1	1
8	right	101862500	102312500	0.00484698	2.65234e-08	KB-1410C5.3;RNU7-67P	Common_TE:6644	2	1
8	left	94725000	94962500	2.55998e-05	1.88582e-05	LINC00535;FAM92A1;CTD-2006H14.2;RP11-10N23.2	Common_TE:6600;Common_TE:6601	4	2
8	right	127887500	128412500	3.4514e-06	2.40558e-06	POU5F1B	Common_TE:6747;Common_TE:6748	1	2
8	right	80987500	81487500	8.0279e-06	1.08612e-08	RP11-48B3.2;RNU2-71P	Common_TE:6554	2	1
8	right	41562500	42012500	0.00137446	5.66942e-06	RP11-589C21.5;AP3M2	Common_TE:6449;Common_TE:6450	2	2
8	left	81537500	82137500	5.40638e-06	1.68373e-08	RN7SL107P	Common_TE:6564	1	1
8	right	126725000	127812500	0.0421816	0.000385958	RP11-351C8.1	Common_TE:6743	1	1
8	right	10447500	10687500	7.56647e-07	1.16686e-05	SOX7;SOX7;PINX1;RP11-177H2.2	Common_TE:6282;Common_TE:6283	4	2
8	right	38270000	38575000	0.000196438	1.17282e-05	RP11-495O10.1;TACC1	Common_TE:6438	2	1
8	right	28225000	28275000	1.92335e-05	0.000158779	ZNF395;RP11-181B11.1;RNU6-178P	Common_TE:6386;Common_TE:6387;Common_TE:6388;Common_TE:6389;Common_TE:6390	3	5
8	right	80985833	81142500	0.00459264	5.53148e-05	TPD52;MIR5708	Common_TE:6554	2	1
8	left	133887500	134217500	0.00248361	0.000258244	TG	Common_TE:6797	1	1
8	left	128415000	128747500	0.00131299	0.000927052	POU5F1B	Common_TE:6764	1	1
8	right	128415000	128747500	0.00131299	0.000927052	CASC11;MYC	Common_TE:6752;Common_TE:6753	2	2
8	left	37637500	37772500	0.00131299	0.000927052	GPR124	Common_TE:6434	1	1
8	right	37637500	37772500	0.00131299	0.000927052	RN7SL709P	Common_TE:6433	1	1
8	right	22530000	22767500	1.5459e-05	1.16686e-05	RP11-87E22.1	Common_TE:6337	1	1
8	right	49231500	49839500	8.48828e-13	6.22907e-13	RP11-22C8.1;SNAI2	Common_TE:6469;Common_TE:6470	2	2
8	left	145062500	145145000	1.53149e-07	4.04146e-06	PLEC;GRINA	Common_TE:6831	2	1
8	right	145062500	145145000	1.53149e-07	4.04146e-06	CTD-3065J16.9;EXOSC4;GPAA1;CYC1;MAF1	Common_TE:6830	5	1
8	left	141477500	141647500	1.25497e-08	2.76653e-10	TRAPPC9	Common_TE:6807	1	1
8	right	141477500	141647500	1.25497e-08	2.76653e-10	AGO2	Common_TE:6803	1	1
14	left	77425000	77475000	7.14686e-05	0.00312788	RP11-7F17.7;RN7SL356P;RP11-7F17.1	Common_TE:9918;Common_TE:9919	3	2
14	left	68715000	69285000	0.000141349	2.73247e-06	RN7SL108P	Common_TE:9874;Common_TE:9875;Common_TE:9876	1	3
14	left	75600000	75765000	0.0116285	3.39183e-05	NEK9;RP11-950C14.7	Common_TE:9913	2	1
14	right	93420000	93605000	0.000165895	0.000107866	RP11-371E8.2	Common_TE:9972	1	1
14	left	50785000	50995000	0.00140427	6.17633e-05	L2HGDH;ATP5S;RP11-247L20.4	Common_TE:9768	3	1
14	right	50785000	50995000	0.00140427	6.17633e-05	ATL1	Common_TE:9765	1	1
14	right	65640000	65875000	0.0576033	0.000716058	FUT8	Common_TE:9858;Common_TE:9859	1	2
14	left	81738333	81928333	1.64863e-05	1.96479e-07	UNGP3	Common_TE:9937	1	1
14	left	77420000	77495000	1.12313e-05	0.000793966	RP11-7F17.7;RN7SL356P	Common_TE:9920	2	1
14	left	77345000	77541666	0.00413161	0.000151606	RP11-488C13.1;RN7SKP17	Common_TE:9921;Common_TE:9922	2	2
14	left	23455000	23525000	0.000140797	1.42636e-06	RP11-298I3.5;AJUBA;RP11-298I3.4	Common_TE:9692	3	1
14	left	99985000	100085000	9.66574e-08	6.8417e-08	RP11-688G15.3	Common_TE:10000	1	1
14	left	102995000	103055000	0.00017566	3.22143e-06	MIR4309	Common_TE:10024;Common_TE:10025	1	2
14	right	102995000	103055000	0.00017566	3.22143e-06	RN7SL546P;RCOR1	Common_TE:10021;Common_TE:10022	2	2
14	left	61775000	61900000	0.000273317	6.79675e-08	RP11-902B17.1	Common_TE:9829	1	1
14	left	104262500	104387500	4.49944e-09	2.62056e-09	SNORD51	Common_TE:10044	1	1
14	left	103550000	103762500	0.000258072	0.00023709	RP11-736N17.8	Common_TE:10035	1	1
14	right	103550000	103762500	0.000258072	0.00023709	RP11-45P15.2	Common_TE:10033	1	1
14	left	77612500	77787500	2.89826e-05	2.1824e-05	ZDHHC22;AC007375.1	Common_TE:9924	2	1
14	right	76175000	76437500	2.05253e-08	1.28259e-08	TGFB3;RP11-270M14.5	Common_TE:9915	2	1
14	left	51037500	51237500	2.55996e-07	6.68216e-11	MAP4K5;SNRPGP1	Common_TE:9773	2	1
14	right	21700000	21850000	1.08653e-10	1.6459e-07	SUPT16H;RP11-524O1.4;SNORD9	Common_TE:9671	3	1
14	left	59662500	59762500	0.000597635	0.000483261	CTD-2315A10.1;DAAM1	Common_TE:9820	2	1
14	left	23037500	23337500	8.82736e-10	5.51182e-10	AE000662.93;AE000662.92	Common_TE:9690	2	1
14	right	23037500	23337500	8.82736e-10	5.51182e-10	Y_RNA;LRP10;REM2	Common_TE:9680;Common_TE:9681	3	2
14	right	102437500	102537500	0.00484698	0.00422379	RP11-1017G21.4;RN7SL472P	Common_TE:10016;Common_TE:10017;Common_TE:10018	2	3
14	left	81462500	81637500	8.0279e-06	5.66942e-06	RP11-114N19.2;RPL17P3;RP11-114N19.5	Common_TE:9933	3	1
14	left	70052500	70192500	0.000730123	2.58123e-06	CCDC177;CCDC177	Common_TE:9879;Common_TE:9880	2	2
14	right	23590000	23655000	5.90397e-05	4.37635e-05	SLC7A8;C14orf164	Common_TE:9693	2	1
20	left	46415000	46820000	9.61313e-06	0.000407564	SULF2	Common_TE:12507	1	1
20	left	43945000	44070000	4.26778e-06	2.06366e-08	MATN4;RBPJL	Common_TE:12486	2	1
20	left	4091666	4151666	5.33048e-09	7.46102e-09	SMOX	Common_TE:12314;Common_TE:12315	1	2
20	right	36040000	36155000	3.32683e-05	3.90021e-05	BLCAP;NNAT;PPIAP3	Common_TE:12439	3	1
20	left	35925000	35975000	0.00191841	0.00352052	MANBAL	Common_TE:12433;Common_TE:12434	1	2
20	left	37555000	37675000	6.2728e-05	3.93548e-07	FAM83D	Common_TE:12451	1	1
20	left	23425000	23590000	1.20825e-11	9.21321e-12	CSTL1;CST11;Y_RNA	Common_TE:12403	3	1
20	right	10535000	10640000	0.000128035	9.81732e-07	JAG1;JAG1;RP11-103J8.1	Common_TE:12349	3	1
20	left	3995000	4060000	0.00605135	0.00766202	RNF24;FTLP3	Common_TE:12309	2	1
20	right	43995000	44050000	0.0176514	0.0223143	TP53TG5;PIGT	Common_TE:12485	2	1
20	left	46415000	47235000	9.61313e-06	7.41716e-06	SULF2	Common_TE:12510	1	1
20	right	49410000	49545000	0.00093671	2.12799e-05	ADNP;PSMD10P1;RP5-914P20.5;AL034553.1	Common_TE:12540	4	1
20	right	19765000	19985000	0.00093671	2.12799e-05	NAA20	Common_TE:12386	1	1
20	left	58525000	58630000	0.00199881	5.80086e-05	PPP1R3D;CDH26	Common_TE:12586;Common_TE:12587	2	2
20	right	42845000	43015000	0.00017566	3.22143e-06	RP5-881L22.4;RP5-881L22.6	Common_TE:12468;Common_TE:12469	2	2
20	left	36688333	36851666	0.00833666	0.000396848	Y_RNA	Common_TE:12443;Common_TE:12444;Common_TE:12445	1	3
20	left	22675000	23325000	0.00104577	7.20879e-07	RP11-359G22.2	Common_TE:12399	1	1
20	right	42845000	43105000	0.00610601	0.00501044	C20orf62;RPL37AP1;TTPAL	Common_TE:12468;Common_TE:12469	3	2
20	left	46125000	46237500	1.39524e-06	1.24769e-06	RNU6-497P;RNU6-563P;NCOA3	Common_TE:12503	3	1
20	right	44612500	44712500	0.000190618	8.05447e-09	NCOA5	Common_TE:12490	1	1
20	left	10662500	10937500	9.94934e-05	7.38161e-09	JAG1;RP11-103J8.1	Common_TE:12357	2	1
20	left	32912500	33112500	0.000155547	1.45762e-08	AHCY	Common_TE:12419	1	1
20	right	34320833	34470833	1.33306e-05	1.23863e-05	HIGD1AP16;RNU4-40P	Common_TE:12428	2	1
20	left	62175000	62500000	4.4126e-06	3.80733e-06	PTK6;SRMS;C20orf195	Common_TE:12600	3	1
20	left	9962500	10400000	0.00304695	5.68538e-06	RP5-839B4.8;ANKEF1	Common_TE:12346;Common_TE:12347	2	2
20	left	4600000	4937500	1.34958e-12	5.30521e-09	RPS4XP2	Common_TE:12328	1	1
20	left	48587500	48787500	2.89826e-05	1.28259e-08	KRT18P4;RNU6-147P;SNAI1	Common_TE:12521;Common_TE:12522;Common_TE:12523;Common_TE:12524;Common_TE:12525	3	5
20	right	45900000	46262500	5.79895e-06	3.99321e-09	RP5-1049G16.4	Common_TE:12493	1	1
20	right	56812500	57250000	0.00484698	2.65234e-08	NPEPL1	Common_TE:12577;Common_TE:12578	1	2
20	left	42837500	43237500	1.81538e-05	1.2904e-05	OSER1;OSER1-AS1	Common_TE:12473	2	1
20	right	42837500	43237500	1.81538e-05	1.2904e-05	Z97053.1	Common_TE:12468;Common_TE:12469	1	2
20	right	4587500	5087500	8.44789e-05	6.3811e-05	RNA5SP474;TMEM230;Y_RNA;SNORA26	Common_TE:12320;Common_TE:12321;Common_TE:12322	4	3
20	left	9962500	11537500	1.36259e-06	0.00012901	RP5-839B4.8;ANKEF1	Common_TE:12365	2	1
20	right	17487500	18262500	0.000783123	0.000635236	ZNF133;RN7SKP74	Common_TE:12376	2	1
20	left	43312500	43362500	8.90923e-06	8.30756e-06	RP11-445H22.3	Common_TE:12480;Common_TE:12481;Common_TE:12482	1	3
20	right	43312500	43362500	8.90923e-06	8.30756e-06	RP11-445H22.4;KCNK15	Common_TE:12474;Common_TE:12475;Common_TE:12476;Common_TE:12477;Common_TE:12478	2	5
20	right	4590000	4702500	5.66438e-12	5.33445e-14	PRND;RP5-1068H6.1	Common_TE:12321;Common_TE:12322	2	2
20	left	30152500	30197500	3.5421e-08	3.21353e-08	HM13-IT1;HM13-AS1	Common_TE:12413	2	1
20	right	43314166	43495833	4.26349e-07	1.7891e-07	RN7SL31P	Common_TE:12474;Common_TE:12475;Common_TE:12476;Common_TE:12477;Common_TE:12478	1	5
20	left	32047500	32242500	0.000538151	4.37635e-05	RN7SL511P	Common_TE:12417	1	1
20	left	10645000	11255000	1.92335e-05	0.000158779	JAG1;RP11-103J8.1	Common_TE:12361	2	1
20	left	48732500	48785000	0.000686192	0.000566728	UBE2V1	Common_TE:12521;Common_TE:12522;Common_TE:12523;Common_TE:12524;Common_TE:12525	1	5
20	left	46307500	47242500	0.000279696	1.96047e-05	CTD-2653D5.1	Common_TE:12510	1	1
17	right	8315000	8650000	4.67701e-07	2.86708e-07	CCDC42;SPDYE4	Common_TE:10997	2	1
17	right	73425000	73505000	0.00128726	0.00160298	AC100787.1;CASKIN2;TSEN54	Common_TE:11472	3	1
17	left	46155000	46205000	7.14686e-05	6.92916e-05	RNU6-1201P	Common_TE:11283	1	1
17	left	45310000	45395000	2.68318e-05	2.12799e-05	snoU13	Common_TE:11267;Common_TE:11268	1	2
17	right	45310000	45395000	2.68318e-05	2.12799e-05	RP11-290H9.4;EFCAB13	Common_TE:11265;Common_TE:11266	2	2
17	right	6375000	6545000	0.00093671	2.12799e-05	KIAA0753;TXNDC17;MED31;C17orf100;AC004706.1;CTC-281F24.1;MIR4520A	Common_TE:10977	7	1
17	right	76725000	76775000	0.00413161	0.00432172	CYTH1	Common_TE:11516	1	1
17	right	40475000	40675000	0.00017566	0.000151606	RP11-400F19.18;MIR5010;AC067852.1;PTP4A2P1;NAGLU;RP11-400F19.8	Common_TE:11205;Common_TE:11206;Common_TE:11207	6	3
17	left	74005000	74275000	0.000440205	0.000396848	CDK3	Common_TE:11477	1	1
17	right	42290000	42405000	0.0161849	0.000971389	AC003102.3;SLC25A39;RP5-1067M6.3	Common_TE:11230	3	1
17	right	29881666	30178333	0.0161849	0.000971389	COPRS	Common_TE:11108	1	1
17	left	76285000	76420000	0.002463	0.00231239	RP11-219G17.4	Common_TE:11514	1	1
17	right	4470000	4525000	0.002463	0.00231239	RP11-141J13.5;RNU6-955P	Common_TE:10965	2	1
17	left	45920000	46095000	0.0116285	0.00074601	MRPL10;LRRC46;SCRN2;SP6	Common_TE:11279;Common_TE:11280;Common_TE:11281	4	3
17	left	66465000	66755000	0.00140427	6.17633e-05	WIPI1	Common_TE:11425	1	1
17	right	19421666	19668333	0.00119704	0.000716058	AC005722.4	Common_TE:11051	1	1
17	right	39700000	39805000	1.5215e-05	5.49803e-08	KRT42P	Common_TE:11186;Common_TE:11187;Common_TE:11188	1	3
17	right	46105000	46155000	5.27647e-07	6.12557e-07	RNU6-1201P	Common_TE:11280;Common_TE:11281	1	2
17	right	40477500	40550000	2.24232e-09	5.21691e-13	STAT3;AC107993.1	Common_TE:11205;Common_TE:11206;Common_TE:11207	2	3
17	right	36720000	36825000	8.12673e-07	9.81732e-07	C17orf96	Common_TE:11148;Common_TE:11149	1	2
17	left	48295000	48345000	6.2728e-05	0.00494257	RP11-893F2.5;RP11-893F2.15;RP11-893F2.6	Common_TE:11305	3	1
17	right	48295000	48345000	6.2728e-05	0.00494257	TMEM92	Common_TE:11304	1	1
17	left	73320000	73400000	2.52682e-09	9.81732e-07	AC011933.1;AC011933.2	Common_TE:11471	2	1
17	left	37705000	37771666	2.05967e-06	2.53891e-06	RNU6-233P	Common_TE:11156	1	1
17	left	36505000	36565000	0.000621886	1.03942e-05	GPR179;SOCS7	Common_TE:11146	2	1
17	left	47515000	47635000	1.59516e-06	6.24133e-09	AC004797.1	Common_TE:11295;Common_TE:11296;Common_TE:11297;Common_TE:11298	1	4
17	left	33645000	33865000	5.7138e-07	5.25665e-07	RP11-47L3.1	Common_TE:11131	1	1
17	right	6955000	7037500	0.00101751	1.52951e-05	RPL7AP64	Common_TE:10982	1	1
17	left	46105000	46205000	6.94014e-10	4.78838e-10	COPZ2;MIR152	Common_TE:11283	2	1
17	left	76355000	76415000	0.0035232	0.00439208	SOCS3;RP11-806H10.4;RN7SL236P	Common_TE:11514	3	1
17	left	79385000	79450000	0.0105102	0.0133591	RP11-1055B8.7;MIR4740	Common_TE:11532	2	1
17	left	37225000	37305000	0.00128726	2.72005e-05	CTD-2206N4.4;AC091178.1	Common_TE:11152	2	1
17	right	7637500	7900000	1.79835e-15	1.63076e-10	GUCY2D	Common_TE:10986;Common_TE:10987;Common_TE:10988	1	3
17	right	27077500	27217500	2.24652e-11	2.42241e-11	FLOT2;RP11-20B24.7;RP11-20B24.4;DHRS13	Common_TE:11084	4	1
17	left	76537500	76687500	1.93838e-09	0.00039916	RN7SL454P	Common_TE:11515	1	1
17	left	37787500	37900000	6.19958e-09	9.51629e-09	AC087491.2;PPP1R1B;STARD3	Common_TE:11157;Common_TE:11158	3	2
17	right	37787500	37900000	6.19958e-09	9.51629e-09	MIEN1;GRB7	Common_TE:11156	2	1
17	right	48604166	48770833	8.28022e-15	8.98756e-15	ANKRD40;RP11-294J22.6;Y_RNA	Common_TE:11310;Common_TE:11311	3	2
17	left	40737500	40837500	2.40016e-07	3.21974e-07	PSMC3IP	Common_TE:11221	1	1
17	right	40737500	40837500	2.40016e-07	3.21974e-07	PLEKHH3;CCR10;CTD-3193K9.4;CNTNAP1;CTD-3193K9.3	Common_TE:11217	5	1
17	left	46562500	46662500	0.000125442	4.27513e-09	Y_RNA	Common_TE:11285	1	1
17	right	46562500	46662500	0.000125442	4.27513e-09	HOXB4;MIR10A;HOXB5	Common_TE:11284	3	1
17	right	37925000	38087500	4.24014e-08	4.7988e-08	GSDMB;ORMDL3;RP11-387H17.4;LRRC3C	Common_TE:11158;Common_TE:11159;Common_TE:11160	4	3
17	right	77775000	77962500	2.3846e-07	1.09011e-12	CTD-2529O21.1	Common_TE:11520;Common_TE:11521	1	2
17	right	28000000	28100000	6.827e-13	5.5311e-08	RP11-82O19.1;RP11-82O19.2;SNORA70	Common_TE:11093	3	1
17	left	39487500	39662500	0.000558361	0.000641307	TBC1D3P7;AC003958.6	Common_TE:11182;Common_TE:11183;Common_TE:11184	2	3
17	right	39487500	39662500	0.000558361	0.000641307	KRT36;KRT13;AC019349.5	Common_TE:11174;Common_TE:11175;Common_TE:11176;Common_TE:11177;Common_TE:11178	3	5
17	right	7987500	8212500	0.00186615	6.83902e-07	SLC25A35;RP11-849F2.10;ARHGEF15;AC135178.7	Common_TE:10993	4	1
17	left	74512500	74612500	2.50193e-06	2.2579e-06	RHBDF2;PRCD	Common_TE:11487;Common_TE:11488	2	2
17	right	37787500	38137500	3.8218e-05	3.73581e-09	PSMD3	Common_TE:11156	1	1
17	right	6562500	6912500	3.38558e-10	4.34271e-15	AC027763.2;RP11-589P10.7;RP11-589P10.5;ALOX12;RNASEK;AC040977.1;RNASEK-C17orf49;C17orf49;MIR497HG;BCL6B	Common_TE:10980	10	1
17	right	64262500	64625000	8.24117e-06	7.16711e-06	RNU6-928P;RNA5SP445	Common_TE:11400;Common_TE:11401;Common_TE:11402	2	3
17	left	30337500	30450000	4.49944e-09	2.62056e-09	RP11-640N20.1;LRRC37B;RP11-640N20.5	Common_TE:11115	3	1
17	right	30337500	30450000	4.49944e-09	2.62056e-09	RP11-640N20.9;CTD-2095E4.1;AC116407.1	Common_TE:11113	3	1
17	left	42000000	42237500	5.43737e-13	5.94147e-09	MPP2;RP11-527L4.5;FAM215A;RP11-527L4.6	Common_TE:11229	4	1
17	right	58212500	58512500	2.28158e-08	1.34016e-08	USP32;RPL12P38	Common_TE:11347;Common_TE:11348;Common_TE:11349	2	3
17	right	1975000	2137500	4.91271e-05	0.0172296	AL450226.2	Common_TE:10932	1	1
17	right	48625000	48912500	0.000151014	6.61434e-08	WFIKKN2;RP11-506D12.5;RPL5P33	Common_TE:11310;Common_TE:11311	3	2
17	left	17587500	17762500	0.00304695	5.68538e-06	SMCR2;RAI1	Common_TE:11035;Common_TE:11036;Common_TE:11037	2	3
17	left	66537500	66762500	0.00476097	1.12342e-05	AC079210.1	Common_TE:11425	1	1
17	right	21187500	21425000	0.00476097	1.12342e-05	RP11-822E23.7;RP11-822E23.2	Common_TE:11067	2	1
17	left	43500000	43662500	2.83672e-22	1.00634e-13	ARHGAP27;AC091132.2	Common_TE:11256	2	1
17	right	42475000	42712500	1.24303e-06	0.000483261	RP11-1072C15.3	Common_TE:11234	1	1
17	left	80087500	80237500	0.00484698	0.00422379	snoU13	Common_TE:11544	1	1
17	right	80087500	80237500	0.00484698	0.00422379	CSNK1D;RP13-516M14.4;RP13-516M14.1	Common_TE:11539;Common_TE:11540	3	2
17	right	60750000	61487500	0.000105189	1.69983e-07	AC015923.1	Common_TE:11357;Common_TE:11358	1	2
17	left	57987500	58112500	0.000206223	4.16042e-07	RP5-1073F15.1	Common_TE:11346	1	1
17	right	67550000	68612500	0.00737277	6.3811e-05	RP11-1058G23.1	Common_TE:11430	1	1
17	left	67587500	68137500	0.0495431	0.00114456	AC003051.1	Common_TE:11436	1	1
17	right	43512500	43912500	1.51348e-07	2.36642e-05	SPPL2C	Common_TE:11252	1	1
17	right	46112500	46687500	0.00016996	0.00012901	HOXB3;HOXB6;HOXB8	Common_TE:11280;Common_TE:11281	3	2
17	left	58787500	59637500	6.417e-07	7.2728e-07	RN7SL606P	Common_TE:11354	1	1
17	left	10237500	10512500	0.00636451	0.000157816	RP11-401O9.3	Common_TE:11007	1	1
17	right	41772500	41837500	5.33691e-05	5.5125e-05	AC055813.1;SOST	Common_TE:11225	2	1
17	left	72377500	72452500	5.26504e-18	2.02714e-18	GPR142	Common_TE:11457;Common_TE:11458	1	2
17	right	47650000	47773750	1.21444e-08	6.22907e-13	SLC35B1;RP11-613C6.2	Common_TE:11298	2	1
17	right	45918500	45964500	8.19185e-16	3.56284e-19	RP11-6N17.2;RP11-6N17.4;SP2	Common_TE:11275	3	1
17	right	26134166	26212500	5.91842e-23	2.84838e-23	RP1-66C13.4;RP11-138P22.1;LYRM9	Common_TE:11080	3	1
17	left	7765000	7892500	2.47191e-06	2.20938e-06	TMEM88;CYB5D1	Common_TE:10991	2	1
17	left	75082500	75240000	3.95247e-06	1.134e-07	AC015815.5;AC015815.4;LINC00338;SEC14L1;AC015815.3;AC015815.6;AC015815.2	Common_TE:11495;Common_TE:11496	7	2
17	left	39898750	39950000	8.90923e-06	8.30756e-06	HAP1;RN7SL399P	Common_TE:11198;Common_TE:11199	2	2
17	right	39898750	39950000	8.90923e-06	8.30756e-06	JUP	Common_TE:11194;Common_TE:11195;Common_TE:11196	1	3
17	left	77772500	77812500	0.000487515	0.000410242	CBX8;RP11-353N14.1;AC100791.2	Common_TE:11522	3	1
17	right	77772500	77812500	0.000487515	0.000410242	CBX4;RP11-353N14.3	Common_TE:11520;Common_TE:11521	2	2
17	right	6377500	6457500	2.85982e-05	3.23848e-05	PITPNM3	Common_TE:10977	1	1
17	left	74462500	74500000	0.00793949	0.00736746	UBE2O;AANAT	Common_TE:11480	2	1
17	left	48277500	48372500	5.33691e-05	5.5125e-05	COL1A1;RP11-893F2.5;RP11-893F2.6	Common_TE:11306	3	1
17	right	48277500	48372500	5.33691e-05	5.5125e-05	RP11-893F2.9	Common_TE:11304	1	1
17	left	38463750	38506250	0.000730123	0.00736746	CTD-2267D19.6;RARA	Common_TE:11169	2	1
17	right	38463750	38506250	0.000730123	0.00736746	CTD-2267D19.2;CTD-2267D19.3;GJD3	Common_TE:11168	3	1
17	right	25567500	25657500	0.000538151	4.37635e-05	RP11-173M1.4	Common_TE:11073;Common_TE:11074;Common_TE:11075	1	3
17	left	42977500	43097500	0.0003537	0.000258244	EFTUD2;CCDC103;FAM187A;AC015936.3	Common_TE:11248	4	1
17	left	60782500	61047500	0.000279696	0.000159803	RP11-156L14.1	Common_TE:11364	1	1
17	right	60782500	61047500	0.000279696	0.000159803	RP11-180P8.1;RP11-180P8.3;RP11-180P8.4	Common_TE:11359	3	1
17	right	38172500	38447500	0.000909528	0.000501315	CDC6;CTD-2267D19.6	Common_TE:11162	2	1
5	left	176817500	176882500	3.95247e-06	4.04146e-06	SLC34A1;PFN3;GRK6	Common_TE:4648	3	1
5	right	176817500	176882500	3.95247e-06	4.04146e-06	PRR7-AS1;PRR7	Common_TE:4646;Common_TE:4647	2	2
5	left	151042500	151122500	5.90397e-05	4.37635e-05	CTB-113P19.4;CTB-113P19.1	Common_TE:4533;Common_TE:4534	2	2
5	left	95117500	95182500	5.90397e-05	4.37635e-05	HSPD1P11	Common_TE:4217;Common_TE:4218	1	2
5	right	95117500	95182500	5.90397e-05	4.37635e-05	AC008592.3;AC008592.4;AC008592.8;C5orf27;AC008592.5	Common_TE:4216	5	1
5	left	148817500	148932500	0.000279696	0.000927052	MIR143;MIR145	Common_TE:4494;Common_TE:4495	2	2
5	left	72887500	73090000	0.00411639	0.000501315	AC008387.1	Common_TE:4120	1	1
5	right	16792500	17192500	0.00368511	0.00057101	DCAF13P2	Common_TE:3941	1	1
5	right	73875000	73935000	0.00496495	0.00605578	ENC1;HEXB	Common_TE:4134	2	1
5	right	173845000	174365000	3.46523e-07	3.02861e-09	MKI67IPP2;CTC-281M20.3	Common_TE:4624;Common_TE:4625	2	2
5	left	55565000	56125000	1.24643e-06	1.39933e-08	RNA5SP185;PSMC1P4	Common_TE:4042	2	1
5	left	75895000	76075000	0.000141349	2.73247e-06	CTD-2236F14.1	Common_TE:4147	1	1
5	left	140795000	140940000	0.000375381	0.000280079	PCDHGA9;PCDHGB6;PCDHGA10;PCDHGB7;PCDHGA11;PCDHGB8P	Common_TE:4433;Common_TE:4434;Common_TE:4435	6	3
5	left	130505000	130595000	0.000375381	0.000280079	HINT1;LYRM7	Common_TE:4361;Common_TE:4362	2	2
5	right	122755000	122850000	0.00553011	0.00520222	Y_RNA;CSNK1G3	Common_TE:4328	2	1
5	right	74065000	74215000	0.000375381	0.000280079	CTD-2503O16.3;CTD-2503O16.1	Common_TE:4137	2	1
5	left	36605000	36690000	0.00553011	0.00520222	SLC1A3	Common_TE:4000	1	1
5	right	71665000	71815000	0.000967754	3.39183e-05	ZNF366	Common_TE:4107;Common_TE:4108	1	2
5	right	57185000	57755000	9.46208e-06	1.64849e-07	PLK2	Common_TE:4053	1	1
5	left	95195000	95675000	0.00610601	1.75262e-05	AC008592.4;AC008592.8;C5orf27;AC008592.5	Common_TE:4234;Common_TE:4235;Common_TE:4236	4	3
5	right	125690000	125875000	7.38665e-09	9.21321e-12	RNU6-963P	Common_TE:4347;Common_TE:4348	1	2
5	left	149545000	149595000	1.16387e-07	3.90021e-05	PDGFRB;CDX1	Common_TE:4505	2	1
5	right	171535000	171615000	8.12673e-07	9.81732e-07	STK10;EFCAB9	Common_TE:4598;Common_TE:4599;Common_TE:4600	2	3
5	right	139018333	139141666	0.000140797	1.42636e-06	CTB-35F21.3;CTB-35F21.5	Common_TE:4419	2	1
5	right	95685000	95935000	6.85756e-10	2.87994e-15	AC020900.1	Common_TE:4236	1	1
5	right	139628333	139728333	4.26778e-06	3.90477e-06	HBEGF;CTC-329D1.3;SLC4A9	Common_TE:4426;Common_TE:4427;Common_TE:4428;Common_TE:4429	3	4
5	left	10455000	10625000	9.97472e-07	7.30456e-07	ROPN1L-AS1;ROPN1L	Common_TE:3924;Common_TE:3925	2	2
5	left	145312500	145412500	2.26147e-05	2.11134e-05	SH3RF2	Common_TE:4473;Common_TE:4474;Common_TE:4475	1	3
5	right	16787500	16937500	2.26147e-05	2.11134e-05	MYO10;RNU6-660P	Common_TE:3941	2	1
5	left	73562500	73937500	6.36588e-05	7.88343e-09	AC106732.1	Common_TE:4135;Common_TE:4136	1	2
5	left	126012500	126125000	8.4434e-08	6.79675e-08	RP11-772E11.1	Common_TE:4353	1	1
5	left	60462500	60600000	1.66453e-07	1.37225e-07	SMIM15;CTC-436P18.1	Common_TE:4066;Common_TE:4067;Common_TE:4068	2	3
5	right	73700000	73925000	6.40486e-07	3.36216e-11	ENC1;HEXB	Common_TE:4132	2	1
5	left	16937500	17125000	2.34313e-06	2.02543e-06	MYO10;RNU6-660P	Common_TE:3943;Common_TE:3944	2	2
5	left	176737500	176887500	0.00548713	7.16711e-06	RAB24;MXD3;PRELID1	Common_TE:4648	3	1
5	right	71437500	71612500	1.506e-05	1.32412e-05	MRPS27;RN7SL153P;PTCD2	Common_TE:4102	3	1
5	right	171537500	171712500	2.20773e-07	1.43018e-07	UBTD2;AC008671.1	Common_TE:4598;Common_TE:4599;Common_TE:4600	2	3
5	left	94987500	95187500	2.20773e-07	1.7479e-11	RFESD	Common_TE:4218	1	1
5	right	5145833	5404166	4.8517e-08	7.9405e-12	RP11-531A21.3;RP11-531A21.4;RP11-531A21.2	Common_TE:3906	3	1
5	left	94987500	95100000	0.000102142	7.90564e-05	RFESD	Common_TE:4216	1	1
5	left	31829166	32070833	5.79895e-06	4.11663e-06	RNU6-358P;CTD-2290C23.1;snoU13;RNU6-760P;CTD-2290C23.2	Common_TE:3979;Common_TE:3980	5	2
5	right	56787500	57762500	7.54578e-11	4.3428e-11	PLK2	Common_TE:4050;Common_TE:4051	1	2
5	left	31587500	32075000	5.78633e-09	3.81722e-09	RNU6-363P	Common_TE:3979;Common_TE:3980	1	2
5	left	114979166	115170833	0.0123451	0.010786	TMED7	Common_TE:4315	1	1
5	left	140587500	140937500	5.68879e-09	1.55881e-06	PCDHB11;PCDHB12;PCDHB13	Common_TE:4433;Common_TE:4434;Common_TE:4435	3	3
5	right	13987500	14650000	2.02535e-07	2.20784e-07	CCT6P2;EEF1A1P13;CTD-2165H16.4;FAM105B	Common_TE:3929;Common_TE:3930	4	2
7	right	127342500	127852500	0.00123136	0.000115643	MIR129-1	Common_TE:6124	1	1
7	right	73022500	73142500	0.0142845	0.00261809	STX1A;RN7SL265P;LINC00035;ABHD11	Common_TE:5790;Common_TE:5791	4	2
7	right	95707500	96652500	0.0121613	0.00057101	DLX6-AS1;DLX5	Common_TE:5953	2	1
7	left	75807500	75942500	7.56647e-07	2.78322e-08	AC005077.5	Common_TE:5849;Common_TE:5850;Common_TE:5851	1	3
7	right	75807500	75942500	7.56647e-07	2.78322e-08	HSPB1	Common_TE:5847	1	1
7	left	134125000	134287500	0.000258072	0.00023709	RP11-38M8.1	Common_TE:6157;Common_TE:6158	1	2
7	left	5612500	5725000	1.43363e-19	1.46937e-12	ACTB;AC006483.5	Common_TE:5511	2	1
7	left	1037500	1200000	2.80323e-17	1.68026e-17	CYP2W1	Common_TE:5477	1	1
7	left	5537500	5725000	1.38333e-10	1.21149e-16	snoU13;MIR589	Common_TE:5511	2	1
7	right	5537500	5725000	1.38333e-10	1.21149e-16	RNF216-IT1	Common_TE:5509	1	1
7	left	127675000	127837500	1.13415e-09	8.8743e-10	LRRC4	Common_TE:6128	1	1
7	right	127675000	127837500	1.13415e-09	8.8743e-10	MIR129-1	Common_TE:6125	1	1
7	left	73487500	73600000	4.24047e-07	3.69838e-07	CTB-51J22.1;LIMK1	Common_TE:5813	2	1
7	right	73487500	73600000	4.24047e-07	3.69838e-07	EIF4H;MIR590;LAT2	Common_TE:5807;Common_TE:5808	3	2
7	left	116604166	116762500	1.66453e-07	1.37225e-07	ST7-AS1;ST7;ST7-OT4;AC106873.4;TPM3P1	Common_TE:6095	5	1
7	left	154712500	155137500	3.30335e-07	1.56728e-16	PAXIP1-AS2	Common_TE:6232	1	1
7	left	22612500	22762500	0.00250425	2.02543e-06	AC002480.3	Common_TE:5594	1	1
7	left	95150000	95312500	8.24117e-06	3.89352e-14	AC003079.1	Common_TE:5952	1	1
7	left	25612500	25887500	1.97628e-06	2.55246e-14	AC091705.2	Common_TE:5607;Common_TE:5608;Common_TE:5609	1	3
7	right	80075000	80287500	2.74789e-06	1.53212e-09	AC073850.6	Common_TE:5886	1	1
7	left	27237500	27962500	4.28792e-08	2.65234e-08	HOXA11;HOXA11-AS;RP1-170O19.14;HOXA13;HOTTIP	Common_TE:5630	5	1
7	right	65612500	65962500	5.20774e-05	3.87305e-05	GS1-124K5.2;GS1-124K5.7;GS1-124K5.8;GS1-124K5.3;GS1-124K5.4;GS1-124K5.9;GS1-124K5.10	Common_TE:5773	7	1
7	right	7137500	7575000	2.68012e-07	1.38634e-10	COL28A1	Common_TE:5528	1	1
7	right	129312500	129662500	0.00244905	1.2904e-05	RNA5SP245	Common_TE:6134	1	1
7	right	95712500	96112500	8.44789e-05	6.3811e-05	AC004458.1	Common_TE:5953	1	1
7	right	1612500	2387500	8.62556e-07	6.11094e-07	SNX8;EIF3B	Common_TE:5485	2	1
7	right	134962500	135325000	0.0320416	0.000582982	RP11-751K21.1	Common_TE:6163	1	1
7	left	129712500	130512500	0.00145068	9.89771e-06	KLHDC10	Common_TE:6139	1	1
7	left	27237500	27812500	1.51348e-07	1.46358e-07	HOXA11;HOXA11-AS;RP1-170O19.14;HOXA13;HOTTIP	Common_TE:5629	5	1
7	right	44637500	45162500	0.00016996	1.36072e-06	TBRG4	Common_TE:5706	1	1
7	left	22875000	23087500	0.0434971	0.0400199	TOMM7	Common_TE:5597	1	1
7	left	26420833	27195833	6.417e-07	7.2728e-07	AC004540.4	Common_TE:5619	1	1
7	left	25295833	25879166	0.00327584	6.54618e-05	U3;TSEN15P3	Common_TE:5607	2	1
7	left	100065000	100155000	0.0493828	0.0600295	C7orf61;RN7SL161P;TSC22D4	Common_TE:5986	3	1
7	left	100085000	100155000	3.19127e-06	0.000173206	TSC22D4;AC092849.1;NYAP1	Common_TE:5986	3	1
7	right	36025000	36338333	2.87993e-09	7.40596e-12	AC006960.5	Common_TE:5669	1	1
7	right	73025000	73085000	7.14686e-05	6.92916e-05	VPS37D;DNAJC30;WBSCR22	Common_TE:5790;Common_TE:5791	3	2
7	left	43625000	43745000	6.94014e-10	4.78838e-10	AC011738.1;STK17A	Common_TE:5699	2	1
7	left	73158333	73251666	5.33048e-09	7.46102e-09	RN7SL265P;LINC00035;ABHD11	Common_TE:5797;Common_TE:5798;Common_TE:5799;Common_TE:5800	3	4
7	left	116315000	116445000	3.19127e-06	2.37268e-06	MET	Common_TE:6094	1	1
7	right	93925000	94025000	6.81566e-05	9.2907e-07	COL1A2	Common_TE:5944;Common_TE:5945	1	2
7	right	31025000	31160000	0.000176866	2.21606e-08	AC006466.5	Common_TE:5646	1	1
7	right	100305000	100425000	6.81566e-05	5.80086e-05	EPHB4;RN7SL750P;SLC12A9	Common_TE:5988	3	1
7	right	92255000	92470000	0.002463	0.00231239	CDK6;AC002454.1	Common_TE:5938	2	1
7	left	47985000	48155000	0.002463	0.00231239	PKD1L1;AC069282.6	Common_TE:5747	2	1
7	left	139875000	140025000	5.37649e-05	3.39183e-05	JHDM1D;JHDM1D-AS1	Common_TE:6180	2	1
7	left	100490000	100705000	0.0116285	0.00074601	UFSP1;ACHE;RN7SL549P	Common_TE:5991	3	1
7	right	98640000	98915000	0.000967754	0.00074601	ARPC1A	Common_TE:5966	1	1
7	right	116235000	116445000	0.000165895	0.000107866	CAPZA2	Common_TE:6087	1	1
7	left	45965000	46395000	0.000165895	0.000107866	IGFBP3	Common_TE:5722	1	1
7	right	17025000	17345000	0.000165895	0.000107866	AC003075.4;AHR	Common_TE:5557	2	1
7	right	101930000	102030000	3.3962e-05	1.75262e-05	RP11-163E9.1	Common_TE:6009;Common_TE:6010	1	2
7	left	97925000	98045000	0.00610601	0.000337946	RP4-607J23.2	Common_TE:5965	1	1
7	right	26135000	26235000	0.000485892	0.000337946	HNRNPA2B1;CBX3	Common_TE:5611	2	1
18	right	3787500	3987500	4.49944e-09	1.32412e-05	GAPDHP66	Common_TE:11578;Common_TE:11579;Common_TE:11580	1	3
18	left	33887500	34262500	7.91932e-06	5.68538e-06	FHOD3	Common_TE:11735;Common_TE:11736	1	2
18	right	28825000	29087500	2.05253e-08	1.28259e-08	RP11-650P15.1;DSG2	Common_TE:11714	2	1
18	right	74512500	74687500	0.000336188	3.7389e-07	RP11-862L9.3	Common_TE:11871	1	1
18	right	28575000	29137500	0.0432615	2.40558e-06	RP11-75N4.2	Common_TE:11713	1	1
18	left	11737500	12037500	0.00244905	1.2904e-05	RP11-677O4.7	Common_TE:11628	1	1
18	right	12737500	13162500	2.56478e-05	2.49156e-05	RP11-807E13.2	Common_TE:11634;Common_TE:11635	1	2
18	right	21210000	21270000	0.0092715	0.0115762	LAMA3	Common_TE:11694	1	1
18	right	20401666	20498333	1.35638e-07	8.40058e-08	RP11-370A5.1;MIR4741	Common_TE:11679;Common_TE:11680	2	2
18	right	3605000	3660000	0.0035232	8.05477e-05	RP11-874J12.4	Common_TE:11575;Common_TE:11576	1	2
18	left	55415000	55465000	4.92653e-06	0.000645079	RNU6-742P	Common_TE:11801	1	1
18	right	55415000	55465000	4.92653e-06	0.000645079	ATP8B1	Common_TE:11800	1	1
18	left	59565000	59615000	1.21446e-05	0.00122921	RNF152	Common_TE:11840;Common_TE:11841	1	2
18	right	59565000	59615000	1.21446e-05	0.00122921	RPIAP1	Common_TE:11838;Common_TE:11839	1	2
18	right	12740000	12935000	1.59516e-06	6.24133e-09	PTPN2;SEH1L	Common_TE:11634;Common_TE:11635	2	2
18	right	56455000	56535000	0.00496495	0.000173206	ZNF532	Common_TE:11819	1	1
18	right	56445000	56735000	2.94906e-08	8.36668e-11	RP11-685A21.1	Common_TE:11819	1	1
18	right	43745000	44235000	9.69736e-08	4.97283e-08	LOXHD1	Common_TE:11752;Common_TE:11753;Common_TE:11754;Common_TE:11755	1	4
18	left	2935000	3245000	1.64863e-05	1.96479e-07	RP11-737O24.5;RP11-737O24.3;RP11-737O24.2	Common_TE:11568	3	1
18	right	57665000	58215000	2.72379e-07	1.64849e-07	AC010928.1	Common_TE:11833	1	1
18	left	43547500	43652500	0.000538151	4.37635e-05	EPG5	Common_TE:11751	1	1
18	left	11937500	12035000	7.56647e-07	5.65447e-07	RP11-820I16.2	Common_TE:11628	1	1
18	right	11937500	12035000	7.56647e-07	5.65447e-07	RP11-703I16.1;RP11-703I16.3	Common_TE:11627	2	1
9	right	114865000	115122500	1.20825e-11	9.74023e-15	RP11-432F4.2	Common_TE:7271	1	1
9	right	131901666	132378333	2.15139e-08	1.88298e-08	NTMT1;C9orf50	Common_TE:7387	2	1
9	left	123640000	123695000	0.0035232	0.00439208	PHF19	Common_TE:7311	1	1
9	right	123640000	123695000	0.0035232	0.00439208	TRAF1	Common_TE:7308;Common_TE:7309;Common_TE:7310	1	3
9	right	100475000	100615000	1.89517e-07	1.7846e-07	FOXE1	Common_TE:7202	1	1
9	left	109625000	109685000	0.000621886	0.000793966	ZNF462	Common_TE:7234	1	1
9	right	98195000	98245000	7.14686e-05	6.92916e-05	RP11-435O5.6	Common_TE:7188	1	1
9	right	98275000	98635000	4.67701e-07	2.86708e-07	LINC00476;RNU2-46P;ERCC6L2	Common_TE:7189	3	1
9	left	129375000	129545000	6.81566e-05	9.2907e-07	RP11-123K19.1;LMX1B	Common_TE:7347;Common_TE:7348	2	2
9	right	100835000	101025000	1.51579e-06	1.23826e-08	TBC1D2	Common_TE:7205	1	1
9	left	74895000	75435000	0.000440205	1.04262e-05	RP11-63P12.2	Common_TE:7059	1	1
9	left	130355000	130685000	0.00104577	7.20879e-07	FAM129B	Common_TE:7368	1	1
9	right	130355000	130685000	0.00104577	7.20879e-07	ST6GALNAC4;PIP5KL1;RP11-203J24.8	Common_TE:7365;Common_TE:7366	3	2
9	right	33080000	33225000	0.00104577	3.22343e-05	SPINK4	Common_TE:6932	1	1
9	right	93681666	94188333	0.00553011	0.000280079	NFIL3;RP11-440G5.2	Common_TE:7142	2	1
9	left	130362500	130475000	1.3602e-07	1.51e-07	STXBP1	Common_TE:7367	1	1
9	right	130362500	130475000	1.3602e-07	1.51e-07	PTRH1;C9orf117;TTC16	Common_TE:7366	3	1
9	right	130718750	130837500	3.25737e-15	6.73994e-08	NAIF1;SLC25A25	Common_TE:7369;Common_TE:7370	2	2
9	left	140012500	140125000	5.92851e-19	5.61782e-19	DPP7;snoU13	Common_TE:7452	2	1
9	right	140012500	140125000	5.92851e-19	5.61782e-19	RNF208;C9orf169;RNF224;SLC34A3;TUBB4B	Common_TE:7449;Common_TE:7450	5	2
9	left	135912500	136025000	1.69431e-06	2.31674e-06	GTF3C5	Common_TE:7426;Common_TE:7427	1	2
9	right	135912500	136025000	1.69431e-06	2.31674e-06	RALGDS;GBGT1	Common_TE:7420	2	1
9	right	129987500	130175000	5.97979e-10	6.72886e-10	ZNF79	Common_TE:7355	1	1
9	left	140200000	140325000	5.64283e-10	1.74793e-05	RP13-122B23.8;NRARP	Common_TE:7455;Common_TE:7456	2	2
9	right	140200000	140325000	5.64283e-10	1.74793e-05	EXD3;snoU13;NOXA1;ENTPD8	Common_TE:7454	4	1
9	right	97437500	97887500	2.06282e-08	3.43111e-13	RP11-80I15.4;RP11-80I15.1	Common_TE:7182;Common_TE:7183;Common_TE:7184	2	3
9	right	35100000	35487500	7.69221e-15	4.34271e-15	RUSC2	Common_TE:6961;Common_TE:6962	1	2
9	right	72587500	72837500	4.4126e-06	4.74119e-10	RPL24P8	Common_TE:7040	1	1
9	left	86587500	86762500	4.87623e-08	3.01769e-08	HNRNPK;MIR7-1;RP11-575L7.8;RMI1	Common_TE:7116	4	1
9	left	13437500	14362500	1.75461e-08	3.96817e-06	RP11-536O18.2;RP11-536O18.1	Common_TE:6871	2	1
9	left	21812500	22237500	1.86374e-08	2.11915e-08	MTAP;RP11-145E5.5;AL359922.1;TUBB8P1	Common_TE:6909	4	1
9	right	114862500	115487500	0.00162824	2.49156e-05	INIP	Common_TE:7271	1	1
9	left	21475000	21787500	0.00162824	2.49156e-05	IFNE	Common_TE:6902	1	1
9	left	21325000	21787500	4.99565e-05	5.94483e-05	IFNA20P;KLHL9	Common_TE:6902	2	1
9	right	132502500	132545000	0.0173694	0.0164434	UBE2V1P4	Common_TE:7391	1	1
9	left	133334166	133559166	0.000196438	1.1591e-06	ASS1;snoU13	Common_TE:7397;Common_TE:7398;Common_TE:7399	2	3
9	right	104222500	104295000	8.30181e-05	0.000566728	TMEM246;RNF20	Common_TE:7215	2	1
9	right	100472500	100667500	0.00459348	0.000657363	Y_RNA	Common_TE:7202	1	1
9	right	116210833	116420833	1.72194e-11	3.17308e-13	RP11-18B16.2	Common_TE:7283	1	1
9	left	139382500	139522500	4.48496e-15	1.20198e-12	SEC16A;C9orf163	Common_TE:7443	2	1
9	left	124887500	125112500	1.58478e-13	2.68183e-11	MIR4478	Common_TE:7328;Common_TE:7329	1	2
9	left	139440833	139519166	1.73823e-05	1.42726e-05	NOTCH1;RP11-413M3.4;MIR4674;RP11-611D20.2	Common_TE:7443	4	1

## Sheet: S010_TE
chr1	gene_anchor_position	centroid1	centroid2	fdrBL	fdrDonut	genes	enhancers	number_genes	number_enhancers
22	right	39412500	39512500	1.41447e-06	8.77414e-07	COX5BP7	Common_TE:12970	1	1
22	right	45664166	45830833	9.4988e-09	3.31003e-12	RP1-102D24.5	Common_TE:13035	1	1
22	right	46401250	46513750	0.000342921	8.77414e-07	MIRLET7A3;MIR4763;MIRLET7B	Common_TE:13036	3	1
22	left	30505000	30652500	2.49249e-10	2.58987e-12	CTA-85E5.7	Common_TE:12869;Common_TE:12870	1	2
22	left	23518750	23627500	6.34245e-12	3.01278e-14	BCR;BCRP8	Common_TE:12834	2	1
22	right	30685000	30782500	5.54065e-11	5.26953e-11	RP1-130H16.16;SEC14L2	Common_TE:12871	2	1
22	right	30657500	30782500	2.16953e-05	8.77414e-07	RP1-130H16.16;SEC14L2	Common_TE:12869;Common_TE:12870	2	2
22	right	39566250	39708750	8.5374e-05	4.29358e-06	RPL3;SNORD83B;SNORD83A;SNORD43	Common_TE:12975;Common_TE:12976	4	2
22	right	26897500	27042500	0.00119146	9.25381e-05	ISCA2P1;MIAT	Common_TE:12846	2	1
22	right	37935000	37987500	0.000396659	0.000201433	LGALS2	Common_TE:12944;Common_TE:12945;Common_TE:12946;Common_TE:12947;Common_TE:12948	1	5
22	left	24112500	24190000	0.00652262	0.0037496	C22orf15;CHCHD10;MMP11;AP000349.1	Common_TE:12836	4	1
22	left	40835000	41045000	2.47314e-05	2.8691e-07	RP5-1042K10.12	Common_TE:12987;Common_TE:12988	1	2
22	right	42568333	42838333	1.18459e-15	3.57665e-13	NFAM1;CTA-126B4.7	Common_TE:12997	2	1
22	left	50701666	50768333	1.06965e-11	1.02422e-08	HDAC10;MAPK12;MAPK11;AL022328.1	Common_TE:13070	4	1
22	left	40925000	41040000	0.00336661	0.0040097	RP4-591N18.2;AL031594.1	Common_TE:12987;Common_TE:12988	2	2
22	right	41415000	41485000	1.56221e-05	1.35926e-05	RP11-12M9.4;EP300;MIR1281	Common_TE:12989	3	1
22	left	39265000	39395000	7.91498e-06	7.21084e-08	CBX6	Common_TE:12969;Common_TE:12970	1	2
22	left	22065000	22300000	0.000212253	3.99056e-06	RN7SL280P	Common_TE:12829;Common_TE:12830	1	2
22	left	17560000	17655000	0.0045008	0.00440371	AC006946.16;AC006946.17;IL17RA;AC006946.12	Common_TE:12777	4	1
22	left	31505000	31625000	2.69778e-05	1.4343e-05	SELM;RP3-412A9.12;INPP5J	Common_TE:12882;Common_TE:12883	3	2
22	left	35745000	36015000	0.00399506	0.000165457	MIR3909	Common_TE:12912	1	1
22	left	36025000	36315000	0.00233436	9.33177e-05	MB;AL049747.1	Common_TE:12915;Common_TE:12916	2	2
22	right	31035000	31315000	0.000195179	9.33177e-05	MORC2-AS1	Common_TE:12874	1	1
22	right	43250000	43437500	4.57982e-06	0.00329102	AL022476.2	Common_TE:13009;Common_TE:13010	1	2
22	right	42237500	42337500	8.62356e-06	9.61639e-06	TNFRSF13C;CENPM;LINC00634	Common_TE:12994	3	1
22	right	37262500	37362500	9.32646e-07	1.97429e-06	CSF2RBP1;LL22NC01-81G9.3	Common_TE:12934	2	1
22	right	43662500	43787500	0.00027992	7.9051e-08	RP4-754E20__A.5	Common_TE:13019	1	1
22	left	38512500	38737500	7.08279e-09	2.46045e-05	BAIAP2L2	Common_TE:12961;Common_TE:12962;Common_TE:12963	1	3
22	right	46404166	46704166	4.34033e-10	1.32942e-14	GTSE1	Common_TE:13036	1	1
22	left	42687500	42837500	0.0012228	0.0011414	CTA-989H11.1	Common_TE:13001;Common_TE:13002	1	2
22	left	42375000	42837500	3.2593e-05	2.22138e-05	SEPT3;CTA-250D10.19	Common_TE:13001;Common_TE:13002	2	2
22	right	19150000	19612500	0.00126905	0.000970849	AC000077.2	Common_TE:12792;Common_TE:12793	1	2
22	left	46537500	46937500	0.000380142	0.000283878	PPARA	Common_TE:13041;Common_TE:13042;Common_TE:13043;Common_TE:13044	1	4
22	right	39537500	39912500	0.00195932	2.93399e-05	ATF4	Common_TE:12973;Common_TE:12974	1	2
2	left	112645000	112805000	2.47314e-05	3.80642e-09	ANAPC1;AC104651.1;MERTK	Common_TE:1877	3	1
2	right	10265000	10575000	0.000122255	1.4783e-06	ODC1;SNORA80B;RP11-320M2.1	Common_TE:1422	3	1
2	left	10265000	10545000	2.43944e-06	0.000110677	RP11-254F7.4;RRM2	Common_TE:1424;Common_TE:1425;Common_TE:1426	2	3
2	left	238485000	238655000	2.47314e-05	1.60499e-05	RNU6-1140P;PRLH;AC104667.3	Common_TE:2409	3	1
2	left	220025000	220165000	2.47314e-05	2.8691e-07	NHEJ1;SLC23A3	Common_TE:2284	2	1
2	right	181975000	182325000	5.76198e-07	1.60499e-05	ITGA4	Common_TE:2140	1	1
2	right	46295000	46520000	0.00080999	0.000762953	EPAS1	Common_TE:1607;Common_TE:1608	1	2
2	left	216815000	216885000	0.00195998	5.00075e-05	AC093382.1	Common_TE:2272	1	1
2	left	114515000	114650000	7.37902e-05	0.00187272	SLC35F5	Common_TE:1902;Common_TE:1903	1	2
2	right	28175000	28615000	2.18978e-06	5.00075e-05	AC104695.3;FOSL2;RP11-373D23.2	Common_TE:1512	3	1
2	right	235195000	235400000	0.0045008	0.00015128	ARL4C	Common_TE:2381	1	1
2	right	66805000	66920000	7.739e-06	3.99056e-06	AC007392.4	Common_TE:1705	1	1
2	right	46875000	47115000	0.0045008	3.99056e-06	AC016722.4	Common_TE:1615;Common_TE:1616	1	2
2	left	27185000	27305000	7.739e-06	0.00015128	MAPRE3	Common_TE:1504	1	1
2	right	235465000	236005000	9.25627e-07	3.73221e-07	AC114814.4	Common_TE:2384	1	1
2	left	112665000	112785000	0.000597738	0.000431938	MERTK	Common_TE:1877	1	1
2	right	242675000	242825000	0.00399506	0.000165457	CXXC11;AC131097.3	Common_TE:2432	2	1
2	left	238765000	239170000	1.46483e-05	2.35698e-07	RAMP1;SNORD39	Common_TE:2411	2	1
2	left	172560000	172980000	5.48886e-05	2.52769e-05	AC068039.1	Common_TE:2081	1	1
2	left	150455000	151345000	5.48886e-05	1.11336e-06	MMADHC;AC144449.1;RNU6-601P	Common_TE:1991;Common_TE:1992	3	2
2	right	234885000	235410000	3.47702e-06	0.000332349	ARL4C	Common_TE:2378;Common_TE:2379	1	2
2	right	227285000	227655000	0.00633876	0.000332349	IRS1;RP11-395N3.2;RP11-395N3.1	Common_TE:2332	3	1
2	left	208395000	208575000	0.000201368	0.00112468	AC007879.5;CREB1	Common_TE:2246;Common_TE:2247	2	2
2	right	208395000	208575000	0.000201368	0.00112468	CCNYL1	Common_TE:2242	1	1
2	left	130935000	131095000	0.000201368	9.17328e-05	SMPD4;MZT2B;AC018804.1	Common_TE:1933	3	1
2	left	73125000	73390000	0.016795	0.0104883	SPR	Common_TE:1747	1	1
2	left	200835000	201565000	0.000185808	6.54431e-05	TYW5;C2orf47	Common_TE:2213	2	1
2	left	36575000	36890000	0.00800875	0.0046168	RP11-490M8.1;CRIM1	Common_TE:1543	2	1
2	right	176995000	177685000	0.000798768	0.000320087	AC092162.1;FUCA1P1;AC092162.2	Common_TE:2120	3	1
2	right	176995000	178015000	0.00338366	0.000231853	AC079305.11;RNA5SP112	Common_TE:2120	2	1
2	left	31455000	31555000	0.000122255	0.000110677	CAPN14;RNA5SP90;EHD3	Common_TE:1535	3	1
2	right	122405000	122475000	2.17743e-05	2.26697e-05	snoU13;NPM1P32	Common_TE:1916	2	1
2	right	220325000	220395000	2.17743e-05	2.26697e-05	AC053503.11;CHPF;TMEM198	Common_TE:2286	3	1
2	left	219160000	219265000	3.89583e-07	3.97641e-07	TMBIM1	Common_TE:2277;Common_TE:2278	1	2
2	left	197035000	197130000	1.58094e-07	2.52258e-05	STK17B	Common_TE:2192;Common_TE:2193;Common_TE:2194;Common_TE:2195;Common_TE:2196	1	5
2	right	197035000	197130000	1.58094e-07	2.52258e-05	AC020571.3	Common_TE:2189	1	1
2	left	96870000	96920000	1.10825e-06	0.000110148	STARD7;AC012307.3	Common_TE:1810;Common_TE:1811	2	2
2	right	25830000	25885000	4.41395e-05	3.9525e-05	DTNB	Common_TE:1491	1	1
2	right	134875000	134995000	0.00158276	3.9525e-05	RNA5SP104	Common_TE:1944;Common_TE:1945	1	2
2	left	47405000	47495000	1.56221e-05	1.35926e-05	RP11-761B3.1;CALM2	Common_TE:1628;Common_TE:1629	2	2
2	left	27185000	27240000	0.000313183	0.000347406	MAPRE3	Common_TE:1502;Common_TE:1503	1	2
2	left	157195000	157295000	5.76991e-08	4.60684e-06	NR4A2	Common_TE:2010;Common_TE:2011	1	2
2	right	157195000	157295000	5.76991e-08	4.60684e-06	GPD2	Common_TE:2008	1	1
2	right	102975000	103050000	0.000313183	0.000347406	IL18RAP;MIR4772;AC007278.2;AC007278.3	Common_TE:1838	4	1
2	left	60935000	61225000	2.03961e-09	5.99072e-12	RP11-416L21.1;RNU6-612P	Common_TE:1670;Common_TE:1671;Common_TE:1672	2	3
2	right	60935000	61225000	2.03961e-09	5.99072e-12	RNA5SP95	Common_TE:1669	1	1
2	left	36587500	36712500	1.7404e-13	1.5821e-13	RP11-490M8.1;CRIM1	Common_TE:1541;Common_TE:1542	2	2
2	left	10425000	10550000	2.83762e-09	2.79281e-09	RN7SL66P;SNORA51	Common_TE:1425;Common_TE:1426	2	2
2	left	102325000	102437500	2.08558e-08	1.74428e-13	MAP4K4	Common_TE:1833;Common_TE:1834;Common_TE:1835	1	3
2	left	20175000	20287500	9.19552e-11	6.87781e-11	WDR35;AC079145.4	Common_TE:1465	2	1
2	right	174812500	174912500	2.82074e-06	3.04691e-06	AC016737.1	Common_TE:2114	1	1
2	left	220412500	220537500	8.62356e-06	9.61639e-06	CHPF;TMEM198;RP11-256I23.1;MIR3132;RP11-256I23.2	Common_TE:2289	5	1
2	left	228637500	228737500	0.000118581	0.000136793	RNA5SP121;SNRPGP8	Common_TE:2344	2	1
2	left	122287500	122400000	1.02608e-12	3.21134e-08	RP11-204L24.2;RNU4ATAC	Common_TE:1916	2	1
2	right	65287500	65387500	0.000191613	0.00022523	SNORA74	Common_TE:1697	1	1
2	right	175012500	175112500	0.000766618	0.000904813	OLA1;RN7SL65P	Common_TE:2117	2	1
2	right	54750000	54937500	2.41075e-06	1.69137e-10	EML6	Common_TE:1644	1	1
2	right	153062500	153187500	2.87527e-05	2.46045e-05	FMNL2	Common_TE:1996	1	1
2	right	37762500	38050000	0.000265198	0.000237285	AC010878.3	Common_TE:1551	1	1
2	right	119137500	119612500	1.66146e-08	9.89999e-09	EN1	Common_TE:1909	1	1
2	right	19562500	20062500	1.66146e-08	9.89999e-09	LINC00954	Common_TE:1454;Common_TE:1455	1	2
2	left	178975000	179287500	5.06454e-07	1.08057e-10	PDE11A;CYCTP;AC011998.4;RBM45	Common_TE:2133	4	1
2	right	174270833	175195833	6.1756e-10	6.35378e-14	AC018470.4;SP9;AC018470.1	Common_TE:2104;Common_TE:2105	3	2
2	left	27187500	27512500	2.46197e-06	1.62816e-06	MAPRE3	Common_TE:1505;Common_TE:1506	1	2
2	left	172445833	172979166	1.14541e-05	6.57453e-09	RPL21P38	Common_TE:2080;Common_TE:2081	1	2
2	left	219900000	220162500	8.07572e-08	3.47765e-05	CCDC108	Common_TE:2284	1	1
2	right	165862500	166062500	0.00771978	3.47765e-05	SCN3A	Common_TE:2055;Common_TE:2056;Common_TE:2057	1	3
2	left	68700000	69150000	1.46218e-10	1.1669e-07	FBXO48;APLF	Common_TE:1720	2	1
2	right	11962500	13137500	4.96275e-07	2.87774e-07	AC064875.2	Common_TE:1433	1	1
2	right	106720833	107170833	1.16723e-06	7.07609e-07	AC108868.6	Common_TE:1846	1	1
2	left	207562500	208337500	9.5338e-08	4.92355e-11	AC010731.6;Y_RNA	Common_TE:2240	2	1
2	left	150462500	151912500	2.58063e-07	1.6955e-10	RNU6-601P	Common_TE:1994	1	1
2	right	11975000	12850000	0.000311448	0.000229524	RP11-333O1.1;TRIB2	Common_TE:1433	2	1
2	right	238050000	238487500	0.000636335	0.000477513	PRLH;AC104667.3	Common_TE:2397	2	1
2	left	113362500	113712500	2.65382e-05	6.96336e-08	AC012442.6	Common_TE:1886;Common_TE:1887	1	2
2	left	159037500	159612500	0.00461618	5.19503e-05	CCDC148-AS1	Common_TE:2021	1	1
2	left	11262500	11712500	6.3257e-05	5.19503e-05	AC062028.1;C2orf50	Common_TE:1430	2	1
2	left	66662500	66802500	4.66066e-09	1.84289e-09	MEIS1-AS3;MEIS1;MEIS1-AS2;MEIS1-AS1	Common_TE:1705	4	1
2	left	65145000	65265000	5.95546e-15	1.38069e-17	AC007386.2;RN7SL211P;snoU13	Common_TE:1696	3	1
2	left	42091250	42313750	2.39324e-31	0	AC009413.2;Y_RNA;RNU4-63P;AC104654.1	Common_TE:1583;Common_TE:1584	4	2
2	right	85652500	85770833	1.06845e-11	9.24817e-12	RN7SL830P;MAT2A	Common_TE:1766;Common_TE:1767	2	2
2	right	192432500	192554500	1.76585e-09	2.05853e-11	NABP1	Common_TE:2180	1	1
2	left	47262500	47297500	0.00146853	0.000710083	AC093732.1	Common_TE:1624;Common_TE:1625	1	2
2	left	201982500	202022500	0.000342921	0.000231693	AC007272.3;AC007272.1;CFLAR	Common_TE:2216	3	1
2	right	201982500	202022500	0.000342921	0.000231693	CFLAR-AS1;AC007283.4;AC007283.5	Common_TE:2215	3	1
2	right	11834166	11920833	1.07715e-07	4.65528e-08	MIR548S	Common_TE:1431	1	1
2	right	219592500	219712500	6.31781e-07	2.78078e-07	AC009974.11;WNT6	Common_TE:2279;Common_TE:2280	2	2
2	right	85957500	86042500	8.5374e-05	4.29358e-06	AC105053.3;RN7SKP83	Common_TE:1779	2	1
2	right	10122500	10187500	8.5374e-05	7.4876e-05	RP11-254F7.2;KLF11;RP11-254F7.3	Common_TE:1420	3	1
2	left	45872500	46162500	2.19028e-08	9.80848e-08	PRKCE	Common_TE:1603;Common_TE:1604;Common_TE:1605	1	3
2	left	219227500	219262500	0.00119146	0.00104704	AC021016.8;AC021016.7;C2orf62;AC021016.6	Common_TE:2277;Common_TE:2278	4	2
2	left	176994166	177502500	1.55289e-06	6.54874e-07	HOXD-AS2;HOXD9;HOXD8;HOXD3	Common_TE:2127	4	1
2	right	176994166	177502500	1.55289e-06	6.54874e-07	AC017048.3;AC017048.4	Common_TE:2120	2	1
2	right	64872500	65092500	1.9003e-05	9.25381e-05	AC007880.1	Common_TE:1691;Common_TE:1692	1	2
2	left	20644166	20839166	0.00119146	9.25381e-05	RHOB;AC023137.2	Common_TE:1475	2	1
2	right	20644166	20839166	0.00119146	9.25381e-05	HS1BP3	Common_TE:1473	1	1
2	left	7562500	8827500	1.66405e-07	6.54874e-07	AC013460.1	Common_TE:1401	1	1
2	left	63922500	64087500	8.73955e-06	4.20508e-06	AC096664.1;AC096664.3	Common_TE:1686	2	1
2	right	12462500	12857500	9.25886e-05	4.22673e-05	RP11-333O1.1;TRIB2	Common_TE:1434	2	1
2	left	220265000	220397500	0.000396659	2.34362e-05	DNPEP;AC053503.4	Common_TE:2287	2	1
2	left	27320000	27502500	4.75473e-05	2.34362e-05	KHK	Common_TE:1505	1	1
2	right	27320000	27502500	4.75473e-05	2.34362e-05	SLC30A3;DNAJC5G;TRIM54	Common_TE:1504	3	1
2	right	191920000	192020000	0.00652262	0.000667419	STAT4	Common_TE:2177	1	1
2	left	177002500	177420000	0.00652262	0.000667419	HOXD-AS2;HOXD8;HOXD3;MIR10B;HOXD4	Common_TE:2125	5	1
2	right	224860000	225147500	0.00607389	0.00308672	AC008072.1	Common_TE:2317	1	1
15	right	65612500	65677500	1.00133e-08	1.43825e-10	IGDCC3	Common_TE:10285	1	1
15	left	40509166	40564166	5.18466e-06	1.6997e-07	PAK6;RP11-133K1.2	Common_TE:10116;Common_TE:10117;Common_TE:10118	2	3
15	right	90305000	90417500	3.18467e-05	2.0913e-05	RP11-493E3.1;MIR5009;RNU6-1111P	Common_TE:10426	3	1
15	left	67097500	67132500	0.00331303	0.00232538	RP11-622C24.1	Common_TE:10291	1	1
15	right	57177500	57215000	0.0179076	0.00916197	ZNF280D;TCF12	Common_TE:10222	2	1
15	right	75062500	75242500	0.000396659	2.34362e-05	COX5A;RPP25;SCAMP5	Common_TE:10350	3	1
15	left	71407500	71732500	0.000265878	2.00263e-05	CT62	Common_TE:10320;Common_TE:10321	1	2
15	left	91192500	91237500	0.0233812	0.0192843	CTD-3065B20.1;RP11-387D10.3	Common_TE:10432	2	1
15	right	63137500	63362500	2.55944e-05	0.0195676	RP11-244F12.2	Common_TE:10260	1	1
15	left	90450000	90612500	5.53736e-09	5.56459e-09	AP3S2;C15orf38-AP3S2;RNU7-111P;C15orf38	Common_TE:10428	4	1
15	right	74425000	74600000	5.84336e-17	3.77674e-24	RP11-60L3.2	Common_TE:10344	1	1
15	right	41212500	41312500	2.82074e-06	3.04691e-06	RP11-540O11.7;RP11-540O11.4	Common_TE:10131	2	1
15	left	45462500	45562500	4.92156e-06	5.42309e-06	CTD-2651B20.1;RP11-519G16.2	Common_TE:10163;Common_TE:10164	2	2
15	right	45462500	45562500	4.92156e-06	5.42309e-06	CTD-2651B20.3	Common_TE:10160;Common_TE:10161	1	2
15	right	64725000	64941666	1.66543e-07	1.32142e-07	Y_RNA	Common_TE:10281	1	1
15	left	80337500	80450000	6.52245e-07	5.28046e-07	ZFAND6	Common_TE:10384	1	1
15	right	80337500	80450000	6.52245e-07	5.28046e-07	FAH;RP11-2E17.2	Common_TE:10381	2	1
15	left	101175000	101412500	1.35044e-09	2.46328e-14	Y_RNA;RP11-192M23.1	Common_TE:10472;Common_TE:10473	2	2
15	right	101175000	101412500	1.35044e-09	2.46328e-14	RP11-66B24.1;RP11-66B24.8;ALDH1A3	Common_TE:10470	3	1
15	left	70387500	70775000	8.60005e-06	7.20292e-06	TLE3	Common_TE:10307	1	1
15	right	69862500	70387500	3.08689e-09	1.34553e-05	TLE3	Common_TE:10305;Common_TE:10306	1	2
15	left	65487500	65587500	1.57513e-05	1.34553e-05	CLPX	Common_TE:10284;Common_TE:10285	1	2
15	left	99850000	100237500	3.53663e-07	2.66403e-07	AC022819.2	Common_TE:10466	1	1
15	left	41187500	41487500	1.25689e-05	1.00369e-05	VPS18;RP11-540O11.1	Common_TE:10135	2	1
15	right	41187500	41487500	1.25689e-05	1.00369e-05	RN7SL497P	Common_TE:10131	1	1
15	left	70025000	70775000	0.000163669	0.000138555	AC009677.1	Common_TE:10307	1	1
15	left	40987500	41187500	0.000301267	0.000253544	RAD51-AS1;RAD51	Common_TE:10131	2	1
15	left	99062500	99612500	1.66251e-09	8.81126e-10	FAM169B	Common_TE:10463;Common_TE:10464	1	2
15	right	83512500	83662500	0.00166253	0.00144928	HOMER2;FAM103A1	Common_TE:10406	2	1
15	right	45475000	45687500	5.39373e-06	0.00144928	GATM;SPATA5L1	Common_TE:10161;Common_TE:10162	2	2
15	left	90300000	90625000	1.48501e-05	9.72819e-06	MESP1;MRPL15P1;MESP2	Common_TE:10428	3	1
15	left	80737500	81262500	1.48501e-05	2.2015e-08	RP11-210M15.1	Common_TE:10392;Common_TE:10393	1	2
15	left	74662500	75062500	7.0346e-07	4.74058e-07	CYP11A1;CTD-2311M21.3	Common_TE:10350	2	1
15	left	89462500	89712500	5.08118e-08	0.000970849	MFGE8	Common_TE:10423	1	1
15	left	78915000	79000000	0.00195998	0.00187272	CHRNA3;RP11-335K5.2	Common_TE:10372	2	1
15	left	42285000	42345000	3.89583e-07	3.97641e-07	CTD-2382E5.2	Common_TE:10139;Common_TE:10140	1	2
15	right	101665000	101795000	1.48555e-08	1.49297e-08	CHSY1	Common_TE:10475;Common_TE:10476	1	2
15	left	85875000	85935000	0.00176691	0.0265258	RP11-561C5.5	Common_TE:10416	1	1
15	left	98455000	98625000	9.81886e-13	3.6435e-13	ARRDC4	Common_TE:10456;Common_TE:10457	1	2
15	left	50967500	51177500	5.76991e-08	4.60684e-06	TRPM7;RN7SL354P	Common_TE:10181;Common_TE:10182	2	2
15	left	40340000	40565000	5.76198e-07	2.8691e-07	SRP14;SRP14-AS1	Common_TE:10116;Common_TE:10117;Common_TE:10118	2	3
15	left	90555000	90615000	0.00336661	0.0040097	ZNF710;MIR3174	Common_TE:10428	2	1
15	right	38365000	38545000	3.69156e-08	1.4783e-06	SPRED1	Common_TE:10103;Common_TE:10104	1	2
15	left	92395000	92625000	2.47314e-05	2.8691e-07	SLCO3A1	Common_TE:10437	1	1
15	left	68605000	68675000	0.0045008	0.00440371	RP11-709B3.2	Common_TE:10302	1	1
15	left	81075000	81265000	0.000597738	1.4343e-05	KIAA1199	Common_TE:10393	1	1
15	left	101837000	102185000	1.46483e-05	2.35698e-07	SNRPA1;RP11-299G20.2	Common_TE:10484	2	1
15	left	69865000	70755000	0.000838991	0.00052124	RP11-279F6.2	Common_TE:10307	1	1
15	right	72035000	72445000	0.000668265	2.20293e-05	RP11-2I17.4	Common_TE:10330;Common_TE:10331	1	2
15	right	95805000	96885000	0.00205686	9.17328e-05	NR2F2-AS1;MIR1469;RP11-522B15.3	Common_TE:10443	3	1
15	left	40885000	41185000	0.000201368	5.91299e-06	CASC5;snoU13	Common_TE:10131	2	1
15	right	40885000	41185000	0.000201368	5.91299e-06	VPS18;RP11-540O11.1	Common_TE:10123	2	1
21	right	30535000	30745000	0.000325374	4.98199e-06	AP000240.9;BACH1-AS1;BACH1-IT2	Common_TE:12633	3	1
21	left	40175000	40495000	7.37902e-05	0.00187272	ETS2	Common_TE:12717;Common_TE:12718	1	2
21	right	40175000	40495000	7.37902e-05	0.00187272	RPL23AP12	Common_TE:12714	1	1
21	left	40105000	40505000	7.37902e-05	1.11485e-06	LINC00114	Common_TE:12717;Common_TE:12718	1	2
21	left	33775000	33940000	7.739e-06	0.00015128	URB1;C21orf119;EVA1C	Common_TE:12648;Common_TE:12649	3	2
21	left	28225000	29075000	2.5739e-08	7.05706e-09	ADAMTS1	Common_TE:12628	1	1
21	left	39875000	40510000	0.00260416	0.000136302	SNRPGP13	Common_TE:12717;Common_TE:12718	1	2
21	left	46295000	46345000	1.721e-06	1.51292e-06	PTTG1IP	Common_TE:12760;Common_TE:12761	1	2
21	right	46295000	46345000	1.721e-06	1.51292e-06	ITGB2;ITGB2-AS1;LL21NC02-1C16.1;C21orf67;LL21NC02-1C16.2;FAM207A	Common_TE:12759	6	1
21	left	37525000	37585000	1.10825e-06	0.000110148	CBR3-AS1;DOPEY2	Common_TE:12684;Common_TE:12685;Common_TE:12686;Common_TE:12687	2	4
21	right	37525000	37585000	1.10825e-06	0.000110148	RN7SL73P	Common_TE:12682;Common_TE:12683	1	2
21	right	45560000	45715000	0.00158276	3.9525e-05	AIRE;PFKL	Common_TE:12754	2	1
21	left	34712500	34812500	4.80171e-07	5.13588e-07	USF1P1	Common_TE:12651;Common_TE:12652	1	2
21	left	34587500	34737500	0.000487213	2.66637e-07	IFNAR2	Common_TE:12650	1	1
21	left	45937500	46200000	0.000265198	1.23337e-07	TSPEAR-AS1;C21orf90	Common_TE:12757	2	1
21	left	37520833	37720833	9.54784e-08	5.80494e-08	CBR3-AS1;CBR3;DOPEY2	Common_TE:12691	3	1
21	right	37520833	37720833	9.54784e-08	5.80494e-08	AP000692.9	Common_TE:12682;Common_TE:12683	1	2
21	right	28212500	30112500	4.79038e-11	2.81173e-11	RNU6-872P	Common_TE:12626;Common_TE:12627	1	2
21	right	35297500	35722500	2.85982e-12	1.50462e-12	KCNE2	Common_TE:12662;Common_TE:12663	1	2
21	right	19052500	19287500	3.18467e-05	1.6117e-06	CHODL	Common_TE:12620	1	1
21	left	46372500	46554166	0.0233812	0.0037496	C21orf67;FAM207A	Common_TE:12765	2	1
12	left	57152500	57382500	2.72898e-09	3.05717e-11	PRIM1;HSD17B6	Common_TE:9004	2	1
12	left	56909166	56965833	0.00033221	0.000287303	RP11-153M3.1;RBMS2	Common_TE:9000	2	1
12	right	113487500	113612500	1.9003e-05	6.54874e-07	DDX54;Y_RNA;C12orf52	Common_TE:9256	3	1
12	left	109060000	109197500	0.00119146	0.00104704	RNU7-169P	Common_TE:9218;Common_TE:9219	1	2
12	right	53462500	53497500	0.00119146	0.00104704	IGFBP6;SOAT2	Common_TE:8984;Common_TE:8985	2	2
12	right	106622500	106672500	0.0254309	0.00354618	RNU7-94P	Common_TE:9202	1	1
12	right	56137500	56332500	9.25886e-05	4.22673e-05	WIBG;DGKA	Common_TE:8997	2	1
12	right	52977500	53267500	0.000565615	4.20508e-06	RPL7P41	Common_TE:8982	1	1
12	left	50895000	51032500	0.000565615	0.000397177	DIP2B	Common_TE:8958	1	1
12	left	26277500	26435000	0.00742776	0.00585445	BHLHE41;SSPN;RP11-283G6.3	Common_TE:8866	3	1
12	right	42522500	42727500	0.000311498	0.000667419	ZCRB1;SNORA74	Common_TE:8910	2	1
12	right	1905000	2047500	0.0806901	0.0037496	LINC00940	Common_TE:8738	1	1
12	left	10187500	10292500	2.16953e-05	8.77414e-07	RP11-133L14.5;CLEC9A;RP11-133L14.2	Common_TE:8779	3	1
12	right	6532500	6575000	0.000101234	6.64102e-05	CD27-AS1;TAPBPL;VAMP1;RP1-102E24.6	Common_TE:8759	4	1
12	left	111837500	111887500	2.16953e-05	1.82997e-05	SH2B3	Common_TE:9241;Common_TE:9242;Common_TE:9243;Common_TE:9244;Common_TE:9245	1	5
12	right	120665000	120702500	0.000318251	0.000162221	PXN	Common_TE:9282	1	1
12	left	1760000	1898750	1.59154e-09	9.60151e-10	MIR3649	Common_TE:8738	1	1
12	left	25145500	25283500	1.59154e-09	9.60151e-10	C12orf77	Common_TE:8854	1	1
12	right	108961250	109011250	6.34245e-12	7.582e-12	RP11-689B22.2	Common_TE:9214	1	1
12	right	52420833	52472500	1.89834e-10	2.06589e-10	C12orf44;RP11-1100L3.7;OR7E47P;RP1-288H2.4	Common_TE:8966;Common_TE:8967;Common_TE:8968;Common_TE:8969	4	4
12	right	6305000	6387500	9.91483e-14	6.18544e-14	RP1-96H9.5	Common_TE:8753	1	1
12	right	95512500	95625000	1.06891e-08	1.08736e-08	FGD6;VEZT	Common_TE:9149;Common_TE:9150;Common_TE:9151	2	3
12	left	49487500	49637500	8.7267e-07	2.97237e-11	DHH;RP11-386G11.8	Common_TE:8952	2	1
12	right	93637500	93762500	2.82074e-06	3.04691e-06	RP11-486A14.2;NUDT4	Common_TE:9139	2	1
12	left	6437500	6550000	8.62356e-06	9.61639e-06	TNFRSF1A	Common_TE:8759	1	1
12	left	57687500	57837500	1.96751e-08	1.5648e-08	RP11-123K3.4	Common_TE:9009	1	1
12	right	57687500	57837500	1.96751e-08	1.5648e-08	R3HDM2;RP11-756H6.1;INHBC;INHBE	Common_TE:9008	4	1
12	left	19337500	19437500	0.000306377	0.00035944	RN7SL459P	Common_TE:8842	1	1
12	left	113337500	113462500	0.00119406	1.03247e-06	OAS1	Common_TE:9255	1	1
12	right	12537500	12712500	2.87527e-05	2.46045e-05	DUSP16;RP11-158N24.1	Common_TE:8794	2	1
12	left	79812500	79937500	1.18485e-12	5.89636e-13	MIR1252	Common_TE:9082	1	1
12	right	26875000	26987500	8.97682e-05	7.85866e-05	ITPR2	Common_TE:8871	1	1
12	right	123837500	124062500	7.44556e-07	5.6217e-07	RP11-486O12.2;TMED2	Common_TE:9313	2	1
12	left	57237500	57387500	0.0012228	0.0011414	RP11-74M13.3	Common_TE:9004	1	1
12	left	121087500	121412500	4.67556e-05	3.84197e-05	RP11-728G15.1;CABP1	Common_TE:9288	2	1
12	right	4112500	4387500	4.67556e-05	3.84197e-05	RP11-264F23.3;RP11-264F23.4;CCND2	Common_TE:8746	3	1
12	left	47075000	47325000	8.8195e-05	7.35208e-05	RP11-66E20.2	Common_TE:8925;Common_TE:8926	1	2
12	right	10487500	10712500	2.46197e-06	1.62816e-06	SLC25A39P2;RP11-291B21.2	Common_TE:8783	2	1
12	right	9487500	9787500	2.58063e-07	1.71803e-07	RNU6-700P;RP11-705C15.2;GOT2P3;RP11-705C15.5;RP11-705C15.4	Common_TE:8769;Common_TE:8770	5	2
12	right	31000000	31387500	2.65382e-05	2.11821e-05	RP11-627K11.5	Common_TE:8884	1	1
12	right	109037500	109537500	0.000147166	0.00012308	ALKBH2;UNG;RP11-968O1.5	Common_TE:9215	3	1
12	right	51212500	51737500	0.00033136	0.000281683	CELA1	Common_TE:8959	1	1
12	right	56137500	56600000	0.00315237	4.21097e-05	RN7SL770P	Common_TE:8997	1	1
12	left	687500	1700000	3.06007e-05	0.000684513	RP5-1154L15.2;RNU7-103P;RP5-1154L15.1	Common_TE:8735;Common_TE:8736	3	2
12	right	52555000	52720000	8.76522e-09	4.13081e-09	KRT83;AC121757.1	Common_TE:8970;Common_TE:8971;Common_TE:8972	2	3
12	left	122065000	122115000	0.000711132	0.000809946	ORAI1	Common_TE:9293	1	1
12	left	103345000	103945000	4.77015e-12	5.80509e-15	PAH;ASCL1	Common_TE:9174;Common_TE:9175	2	2
12	left	122255000	122325000	4.41395e-05	3.9525e-05	RHOF;AC084018.1;SETD1B	Common_TE:9297	3	1
12	right	122255000	122325000	4.41395e-05	3.9525e-05	PSMD9;RP11-87C12.2	Common_TE:9295	2	1
12	left	104855000	104970000	7.36521e-07	3.9525e-05	CHST11	Common_TE:9189;Common_TE:9190;Common_TE:9191	1	3
12	left	56915000	57025000	2.43944e-06	0.000110677	RP11-153M3.1;RBMS2	Common_TE:9001;Common_TE:9002	2	2
12	right	56915000	57025000	2.43944e-06	0.000110677	BAZ2A;ATP5B;SNORD59A	Common_TE:8999	3	1
12	left	48110000	48235000	0.000122255	1.4783e-06	RPAP3;RP1-197B17.3;ENDOU	Common_TE:8944	3	1
12	left	25395000	25535000	2.43944e-06	1.4783e-06	KRAS;AC087239.1	Common_TE:8856	2	1
12	right	108955000	109535000	1.63665e-10	3.80642e-09	ALKBH2;UNG;RP11-968O1.5	Common_TE:9214	3	1
12	right	132375000	132435000	2.18978e-06	5.00075e-05	EP400	Common_TE:9340;Common_TE:9341;Common_TE:9342	1	3
12	left	93900000	94495000	7.739e-06	8.29427e-08	RN7SL737P	Common_TE:9145;Common_TE:9146	1	2
12	right	127595000	127780000	9.25627e-07	3.73221e-07	RP11-955H22.1	Common_TE:9334	1	1
12	left	108960000	109195000	9.25627e-07	1.4343e-05	SART3;ISCU	Common_TE:9218;Common_TE:9219	2	2
12	right	108075000	108275000	9.25627e-07	3.73221e-07	RP11-554D14.4;RP11-554D14.5	Common_TE:9212	2	1
12	left	98815000	98910000	0.000597738	1.4343e-05	RNU4-41P	Common_TE:9167	1	1
12	right	38535000	38710000	2.79234e-08	9.0282e-09	ALG10B;AC117372.1	Common_TE:8903;Common_TE:8904;Common_TE:8905	2	3
12	right	106775000	107315000	0.00156315	4.94757e-05	RPL30P12	Common_TE:9204	1	1
12	left	96455000	96910000	1.46483e-05	6.37079e-06	RP11-256L6.4	Common_TE:9163	1	1
12	left	9905000	10295000	2.5739e-08	2.35698e-07	CD69	Common_TE:8779	1	1
12	right	110540000	110865000	5.48886e-05	2.52769e-05	HMGA1P3	Common_TE:9234	1	1
12	left	92535000	92960000	0.00949391	0.00052124	C12orf79;BTG1;RP11-796E2.4	Common_TE:9128	3	1
12	right	47425000	47795000	0.00233436	9.33177e-05	RP1-90J4.1	Common_TE:8929;Common_TE:8930;Common_TE:8931	1	3
12	right	52550000	53265000	3.47702e-06	2.20293e-05	RPL7P41	Common_TE:8970;Common_TE:8971	1	2
12	left	47075000	47415000	0.00610514	0.00036499	RP11-66E20.2	Common_TE:8929;Common_TE:8930;Common_TE:8931	1	3
12	left	10925000	11645000	0.00610514	2.94601e-05	RP13-81N3.1	Common_TE:8789	1	1
12	left	98985000	99035000	2.05139e-08	5.5942e-06	RP11-481K9.4;SLC25A3;SNORA53;AC013283.1	Common_TE:9168	4	1
12	right	122132500	122225000	9.03609e-11	7.35129e-11	RP11-347I19.8	Common_TE:9293	1	1
12	left	93975000	94135000	9.03609e-11	7.35129e-11	SOCS2-AS1;SOCS2	Common_TE:9143	2	1
12	right	93975000	94135000	9.03609e-11	7.35129e-11	RP11-887P2.5	Common_TE:9140	1	1
12	left	3995000	4145000	6.45109e-11	3.2286e-11	PARP11;RP11-664D1.1	Common_TE:8747;Common_TE:8748	2	2
12	left	52288333	52371666	3.03463e-06	3.11923e-06	ANKRD33;RP11-1100L3.4;ACVRL1	Common_TE:8965	3	1
12	left	65005000	65085000	3.89583e-07	3.97641e-07	RP11-338E21.1;RASSF3;MIR548C	Common_TE:9031	3	1
12	left	6535000	6645000	9.81886e-13	1.37086e-10	RP1-102E24.9	Common_TE:8760	1	1
12	right	6535000	6645000	9.81886e-13	1.37086e-10	RP5-940J5.3;GAPDH;RP5-940J5.9;RP5-940J5.8	Common_TE:8759	4	1
12	left	93965000	94495000	2.70534e-10	1.37086e-10	SOCS2-AS1;SOCS2	Common_TE:9145;Common_TE:9146	2	2
12	right	750000	865000	3.03463e-06	3.11923e-06	WNK1	Common_TE:8724;Common_TE:8725	1	2
12	left	109075000	109125000	0.000313183	0.00843378	RNU7-169P	Common_TE:9217	1	1
12	left	54615000	54755000	5.41332e-05	2.26644e-09	MIR3198-2	Common_TE:8993;Common_TE:8994	1	2
12	right	54615000	54755000	5.41332e-05	2.26644e-09	RP11-753H16.3;RP11-753H16.5;GPR84	Common_TE:8992	3	1
12	right	96455000	96605000	1.72049e-07	1.50724e-07	RP11-394J1.2	Common_TE:9155	1	1
12	right	52555000	52605000	5.41332e-05	5.77401e-05	C12orf80;LINC00592	Common_TE:8970;Common_TE:8971;Common_TE:8972	2	3
12	right	1225000	1705000	5.76991e-08	2.03725e-10	FBXL14	Common_TE:8730	1	1
1	left	6312500	6412500	1.57854e-06	1.715e-06	HES3;GPR153	Common_TE:41;Common_TE:42;Common_TE:43;Common_TE:44	2	4
1	right	211687500	211825000	2.21973e-17	1.57818e-17	RP11-354K1.2;RP11-354K1.1;AL356310.1;FDPSP8	Common_TE:1193	4	1
1	left	172575000	172687500	1.00169e-07	7.67966e-13	RNU6-693P	Common_TE:930;Common_TE:931	1	2
1	left	205325000	205462500	9.32646e-07	1.73757e-11	KLHDC8A;SNRPGP10	Common_TE:1139	2	1
1	left	236012500	236131250	3.4492e-10	3.36109e-10	LYST-AS1;MIR1537;RNU5E-2P	Common_TE:1334	3	1
1	right	236012500	236131250	3.4492e-10	3.36109e-10	RP4-580N22.2	Common_TE:1333	1	1
1	right	227950000	228137500	1.06891e-08	1.08736e-08	WNT9A;MIR5008	Common_TE:1285	2	1
1	right	36762500	36887500	7.67521e-05	1.08736e-08	SNORA63	Common_TE:317	1	1
1	right	112042500	112302500	7.55393e-08	1.00104e-12	FAM212B;DDX20	Common_TE:647	2	1
1	right	19695833	19970833	0.00027992	1.00104e-12	NBL1	Common_TE:148;Common_TE:149	1	2
1	right	208300000	208412500	0.000427609	1.48958e-07	PLXNA2	Common_TE:1171	1	1
1	right	8100000	8275000	2.59813e-07	0.00121286	RNU1-7P;RP11-431K24.3;RP11-431K24.4	Common_TE:53;Common_TE:54	3	2
1	left	32279166	32429166	8.7267e-07	9.47722e-07	SPOCD1	Common_TE:287	1	1
1	left	172112500	172237500	2.03856e-10	3.04691e-06	MIR214;DNM3OS;MIR199A2	Common_TE:920;Common_TE:921	3	2
1	left	44687500	44787500	0.00419513	5.42309e-06	DMAP1	Common_TE:388;Common_TE:389	1	2
1	left	28587500	28687500	4.92156e-06	3.41699e-10	RP5-1092A3.5;SESN2	Common_TE:240	2	1
1	right	28587500	28687500	4.92156e-06	3.41699e-10	PHACTR4	Common_TE:238	1	1
1	left	234737500	235062500	9.82985e-10	9.61639e-06	U8;IRF2BP2;RP4-781K5.2	Common_TE:1322	3	1
1	left	234737500	234987500	5.85058e-14	3.496e-09	U8;IRF2BP2;RP4-781K5.2	Common_TE:1321	3	1
1	right	234737500	234987500	5.85058e-14	3.496e-09	RNY4P16	Common_TE:1315;Common_TE:1316;Common_TE:1317	1	3
1	left	223312500	223412500	7.24558e-05	8.26149e-05	TLR5;RP11-239E10.2	Common_TE:1254	2	1
1	right	212662500	212800000	1.96751e-08	1.5648e-08	RN7SL512P;RP11-338C15.5;FAM71A	Common_TE:1204	3	1
1	left	228825000	229362500	2.571e-12	6.52528e-08	FTH1P2	Common_TE:1301	1	1
1	right	151537500	151712500	3.30473e-07	2.66637e-07	RNU6-662P	Common_TE:802	1	1
1	left	227512500	227612500	2.41075e-06	1.99181e-06	CDC42BPA	Common_TE:1282;Common_TE:1283	1	2
1	right	202462500	202562500	4.57982e-06	3.82366e-06	RP11-569A11.1	Common_TE:1105	1	1
1	left	185287500	185537500	4.57982e-06	0.00329102	IVNS1ABP;GS1-279B7.2	Common_TE:1019	2	1
1	right	117387500	117587500	7.08279e-09	5.05472e-09	RP11-27K13.3	Common_TE:692	1	1
1	right	52362500	52462500	2.87527e-05	5.05472e-09	RAB3B;RN7SL290P	Common_TE:418	2	1
1	left	156662500	156850000	1.57913e-08	1.13441e-08	RP11-66D17.3;CRABP2	Common_TE:855	2	1
1	right	156662500	156850000	1.57913e-08	1.13441e-08	PEAR1	Common_TE:853;Common_TE:854	1	2
1	right	26362500	26487500	5.04783e-05	4.4105e-05	FAM110D;ZNF593;RP11-96L14.7	Common_TE:202	3	1
1	left	1062500	1175000	5.04783e-05	4.4105e-05	C1orf159;RP11-465B22.5	Common_TE:7	2	1
1	right	1062500	1175000	5.04783e-05	4.4105e-05	SDF4;B3GALT6;FAM132A;RP5-902P8.12	Common_TE:5	4	1
1	right	204787500	204912500	0.000265198	0.000237285	RP11-494K3.2	Common_TE:1132	1	1
1	left	85937500	86037500	0.00318204	0.00304912	RP11-131L23.2	Common_TE:553;Common_TE:554;Common_TE:555	1	3
1	left	43237500	43387500	6.40622e-06	4.94344e-06	LEPRE1;C1orf50;RP5-994D16.9	Common_TE:359;Common_TE:360;Common_TE:361;Common_TE:362	3	4
1	left	179837500	180137500	4.67556e-05	2.41022e-08	TOR1AIP2;IFRG15;RP11-533E19.7;TOR1AIP1	Common_TE:986	4	1
1	right	26937500	27212500	4.67556e-05	3.84197e-05	RP1-50O24.6;GPN2;GPATCH3;NUDC	Common_TE:211	4	1
1	left	158487500	158962500	0.000163669	1.38074e-07	OR10R1P;RP11-144L1.8	Common_TE:861	2	1
1	right	112937500	113204166	0.000163669	0.000138555	snoU13;MOV10	Common_TE:650	2	1
1	left	244212500	244437500	0.000301267	0.000253544	ZBTB18	Common_TE:1360	1	1
1	left	211862500	212212500	0.000301267	1.08057e-10	NEK2;RP11-122M14.1	Common_TE:1197;Common_TE:1198	2	2
1	right	20545833	20820833	5.06454e-07	3.21434e-07	CAMK2N1;MUL1	Common_TE:152	2	1
1	right	84612500	85087500	1.66251e-09	1.62816e-06	C1orf180	Common_TE:538	1	1
1	right	209400000	209612500	4.38137e-09	3.58386e-06	MIR205HG	Common_TE:1174;Common_TE:1175	1	2
1	right	173387500	173787500	0.00471923	1.65888e-05	CENPL;Y_RNA;DARS2	Common_TE:939	3	1
1	left	243512500	244450000	4.79038e-11	2.81173e-11	MIR4677	Common_TE:1360;Common_TE:1361;Common_TE:1362	1	3
1	left	183437500	183587500	0.00771978	3.47765e-05	SMG7-AS1;SMG7	Common_TE:1006	2	1
1	right	183437500	183587500	0.00771978	3.47765e-05	RP1-127C7.6	Common_TE:1002;Common_TE:1003;Common_TE:1004	1	3
1	left	182937500	183187500	4.99069e-05	3.47765e-05	SHCBP1L;RP11-505O17.1;KRT18P28;AL450304.1;RNU6-41P	Common_TE:1000	5	1
1	left	109812500	110062500	8.07572e-08	4.60941e-08	PSRC1	Common_TE:642	1	1
1	left	32037500	32262500	0.00771978	3.47765e-05	RP11-73M7.1;TINAGL1	Common_TE:283;Common_TE:284	2	2
1	right	32037500	32262500	0.00771978	3.47765e-05	RP11-84A19.3	Common_TE:279	1	1
1	right	200587500	201012500	1.46218e-10	1.1669e-07	RP11-168O16.2	Common_TE:1077	1	1
1	right	167037500	167500000	9.8934e-05	9.00162e-11	CD247;AKR1D1P1	Common_TE:894;Common_TE:895	2	2
1	left	172712500	173387500	0.000375402	8.71758e-10	SLC25A38P1	Common_TE:939	1	1
1	left	16950000	234912500	0	0	NBPF1;RP5-1182A14.5	Common_TE:1319;Common_TE:1320	2	2
1	left	221012500	221612500	2.84392e-06	2.62359e-09	RNU6ATAC35P;RP11-295M18.6;RP11-295M18.2	Common_TE:1243	3	1
1	right	25562500	25662500	4.0484e-09	1.74152e-06	C1orf63;RP11-335G20.7;TMEM50A;RNU6-1171P;snoU13	Common_TE:200	5	1
1	right	178287500	178462500	0.00240048	9.72819e-06	RP4-593C16.3;LINC00083	Common_TE:966;Common_TE:967	2	2
1	left	243912500	244437500	3.2593e-05	2.22138e-05	RP11-370K11.1	Common_TE:1360	1	1
1	right	167687500	167900000	0.00425178	0.00347287	MPC2;DCAF6	Common_TE:899	2	1
1	left	20237500	20812500	3.2593e-05	2.22138e-05	PLA2G2E	Common_TE:154;Common_TE:155	1	2
1	left	218512500	218887500	7.0346e-07	4.74058e-07	RP11-224O19.5;RP11-224O19.2;TGFB2	Common_TE:1232	3	1
1	right	202162500	202687500	0.000636335	3.34655e-06	SYT2	Common_TE:1104	1	1
1	right	202437500	202687500	2.65382e-05	2.11821e-05	SYT2	Common_TE:1105	1	1
1	right	201862500	202112500	0.00461618	5.19503e-05	ARL8A	Common_TE:1102	1	1
1	left	60437500	61512500	1.28852e-06	1.57188e-09	RN7SL475P	Common_TE:459;Common_TE:460	1	2
1	left	227087500	227637500	6.57553e-05	2.70371e-07	ADCK3	Common_TE:1283	1	1
1	left	43987500	44512500	0.00315237	0.00284813	PTPRF	Common_TE:385;Common_TE:386	1	2
1	right	43987500	44512500	0.00315237	0.00284813	RP5-1198O20.4	Common_TE:373;Common_TE:374;Common_TE:375	1	3
1	right	25562500	26137500	0.000163782	9.17258e-07	SEPN1;RP1-317E23.6;RP1-317E23.3;MTFR1L;AL020996.1	Common_TE:200	5	1
1	right	94987500	95512500	7.40021e-08	3.52413e-06	RP11-313A24.1	Common_TE:597;Common_TE:598;Common_TE:599	1	3
1	right	156425000	156575000	4.41395e-05	4.35624e-07	APOA1BP;GPATCH4;RP11-284F21.11;HAPLN2	Common_TE:850	4	1
1	left	24140000	24195000	0.0229046	0.0282635	GALE	Common_TE:191	1	1
1	right	2127500	2315000	7.36521e-07	4.13081e-09	MORN1;RP4-740C4.9;RP4-740C4.8;AL513477.1;RER1	Common_TE:18;Common_TE:19	5	2
1	left	207260000	207575000	2.43944e-06	1.73501e-08	C4BPB	Common_TE:1164;Common_TE:1165	1	2
1	right	172715000	173175000	2.43944e-06	1.73501e-08	TNFSF4	Common_TE:932	1	1
1	left	246668333	246861666	7.91498e-06	7.21084e-08	SMYD3	Common_TE:1377	1	1
1	left	89465000	89925000	5.76198e-07	2.8691e-07	CCBL2;RBMXL1	Common_TE:564	2	1
1	left	56875000	57045000	0.00080999	1.60499e-05	RP4-710M16.2	Common_TE:437	1	1
1	right	40290000	40365000	0.0140447	0.0170279	MYCL;RP1-118J21.5	Common_TE:341	2	1
1	right	179090000	179165000	0.00195998	0.00187272	SETP10;SNORA67;SNORA67;EIF4A1P11	Common_TE:974;Common_TE:975;Common_TE:976;Common_TE:977;Common_TE:978	4	5
1	left	165690000	165885000	2.18978e-06	1.78496e-08	RP11-466F5.10	Common_TE:892	1	1
1	right	153770000	153955000	0.00195998	5.00075e-05	SLC39A1;CREB3L4;JTB;RP11-422P24.11;RAB13;RPS27;RP11-422P24.9	Common_TE:826;Common_TE:827	7	2
1	right	145425000	145585000	7.37902e-05	1.11485e-06	PIAS3;NUDT17	Common_TE:741	2	1
1	left	15475000	15600000	0.0262266	0.00187272	TMEM51-AS1;TMEM51	Common_TE:93;Common_TE:94;Common_TE:95;Common_TE:96	2	4
1	left	225665000	226095000	7.739e-06	3.99056e-06	RP11-496N12.6	Common_TE:1274	1	1
1	right	112935000	113245000	7.739e-06	8.29427e-08	RP11-426L16.3;RHOC;RP11-426L16.10;PPM1J;RP11-426L16.9	Common_TE:650	5	1
1	left	27625000	27935000	2.25111e-07	3.99056e-06	RP11-4K3__A.3	Common_TE:233	1	1
1	left	6305000	6465000	2.25111e-07	3.99056e-06	ICMT;LINC00337;HES3	Common_TE:45	3	1
1	left	2145000	2245000	0.0045008	0.00015128	C1orf86;AL590822.1;RP11-181G12.5;RP11-181G12.4	Common_TE:23;Common_TE:24	4	2
1	right	2145000	2245000	0.0045008	0.00015128	RP4-713A8.1;AL589739.1	Common_TE:20	2	1
1	left	16765000	16825000	0.000597738	1.4343e-05	SPATA21;NECAP2	Common_TE:116;Common_TE:117	2	2
1	left	158765000	158965000	8.9414e-05	4.94757e-05	OR2AQ1P;OR10AA1P	Common_TE:861	2	1
1	left	93915000	94075000	8.9414e-05	4.94757e-05	FNBP1L	Common_TE:589;Common_TE:590;Common_TE:591	1	3
1	right	21021666	21518333	4.85123e-09	1.26689e-09	EIF4G3	Common_TE:156	1	1
1	left	183625000	183885000	0.000280728	6.37079e-06	APOBEC4	Common_TE:1007	1	1
1	left	20245000	20525000	0.00399506	6.37079e-06	PLA2G2E	Common_TE:152	1	1
1	left	43245000	43535000	3.04229e-06	2.52769e-05	LEPRE1;C1orf50;RP5-994D16.9	Common_TE:365	3	1
1	left	29205000	29525000	5.48886e-05	2.52769e-05	RP1-212P9.2;RP1-212P9.3;Y_RNA;EPB41	Common_TE:251;Common_TE:252;Common_TE:253	4	3
1	right	24525000	24965000	1.49454e-07	4.03957e-08	Y_RNA;SRRM1	Common_TE:194	2	1
1	left	2345000	2485000	0.000838991	0.00052124	PEX10;PLCH2	Common_TE:31;Common_TE:32	2	2
1	right	2345000	2485000	0.000838991	0.00052124	RP3-395M20.12;RP3-395M20.8;TNFRSF14;RP3-395M20.7	Common_TE:25	4	1
1	left	206805000	207085000	0.000201368	0.00112468	RP11-343H5.6;DYRK3	Common_TE:1159;Common_TE:1160	2	2
1	right	178985000	179335000	0.00205686	0.00112468	RN7SL374P;AXDND1	Common_TE:973	2	1
1	left	172425000	172690000	0.000201368	5.91299e-06	PIGC	Common_TE:930;Common_TE:931	1	2
1	right	199655000	200455000	7.71126e-05	2.94601e-05	RP11-469A15.2	Common_TE:1059;Common_TE:1060	1	2
1	right	146745000	147365000	8.43148e-06	6.80051e-09	GJA8	Common_TE:757	1	1
1	right	45195000	45765000	0.000334604	0.000136302	ZSWIM5	Common_TE:395;Common_TE:396;Common_TE:397	1	3
1	left	28845000	29200000	3.92225e-05	0.000136302	RCC1;SNHG3;SNORA73B;snoU13;PRDX3P2	Common_TE:248	5	1
1	right	186585000	186645000	0.00158276	0.00183446	PTGS2;RP5-973M2.2	Common_TE:1026	2	1
1	left	155905000	155960000	3.79264e-05	4.82734e-05	KIAA0907;SCARNA4;RXFP4	Common_TE:846	3	1
1	right	27660000	27710000	1.10825e-06	0.00298119	FCN3;CD164L2;RP1-144C9.2;GPR3	Common_TE:231	4	1
1	right	110085000	110195000	8.31762e-06	4.46481e-08	RP5-1160K1.1;GSTM4	Common_TE:642	2	1
1	left	153325000	153470000	1.88143e-13	6.82909e-14	PGLYRP4;S100A9	Common_TE:823	2	1
1	left	27720000	27935000	2.17743e-05	1.50724e-07	CD164L2;RP1-144C9.2;GPR3	Common_TE:233	3	1
1	right	206900000	207085000	3.28124e-10	3.57665e-13	IL24;FAIM3;RP11-564A8.8;RP11-564A8.4	Common_TE:1153	4	1
1	left	45980000	46035000	4.6642e-09	4.73768e-09	CCDC163P;MMACHC;PRDX1	Common_TE:401;Common_TE:402	3	2
1	right	146645000	146715000	4.23093e-10	4.46395e-10	FMO5;CHD1L	Common_TE:753;Common_TE:754;Common_TE:755;Common_TE:756	2	4
1	left	151910000	151965000	2.05139e-08	2.8551e-08	KRT8P28	Common_TE:810;Common_TE:811;Common_TE:812	1	3
1	right	112935000	113010000	6.74288e-06	4.61055e-08	WNT2B	Common_TE:650	1	1
1	left	166885000	167025000	2.08077e-07	1.20833e-07	RP4-782G3.1	Common_TE:894;Common_TE:895	1	2
1	left	206655000	206755000	0.000313183	0.000347406	IKBKE	Common_TE:1151;Common_TE:1152	1	2
1	left	203595000	203665000	0.000131071	0.000142428	ATP2B4	Common_TE:1114	1	1
1	left	206985000	207085000	0.000131071	1.51292e-06	IL19	Common_TE:1159;Common_TE:1160	1	2
1	left	222635000	222805000	2.27581e-11	8.47901e-17	RP11-358H9.1;CICP13	Common_TE:1250	2	1
1	right	222635000	222805000	2.27581e-11	8.47901e-17	MIA3;RP11-378J18.6	Common_TE:1249	2	1
1	left	206665000	206761666	5.41332e-05	5.77401e-05	C1orf147;RP11-534L20.5	Common_TE:1151;Common_TE:1152	2	2
1	right	89465000	89825000	9.96048e-14	8.93853e-12	GBP6	Common_TE:563	1	1
1	left	211495000	211685000	1.56009e-08	4.37578e-11	TRAF5	Common_TE:1193	1	1
1	left	203838333	204098333	1.721e-06	4.37578e-11	SNRPE;KRT8P29	Common_TE:1125	2	1
1	right	203838333	204098333	1.721e-06	4.37578e-11	RP11-74C13.4;RP11-74C13.3	Common_TE:1117	2	1
1	left	110955000	111005000	0.00346825	0.000142428	LAMTOR5	Common_TE:644	1	1
1	right	234745000	235115000	5.21799e-06	4.60684e-06	RP11-443B7.1;RP11-443B7.3	Common_TE:1316;Common_TE:1317;Common_TE:1318	2	3
1	left	203477500	203670000	3.442e-08	1.40145e-08	OPTC	Common_TE:1114	1	1
1	left	153484166	153539166	0.000342921	1.82997e-05	RN7SL44P	Common_TE:824	1	1
1	right	27935833	27989166	4.27488e-07	8.3169e-09	RP1-159A19.3;RP11-288L9.1;IFI6;RP11-288L9.4;RNU6-949P	Common_TE:233	5	1
1	left	26605500	26647500	0.000318251	1.92405e-05	SH3BGRL3	Common_TE:208	1	1
1	right	26605500	26647500	0.000318251	1.92405e-05	UBXN11;CD52;RP11-569G9.7	Common_TE:205;Common_TE:206	3	2
1	right	205562500	205602500	2.81661e-05	0.000162221	ELK4;RP11-6B6.3	Common_TE:1140	2	1
1	right	145422500	145457500	0.000113373	5.21808e-06	POLR3GL;ANKRD34A	Common_TE:741	2	1
1	left	208062500	208135833	2.55988e-07	5.31984e-09	RP11-328D5.1	Common_TE:1169	1	1
1	right	9347500	9552500	1.00133e-08	1.43825e-10	RP13-392I16.1	Common_TE:66	1	1
1	right	26935000	27116250	9.4988e-09	1.49535e-10	PIGV	Common_TE:211	1	1
1	left	156355833	156414166	2.81661e-05	9.90611e-07	RP11-139I14.2	Common_TE:850	1	1
1	right	156355833	156414166	2.81661e-05	9.90611e-07	C1orf61;RP11-98G7.1	Common_TE:849	2	1
1	left	209752500	209867500	1.70468e-08	7.2461e-09	RP1-272L16.1;CAMK1G	Common_TE:1180;Common_TE:1181	2	2
1	left	23822500	23865000	5.18466e-06	4.4614e-06	ASAP3	Common_TE:184;Common_TE:185	1	2
1	right	55416250	55458750	4.52992e-09	1.25426e-07	TMEM61;RP11-12C17.2;BSND	Common_TE:428;Common_TE:429;Common_TE:430;Common_TE:431	3	4
1	left	23425000	23511250	4.52992e-09	4.33219e-09	RP1-184J9.2	Common_TE:179;Common_TE:180	1	2
1	left	223889166	223935833	9.809e-08	8.38022e-08	RNU6-1248P;CAPN2	Common_TE:1261;Common_TE:1262;Common_TE:1263	2	3
1	left	43381944	43537500	1.76585e-09	1.52257e-09	ATP6V1E1P1	Common_TE:365	1	1
1	left	110747500	111002500	1.65124e-13	2.58987e-12	KCNC4-AS1;KCNC4	Common_TE:644	2	1
1	left	205562500	205627500	5.54065e-11	5.26953e-11	RNU6-418P	Common_TE:1141	1	1
1	left	203240833	203303333	1.74845e-12	1.46569e-12	CHIT1	Common_TE:1106	1	1
1	left	24529166	24715833	1.74845e-12	8.45346e-15	IFNLR1;RP11-10N16.2	Common_TE:196;Common_TE:197	2	2
1	left	54875833	54950833	8.65531e-20	1.74134e-20	SSBP3;RP4-705F19.1	Common_TE:424	2	1
1	right	17450833	17567500	0	0	PADI3	Common_TE:133;Common_TE:134	1	2
1	left	23875833	23964166	1.1288e-26	1.99693e-30	RP1-150O5.3;ID3	Common_TE:190	2	1
1	left	110037500	110072500	2.10594e-10	1.35518e-12	ATXN7L2;CYB561D1;AMIGO1	Common_TE:642	3	1
1	right	204407500	204470000	3.49104e-11	4.03422e-11	PIK3C2B	Common_TE:1127;Common_TE:1128;Common_TE:1129	1	3
1	right	172795000	173172500	1.07715e-07	4.65528e-08	TNFSF4	Common_TE:933	1	1
1	left	21582500	21697500	0.000342921	1.82997e-05	RP3-329E20.2	Common_TE:161	1	1
1	left	9202500	9257500	2.16953e-05	1.82997e-05	GPR157;MIR34A	Common_TE:65	2	1
1	left	203310000	203457500	6.91424e-06	1.40145e-08	FMOD;RP11-435P24.2	Common_TE:1107;Common_TE:1108	2	2
1	right	203310000	203457500	6.91424e-06	1.40145e-08	PRELP;OPTC	Common_TE:1106	2	1
1	left	161197500	161352500	6.91424e-06	4.29358e-06	FCER1G;AL590714.1;APOA2;TOMM40L;MIR5187;NR1I3	Common_TE:873;Common_TE:874;Common_TE:875;Common_TE:876	6	4
1	right	68027500	68227500	3.442e-08	2.78078e-07	RNU7-80P	Common_TE:496;Common_TE:497;Common_TE:498;Common_TE:499	1	4
1	right	36807500	36887500	8.5374e-05	4.29358e-06	SNORA63	Common_TE:318;Common_TE:319	1	2
1	right	37922500	37957500	0.00107115	7.4876e-05	MIR5581	Common_TE:323	1	1
1	right	16407500	16516250	6.91424e-06	2.78078e-07	ARHGEF19-AS1	Common_TE:105;Common_TE:106	1	2
1	left	167692500	167772500	3.18467e-05	2.0913e-05	MPZL1	Common_TE:901;Common_TE:902;Common_TE:903	1	3
1	right	112257500	112292500	0.00033221	0.00232538	FAM212B;RP4-773A18.4;DDX20	Common_TE:649	3	1
1	right	8977500	9047500	3.18467e-05	2.0913e-05	RN7SL451P	Common_TE:63	1	1
1	right	234745833	234857500	0.00013974	9.25381e-05	RP4-781K5.7;RP4-781K5.8	Common_TE:1316;Common_TE:1317;Common_TE:1318	2	3
1	left	156062500	156197500	1.66405e-07	6.54874e-07	MEX3A;LMNA	Common_TE:847	2	1
1	right	151567500	151707500	1.9003e-05	8.56403e-06	RNU6-662P	Common_TE:803;Common_TE:804	1	2
1	right	112052500	112202500	0.00119146	0.00104704	KRT18P57;RNU6-151P	Common_TE:647	2	1
1	left	54357500	54410000	0.00941474	0.00675683	YIPF1;DIO1	Common_TE:422	2	1
1	right	26947500	27020000	0.00013974	9.25381e-05	RP5-968P14.2;ARID1A	Common_TE:211	2	1
1	left	201865000	201942500	9.25886e-05	0.000397177	SHISA4;RP11-307B6.3	Common_TE:1103	2	1
1	right	201865000	201942500	9.25886e-05	0.000397177	SNORA70;RP11-465N4.2;RNPEP	Common_TE:1102	3	1
1	left	165572500	165882500	8.73955e-06	4.56351e-07	RP11-306I1.2	Common_TE:892	1	1
1	right	165572500	165882500	8.73955e-06	4.56351e-07	RP11-525G13.2	Common_TE:891	1	1
1	left	156115000	156192500	9.25886e-05	4.22673e-05	SEMA4A	Common_TE:847	1	1
1	right	110089166	110315833	8.73955e-06	4.20508e-06	EPS8L3	Common_TE:642	1	1
1	left	92777500	93062500	1.28565e-06	4.56351e-07	GLMN;RPAP2	Common_TE:576	2	1
1	right	40285000	40435000	8.73955e-06	4.20508e-06	MFSD2A;RP3-342P20.2	Common_TE:341	2	1
1	left	27137500	27202500	8.73955e-06	4.20508e-06	RN7SL165P	Common_TE:217;Common_TE:218;Common_TE:219	1	3
1	left	15647500	15757500	0.000565615	4.22673e-05	RP3-467K16.7	Common_TE:98;Common_TE:99;Common_TE:100;Common_TE:101;Common_TE:102;Common_TE:103	1	6
1	left	10437500	10487500	9.25886e-05	4.22673e-05	RN7SL721P	Common_TE:73	1	1
1	right	10437500	10487500	9.25886e-05	4.22673e-05	RP4-736L20.3;APITD1;APITD1-CORT	Common_TE:72	3	1
1	left	159769166	159860833	0.00218293	0.00157669	FCRL6	Common_TE:864;Common_TE:865;Common_TE:866	1	3
1	right	59205833	60225833	0.00218293	0.000201433	RP4-782L23.1	Common_TE:442	1	1
1	right	26947500	27112500	4.75473e-05	0.00157669	PIGV	Common_TE:211	1	1
1	left	174740000	174950000	0.00742776	0.000902943	BANF1P4	Common_TE:952;Common_TE:953	1	2
1	right	155065000	155142500	0.00742776	0.000902943	KRTCAP2;TRIM46	Common_TE:837	2	1
1	right	150437500	150507500	0.00742776	0.00585445	ADAMTSL4;AL356356.1	Common_TE:796	2	1
1	left	120157500	120212500	0.00172498	0.000902943	HSD3BP5	Common_TE:708;Common_TE:709	1	2
1	right	116682500	117027500	0.000311498	0.000125577	RP4-655J12.4;RP5-1086K13.1	Common_TE:686;Common_TE:687;Common_TE:688	2	3
1	right	244767500	245207500	0.00155493	0.000700609	RNU6-999P	Common_TE:1370	1	1
1	left	204537500	204775000	0.00607389	0.000700609	RNA5SP74	Common_TE:1132	1	1
10	left	91185833	91319166	6.31781e-07	1.40145e-08	LIPA;IFIT5	Common_TE:7895;Common_TE:7896;Common_TE:7897	2	3
10	left	106060000	106110000	1.16329e-06	9.90611e-07	RP11-127L20.5	Common_TE:7998	1	1
10	left	75647500	75700000	1.89834e-10	2.06589e-10	CAMK2G	Common_TE:7802;Common_TE:7803;Common_TE:7804	1	3
10	right	71279166	71399166	5.54065e-11	3.97104e-13	C10orf35	Common_TE:7750	1	1
10	left	49760000	49862500	3.16904e-10	2.98091e-12	RP11-541M12.3	Common_TE:7669	1	1
10	right	95135833	95242500	3.99333e-14	1.15167e-16	MYOF;CEP55	Common_TE:7923;Common_TE:7924	2	2
10	left	125757500	126077500	2.72898e-09	1.03613e-09	RP11-47G11.3;RP11-47G11.2	Common_TE:8070;Common_TE:8071;Common_TE:8072	2	3
10	right	90791250	90968750	5.31251e-08	1.03613e-09	CH25H	Common_TE:7884;Common_TE:7885	1	2
10	right	73480000	73525000	0.000101234	6.64102e-05	C10orf54	Common_TE:7764;Common_TE:7765;Common_TE:7766;Common_TE:7767	1	4
10	left	71984166	72124166	8.5374e-05	7.4876e-05	PPA1	Common_TE:7752;Common_TE:7753;Common_TE:7754	1	3
10	left	12307500	12752500	6.91424e-06	2.78078e-07	RN7SL232P	Common_TE:7517;Common_TE:7518;Common_TE:7519;Common_TE:7520;Common_TE:7521;Common_TE:7522;Common_TE:7523;Common_TE:7524	1	8
10	left	74452500	74592500	3.60909e-06	1.6117e-06	MCU	Common_TE:7790	1	1
10	left	112067500	112307500	0.00013974	8.56403e-06	SMNDC1	Common_TE:8011	1	1
10	right	97850000	97890000	0.00941474	0.00675683	ZNF518A	Common_TE:7946	1	1
10	right	43787500	43842500	0.00394057	0.00354618	RNU6ATAC11P	Common_TE:7648	1	1
10	left	31992500	32047500	0.0254309	0.00354618	RP11-472N13.3	Common_TE:7621;Common_TE:7622;Common_TE:7623	1	3
10	left	71187500	71260000	0.00218293	0.00157669	TACR2;ATP5G1P7	Common_TE:7750	2	1
10	left	27017500	27170000	0.000396659	0.000201433	HSPA8P3;RP13-16H11.5	Common_TE:7609	2	1
10	right	126227500	126434166	0.00742776	0.000902943	FAM53B	Common_TE:8076	1	1
10	right	43787500	43957500	5.0084e-05	0.000133305	RNU7-193P	Common_TE:7648	1	1
10	right	93845000	94195000	1.00622e-10	4.13081e-09	AL161652.1	Common_TE:7915	1	1
10	left	91021666	91145000	1.56221e-05	1.35926e-05	AL353751.1	Common_TE:7890	1	1
10	right	91021666	91145000	1.56221e-05	1.35926e-05	IFIT1B;IFIT1	Common_TE:7887;Common_TE:7888	2	2
10	right	104515000	104565000	0.00346825	0.00444566	RNU6-1231P	Common_TE:7990	1	1
10	right	79155000	79400000	7.36521e-07	4.13081e-09	KCNMA1	Common_TE:7828;Common_TE:7829	1	2
10	left	74125000	74595000	8.76522e-09	3.11524e-11	DNAJB12	Common_TE:7790	1	1
10	right	93845000	94055000	4.74755e-10	1.73501e-08	CPEB3;MARCH5	Common_TE:7915	2	1
10	left	43855000	43955000	0.000325374	4.98199e-06	FXYD4	Common_TE:7653;Common_TE:7654	1	2
10	right	73725000	73800000	0.00080999	0.000762953	RP11-150D20.5	Common_TE:7769	1	1
10	left	6145000	6445000	2.18978e-06	1.78496e-08	RBM17	Common_TE:7507	1	1
10	left	72685000	72970000	0.000597738	1.4343e-05	RP11-432J9.3;RP11-432J9.6	Common_TE:7758	2	1
10	left	69620000	69920000	8.9414e-05	1.58244e-06	RP11-57G10.8;RPL12P8	Common_TE:7737;Common_TE:7738	2	2
10	right	69620000	69920000	8.9414e-05	1.58244e-06	RN7SKP202	Common_TE:7734	1	1
10	left	102975000	103330000	0.000280728	0.000165457	LBX1;LBX1-AS1	Common_TE:7981;Common_TE:7982	2	2
10	left	22295000	22605000	0.000838991	2.52769e-05	DNAJC1	Common_TE:7579;Common_TE:7580	1	2
10	left	89621666	90148333	1.31083e-05	4.93082e-06	KLLN;PTEN	Common_TE:7881;Common_TE:7882	2	2
10	left	63655000	64010000	0.00205686	9.17328e-05	ARID5B	Common_TE:7713	1	1
10	left	3265000	4815000	0.00205686	0.00112468	RP11-298E9.5	Common_TE:7487	1	1
10	right	3265000	4815000	0.00205686	0.00112468	AKR1E2	Common_TE:7470;Common_TE:7471	1	2
10	right	98840000	98960000	4.23749e-09	3.65583e-09	SLIT1	Common_TE:7952	1	1
10	left	74035000	74090000	0.000711646	0.000875616	DDIT4;RP11-442H21.2	Common_TE:7782;Common_TE:7783	2	2
10	right	115558333	115868333	5.16443e-08	1.37086e-10	RNU6-709P;UBE2V1P5	Common_TE:8017;Common_TE:8018	2	2
10	left	90695000	90745000	0.000411944	0.000527066	ACTA2-AS1	Common_TE:7883	1	1
10	left	72035000	72120000	8.79192e-05	0.000110148	NPFFR1	Common_TE:7752	1	1
10	left	120965000	121205000	5.49369e-07	2.26644e-09	GRK5;RP11-567J24.4;RN7SL749P	Common_TE:8059	3	1
10	left	6245000	6445000	1.72049e-07	5.60074e-10	RP11-414H17.5	Common_TE:7507	1	1
10	left	69845000	69915000	1.56009e-08	8.55116e-09	HERC4	Common_TE:7737;Common_TE:7738	1	2
10	right	112115000	112300000	5.21799e-06	0.000347406	RP11-73H14.1	Common_TE:8002;Common_TE:8003;Common_TE:8004;Common_TE:8005	1	4
10	right	17062500	17262500	4.52541e-10	3.41699e-10	VIM-AS1;VIM;RP11-124N14.3	Common_TE:7548	3	1
10	right	112095833	112295833	1.56909e-19	1.28394e-06	RP11-73H14.1	Common_TE:8000;Common_TE:8001	1	2
10	right	97175000	97362500	7.16653e-21	4.92685e-21	RP11-7D5.2	Common_TE:7945	1	1
10	left	25025000	25237500	6.21579e-18	1.48958e-07	ARHGAP21	Common_TE:7603;Common_TE:7604;Common_TE:7605	1	3
10	left	3837500	3937500	1.40489e-07	0.00081322	KLF6	Common_TE:7477;Common_TE:7478	1	2
10	right	79287500	79387500	4.92156e-06	5.42309e-06	KCNMA1	Common_TE:7831	1	1
10	left	76875000	76987500	0.00416908	7.20292e-06	DUSP13;RP11-487I5.4	Common_TE:7818	2	1
10	right	52175000	52387500	8.60005e-06	7.20292e-06	SGMS1;RP11-50E11.3;RP11-50E11.2	Common_TE:7676;Common_TE:7677	3	2
10	right	3512500	3812500	3.51447e-08	7.85866e-05	RP11-184A2.2;KLF6	Common_TE:7473	2	1
10	left	24937500	25262500	0.000265198	0.000237285	RNA5SP305	Common_TE:7604;Common_TE:7605	1	2
10	right	4887500	5437500	1.09297e-09	4.21214e-14	TUBAL3	Common_TE:7488;Common_TE:7489	1	2
10	left	5737500	5912500	6.40622e-06	4.94344e-06	FAM208B	Common_TE:7498	1	1
10	right	5737500	5912500	6.40622e-06	4.94344e-06	RP11-318E3.4	Common_TE:7496	1	1
10	left	21800000	22000000	0.000301267	0.000253544	CASC10;MIR1915;SKIDA1	Common_TE:7574	3	1
10	right	14237500	14512500	2.46197e-06	8.81126e-10	FRMD4A	Common_TE:7537	1	1
10	right	5987500	6137500	0.00166253	0.00144928	RBM17	Common_TE:7499	1	1
10	right	4887500	5337500	4.38137e-09	2.43142e-09	AKR1C7P;RP11-445P17.5	Common_TE:7488;Common_TE:7489	2	2
10	left	3837500	4287500	0.00282883	0.00248575	KLF6	Common_TE:7479;Common_TE:7480	1	2
10	left	118987500	119212500	0.00471923	1.65888e-05	RP11-501J20.5;SLC18A2	Common_TE:8050	2	1
10	right	12762500	13100000	0.0001944	2.84643e-10	RPL5P25	Common_TE:7517;Common_TE:7518;Common_TE:7519;Common_TE:7520;Common_TE:7521;Common_TE:7522;Common_TE:7523;Common_TE:7524;Common_TE:7525;Common_TE:7526	1	10
10	right	71187500	71387500	6.59436e-06	4.18026e-06	C10orf35	Common_TE:7745	1	1
10	left	43625000	43962500	0.0525652	0.000970849	RP11-351D16.3;CSGALNACT2	Common_TE:7653;Common_TE:7654	2	2
10	left	69462500	69562500	0.00461618	0.00371172	CTNNA3	Common_TE:7731;Common_TE:7732;Common_TE:7733	1	3
10	left	91020833	91320833	3.55104e-06	0.000281683	AL353751.1	Common_TE:7895;Common_TE:7896;Common_TE:7897	1	3
10	right	91020833	91320833	3.55104e-06	0.000281683	SLC16A12	Common_TE:7887	1	1
10	left	21800000	22612500	0.00154601	1.56608e-05	CASC10;MIR1915;SKIDA1	Common_TE:7579;Common_TE:7580	3	2
10	right	21800000	22612500	0.00154601	1.56608e-05	COMMD3;COMMD3-BMI1;BMI1;RP11-573G6.9;RP11-573G6.8	Common_TE:7573	5	1
10	left	125337500	126087500	0.000349045	0.000248148	RP11-282I1.2	Common_TE:8071;Common_TE:8072	1	2
10	right	77162500	78312500	0.000278365	0.00013963	RP11-325D15.2	Common_TE:7824	1	1
4	left	6912500	6987500	6.91424e-06	4.29358e-06	TBC1D14	Common_TE:3267	1	1
4	right	80957500	80992500	0.000342921	0.00127172	AC097711.1	Common_TE:3484	1	1
4	left	141075833	141169166	8.5374e-05	4.29358e-06	MAML3	Common_TE:3678	1	1
4	right	110922500	111434166	5.00138e-11	3.80557e-13	RP11-380D23.1	Common_TE:3588	1	1
4	left	154557500	154672500	0.000565615	0.000397177	RP11-153M7.3	Common_TE:3738	1	1
4	right	103542500	103927500	0.00172498	0.000902943	SLC9B1	Common_TE:3573	1	1
4	right	1162500	1247500	0.00172498	0.00585445	CTBP1;CTBP1-AS2	Common_TE:3241	2	1
4	right	2762500	2937500	2.571e-12	1.7423e-12	MFSD10;NOP14-AS1	Common_TE:3252	2	1
4	left	47462500	47562500	2.82074e-06	3.04691e-06	COMMD8	Common_TE:3391	1	1
4	left	3337500	3450000	2.59813e-07	5.50735e-12	RP11-357G3.1	Common_TE:3258	1	1
4	right	185337500	185462500	4.52541e-10	3.41699e-10	RP11-326I11.4	Common_TE:3840;Common_TE:3841;Common_TE:3842	1	3
4	left	57537500	57662500	9.51665e-09	4.90695e-05	HOPX	Common_TE:3430	1	1
4	right	39537500	39637500	1.2544e-06	0.00140618	SMIM14;RNU7-11P;RP11-539G18.2	Common_TE:3366;Common_TE:3367	3	2
4	right	99387500	99587500	0.000741076	5.6217e-07	TSPAN5;RP11-1299A16.3	Common_TE:3558	2	1
4	right	53587500	53737500	3.14327e-06	0.00188291	RASL11B	Common_TE:3405	1	1
4	left	139987500	140212500	6.40622e-06	4.94344e-06	RNU6-531P	Common_TE:3672	1	1
4	left	54562500	55087500	6.849e-09	4.00617e-09	LNX1	Common_TE:3413	1	1
4	right	54562500	55087500	6.849e-09	4.00617e-09	RP11-601I15.1;PDGFRA	Common_TE:3409	2	1
4	left	56212500	56412500	4.67556e-05	2.41022e-08	SRD5A3;FCF1P8	Common_TE:3417	2	1
4	right	103362500	103937500	2.55429e-11	5.80494e-08	SLC9B1	Common_TE:3572	1	1
4	right	90600000	90787500	8.8195e-05	7.35208e-05	MMRN1	Common_TE:3529	1	1
4	right	166137500	166237500	2.22387e-07	0.000138555	MSMO1	Common_TE:3771	1	1
4	left	78887500	79437500	1.18128e-08	2.63334e-12	RP11-777B9.1;HMGB1P44	Common_TE:3482	2	1
4	left	187650000	187850000	0.0001944	0.0184603	FAT1	Common_TE:3864	1	1
4	left	126237500	126662500	4.59127e-10	6.17028e-14	FAT4	Common_TE:3638	1	1
4	left	5987500	6337500	3.2593e-05	6.26605e-08	C4orf50	Common_TE:3262	1	1
4	left	75237500	75612500	0.00014936	0.000108025	EREG	Common_TE:3468	1	1
4	right	114312500	114875000	0.0525652	0.000970849	RP11-26P13.2	Common_TE:3597	1	1
4	left	79875000	81137500	4.65513e-07	2.21711e-07	PAQR3	Common_TE:3489	1	1
4	left	185198333	185458333	7.37902e-05	5.00075e-05	AC079080.1;RN7SL28P	Common_TE:3843	2	1
4	right	185198333	185458333	7.37902e-05	5.00075e-05	RP11-326I11.4	Common_TE:3836	1	1
4	right	40925000	41215000	2.18978e-06	1.78496e-08	APBB2	Common_TE:3378;Common_TE:3379	1	2
4	left	1245000	1335000	2.18978e-06	1.11485e-06	CTBP1;CTBP1-AS2	Common_TE:3244;Common_TE:3245	2	2
4	left	103370000	103545000	0.00989284	0.000431938	RP11-499E18.1;AF213884.1	Common_TE:3573	2	1
4	left	9765000	10015000	0.000597738	1.4343e-05	OR7E35P	Common_TE:3285	1	1
4	right	187645000	187765000	0.00156315	4.94757e-05	AC108865.1	Common_TE:3859	1	1
4	right	110349000	110737000	3.7481e-06	4.94757e-05	CFI;RP11-602N24.3;GAR1;RRH	Common_TE:3586	4	1
4	left	1125000	1345000	3.7481e-06	1.58244e-06	SNORA48	Common_TE:3245	1	1
4	left	185665000	185745000	0.00399506	0.00312579	MLF1IP	Common_TE:3845	1	1
4	left	39695000	39975000	1.46483e-05	6.37079e-06	UBE2K	Common_TE:3368	1	1
4	right	114315000	114685000	1.68049e-05	5.91299e-06	CAMK2D	Common_TE:3597	1	1
4	left	39475000	39970000	0.016795	0.0013594	RPL9;LIAS;RP11-472B18.1	Common_TE:3368	3	1
4	left	122295000	122655000	0.00130607	0.00058853	QRFPR;RP11-364P2.2	Common_TE:3619	2	1
4	left	185395000	185460000	9.0105e-10	8.53585e-13	IRF2;RP11-326I11.5;RP11-326I11.3	Common_TE:3843	3	1
4	left	87850000	88015000	2.37651e-11	1.90752e-11	C4orf36;RP11-397E7.4;AFF1	Common_TE:3514	3	1
4	left	54786666	55085000	1.10825e-06	3.65583e-09	RP11-89B16.2	Common_TE:3413	1	1
4	right	54786666	55085000	1.10825e-06	3.65583e-09	RP11-601I15.1;PDGFRA	Common_TE:3410;Common_TE:3411;Common_TE:3412	2	3
4	right	113025000	113155000	1.721e-06	1.51292e-06	RP11-73K9.2;AP1AR	Common_TE:3594	2	1
4	left	140151666	140211666	1.721e-06	1.51292e-06	RNU6-506P	Common_TE:3672	1	1
4	right	140151666	140211666	1.721e-06	1.51292e-06	MGARP;NDUFC1;NAA15	Common_TE:3669;Common_TE:3670	3	2
4	left	83295000	83350000	0.00336661	0.0040097	HNRNPD;RP11-127B20.3	Common_TE:3494	2	1
4	right	79575000	79695000	1.56221e-05	0.000809946	RP11-109G23.1;RP11-109G23.3;BMP2K	Common_TE:3483	3	1
4	right	41145000	41215000	0.00336661	0.000110677	APBB2	Common_TE:3380;Common_TE:3381;Common_TE:3382	1	3
X	left	53345000	53465000	0.000195179	9.33177e-05	IQSEC2;RP6-29D12.4;Y_RNA	Common_TE:13233	3	1
X	right	13678333	13761666	0.000212253	3.99056e-06	TRAPPC2;OFD1	Common_TE:13113	2	1
X	right	71241000	71347000	1.56009e-08	8.55116e-09	RGAG4;RP11-262D11.1	Common_TE:13266	2	1
X	right	12995000	13105000	9.25627e-07	3.73221e-07	RP11-791M20.1	Common_TE:13108;Common_TE:13109;Common_TE:13110	1	3
X	left	15365000	15485000	9.25627e-07	9.0282e-09	PIGA	Common_TE:13114	1	1
X	left	1575000	1705000	0.000838991	2.52769e-05	ASMTL	Common_TE:13076	1	1
X	right	13675000	14045000	3.66839e-08	1.05672e-08	GEMIN8	Common_TE:13113	1	1
X	left	40515000	40655000	0.000334604	1.27808e-05	CXorf38	Common_TE:13159	1	1
X	right	64810000	65205000	0.000185808	0.00058853	RP6-159A1.3	Common_TE:13245	1	1
X	left	73075000	73355000	0.00280531	0.00120514	XIST	Common_TE:13272	1	1
X	left	153050000	153200000	9.8934e-05	0.0114359	SRPK3;IDH3G;SSR4	Common_TE:13400	3	1
X	right	153050000	153200000	9.8934e-05	0.0114359	ARHGAP4;NAA10;RENBP	Common_TE:13398;Common_TE:13399	3	2
X	right	40737500	40950000	0.0001944	2.87774e-07	RP11-469E19.1;USP9X	Common_TE:13160	2	1
X	right	39862500	40025000	0.00132176	0.00103723	BCOR	Common_TE:13156	1	1
X	left	18412500	18912500	1.83503e-06	1.28082e-06	Y_RNA	Common_TE:13128	1	1
X	left	47062500	47375000	0.000636335	3.34655e-06	UBA1;INE1;CDK16	Common_TE:13207	3	1
X	left	102595833	102720833	0.00126905	0.000970849	TCEAL7;LL0XNC01-105G4.3	Common_TE:13290	2	1
X	left	70187500	70387500	0.00195932	0.00163174	RPS23P8	Common_TE:13264	1	1
X	left	47937500	48350000	0.000349045	0.000248148	ZNF630;snoU13	Common_TE:13210;Common_TE:13211;Common_TE:13212;Common_TE:13213;Common_TE:13214	2	5
6	left	138025000	138295000	5.21799e-06	4.60684e-06	RP11-95M15.2;AL357060.1	Common_TE:5264	2	1
6	right	44145000	44205000	8.31762e-06	8.71852e-06	HSP90AB1	Common_TE:4982	1	1
6	right	126108333	126281666	2.08077e-07	9.33162e-10	HINT3	Common_TE:5213	1	1
6	left	161350000	161795000	1.00622e-10	3.11524e-11	RP11-235G24.1;RP11-235G24.3;RP3-428L16.1	Common_TE:5424	3	1
6	left	45295000	45390000	0.000122255	1.4783e-06	RUNX2	Common_TE:4988	1	1
6	right	41395000	41560000	0.000122255	0.000110677	MIR4641	Common_TE:4945;Common_TE:4946	1	2
6	left	27125000	27767500	0.0664969	0.000299316	HIST1H2BK;HIST1H2AH;MIR3143	Common_TE:4846	3	1
6	right	27125000	27767500	0.0664969	0.000299316	HIST1H4PS1;HIST1H2BL;HIST1H2AI;HIST1H3H	Common_TE:4826;Common_TE:4827	4	2
6	right	7725000	7995000	2.50033e-09	4.98199e-06	PIP5K1P1	Common_TE:4713	1	1
6	right	28655000	28985000	1.63665e-10	3.80642e-09	ZNF311;OR2AD1P	Common_TE:4854;Common_TE:4855	2	2
6	right	130215000	130345000	7.37902e-05	5.00075e-05	L3MBTL3	Common_TE:5229	1	1
6	right	31165000	31335000	0.000212253	0.00015128	HLA-B;XXbac-BPG248L24.12;DHFRP2;RNU6-283P;AL671883.1;FGFR3P1;ZDHHC20P2	Common_TE:4868;Common_TE:4869	7	2
6	right	56765000	57185000	9.25627e-07	9.0282e-09	PRIM2	Common_TE:5036	1	1
6	left	170195000	170835000	0.00156315	4.94757e-05	LINC00242;LINC00574	Common_TE:5460	2	1
6	right	47385000	47745000	6.65366e-07	2.35698e-07	OPN5	Common_TE:5004	1	1
6	right	56765000	56880000	0.000838991	0.00052124	FTH1P15	Common_TE:5036	1	1
6	left	153745000	161205000	1.48934e-12	1.04614e-11	AL358134.2;RNA5SP225	Common_TE:5412;Common_TE:5413	2	2
6	left	1600000	2635000	1.31083e-05	9.33177e-05	FOXC1	Common_TE:4688	1	1
6	right	1600000	2635000	1.31083e-05	9.33177e-05	C6orf195;RP11-145H9.3	Common_TE:4672	2	1
6	left	53355000	53595000	0.0160243	9.17328e-05	RP1-27K12.4	Common_TE:5021	1	1
6	left	6675000	7615000	3.92225e-05	1.27808e-05	RP1-80N2.3	Common_TE:4711;Common_TE:4712	1	2
6	right	9545000	10425000	8.3856e-06	0.000320087	TFAP2A;RP1-290I10.3;LINC00518;RP1-290I10.7;MIR5689	Common_TE:4722	5	1
6	left	47760000	48735000	0.0444401	0.00576831	OPN5	Common_TE:5008	1	1
6	right	158185000	158235000	0.000711646	2.10147e-05	SNX9	Common_TE:5380	1	1
6	right	34165000	34385000	3.03463e-06	1.29218e-08	RPS10-NUDT3;RPS10	Common_TE:4901	2	1
6	right	43635000	44045000	4.93715e-10	2.03725e-10	RP5-1120P11.1;RP5-1120P11.3;RP5-1120P11.4	Common_TE:4976	3	1
6	right	26055000	26105000	0.000313183	0.000347406	HIST1H4C;HIST1H1T	Common_TE:4819	2	1
6	left	33562500	33662500	0.000487213	2.66637e-07	BAK1;GGNBP1;LINC00336	Common_TE:4892	3	1
6	right	33562500	33662500	0.000487213	2.66637e-07	SBP1;MIR3934	Common_TE:4886;Common_TE:4887;Common_TE:4888;Common_TE:4889	2	4
6	right	106437500	106537500	4.88285e-05	9.78699e-05	PRDM1;RP1-134E15.3	Common_TE:5138;Common_TE:5139	2	2
6	left	30900000	31025000	3.54476e-21	2.96984e-21	SFTA2;Y_RNA;DPCR1	Common_TE:4867	3	1
6	left	116612500	116712500	1.40332e-09	1.38053e-09	TSPYL1;RP1-93H18.1	Common_TE:5191;Common_TE:5192	2	2
6	left	108887500	109112500	5.72718e-13	4.20308e-13	FOXO3	Common_TE:5161	1	1
6	right	108887500	109112500	5.72718e-13	4.20308e-13	ZNF259P1	Common_TE:5154;Common_TE:5155	1	2
6	right	111812500	111912500	7.55393e-08	0.000541121	TRAF3IP2;C6orf3	Common_TE:5168;Common_TE:5169	2	2
6	left	26037500	26187500	8.25585e-15	7.78022e-21	HIST1H4B;HIST1H3B;HIST1H2AB;HIST1H2BB;U91328.2;HIST1H3C	Common_TE:4821	6	1
6	left	29675000	29787500	1.96751e-08	1.5648e-08	ZDHHC20P1	Common_TE:4860	1	1
6	right	28100000	28312500	4.05779e-08	3.21134e-08	ZSCAN31;ZKSCAN3	Common_TE:4849	2	1
6	right	158637500	158937500	2.571e-12	1.7423e-12	CACYBPP3	Common_TE:5386;Common_TE:5387;Common_TE:5388;Common_TE:5389	1	4
6	left	111687500	111787500	4.57982e-06	3.82366e-06	FCF1P5;REV3L-IT1	Common_TE:5167;Common_TE:5168;Common_TE:5169	2	3
6	left	27125000	27862500	4.7865e-25	4.03692e-10	HIST1H2BK;HIST1H2AH;MIR3143	Common_TE:4847	3	1
6	right	27125000	27862500	4.7865e-25	4.03692e-10	HIST1H3J;HIST1H2AM;HIST1H2BO;RNU7-26P	Common_TE:4826;Common_TE:4827	4	2
6	left	142475000	142712500	3.17218e-12	1.65504e-12	VTA1	Common_TE:5301;Common_TE:5302	1	2
6	right	33725000	34112500	8.84959e-12	4.6667e-12	GRM4	Common_TE:4894;Common_TE:4895;Common_TE:4896;Common_TE:4897	1	4
6	right	113737500	114187500	7.44556e-07	5.6217e-07	MARCKS;RP1-249H1.4	Common_TE:5180	2	1
6	left	36400000	36562500	0.00318204	4.94344e-06	PXT1;KCTD20	Common_TE:4917;Common_TE:4918	2	2
6	right	36400000	36562500	0.00318204	4.94344e-06	SRSF3	Common_TE:4915;Common_TE:4916	1	2
6	right	44137500	44300000	2.44068e-05	0.00756973	SPATS1	Common_TE:4982	1	1
6	left	138437500	138737500	4.67556e-05	2.41022e-08	PERP	Common_TE:5267	1	1
6	left	31637500	31912500	0.00471923	1.65888e-05	C6orf47;C6orf47-AS1;GPANK1;Y_RNA;CSNK2B;CSNK2B-LY6G5B-1181;LY6G5B;LY6G5C	Common_TE:4873	8	1
6	right	113437500	114187500	1.11807e-11	4.18026e-06	MARCKS;RP1-249H1.4	Common_TE:5175;Common_TE:5176	2	2
6	right	138737500	139087500	1.48501e-05	2.2015e-08	CCDC28A	Common_TE:5267	1	1
6	left	13800000	14062500	3.2593e-05	2.22138e-05	MCUR1	Common_TE:4756	1	1
6	left	85137500	85462500	2.65382e-05	2.11821e-05	SMARCE1P2	Common_TE:5099	1	1
6	left	27475000	27862500	5.83925e-15	6.6022e-07	XXbac-BPGBPG34I8.1	Common_TE:4847	1	1
6	right	27475000	27862500	5.83925e-15	6.6022e-07	HIST1H3J;HIST1H2AM;HIST1H2BO;RNU7-26P	Common_TE:4833;Common_TE:4834;Common_TE:4835	4	3
6	left	26187500	27112500	4.79934e-11	5.92249e-09	HIST1H2BE;HIST1H4D;HIST1H1PS1;HIST1H3D;HIST1H2AD;HIST1H2BF;RP1-34B20.4	Common_TE:4826	7	1
6	right	26187500	27112500	4.79934e-11	5.92249e-09	HIST1H2BJ;HIST1H2AG;HIST1H2BK;HIST1H4I;HIST1H2AH;MIR3143	Common_TE:4821	6	1
6	left	26037500	27112500	5.89783e-08	1.84382e-08	HIST1H4B;HIST1H3B;HIST1H2AB;HIST1H2BB;U91328.2;HIST1H3C	Common_TE:4826	6	1
6	left	36592500	36647500	1.16329e-06	9.90611e-07	MIR3925;RNU1-88P	Common_TE:4920;Common_TE:4921	2	2
6	right	36592500	36647500	1.16329e-06	9.90611e-07	Y_RNA;LAP3P2;CDKN1A	Common_TE:4918;Common_TE:4919	3	2
6	left	11145000	11497500	3.7514e-05	4.56517e-08	RP4-761I2.5	Common_TE:4745	1	1
6	right	11145000	11497500	3.7514e-05	4.56517e-08	RP11-716O23.2;RNU1-64P	Common_TE:4735;Common_TE:4736;Common_TE:4737;Common_TE:4738;Common_TE:4739	2	5
6	right	3000000	3052500	5.31251e-08	9.90611e-07	FAM136BP;SERPINB8P1;RP1-40E16.2;RIPK1	Common_TE:4690	4	1
6	right	31517500	31567500	5.54065e-11	5.26953e-11	LST1;NCR3;UQCRHP1	Common_TE:4871	3	1
6	right	30649166	30689166	2.89076e-07	4.33219e-09	MDC1;TUBB;XXbac-BPG252P9.9	Common_TE:4865	3	1
6	left	117772500	117875000	2.06268e-08	2.75706e-10	AL132671.1;RP1-92C8.3;DCBLD1;RNU6-253P	Common_TE:5202	4	1
6	left	26122500	26157500	0.000342921	0.000231693	HIST1H1T;HIST1H2BC;HIST1H2AC	Common_TE:4820;Common_TE:4821	3	2
6	left	41750000	42012500	3.60909e-06	9.80848e-08	FRS3;PRICKLE4;TOMM6;RP11-298J23.9	Common_TE:4958	4	1
6	right	41750000	42012500	3.60909e-06	9.80848e-08	CCND3;RP11-533O20.2;TAF8	Common_TE:4954	3	1
6	left	27777500	27862500	0.00331303	0.000287303	HIST1H4PS1;HIST1H2BL;HIST1H2AI;HIST1H3H;HIST1H2AJ;HIST1H2BM;HIST1H4J	Common_TE:4847	7	1
6	right	150260000	150337500	1.9003e-05	6.54874e-07	RAET1K;RAET1L	Common_TE:5341	2	1
6	right	134292500	134385000	0.00119146	0.00104704	SLC2A12	Common_TE:5243	1	1
6	left	41337500	41560000	8.73955e-06	4.20508e-06	AL136967.1	Common_TE:4947	1	1
6	left	144430000	144537500	0.0118366	0.00157669	SF3B5;AL031390.1	Common_TE:5316	2	1
6	right	42042500	42132500	4.75473e-05	2.34362e-05	GUCA1A;RP1-139D8.6	Common_TE:4959	2	1
6	right	28807500	28985000	0.00742776	0.000902943	ZNF311;OR2AD1P	Common_TE:4858	2	1
13	right	49875000	50180000	1.46483e-05	6.37079e-06	RP11-432M24.4	Common_TE:9511	1	1
13	right	99855000	99915000	0.000859471	0.00111701	GPR18	Common_TE:9595	1	1
13	right	44625000	45015000	2.27581e-11	8.93853e-12	RP11-71C5.2	Common_TE:9471	1	1
13	right	50655000	50705000	0.00346825	0.000142428	DLEU2	Common_TE:9516;Common_TE:9517	1	2
13	left	45623000	45877000	3.28124e-10	3.57665e-13	RN7SKP3	Common_TE:9495	1	1
13	right	45623000	45877000	3.28124e-10	3.57665e-13	AL138963.1	Common_TE:9491	1	1
13	left	50238333	50421666	2.43944e-06	1.73501e-08	AL135901.1	Common_TE:9513;Common_TE:9514;Common_TE:9515	1	3
13	left	100095000	100155000	0.00336661	0.0040097	AL583784.1	Common_TE:9596	1	1
13	left	27947000	28401000	2.18978e-06	1.11485e-06	LINC01079	Common_TE:9388	1	1
13	right	28405000	28525000	0.000212253	0.00015128	ATP5EP2;LINC00543	Common_TE:9388	2	1
13	right	50745000	51105000	5.48886e-05	2.52769e-05	RP11-175B12.2	Common_TE:9518	1	1
13	right	21865000	22060000	0.000838991	0.00052124	HIST1H2BPS3	Common_TE:9361	1	1
13	left	44485000	44615000	0.0212129	0.00155351	LINC00284	Common_TE:9471	1	1
13	left	42475000	42685000	0.00610514	0.00356356	RNU6-74P	Common_TE:9461;Common_TE:9462	1	2
13	right	111275000	111462500	1.62294e-10	5.6217e-07	LINC00567	Common_TE:9633	1	1
13	left	21287500	21400000	2.82074e-06	3.04691e-06	IL17D;AL161772.1;AL512652.1	Common_TE:9356;Common_TE:9357	3	2
13	right	44750000	45012500	4.52503e-09	3.496e-09	RP11-71C5.2	Common_TE:9475;Common_TE:9476	1	2
13	right	75937500	76062500	4.31969e-05	4.90695e-05	TBC1D4	Common_TE:9562	1	1
13	left	110962500	111062500	0.00119406	0.00140618	COL4A1;COL4A2	Common_TE:9630;Common_TE:9631	2	2
13	right	110962500	111062500	0.00119406	0.00140618	snoU13	Common_TE:9627	1	1
13	left	52012500	52375000	3.53663e-07	3.4898e-11	INTS6-AS1	Common_TE:9533;Common_TE:9534	1	2
13	right	21512500	21712500	6.40622e-06	1.60558e-09	SNORD27;SAP18;RN7SL80P	Common_TE:9358;Common_TE:9359	3	2
13	right	109612500	110762500	4.38137e-09	7.5659e-13	RN7SL783P	Common_TE:9620;Common_TE:9621;Common_TE:9622	1	3
13	right	50662500	51112500	1.14541e-05	7.78505e-06	RP11-175B12.2	Common_TE:9516;Common_TE:9517	1	2
13	left	111362500	111562500	1.16723e-06	0.000284611	CARS2;ING1	Common_TE:9635	2	1
13	right	48700000	49162500	0.00132176	4.18026e-06	LINC00462	Common_TE:9502	1	1
13	right	27562500	28562500	4.48348e-10	1.71803e-07	URAD;RN7SL272P	Common_TE:9379	2	1
13	right	21525000	22062500	0.00195932	0.00163174	HIST1H2BPS3	Common_TE:9358;Common_TE:9359	1	2
13	right	109612500	111062500	9.37616e-06	3.52413e-06	snoU13	Common_TE:9620;Common_TE:9621;Common_TE:9622	1	3
13	left	52027500	52157500	0.000565615	0.000397177	INTS6;INTS6-AS1;RPS4XP16	Common_TE:9527	3	1
13	right	31252500	31377500	0.000396659	2.34362e-05	LINC00398	Common_TE:9399;Common_TE:9400	1	2
13	right	103245833	103500833	0.000265878	2.00263e-05	ERCC5	Common_TE:9611	1	1
13	left	30422500	30690000	0.00172498	0.000902943	UBL3	Common_TE:9393	1	1
13	right	27559166	27927500	0.00172498	0.000133305	RNU6-70P	Common_TE:9379	1	1
13	right	49880000	50012500	0.064945	0.0141163	CAB39L;AL136218.1;SETDB2	Common_TE:9511	3	1
13	right	52919166	53024166	0.00013974	8.56403e-06	VPS36;CKAP2	Common_TE:9535;Common_TE:9536;Common_TE:9537	2	3
13	right	28402500	28557500	0.00033221	2.0913e-05	CDX2;URAD;RN7SL272P	Common_TE:9388	3	1
3	right	129205000	129325000	0.000597738	0.000431938	PLXND1;RN7SL752P	Common_TE:2874;Common_TE:2875	2	2
3	left	156395000	156800000	7.739e-06	0.00015128	TIPARP-AS1;TIPARP	Common_TE:3013;Common_TE:3014	2	2
3	right	132261666	132368333	0.000711132	0.000809946	ACAD11;HSPA8P19;UBA5	Common_TE:2885;Common_TE:2886	3	2
3	left	10205000	10265000	0.000131071	0.00444566	IRAK2	Common_TE:2455	1	1
3	left	57995000	58055000	0.00346825	0.000142428	FLNB	Common_TE:2692	1	1
3	right	120285000	120515000	1.56009e-08	4.37578e-11	NAP1L1P3	Common_TE:2828;Common_TE:2829	1	2
3	left	112855000	113000000	4.41395e-05	3.9525e-05	SNORD112	Common_TE:2814	1	1
3	left	112775000	113010000	4.41395e-05	4.13081e-09	RP11-572M11.2;RP11-572M11.1	Common_TE:2814	2	1
3	right	49575000	49705000	7.36521e-07	4.13081e-09	APEH	Common_TE:2649	1	1
3	right	128775000	128965000	2.50033e-09	7.21084e-08	COPG1	Common_TE:2868	1	1
3	right	99785000	99970000	7.91498e-06	4.98199e-06	TBC1D23	Common_TE:2757	1	1
3	right	48320000	48475000	7.91498e-06	4.98199e-06	PLXNB1;CCDC51;TMA7;RP11-24C3.2;ATRIP	Common_TE:2639	5	1
3	left	194405000	194825000	2.47314e-05	2.8691e-07	LSG1;FAM43A	Common_TE:3199;Common_TE:3200;Common_TE:3201	2	3
3	right	106990000	107145000	5.76198e-07	2.8691e-07	RP11-115H18.1	Common_TE:2788	1	1
3	right	158445000	158500000	2.17743e-05	2.26697e-05	RP11-379F4.8	Common_TE:3022	1	1
3	right	48505000	48585000	5.16443e-08	4.46481e-08	PFKFB4	Common_TE:2641	1	1
3	left	52035000	52085000	0.000859471	0.00111701	RPL29	Common_TE:2665;Common_TE:2666	1	2
3	right	149115000	149195000	1.10825e-06	1.13024e-06	RP11-278L15.3;RP11-278L15.4;TM4SF4	Common_TE:2943;Common_TE:2944;Common_TE:2945;Common_TE:2946	3	4
3	left	141085000	141135000	0.000196238	0.000223861	RP11-438D8.2	Common_TE:2914;Common_TE:2915;Common_TE:2916	1	3
3	right	184280000	184440000	1.48555e-08	1.49297e-08	MAGEF1;RP11-329B9.4	Common_TE:3107;Common_TE:3108	2	2
3	left	138310000	138640000	5.14207e-16	1.58219e-16	CEP70	Common_TE:2906;Common_TE:2907;Common_TE:2908	1	3
3	left	46255000	46415000	4.23749e-09	3.65583e-09	CCR1	Common_TE:2626;Common_TE:2627	1	2
3	left	152885000	153005000	7.37902e-05	5.00075e-05	RP11-529G21.2;RAP2B	Common_TE:2997	2	1
3	right	151905000	152165000	0.000597738	1.4343e-05	Y_RNA	Common_TE:2977;Common_TE:2978	1	2
3	left	195345000	195445000	4.76239e-15	4.58238e-13	AC069213.1	Common_TE:3208	1	1
3	right	45081666	45541666	1.38106e-07	4.6964e-08	LARS2-AS1	Common_TE:2616	1	1
3	right	159335000	159525000	0.000280728	6.37079e-06	RNU2-31P	Common_TE:3024;Common_TE:3025	1	2
3	right	193655000	194035000	0.00233436	0.00155351	LINC00887	Common_TE:3181;Common_TE:3182	1	2
3	right	133925000	134195000	1.31083e-05	9.33177e-05	ANAPC13;CEP63	Common_TE:2891	2	1
3	left	41935000	42145000	1.31083e-05	4.93082e-06	U8	Common_TE:2598	1	1
3	right	193500000	193855000	0.00633876	0.00436849	RP11-135A1.2;HES1;RN7SL215P	Common_TE:3179;Common_TE:3180	3	2
3	right	129215000	129545000	3.47702e-06	1.16024e-06	Y_RNA;RNU6-1142P	Common_TE:2874;Common_TE:2875	2	2
3	left	195415000	195685000	0.000414027	0.000179144	MIR570	Common_TE:3216	1	1
3	left	27525000	27712500	1.75371e-11	1.29816e-11	SLC4A7;AC099535.4	Common_TE:2532;Common_TE:2533	2	2
3	left	189695833	189904166	6.53362e-12	2.96693e-17	MTAPP2	Common_TE:3166	1	1
3	right	193675000	193850000	1.2544e-06	1.03247e-06	RP11-135A1.2;HES1;RN7SL215P	Common_TE:3181;Common_TE:3182	3	2
3	left	11287500	11387500	0.00416908	7.20292e-06	CHCHD4P4	Common_TE:2463	1	1
3	left	156537500	156787500	7.08279e-09	5.05472e-09	LINC00886;PA2G4P4;LEKR1	Common_TE:3013;Common_TE:3014	3	2
3	right	156537500	156787500	7.08279e-09	5.05472e-09	RP11-6F2.5	Common_TE:3011;Common_TE:3012	1	2
3	right	12337500	12512500	5.04783e-05	4.4105e-05	TSEN2	Common_TE:2474	1	1
3	left	195987500	196250000	3.51447e-08	2.56169e-08	AC069257.8	Common_TE:3222	1	1
3	left	187462500	188012500	8.84959e-12	4.6667e-12	BCL6;RP11-211G3.2	Common_TE:3145	2	1
3	left	151162500	151562500	2.38618e-11	1.28436e-11	IGSF10	Common_TE:2964;Common_TE:2965	1	2
3	right	188312500	188662500	3.14327e-06	2.41787e-06	TPRG1-AS1;TPRG1	Common_TE:3147	2	1
3	left	151162500	151637500	1.09297e-09	6.33421e-10	IGSF10	Common_TE:2971;Common_TE:2972	1	2
3	right	30375000	30725000	4.67556e-05	0.0116205	RP11-1024P17.1	Common_TE:2539;Common_TE:2540;Common_TE:2541	1	3
3	left	186337500	186537500	9.54784e-08	1.23659e-11	AHSG	Common_TE:3135	1	1
3	right	186337500	186537500	9.54784e-08	1.23659e-11	RFC4;RP11-573D15.3;RP11-573D15.2;RP11-573D15.1	Common_TE:3132	4	1
3	left	156387500	156550000	0.025625	0.000138555	TIPARP-AS1;TIPARP	Common_TE:3011;Common_TE:3012	2	2
3	right	43212500	43537500	2.42444e-05	1.65888e-05	RP11-353H3.1	Common_TE:2606	1	1
3	right	48312500	48587500	2.05559e-07	7.11633e-05	PFKFB4;UCN2	Common_TE:2639	2	1
3	right	50662500	51412500	0.000375402	7.07609e-07	MANF	Common_TE:2661	1	1
3	right	42287500	42587500	1.16723e-06	7.07609e-07	VIPR1-AS1	Common_TE:2602	1	1
3	right	152887500	153337500	1.48501e-05	0.00191251	Y_RNA	Common_TE:2994	1	1
3	left	135787500	136475000	1.48501e-05	2.2015e-08	RP11-305O4.2	Common_TE:2897	1	1
3	right	195162500	195262500	3.89765e-15	2.01631e-09	PPP1R2;RNU6ATAC24P;AC091633.3	Common_TE:3206	3	1
3	left	132437500	133287500	4.89999e-09	2.01631e-09	NPHP3;NPHP3-AS1	Common_TE:2889	2	1
3	right	58162500	58412500	0.00461618	0.00371172	PDHB;RP11-802O23.3	Common_TE:2693	2	1
3	left	160425000	161137500	0.00841396	0.00012308	SNORA72	Common_TE:3039	1	1
3	left	32987500	33412500	2.12616e-07	1.56608e-05	CCR4	Common_TE:2565;Common_TE:2566	1	2
3	right	159337500	159712500	0.000132454	0.00366758	IL12A	Common_TE:3024;Common_TE:3025;Common_TE:3026	1	3
3	left	135792500	136732500	2.44169e-07	7.61941e-09	RP11-305O4.3	Common_TE:2901	1	1
3	left	134027500	134189500	5.54065e-11	3.97104e-13	RP11-200A1.1	Common_TE:2894	1	1
3	left	50610000	50650000	2.28508e-18	2.17084e-21	C3orf18;HEMK1	Common_TE:2661	2	1
3	right	184277500	184500000	2.82943e-14	2.0673e-19	RP11-329B9.1	Common_TE:3107;Common_TE:3108	1	2
3	left	52035833	52170833	4.52992e-09	3.97104e-13	RPL29	Common_TE:2667	1	1
3	left	50232500	50307500	2.55988e-07	5.31984e-09	GNAT1;SLC38A3	Common_TE:2658;Common_TE:2659	2	2
3	right	159602500	159722500	5.00138e-11	2.05477e-11	CTD-2049J23.3	Common_TE:3033;Common_TE:3034	1	2
3	left	136475000	136732500	1.59154e-09	3.80557e-13	STAG1;RP11-102M11.2	Common_TE:2901	2	1
3	right	176915000	177077500	9.4988e-09	5.31984e-09	RP11-706D8.3	Common_TE:3072	1	1
3	right	122280833	122399166	9.4988e-09	5.31984e-09	PARP14	Common_TE:2837	1	1
3	left	50262500	50312500	2.55988e-07	2.22619e-07	GNAI2;U73169.1	Common_TE:2659	2	1
3	right	50262500	50312500	2.55988e-07	2.22619e-07	U73166.2;SEMA3B-AS1;SEMA3B;LSMEM2	Common_TE:2656	4	1
3	right	15307500	15420833	5.31251e-08	3.10334e-08	HMGN2P7	Common_TE:2491	1	1
3	right	196982500	197237500	2.16953e-05	8.77414e-07	RP13-616I3.1;AC128709.1	Common_TE:3227	2	1
3	right	48507500	48542500	2.16953e-05	0.00127172	SHISA5;AC104448.1	Common_TE:2641	2	1
3	right	45082500	45255833	6.31781e-07	2.78078e-07	TMEM158;AC010170.1	Common_TE:2616	2	1
3	right	37897500	38012500	8.5374e-05	4.29358e-06	MIR26A1	Common_TE:2580;Common_TE:2581	1	2
3	right	160992500	161135833	0.00033221	1.6117e-06	RP11-3P17.4;RP11-3P17.5;RP11-3P17.3	Common_TE:3037	3	1
3	right	149070000	149197500	3.18467e-05	2.0913e-05	RP11-278L15.3;RP11-278L15.4;TM4SF4;RP11-278L15.6	Common_TE:2937;Common_TE:2938;Common_TE:2939;Common_TE:2940	4	4
3	right	150945000	150997500	0.00013974	9.25381e-05	P2RY14;SETP11	Common_TE:2960	2	1
3	left	126472500	126702500	1.9003e-05	8.56403e-06	RCC2P4	Common_TE:2861	1	1
3	left	45635833	45694166	0.00013974	0.00104704	AC099539.1	Common_TE:2618;Common_TE:2619;Common_TE:2620	1	3
3	left	45555000	45700000	0.00013974	8.56403e-06	LARS2-AS1	Common_TE:2618;Common_TE:2619;Common_TE:2620	1	3
3	left	194190000	194315000	0.00218293	0.000201433	RP11-384A12.1	Common_TE:3191;Common_TE:3192	1	2
3	right	194190000	194315000	0.00218293	0.000201433	TMEM44-AS1	Common_TE:3188	1	1
3	right	193497500	194032500	4.75473e-05	2.34362e-05	LINC00887	Common_TE:3179;Common_TE:3180	1	2
3	left	150891250	150941250	0.0118366	0.0113103	RNA5SP145	Common_TE:2960	1	1
3	right	189950000	190035000	0.0233812	0.0037496	CLDN1;CLDN16	Common_TE:3167;Common_TE:3168	2	2
3	right	129372500	129545000	0.0233812	0.0037496	Y_RNA;RNU6-1142P	Common_TE:2877	2	1
3	left	63850000	63897500	0.0233812	0.0192843	THOC7;THOC7-AS1;ATXN7	Common_TE:2708	3	1
3	left	47555833	47832500	0.0013041	0.000667419	ELP6;RP11-708J19.2;Y_RNA	Common_TE:2633	3	1
3	left	194407500	194977500	0.00155493	0.000700609	LSG1;FAM43A	Common_TE:3204	2	1
16	left	50185000	50245000	0.00158276	3.9525e-05	RPL10P14;SNORA70;PAPD5	Common_TE:10697	3	1
16	left	50715000	50765000	2.65272e-06	3.5192e-06	RP11-401P9.5;SNX20;NOD2	Common_TE:10701	3	1
16	right	53085000	53195000	3.89583e-07	3.97641e-07	RP11-295M3.2	Common_TE:10702	1	1
16	left	66445000	66510000	5.61567e-08	1.33931e-10	LINC00920	Common_TE:10776	1	1
16	right	66445000	66510000	5.61567e-08	1.33931e-10	CTD-2258A20.5;AC132186.1	Common_TE:10774;Common_TE:10775	2	2
16	right	27260000	27325000	5.61567e-08	1.2095e-05	IL4R	Common_TE:10639	1	1
16	right	67585000	67675000	8.31762e-06	8.71852e-06	RLTPR	Common_TE:10796	1	1
16	right	765000	835000	5.49369e-07	4.79711e-07	MSLNL;MIR662;RPUSD1;CHTF18	Common_TE:10493	4	1
16	left	22015000	22195000	1.05667e-09	5.60074e-10	PDZD9;CTD-2649C14.1;C16orf52	Common_TE:10614;Common_TE:10615;Common_TE:10616	3	3
16	left	3105000	3175000	2.17743e-05	2.26697e-05	MMP25;RP11-473M20.7;IL32;RNU1-125P	Common_TE:10519	4	1
16	right	3105000	3175000	2.17743e-05	2.26697e-05	ZNF205-AS1;ZNF205;RP11-473M20.14;ZNF213	Common_TE:10517	4	1
16	left	27195000	27375000	0.000131071	1.51292e-06	RP11-673P17.4	Common_TE:10641	1	1
16	right	75270000	75415000	2.08077e-07	1.35926e-05	RP11-252K23.2	Common_TE:10843	1	1
16	right	25075000	25125000	0.000711132	0.000809946	RP11-449H11.1;LCMT1	Common_TE:10638	2	1
16	left	10610000	10830000	2.03961e-09	3.07611e-14	RP11-27M24.3;RP11-27M24.1	Common_TE:10543;Common_TE:10544;Common_TE:10545;Common_TE:10546	2	4
16	left	69835000	69965000	0.000325374	4.98199e-06	SNORA62	Common_TE:10819	1	1
16	left	8755000	8975000	2.85813e-11	7.21084e-08	ABAT	Common_TE:10537	1	1
16	right	55500000	55575000	0.00195998	5.00075e-05	RP11-212I21.4	Common_TE:10711	1	1
16	left	56550000	56635000	0.0045008	0.00440371	BBS2	Common_TE:10717	1	1
16	left	58055000	58155000	0.000597738	1.4343e-05	MMP15	Common_TE:10751	1	1
16	left	23195000	23445000	1.38106e-07	1.26689e-09	SCNN1G	Common_TE:10623	1	1
16	left	56545000	56735000	0.000280728	0.000165457	BBS2	Common_TE:10719;Common_TE:10720;Common_TE:10721;Common_TE:10722	1	4
16	left	50055000	50245000	0.00399506	0.000165457	CNEP1R1	Common_TE:10697	1	1
16	left	47180000	48195000	1.46483e-05	6.37079e-06	NETO2;RP11-329J18.2;RPL23AP72	Common_TE:10688	3	1
16	right	47180000	48195000	1.46483e-05	6.37079e-06	ABCC12;RP11-3M1.1	Common_TE:10682	2	1
16	right	47075000	48195000	0.000280728	6.37079e-06	ABCC12;RP11-3M1.1	Common_TE:10681	2	1
16	right	55795000	55865000	1.48934e-12	1.05672e-08	CES1	Common_TE:10712	1	1
16	right	25070000	25235000	0.0160243	0.00112468	AQP8;CTD-2547G23.2	Common_TE:10638	2	1
16	right	55495000	55875000	6.1724e-07	6.52355e-06	CES1	Common_TE:10711	1	1
16	right	78155000	79635000	0.0131731	0.00120514	MAF	Common_TE:10849	1	1
16	left	14387500	14625000	1.14824e-15	1.54515e-10	RP11-65J21.3;MIR193B	Common_TE:10564	2	1
16	left	19087500	19187500	7.55393e-08	1.00104e-12	RP11-626G11.5;RP11-626G11.1;COQ7;RP11-626G11.4	Common_TE:10602	4	1
16	right	19087500	19187500	7.55393e-08	1.00104e-12	SYT17	Common_TE:10592	1	1
16	right	57787500	57887500	2.55944e-05	2.89136e-05	KIFC3	Common_TE:10739	1	1
16	left	48375000	48662500	4.05779e-08	6.69653e-13	UBA52P8	Common_TE:10694	1	1
16	right	67862500	67962500	1.66543e-07	0.00035944	CTRL;CTC-479C5.12;PSMB10	Common_TE:10797	3	1
16	left	70575000	70687500	8.97682e-05	7.85866e-05	SNORD111B;SNORD111	Common_TE:10822	2	1
16	right	12050000	12162500	0.0351255	0.000237285	RPS23P6	Common_TE:10553	1	1
16	right	11487500	11750000	1.09297e-09	2.41787e-06	SNN	Common_TE:10550	1	1
16	right	72887500	73087500	6.40622e-06	4.94344e-06	ZFHX3;RP11-346C20.4;RP11-346C20.3	Common_TE:10830	3	1
16	right	57787500	58025000	2.70645e-09	1.60558e-09	TEPP;ZNF319;USB1	Common_TE:10739	3	1
16	left	31200000	31462500	0.0116767	3.84197e-05	NDUFA3P6;FUS;RP11-388M20.6;RP11-388M20.1;PYCARD;C16orf98	Common_TE:10678;Common_TE:10679	6	2
16	right	68125000	68262500	0.0174395	7.35208e-05	RP11-96D1.5;RP11-96D1.10;RP11-96D1.11;ESRP2;RP11-96D1.6	Common_TE:10799;Common_TE:10800	5	2
16	right	19400000	19512500	0.0174395	7.35208e-05	CTA-363E6.6;RNU4-46P;CTA-363E6.7	Common_TE:10603	3	1
16	left	86612500	86787500	0.00166253	3.58386e-06	RP11-463O9.5;FOXC2;FOXL1	Common_TE:10899	3	1
16	left	22012500	22312500	1.43371e-12	7.5659e-13	PDZD9;CTD-2649C14.1;C16orf52	Common_TE:10618	3	1
16	right	19095833	19520833	4.78679e-12	6.57453e-09	RNU4-46P;CTA-363E6.7;GDE1;CCP110	Common_TE:10592;Common_TE:10593;Common_TE:10594	4	3
16	left	30987500	31462500	3.2593e-05	4.92355e-11	HSD3B7;AC135048.1	Common_TE:10678;Common_TE:10679	2	2
16	right	54312500	54962500	7.09649e-05	4.95085e-05	CRNDE;IRX5;CTD-3032H12.2;CTD-3032H12.1	Common_TE:10708	4	1
16	right	57325000	57562500	1.83503e-06	0.000229524	CCDC102A;GPR114	Common_TE:10729;Common_TE:10730	2	2
16	right	57937500	58175000	6.3257e-05	5.19503e-05	C16orf80;RP11-459F6.3	Common_TE:10746;Common_TE:10747;Common_TE:10748	2	3
16	right	66450000	66887500	0.00841396	6.6022e-07	RP11-61A14.1;CA7	Common_TE:10774;Common_TE:10775	2	2
16	left	12187500	12912500	0.000163782	9.17258e-07	RPS23P6;RP11-276H1.3;RP11-276H1.2	Common_TE:10558	3	1
16	right	31000000	31887500	1.10048e-08	5.13784e-07	RP11-170L3.1;RP11-170L3.2;ZNF267	Common_TE:10675	3	1
16	left	66587500	66637500	0.000113373	5.26578e-05	TK2;Y_RNA;CKLF;CKLF-CMTM1;CMTM1	Common_TE:10782;Common_TE:10783	5	2
16	right	66552500	66587500	0.000274212	0.000135336	TK2;Y_RNA;CKLF;CKLF-CMTM1;CMTM1	Common_TE:10777;Common_TE:10778;Common_TE:10779;Common_TE:10780;Common_TE:10781	5	5
16	right	57932500	58037500	2.55988e-07	5.31984e-09	ZNF319;USB1	Common_TE:10746;Common_TE:10747	2	2
16	right	57335000	57452500	7.48994e-06	5.31984e-09	CCL17	Common_TE:10730	1	1
16	left	2077500	2190833	3.96017e-10	4.65528e-08	RN7SL219P;SLC9A3R2	Common_TE:10500;Common_TE:10501	2	2
16	right	2077500	2190833	3.96017e-10	4.65528e-08	PKD1;Y_RNA;MIR4516;MIR3180-5;RAB26;RP11-304L19.5;SNORD60;TRAF7	Common_TE:10499	8	1
16	right	22210833	22309166	8.5374e-05	4.29358e-06	RP11-141O15.1;POLR3E	Common_TE:10614;Common_TE:10615;Common_TE:10616;Common_TE:10617	2	4
16	left	75032500	75140000	0.00033221	0.000287303	WDR59;ZNRF1	Common_TE:10841;Common_TE:10842	2	2
16	right	75032500	75140000	0.00033221	0.000287303	RP11-252E2.1;LDHD;RP11-252E2.2	Common_TE:10840	3	1
16	right	81437500	81757500	0.00013974	9.25381e-05	RP11-960L18.1	Common_TE:10861;Common_TE:10862	1	2
16	right	66442500	66622500	0.000265878	0.000133305	CMTM2;RP11-403P17.2	Common_TE:10774;Common_TE:10775	2	2
16	left	56620000	56737500	0.00742776	0.000902943	MT3	Common_TE:10719;Common_TE:10720;Common_TE:10721;Common_TE:10722	1	4
16	right	50250000	50387500	0.033056	0.000902943	snoU13;RP11-21B23.1	Common_TE:10697	2	1
11	left	61667500	61717500	1.16329e-06	9.90611e-07	FADS3	Common_TE:8349	1	1
11	right	61667500	61717500	1.16329e-06	9.90611e-07	RNU6-1243P;BEST1	Common_TE:8347;Common_TE:8348	2	2
11	right	44580833	44635833	6.4533e-13	3.58665e-15	RP11-58K22.5;RP11-58K22.4	Common_TE:8308;Common_TE:8309	2	2
11	left	112089166	112150833	6.34245e-12	7.582e-12	MRPS36P4;RPS12P21;PTS	Common_TE:8635	3	1
11	right	61102500	61152500	1.07875e-15	5.96834e-16	TMEM216	Common_TE:8341	1	1
11	left	10427500	10757500	1.48061e-13	3.2249e-14	RNU6ATAC33P	Common_TE:8176	1	1
11	left	34197500	34380000	5.21184e-12	3.2249e-14	Y_RNA	Common_TE:8256;Common_TE:8257	1	2
11	left	64615833	64659166	9.809e-08	8.38022e-08	CDC42BPG	Common_TE:8377	1	1
11	right	64615833	64659166	9.809e-08	8.38022e-08	EHD1;AP001187.11;AP001187.1;RP11-665N17.4;MIR192;MIR194-2	Common_TE:8374;Common_TE:8375;Common_TE:8376	6	3
11	left	65480000	65587500	9.4988e-09	2.22619e-07	KAT5;RNASEH2C;KRT8P26	Common_TE:8388	3	1
11	right	120042500	120100000	0.000113373	5.21808e-06	POU2F3	Common_TE:8658	1	1
11	right	67032500	67080833	5.50757e-08	4.56517e-08	SSH3	Common_TE:8423	1	1
11	left	116752500	116975000	1.16329e-06	3.10334e-08	SIK3-IT1	Common_TE:8640	1	1
11	left	111747500	111797500	5.18466e-06	4.4614e-06	ALG9;ALG9;GNG5P3;FDXACB1;C11orf1;RPL37AP8	Common_TE:8629	6	1
11	left	130304166	130730833	1.07715e-07	1.84289e-09	ADAMTS8;ADAMTS15	Common_TE:8719	2	1
11	right	130304166	130730833	1.07715e-07	1.84289e-09	RP11-890B15.2;RP11-890B15.3	Common_TE:8713	2	1
11	right	61667500	61850000	1.41447e-06	1.82997e-05	RP11-810P12.6;RP11-810P12.5	Common_TE:8347;Common_TE:8348	2	2
11	left	47397500	47432500	0.00661614	0.00127172	SPI1;AC090559.2	Common_TE:8320	2	1
11	left	120207500	120302500	8.5374e-05	4.29358e-06	TMEM136;ARHGEF12	Common_TE:8661;Common_TE:8662	2	2
11	right	65307500	65342500	0.00107115	0.000725501	SSSCA1-AS1;SSSCA1;FAM89B;EHBP1L1	Common_TE:8383	4	1
11	left	2450000	2550000	3.18467e-05	9.80848e-08	TRPM5	Common_TE:8140	1	1
11	left	1717500	1852500	3.18467e-05	1.6117e-06	FAM99B;AP006285.6;KRTAP5-6	Common_TE:8135	3	1
11	right	1717500	1852500	3.18467e-05	1.6117e-06	SYT8;TNNI2	Common_TE:8133	2	1
11	left	111155000	111295000	0.00013974	8.56403e-06	COLCA2	Common_TE:8627	1	1
11	right	86352500	86452500	0.00013974	0.00104704	CTD-2005H7.2	Common_TE:8527	1	1
11	left	66347500	66447500	0.000565615	0.000397177	CTSF;CCDC87;CCS	Common_TE:8402	3	1
11	left	34950000	35410000	9.25886e-05	4.20508e-06	APIP;PDHX;MIR1343	Common_TE:8282;Common_TE:8283	3	2
11	left	18342500	18417500	0.00394057	0.00354618	HPS5;GTF2H1	Common_TE:8218	2	1
11	right	18342500	18417500	0.00394057	0.00354618	MIR3159;LDHA;AC084117.3	Common_TE:8216;Common_TE:8217	3	2
11	left	72897500	73002500	0.000396659	0.000201433	RP11-800A3.3	Common_TE:8471	1	1
11	right	2555000	2907500	0.000396659	2.34362e-05	CDKN1C;SLC22A18	Common_TE:8140	2	1
11	left	61447500	61500000	0.00742776	0.00585445	DAGLA	Common_TE:8343;Common_TE:8344	1	2
11	right	128047500	128492500	0.00155493	0.000700609	RP11-264E20.2;RP11-264E20.1	Common_TE:8690	2	1
11	right	66462500	66602500	0.00607389	0.000700609	RCE1	Common_TE:8402;Common_TE:8403	1	2
11	left	102215000	102485000	4.74755e-10	1.57127e-10	BIRC2	Common_TE:8579;Common_TE:8580	1	2
11	right	61730000	61790000	0.000313183	0.00843378	RP11-810P12.1	Common_TE:8349	1	1
11	left	665000	725000	1.56221e-05	0.000809946	RP11-754B17.1	Common_TE:8120;Common_TE:8121	1	2
11	right	4210000	4515000	1.00622e-10	4.13081e-09	OR52K1	Common_TE:8151	1	1
11	left	1770000	1850000	0.00336661	0.0040097	IFITM10;RP11-295K3.1;AC068580.6;AC068580.5	Common_TE:8135	4	1
11	right	1855000	2025000	7.37902e-05	1.11485e-06	MRPL23-AS1;AC051649.6;H19	Common_TE:8135	3	1
11	right	13975000	14165000	2.69778e-05	1.4343e-05	RNA5SP332	Common_TE:8198	1	1
11	right	1715000	2020000	8.9414e-05	4.94757e-05	MRPL23-AS1;AC051649.6;H19	Common_TE:8133	3	1
11	left	33385000	33705000	1.46483e-05	6.37079e-06	AL122015.1	Common_TE:8251;Common_TE:8252	1	2
11	right	118551666	118818333	0.000838991	0.00052124	RP11-158I9.7	Common_TE:8646	1	1
11	left	35635000	36155000	0.000838991	0.00052124	FJX1	Common_TE:8295	1	1
11	right	122735000	122895000	0.00233436	9.33177e-05	RP11-335F8.2;RPL34P23	Common_TE:8678	2	1
11	left	9785000	9995000	0.00233436	9.33177e-05	RP11-540A21.2;SBF2-AS1	Common_TE:8172	2	1
11	right	9785000	9995000	0.00233436	9.33177e-05	RP11-1H15.1	Common_TE:8169;Common_TE:8170;Common_TE:8171	1	3
11	right	74645000	74950000	0.000668265	2.20293e-05	CTD-2562J17.4;ZDHHC20P3;TPBGL	Common_TE:8484;Common_TE:8485	3	2
11	left	71738333	71798333	1.10825e-06	1.13024e-06	RP11-849H4.4	Common_TE:8464	1	1
11	right	35105000	35165000	2.65272e-06	3.5192e-06	AL356215.1;RP4-607I7.1;CD44	Common_TE:8270;Common_TE:8271	3	2
11	left	62188333	62318333	1.06965e-11	1.13202e-11	CTD-2531D15.4	Common_TE:8354;Common_TE:8355;Common_TE:8356;Common_TE:8357	1	4
11	right	62188333	62318333	1.06965e-11	1.13202e-11	AHNAK;RP11-864I4.3;RP11-864I4.4	Common_TE:8351;Common_TE:8352	3	2
11	left	36395000	36475000	5.2842e-06	0.000270662	RP11-514F3.5	Common_TE:8297	1	1
11	left	65655000	65755000	3.89583e-07	3.97641e-07	EFEMP2;CTSW;FIBP;CCDC85B;FOSL1	Common_TE:8389	5	1
11	left	65845000	65895000	1.10825e-06	1.13024e-06	RP11-1167A19.2;PACS1	Common_TE:8394;Common_TE:8395;Common_TE:8396	2	3
11	left	124545000	124635000	0.000131071	0.000142428	SPA17	Common_TE:8681;Common_TE:8682	1	2
11	left	71735000	71855000	5.49369e-07	4.79711e-07	RP11-849H4.4	Common_TE:8465	1	1
11	right	9635000	9685000	0.00176691	0.00227784	RP11-16F15.2;SWAP70	Common_TE:8168	2	1
11	left	62165000	62325000	0.00667615	4.60684e-06	CTD-2531D15.5;SCGB1A1	Common_TE:8355;Common_TE:8356;Common_TE:8357	2	3
11	right	62165000	62325000	0.00667615	4.60684e-06	AHNAK;RP11-864I4.4	Common_TE:8351	2	1
11	left	60737500	60887500	7.93866e-11	7.68885e-11	CD6	Common_TE:8340	1	1
11	right	67162500	67262500	9.83367e-09	3.18224e-14	AIP;PITPNM1;CDK2AP2	Common_TE:8427;Common_TE:8428	3	2
11	right	63962500	64062500	3.4492e-10	7.31141e-16	BAD;KCNK4;RP11-783K16.10;Y_RNA;TEX40;ESRRA	Common_TE:8364	6	1
11	right	95962500	96062500	2.83762e-09	6.228e-05	MAML2;MIR1260B	Common_TE:8562;Common_TE:8563	2	2
11	left	102712500	102812500	4.80171e-07	5.13588e-07	MMP3	Common_TE:8593	1	1
11	right	102712500	102812500	4.80171e-07	5.13588e-07	MMP13	Common_TE:8584;Common_TE:8585;Common_TE:8586	1	3
11	left	126187500	126312500	4.92156e-06	5.42309e-06	RP11-712L6.5;DCPS	Common_TE:8688	2	1
11	right	118562500	118662500	8.62356e-06	9.61639e-06	DDX6	Common_TE:8646	1	1
11	right	76275000	76387500	0.000118581	0.000136793	LRRC32;RP11-672A2.3	Common_TE:8491	2	1
11	right	73112500	73337500	0.000191613	6.52528e-08	AP000860.2	Common_TE:8473	1	1
11	left	94362500	94500000	0.000766618	5.28046e-07	RP11-867G2.5;RP11-867G2.6	Common_TE:8553	2	1
11	left	35637500	35837500	6.52245e-07	2.82339e-11	FJX1	Common_TE:8291	1	1
11	right	35637500	35837500	6.52245e-07	2.82339e-11	RP11-698N11.4	Common_TE:8287	1	1
11	left	65487500	65762500	2.01203e-15	6.91549e-11	KAT5;RNASEH2C;KRT8P26	Common_TE:8390	3	1
11	left	9650000	9762500	4.57982e-06	3.82366e-06	RP11-16F15.4	Common_TE:8169	1	1
11	left	57112500	57275000	1.35044e-09	9.47595e-10	SSRP1;P2RX3;AP000781.1	Common_TE:8327	3	1
11	left	562500	737500	3.51447e-08	2.56169e-08	C11orf35;RP11-496I9.1;RASSF7;MIR210HG;MIR210;PHRF1	Common_TE:8121	6	1
11	right	2212500	2312500	0.000155308	0.000137842	C11orf21;TSPAN32	Common_TE:8138	2	1
11	right	130312500	130537500	1.66247e-07	1.23337e-07	C11orf44	Common_TE:8713	1	1
11	right	18562500	18737500	0.00198437	0.00188291	IGSF22;RP11-1081L13.4	Common_TE:8219	2	1
11	right	16962500	17087500	0.00198437	2.41787e-06	AC116533.2;AC116533.1;RPS13;SNORD14A;SNORD14B	Common_TE:8209	5	1
11	right	12995833	13179166	0.00198437	2.41787e-06	RP11-413N13.1	Common_TE:8191	1	1
11	right	100562500	100712500	1.25689e-05	0.00483376	RN7SKP115	Common_TE:8569	1	1
11	right	62175000	62462500	6.1756e-10	6.35378e-14	LRRN4CL;BSCL2;GNG3	Common_TE:8351;Common_TE:8352	3	2
11	right	16812500	17087500	1.13578e-06	7.30457e-07	AC116533.2;AC116533.1;RPS13;SNORD14A;SNORD14B	Common_TE:8206;Common_TE:8207	5	2
11	right	10000000	10337500	4.99069e-05	3.47765e-05	RP11-351I24.1;ADM;AMPD3	Common_TE:8172	3	1
11	left	9787500	10337500	4.96275e-07	2.87774e-07	RP11-540A21.2;SBF2-AS1	Common_TE:8173	2	1
11	right	9787500	10337500	4.96275e-07	2.87774e-07	RP11-351I24.1;ADM;AMPD3	Common_TE:8169;Common_TE:8170;Common_TE:8171	3	3
11	right	69512500	70037500	6.59436e-06	3.58965e-12	ANO1-AS1;FADD	Common_TE:8448	2	1
11	left	12987500	13362500	3.32654e-08	9.72819e-06	AC084859.1	Common_TE:8193;Common_TE:8194;Common_TE:8195	1	3
11	right	112162500	112437500	0.00425178	0.00347287	RP11-65M17.1	Common_TE:8635	1	1
11	left	33825000	34387500	7.0346e-07	0.000108025	RP11-646J21.3;RP11-646J21.4	Common_TE:8257;Common_TE:8258;Common_TE:8259	2	3
11	right	130075000	130737500	1.77461e-05	0.000702553	RP11-890B15.2;RP11-890B15.3	Common_TE:8712	2	1
11	left	108562500	109800000	0.00195932	2.93399e-05	RPS2P39	Common_TE:8616;Common_TE:8617	1	2
11	left	9787500	10762500	0.0022157	0.00178807	RP11-540A21.2;SBF2-AS1	Common_TE:8176	2	1
11	right	9787500	10762500	0.0022157	0.00178807	CTR9	Common_TE:8169;Common_TE:8170;Common_TE:8171	1	3
11	left	19587500	20387500	2.23855e-05	0.000416399	MIR4486	Common_TE:8228	1	1
19	left	17177500	17392500	2.44169e-07	9.80848e-08	HAUS8;CTD-2528A14.3;MYO9B	Common_TE:12059	3	1
19	right	17177500	17392500	2.44169e-07	9.80848e-08	USHBP1;BABAM1;CTD-2278I10.6;ANKLE1;MRPL34	Common_TE:12051	5	1
19	right	50867500	50970000	6.91424e-06	2.78078e-07	FAM71E1;EMC10	Common_TE:12254	2	1
19	left	13902500	13967500	2.82887e-07	1.6997e-07	AC008686.1;ZSWIM4;CTD-3252C9.2	Common_TE:12013;Common_TE:12014	3	2
19	right	13902500	13967500	2.82887e-07	1.6997e-07	NANOS3	Common_TE:12008;Common_TE:12009;Common_TE:12010;Common_TE:12011	1	4
19	left	45227500	45272500	5.18466e-06	4.4614e-06	CTB-171A8.1;snoZ6	Common_TE:12181;Common_TE:12182	2	2
19	right	45227500	45272500	5.18466e-06	4.4614e-06	SNORA70;AC092066.6;CBLC	Common_TE:12177;Common_TE:12178;Common_TE:12179	3	3
19	right	41222500	41257500	3.7514e-05	1.65448e-05	C19orf54;SNRPA	Common_TE:12134	2	1
19	left	18390000	18435000	9.809e-08	8.38022e-08	KIAA1683;JUND;MIR3188;RPL39P38	Common_TE:12069	4	1
19	left	4870000	4912500	3.16904e-10	2.75706e-10	PLIN3;AC027319.2	Common_TE:11931;Common_TE:11932;Common_TE:11933	2	3
19	right	47712500	47747500	1.16329e-06	9.90611e-07	BBC3;CCDC9	Common_TE:12224	2	1
19	left	30102500	30192500	2.82887e-07	1.6997e-07	POP4	Common_TE:12082	1	1
19	right	925000	982500	1.63798e-17	1.74134e-20	WDR18	Common_TE:11881	1	1
19	right	47582500	47625833	1.5015e-16	2.0673e-19	ZC3H4;SAE1	Common_TE:12223	2	1
19	right	10692500	10756250	1.89834e-10	1.46569e-12	AC011475.1;ILF3-AS1;ILF3	Common_TE:11982	3	1
19	left	44250000	44287500	1.0143e-09	1.02546e-09	SMG9	Common_TE:12173;Common_TE:12174	1	2
19	right	36620000	36662500	1.41447e-06	8.77414e-07	AC002984.2	Common_TE:12098;Common_TE:12099;Common_TE:12100	1	3
19	left	13220000	13262500	0.0128651	0.00346876	LYL1;TRMT1;NACC1	Common_TE:12001	3	1
19	left	857500	922500	6.91424e-06	4.29358e-06	ELANE;CFD	Common_TE:11881	2	1
19	right	49295833	49340833	0.00033221	0.000287303	HSD17B14	Common_TE:12244;Common_TE:12245	1	2
19	right	13087500	13202500	0.00033221	2.0913e-05	LYL1	Common_TE:11999	1	1
19	right	55812500	55897500	0.00013974	0.00104704	TMEM190;CTD-2105E13.15;TMEM238;RPL28;CTD-2105E13.13	Common_TE:12264	5	1
19	right	40647500	40729166	0.00013974	8.56403e-06	TTC9B;CNTD2	Common_TE:12124	2	1
19	left	11257500	11311250	0.00941474	0.00675683	SPC24	Common_TE:11990;Common_TE:11991	1	2
19	right	47262500	47345000	0.000565615	4.22673e-05	CTB-147N14.4;AP2S1	Common_TE:12215;Common_TE:12216	2	2
19	right	39612500	39820000	8.73955e-06	4.20508e-06	LRFN1;CTC-246B18.8;GMFG;CTC-246B18.10;SAMD4B	Common_TE:12121	5	1
19	left	1112500	1192500	0.000565615	0.000397177	GPX4	Common_TE:11891	1	1
19	right	1112500	1192500	0.000565615	0.000397177	STK11;HMGB2P1	Common_TE:11884;Common_TE:11885;Common_TE:11886;Common_TE:11887;Common_TE:11888	2	5
19	left	47360000	47492500	0.00218293	0.00157669	AP2S1	Common_TE:12219	1	1
19	right	46585000	46767500	0.000265878	0.000902943	IGFL1P2	Common_TE:12209;Common_TE:12210	1	2
19	right	46582500	46695000	0.00172498	0.00585445	AC006262.4;AC006262.5;IGFL1P1;AC006262.6	Common_TE:12209;Common_TE:12210	4	2
19	right	17402500	17497500	5.0084e-05	0.000133305	PLVAP;CTD-2521M24.5	Common_TE:12059	2	1
19	right	4578333	4631666	0.000859471	0.00111701	CTB-50L17.2;TNFAIP8L1	Common_TE:11924;Common_TE:11925;Common_TE:11926	2	3
19	left	13991666	14188333	1.63497e-05	1.3997e-07	MIR181C;MIR181D	Common_TE:12019;Common_TE:12020	2	2
19	right	13991666	14188333	1.63497e-05	1.3997e-07	EEF1DP1;hsa-mir-1199;C19orf67;SAMD1	Common_TE:12015;Common_TE:12016	4	2
19	left	13905000	13955000	2.65272e-06	3.5192e-06	AC008686.1;ZSWIM4;CTD-3252C9.2	Common_TE:12012;Common_TE:12013;Common_TE:12014	3	3
19	right	13905000	13955000	2.65272e-06	3.5192e-06	MIR24-2;MIR27A;MIR23A	Common_TE:12008;Common_TE:12009;Common_TE:12010;Common_TE:12011	3	4
19	right	14001666	14151666	2.37651e-11	1.90752e-11	RLN3;CTB-55O6.4;IL27RA	Common_TE:12015;Common_TE:12016	3	2
19	right	2475000	2618333	2.11177e-14	3.00875e-18	CTC-265F19.2;CTC-265F19.3	Common_TE:11908	2	1
19	left	2970000	3035000	1.63497e-05	2.10147e-05	TLE6	Common_TE:11913	1	1
19	right	2475000	2550000	3.79264e-05	4.82734e-05	TCEB1P28	Common_TE:11908	1	1
19	right	39935000	40025000	1.49481e-08	3.2286e-11	EID2B;CTB-60E11.9;TDGF1P7;EID2	Common_TE:12123	4	1
19	right	47285000	47335000	1.10825e-06	1.13024e-06	CTB-147N14.4	Common_TE:12217	1	1
19	right	2155000	2235000	0.000131071	0.000142428	PLEKHJ1;MIR1227;SF3A2;AMH	Common_TE:11901;Common_TE:11902;Common_TE:11903	4	3
19	left	1605000	1655000	5.41332e-05	5.77401e-05	MBD3;UQCR11;UQCR11;RNU6-1223P	Common_TE:11894	4	1
19	right	18225000	18275000	5.41332e-05	5.77401e-05	AC007192.6;PIK3R2;PIK3R2;IFI30	Common_TE:12064;Common_TE:12065;Common_TE:12066	4	3
19	right	19655000	19755000	5.21799e-06	3.28887e-08	GMIP	Common_TE:12079	1	1
19	left	39835000	39885000	0.000711132	0.000809946	GMFG;CTC-246B18.10;SAMD4B	Common_TE:12122	3	1
19	left	39035000	39125000	7.36521e-07	4.35624e-07	AC067969.2	Common_TE:12110;Common_TE:12111	1	2
19	right	39035000	39125000	7.36521e-07	4.35624e-07	ACTN4	Common_TE:12108;Common_TE:12109	1	2
19	left	39005000	39125000	4.41395e-05	4.35624e-07	AC067969.1	Common_TE:12110;Common_TE:12111	1	2
19	left	17818333	17881666	4.41395e-05	0.00183446	MAP1S	Common_TE:12063	1	1
19	right	39615000	39675000	0.00336661	0.0040097	NCCRP1	Common_TE:12121	1	1
19	right	10615000	10670000	0.00336661	0.0040097	RNU7-140P;MIR1238;KRI1;CDKN2D	Common_TE:11980	4	1
19	right	46025000	46145000	5.76198e-07	1.60499e-05	EML2;MIR330;AC006132.1;RN7SL836P	Common_TE:12193;Common_TE:12194	4	2
19	left	7715000	7865000	7.37902e-05	5.00075e-05	CTD-3214H19.6;STXBP2	Common_TE:11962	2	1
19	left	4875000	5035000	7.37902e-05	1.11485e-06	PLIN3;AC027319.2;AC027319.1	Common_TE:11934	3	1
19	left	49005000	49085000	0.0045008	0.00440371	LMTK3;CTC-273B12.10	Common_TE:12239;Common_TE:12240	2	2
19	left	1545000	1675000	8.9414e-05	4.94757e-05	AC027307.2;AC027307.1	Common_TE:11895	2	1
19	left	56645000	56825000	1.46483e-05	0.000165457	ZNF787;ZNF444	Common_TE:12273	2	1
19	left	3985000	4205000	0.00399506	0.000165457	DAPK3;EEF2;SNORD37	Common_TE:11923	3	1
19	right	3985000	4205000	0.00399506	0.000165457	RN7SL84P	Common_TE:11921;Common_TE:11922	1	2
19	left	49300000	49475000	0.000838991	0.00052124	RNU6-317P;BCAT2	Common_TE:12246	2	1
19	right	49300000	49475000	0.000838991	0.00052124	CTD-2639E6.9;FTL	Common_TE:12244;Common_TE:12245	2	2
19	left	48205000	48295000	0.000838991	0.00052124	EHD2	Common_TE:12234	1	1
19	right	48205000	48295000	0.000838991	0.00052124	SEPW1;RPL23AP80;CTD-2571L23.9	Common_TE:12233	3	1
19	left	775000	915000	5.48886e-05	2.52769e-05	AC006273.4;AC006273.5;AC006273.7	Common_TE:11881	3	1
19	right	9425000	9905000	5.33422e-05	1.16024e-06	ZNF846;CTD-2623N2.5	Common_TE:11974	2	1
19	left	4805000	5035000	0.00633876	0.000332349	AC005523.3;FEM1A;AC005523.2	Common_TE:11934	3	1
19	right	15375000	15665000	0.000785279	0.00036499	CYP4F23P	Common_TE:12029	1	1
19	right	50865000	51285000	3.92225e-05	0.000136302	GPR32;CTD-2568A17.1;ACPT;CTD-2568A17.8	Common_TE:12254	4	1
19	right	5050000	5575000	0.00260416	0.000136302	TINCR;SNRPEP4	Common_TE:11934	2	1
19	right	42625000	42737500	2.67586e-06	5.6036e-06	DEDD2;ZNF526;GSK3A;AC006486.1	Common_TE:12144	4	1
19	right	17187500	17300000	9.9615e-13	2.40036e-12	CTD-3032J10.4	Common_TE:12051	1	1
19	right	56025000	56125000	8.26936e-08	6.52528e-08	FIZ1;ZNF524;ZNF865;ZNF784	Common_TE:12268	4	1
19	right	44037500	44137500	0.000191613	0.00022523	ZNF428;CADM4	Common_TE:12167	2	1
19	left	18312500	18437500	2.571e-12	6.52528e-08	MPV17L2;RAB3A;AC068499.10	Common_TE:12069	3	1
19	right	4812500	4912500	0.00119406	0.00140618	ARRDC5;UHRF1	Common_TE:11929;Common_TE:11930	2	2
19	right	42625000	42825000	0.000155308	0.000137842	TMEM145;MEGF8	Common_TE:12144	2	1
19	right	46787500	47000000	9.94557e-14	6.33421e-10	PNMAL2;AC011484.1	Common_TE:12211	2	1
19	right	3987500	4137500	6.40622e-06	0.00304912	MAP2K2	Common_TE:11921;Common_TE:11922	1	2
19	left	38895833	39120833	1.25689e-05	4.00617e-09	AC005789.11;FAM98C	Common_TE:12110;Common_TE:12111	2	2
19	left	1545833	1770833	1.66146e-08	9.89999e-09	AC027307.2;AC027307.1	Common_TE:11896	2	1
19	right	15737500	15975000	4.67556e-05	3.84197e-05	AC004791.2;CYP4F36P	Common_TE:12034	2	1
19	left	2262500	2387500	0.000163669	0.0261964	AMH;MIR4321;JSRP1;OAZ1	Common_TE:11907	4	1
19	right	2262500	2387500	0.000163669	0.0261964	TMPRSS9	Common_TE:11906	1	1
19	left	6525000	6737500	0.000545616	0.0560013	TNFSF9	Common_TE:11953	1	1
19	right	6525000	6737500	0.000545616	0.0560013	C3;GPR108;TRIP10;CTD-3128G10.6	Common_TE:11951;Common_TE:11952	4	2
19	right	56587500	56850000	5.39373e-06	2.43142e-09	AC006116.14;AC006116.13;AC006116.15	Common_TE:12272	3	1
19	right	39237500	39412500	0.00471923	0.00422224	CTC-360G5.1;MRPS12	Common_TE:12113;Common_TE:12114	2	2
19	right	15737500	16125000	0.0195419	0.000144386	LINC00661	Common_TE:12034	1	1
19	right	10037500	10362500	4.0484e-09	2.62359e-09	MRPL4;CTD-2369P2.4	Common_TE:11977	2	1
19	left	13087500	13375000	1.2009e-08	7.73834e-09	DAND5	Common_TE:12003;Common_TE:12004	1	2
19	left	15737500	16287500	4.65513e-07	5.19503e-05	AD000091.3;AD000091.2;CYP4F8;CYP4F3	Common_TE:12037;Common_TE:12038	4	2
19	right	15737500	16287500	4.65513e-07	5.19503e-05	CIB3;FAM32A;CTD-2562J15.4	Common_TE:12034	3	1
19	left	45412500	45837500	0.0149023	0.000281683	APOE;APOC1	Common_TE:12187	2	1
8	left	29205000	29355000	0.00195998	5.00075e-05	DUSP4;RP4-676L2.1	Common_TE:6405;Common_TE:6406	2	2
8	right	41015000	41115000	0.00080999	0.000762953	MIR548AO;RPS29P2	Common_TE:6447;Common_TE:6448	2	2
8	left	119125000	119425000	7.37902e-05	1.11485e-06	EXT1	Common_TE:6686	1	1
8	left	126445000	126655000	0.0045008	0.00015128	TRIB1;RN7SL590P	Common_TE:6739;Common_TE:6740	2	2
8	right	22485000	22765000	7.739e-06	8.29427e-08	RP11-87E22.1	Common_TE:6335	1	1
8	right	124485000	124775000	8.9414e-05	4.94757e-05	FAM91A1	Common_TE:6712	1	1
8	right	28475000	28645000	0.00399506	0.000165457	RP11-662B19.2	Common_TE:6395;Common_TE:6396;Common_TE:6397	1	3
8	right	27725000	27850000	0.000280728	0.000165457	SCARA5	Common_TE:6380	1	1
8	right	101855000	102310000	0.000195179	4.93082e-06	KB-1410C5.3;RNU7-67P	Common_TE:6644	2	1
8	right	90735000	91000000	0.00233436	9.33177e-05	DECR1	Common_TE:6593	1	1
8	left	28745000	28985000	5.33422e-05	0.000332349	INTS9;HMBOX1	Common_TE:6399;Common_TE:6400	2	2
8	right	18765000	19125000	0.00633876	0.000332349	RP11-1080G15.1;RP11-618M23.4	Common_TE:6304	2	1
8	right	38255000	38575000	7.23377e-13	3.99378e-16	RP11-495O10.1;TACC1	Common_TE:6438	2	1
8	left	37718333	37771666	5.41332e-05	5.77401e-05	BRF2	Common_TE:6434	1	1
8	right	29205000	29385000	0.000325374	4.98199e-06	RP11-486M23.1	Common_TE:6403	1	1
8	right	67370000	67525000	0.000122255	1.4783e-06	MYBL1	Common_TE:6521;Common_TE:6522;Common_TE:6523	1	3
8	right	37405000	37555000	1.56221e-05	1.20833e-07	ZNF703	Common_TE:6432	1	1
8	left	101163000	101551000	2.08077e-07	5.99072e-12	FBXO43;POLR2K;SPAG1;Y_RNA;RP11-316J7.4	Common_TE:6641	5	1
8	right	126135000	126445000	7.91498e-06	4.98199e-06	TRIB1;RN7SL590P	Common_TE:6725;Common_TE:6726	2	2
8	left	11625000	11765000	0.000325374	0.000299316	C8orf49;NEIL2	Common_TE:6292	2	1
8	right	42037500	42137500	5.13617e-16	4.73474e-16	RP11-231D20.2;IKBKB	Common_TE:6459	2	1
8	left	23012500	23112500	0.000118747	2.12193e-08	TNFRSF10D	Common_TE:6354	1	1
8	left	135737500	135837500	8.7267e-07	9.47722e-07	ZFAT;CTD-2342N23.3	Common_TE:6799	2	1
8	left	29912500	30012500	4.92156e-06	3.41699e-10	RNU6-1218P	Common_TE:6423	1	1
8	right	29587500	29875000	1.96751e-08	1.5648e-08	MAP2K1P1	Common_TE:6414	1	1
8	right	101737500	101837500	0.000118581	0.000136793	RNU4-83P	Common_TE:6642	1	1
8	right	145062500	145162500	0.0028016	3.82366e-06	CYC1;SHARPIN;MAF1;KIAA1875	Common_TE:6830	4	1
8	right	128762500	129062500	4.67556e-05	2.41022e-08	MIR1207	Common_TE:6764;Common_TE:6765	1	2
8	right	49437500	49837500	0.00739159	4.95085e-05	RP11-22C8.1;SNAI2	Common_TE:6473;Common_TE:6474	2	2
8	right	28212500	28462500	2.58063e-07	1.71803e-07	EXTL3	Common_TE:6385;Common_TE:6386;Common_TE:6387;Common_TE:6388	1	4
8	right	54787500	55062500	0.00014936	0.000108025	MRPL15;RNU6ATAC32P	Common_TE:6492	2	1
8	left	81512500	82150000	2.53679e-05	1.56608e-05	RNU2-71P;SLC25A51P3;RN7SL107P	Common_TE:6564	3	1
8	left	29187500	30012500	0.00623902	0.000110551	AC084262.3	Common_TE:6423	1	1
8	right	29187500	30012500	0.00623902	0.000110551	MBOAT4;RP11-51J9.5;DCTN6	Common_TE:6403	3	1
8	left	118337500	119437500	0.0022157	4.30644e-05	SNORA31	Common_TE:6686;Common_TE:6687	1	2
8	right	48422500	48647500	3.18467e-05	1.6117e-06	CEBPD	Common_TE:6466	1	1
8	right	28225000	28275000	1.74845e-12	1.46569e-12	ZNF395;RP11-181B11.1;RNU6-178P	Common_TE:6386;Common_TE:6387;Common_TE:6388;Common_TE:6389;Common_TE:6390	3	5
8	left	141477500	141647500	9.91483e-14	4.56871e-16	TRAPPC9	Common_TE:6807	1	1
8	right	141477500	141647500	9.91483e-14	4.56871e-16	AGO2	Common_TE:6803	1	1
8	left	66747500	66945000	1.76585e-09	2.05853e-11	PDE7A;CTD-2532N20.1	Common_TE:6518	2	1
8	left	29197500	29582500	1.16329e-06	1.03613e-09	DUSP4;RP4-676L2.1	Common_TE:6414	2	1
8	right	80987500	81144166	5.31251e-08	3.10334e-08	TPD52;MIR5708	Common_TE:6554	2	1
8	right	49231250	49836250	2.95163e-13	1.62687e-13	RP11-22C8.1;SNAI2	Common_TE:6469;Common_TE:6470	2	2
8	left	133887500	134217500	1.16329e-06	3.10334e-08	TG	Common_TE:6797	1	1
8	right	141475833	141520833	0.00033221	0.000287303	CTA-204B4.2;CHRAC1	Common_TE:6803	2	1
8	left	29952500	30002500	0.00331303	0.00232538	TMEM66;RP11-489E7.4;LEPROTL1	Common_TE:6422;Common_TE:6423	3	2
8	right	41559166	41689166	0.000565615	0.000397177	RP11-930P14.2;RN7SL149P	Common_TE:6449	2	1
8	left	22290000	22417500	0.000565615	0.000397177	RNU6-336P;PPP3CC	Common_TE:6334	2	1
8	right	66672500	66947500	8.56974e-06	2.34362e-05	DNAJC5B	Common_TE:6517	1	1
8	right	8925000	9000000	0.00218293	0.00157669	PPP1R3B;RP11-10A14.3;RP11-10A14.4	Common_TE:6277;Common_TE:6278	3	2
8	left	107777500	107867500	0.00742776	0.000902943	ABRA	Common_TE:6669	1	1
8	left	37637500	37772500	0.000265878	0.000133305	GPR124	Common_TE:6434	1	1
8	right	37637500	37772500	0.000265878	0.000133305	RN7SL709P	Common_TE:6433	1	1
14	right	60432500	60652500	3.96017e-10	1.1318e-10	PSMA3P	Common_TE:9822	1	1
14	right	103542500	103757500	1.07715e-07	1.84289e-09	RAP2CP1;RP11-45P15.2	Common_TE:10033	2	1
14	left	94407500	94465833	6.01864e-16	1.31564e-15	FAM181A-AS1;RP11-131H24.4;MIR4506	Common_TE:9980;Common_TE:9981	3	2
14	right	94407500	94465833	6.01864e-16	1.31564e-15	LINC00521	Common_TE:9978	1	1
14	right	23590000	23655000	1.74845e-12	1.46569e-12	SLC7A8;C14orf164	Common_TE:9693	2	1
14	left	81737500	81925000	1.59154e-09	9.60151e-10	UNGP3	Common_TE:9937	1	1
14	left	105235000	105292500	7.48994e-06	5.21808e-06	RP11-982M15.2	Common_TE:10046;Common_TE:10047;Common_TE:10048	1	3
14	right	105235000	105292500	7.48994e-06	5.21808e-06	LINC00638;RPS26P49;RPS2P4	Common_TE:10045	3	1
14	left	75603333	75766666	8.5374e-05	2.78078e-07	NEK9;RP11-950C14.7	Common_TE:9913	2	1
14	left	23457500	23526250	8.5374e-05	7.4876e-05	RP11-298I3.5;AJUBA;RP11-298I3.4	Common_TE:9692	3	1
14	right	20882500	20922500	8.5374e-05	0.000725501	OSGEP;RP11-203M5.7;APEX1;TMEM55B;PNP	Common_TE:9663	5	1
14	left	77420000	77500000	0.00033221	0.00232538	RP11-7F17.7;RN7SL356P	Common_TE:9920	2	1
14	left	105452500	105490000	0.00119146	0.00104704	AHNAK2;C14orf79	Common_TE:10051	2	1
14	left	77342500	77537500	0.00119146	9.25381e-05	RP11-488C13.1;RN7SKP17	Common_TE:9921;Common_TE:9922	2	2
14	right	94822500	94952500	4.75473e-05	2.34362e-05	SERPINA9	Common_TE:9986;Common_TE:9987;Common_TE:9988	1	3
14	right	93417500	93610000	0.00742776	0.00585445	RP11-371E8.2	Common_TE:9971;Common_TE:9972	1	2
14	left	20797500	21077500	5.0084e-05	0.000133305	CCNB1IP1;SNORA79;SNORD126;RPPH1;PARP2	Common_TE:9664;Common_TE:9665	5	2
14	left	23045000	23125000	6.74288e-06	4.61055e-08	DAD1	Common_TE:9683	1	1
14	left	95945000	95995000	3.03463e-06	0.00023948	SYNE3	Common_TE:9994	1	1
14	right	95945000	95995000	3.03463e-06	0.00023948	RP11-1070N10.3;SNHG10;SCARNA13;GLRX5	Common_TE:9992	4	1
14	left	69195000	69245000	0.000191259	0.00023948	RNU6-921P	Common_TE:9873	1	1
14	right	35691666	35881666	1.49481e-08	3.2286e-11	NFKBIA	Common_TE:9743	1	1
14	left	55045000	55115000	0.000191259	0.00023948	SAMD4A	Common_TE:9792;Common_TE:9793;Common_TE:9794	1	3
14	left	35140000	35195000	5.16443e-08	4.46481e-08	RNU6-1261P	Common_TE:9739	1	1
14	right	71795000	71865000	0.000131071	1.51292e-06	SNORD56B	Common_TE:9890	1	1
14	left	50790000	51000000	7.91498e-06	4.98199e-06	L2HGDH;ATP5S;RP11-247L20.4	Common_TE:9768	3	1
14	right	50790000	51000000	7.91498e-06	4.98199e-06	ATL1	Common_TE:9765	1	1
14	right	21081666	21151666	0.000325374	4.98199e-06	Y_RNA;RNASE4;ANG;AL163636.6	Common_TE:9664;Common_TE:9665;Common_TE:9666	4	3
14	left	100455000	100575000	2.47314e-05	1.60499e-05	RP11-436M15.1;RP11-436M15.3	Common_TE:10005	2	1
14	left	102430000	102565000	0.000212253	3.99056e-06	RP11-1017G21.6;DYNC1H1;RP11-1017G21.3	Common_TE:10019	3	1
14	left	94505000	94605000	0.000212253	0.00015128	OTUB2	Common_TE:9983	1	1
14	left	90865000	91225000	9.25627e-07	1.4343e-05	CALM1;RP11-471B22.2	Common_TE:9956	2	1
14	left	81425000	81635000	0.000597738	0.000431938	CEP128;TSHR	Common_TE:9933	2	1
14	right	76175000	76445000	9.25627e-07	3.73221e-07	TGFB3;RP11-270M14.5	Common_TE:9915	2	1
14	left	103165000	103385000	0.000280728	0.000165457	Y_RNA	Common_TE:10029	1	1
14	left	51005000	51245000	0.00233436	9.33177e-05	ATL1	Common_TE:9773	1	1
14	right	32405000	32725000	0.000195179	9.33177e-05	RP11-134E15.1	Common_TE:9717;Common_TE:9718;Common_TE:9719;Common_TE:9720;Common_TE:9721;Common_TE:9722	1	6
14	right	71605000	71875000	5.33422e-05	2.20293e-05	SNORD56B	Common_TE:9888	1	1
14	left	57955000	58535000	0.00260416	0.0013594	C14orf105	Common_TE:9811	1	1
14	right	106055000	106175000	6.78561e-06	3.39474e-05	AL928768.3;IGHA1;AL901608.1;IGHEP1	Common_TE:10056	4	1
14	right	75400000	75550000	1.40489e-07	0.00081322	ACYP1	Common_TE:9909	1	1
14	left	55037500	55250000	1.75371e-11	1.29816e-11	SAMD4A	Common_TE:9798;Common_TE:9799	1	2
14	right	51237500	51337500	0.000118581	0.000136793	ABHD12B	Common_TE:9773	1	1
14	left	23045833	23312500	5.85765e-10	4.03692e-10	DAD1	Common_TE:9689;Common_TE:9690	1	2
14	right	23045833	23312500	5.85765e-10	4.03692e-10	SLC7A7;MRPL52;MMP14;Y_RNA	Common_TE:9681	4	1
14	left	103237500	103387500	8.60005e-06	0.00493602	RP11-661D19.3;TRAF3	Common_TE:10029	2	1
14	left	21337500	21437500	0.00619685	1.34553e-05	RP11-219E7.3;RP11-219E7.2	Common_TE:9668;Common_TE:9669	2	2
14	right	73637500	73937500	1.62294e-10	9.30089e-11	NUMB;RP1-240K6.3	Common_TE:9900	2	1
14	left	71612500	71787500	0.00501057	1.00369e-05	RP6-91H8.3	Common_TE:9890	1	1
14	right	71612500	71787500	0.00501057	1.00369e-05	RP1-261D10.2;SIPA1L1;RP1-261D10.1	Common_TE:9888	3	1
14	right	51062500	51337500	2.42444e-05	1.65888e-05	ABHD12B	Common_TE:9769;Common_TE:9770	1	2
14	left	21162500	21437500	0.00471923	1.65888e-05	Y_RNA;RNASE4;ANG;AL163636.6;RP11-903H12.3	Common_TE:9668;Common_TE:9669	5	2
14	left	68300000	69287500	0.000375402	0.000284611	RAD51B	Common_TE:9874;Common_TE:9875;Common_TE:9876	1	3
14	left	81450000	81937500	3.26985e-12	2.62359e-09	RP11-114N19.2	Common_TE:9937	1	1
14	left	54412500	54787500	0.00014936	0.000108025	MIR5580;BMP4	Common_TE:9791	2	1
14	left	96012500	96737500	6.56599e-07	2.70371e-07	SNHG10;SCARNA13;GLRX5	Common_TE:9996	3	1
14	right	96012500	96737500	6.56599e-07	2.70371e-07	RP11-404P21.3;DKFZP434O1614	Common_TE:9995	2	1
20	left	44000000	44060000	1.72049e-07	2.26697e-05	SYS1;SYS1-DBNDD2	Common_TE:12486	2	1
20	right	44000000	44060000	1.72049e-07	2.26697e-05	AL031663.2	Common_TE:12485	1	1
20	left	3995000	4065000	1.10825e-06	3.65583e-09	RNF24;FTLP3	Common_TE:12309	2	1
20	right	43375000	43495000	1.50346e-12	7.00478e-16	RN7SL31P	Common_TE:12482	1	1
20	left	62165000	62605000	8.76522e-09	4.13081e-09	PPDPF;PTK6;SRMS	Common_TE:12601	3	1
20	right	62410000	62495000	2.43944e-06	0.000110677	ABHD16B;C20ORF135;TPD52L2	Common_TE:12599	3	1
20	left	43160000	43235000	0.00195998	0.0324901	SERINC3;PKIG	Common_TE:12473	2	1
20	right	43160000	43235000	0.00195998	0.0324901	Z97053.1	Common_TE:12470	1	1
20	left	46415000	47235000	8.9414e-05	1.58244e-06	SULF2	Common_TE:12510	1	1
20	right	43315000	43495000	5.48886e-05	2.52769e-05	RN7SL31P	Common_TE:12474;Common_TE:12475;Common_TE:12476;Common_TE:12477;Common_TE:12478	1	5
20	left	43015000	43235000	5.48886e-05	2.52769e-05	RP5-881L22.4;RP5-881L22.6	Common_TE:12473	2	1
20	left	9955000	10410000	0.000195179	4.93082e-06	RP5-839B4.8;ANKEF1	Common_TE:12346;Common_TE:12347	2	2
20	left	22675000	23325000	0.0160243	9.17328e-05	RP11-359G22.2	Common_TE:12399	1	1
20	left	48595000	48795000	0.00260416	0.000136302	RNU6-147P;SNAI1	Common_TE:12523;Common_TE:12524;Common_TE:12525	2	3
20	left	20065000	20575000	0.00800875	0.00058853	RP5-1002M8.4	Common_TE:12391	1	1
20	right	17500000	17887500	4.15509e-13	5.05472e-09	RNU6-192P	Common_TE:12376	1	1
20	left	48820833	48937500	3.94233e-12	3.68323e-12	CEBPB	Common_TE:12528	1	1
20	right	48337500	48437500	2.83762e-09	6.228e-05	SLC9A8;RNU7-72P;RP5-1041C10.3	Common_TE:12518	3	1
20	left	35912500	36012500	7.55393e-08	7.9051e-08	MANBAL	Common_TE:12435;Common_TE:12436;Common_TE:12437;Common_TE:12438	1	4
20	right	3875000	3987500	0.000306377	0.00035944	RNF24	Common_TE:12306	1	1
20	left	52562500	52687500	0.0182488	7.85866e-05	AC005220.3	Common_TE:12557	1	1
20	left	3887500	4062500	0.000265198	0.000237285	MIR103A2	Common_TE:12309	1	1
20	right	3887500	4062500	0.000265198	0.000237285	RP11-352D3.2	Common_TE:12306	1	1
20	left	4237500	4562500	1.55475e-06	2.45902e-10	ADRA1D	Common_TE:12320	1	1
20	left	44437500	44587500	0.00198437	2.41787e-06	UBE2C	Common_TE:12489	1	1
20	right	44437500	44587500	0.00198437	2.41787e-06	ZNF335	Common_TE:12487	1	1
20	left	23429166	23579166	0.00166253	3.58386e-06	CSTL1;CST11;Y_RNA	Common_TE:12402	3	1
20	left	46300000	47237500	6.59436e-06	7.73834e-09	CTD-2653D5.1	Common_TE:12510	1	1
20	right	56812500	57412500	0.000147166	6.6022e-07	GNAS-AS1;RP4-806M20.3;GNAS	Common_TE:12577;Common_TE:12578	3	2
20	left	49112500	49362500	6.57553e-05	4.21097e-05	PTPN1	Common_TE:12538;Common_TE:12539	1	2
20	left	33462500	33542500	1.16329e-06	9.90611e-07	GGT7;ACSS2	Common_TE:12421	2	1
20	left	39802500	39967500	5.31251e-08	3.10334e-08	RP3-511B24.6	Common_TE:12455	1	1
20	left	43315000	43362500	2.06268e-08	2.75706e-10	RP11-445H22.3	Common_TE:12480;Common_TE:12481;Common_TE:12482	1	3
20	right	43315000	43362500	2.06268e-08	2.75706e-10	RP11-445H22.4;KCNK15	Common_TE:12474;Common_TE:12475;Common_TE:12476;Common_TE:12477;Common_TE:12478	2	5
20	right	19767500	19867500	2.16953e-05	1.82997e-05	RIN2	Common_TE:12386	1	1
20	left	30156250	30197500	0.00107115	0.000725501	HM13-IT1;HM13-AS1;RNU6-384P	Common_TE:12413	3	1
20	right	4594500	4701500	6.91424e-06	2.78078e-07	PRND	Common_TE:12321;Common_TE:12322	1	2
20	right	42847500	42940000	0.000565615	4.22673e-05	FITM2	Common_TE:12468;Common_TE:12469	1	2
20	left	43950000	44070000	0.00218293	0.000201433	MATN4;RBPJL	Common_TE:12486	2	1
20	left	4090000	4152500	0.00218293	0.00157669	SMOX	Common_TE:12314;Common_TE:12315	1	2
20	left	36687500	36847500	0.00652262	0.0037496	Y_RNA	Common_TE:12443;Common_TE:12444;Common_TE:12445	1	3
17	right	19415000	19555000	7.37902e-05	5.00075e-05	ALDH3A2;Y_RNA;SNORA31	Common_TE:11051	3	1
17	right	21365000	21415000	0.000711132	1.35926e-05	RPL21P120;RP11-822E23.7	Common_TE:11070	2	1
17	left	62655000	62705000	5.41332e-05	0.00227784	SMURF2	Common_TE:11380;Common_TE:11381	1	2
17	left	27975000	28085000	4.41395e-05	3.9525e-05	RP11-68I3.5;RNU6-920P;RP11-68I3.11	Common_TE:11095	3	1
17	right	27975000	28085000	4.41395e-05	3.9525e-05	RP11-82O19.1	Common_TE:11091;Common_TE:11092	1	2
17	left	46105000	46205000	7.91498e-06	4.98199e-06	COPZ2;MIR152	Common_TE:11283	2	1
17	left	17585000	17765000	7.91498e-06	7.21084e-08	SMCR2;RAI1	Common_TE:11035;Common_TE:11036;Common_TE:11037	2	3
17	left	42990000	43095000	2.47314e-05	0.000762953	EFTUD2;CCDC103;FAM187A;AC015936.3;GFAP	Common_TE:11248	5	1
17	right	38180000	38320000	0.00080999	1.60499e-05	AC068669.1;RAPGEFL1	Common_TE:11162	2	1
17	left	47515000	47630000	7.37902e-05	5.00075e-05	AC004797.1	Common_TE:11295;Common_TE:11296;Common_TE:11297	1	3
17	left	21025000	21185000	0.00195998	1.11485e-06	DHRS7B	Common_TE:11067	1	1
17	right	66170000	66455000	0.000212253	3.99056e-06	WIPI1	Common_TE:11420;Common_TE:11421	1	2
17	left	30335000	30465000	2.25111e-07	3.99056e-06	RP11-640N20.1;LRRC37B	Common_TE:11115	2	1
17	right	30335000	30465000	2.25111e-07	3.99056e-06	AC116407.1;AC090616.2;RHOT1;ARGFXP2	Common_TE:11113	4	1
17	right	48625000	48775000	0.000597738	1.4343e-05	ANKRD40;RP11-294J22.6;Y_RNA	Common_TE:11310;Common_TE:11311	3	2
17	left	37145000	37305000	2.69778e-05	0.000431938	RP1-56K13.6	Common_TE:11152	1	1
17	right	36585000	36825000	1.38106e-07	1.58244e-06	C17orf96	Common_TE:11146	1	1
17	right	29878333	30168333	0.00156315	0.00118319	CTC-542B22.1	Common_TE:11108	1	1
17	right	73425000	73585000	0.000280728	6.37079e-06	MYO15B	Common_TE:11472	1	1
17	right	40471666	40675000	0.000280728	0.00312579	RP11-400F19.18;MIR5010;AC067852.1;PTP4A2P1;NAGLU;RP11-400F19.8	Common_TE:11205;Common_TE:11206;Common_TE:11207	6	3
17	right	4815000	4965000	0.000280728	6.37079e-06	SLC52A1;RP11-46I8.1	Common_TE:10969	2	1
17	left	60785000	61045000	0.000838991	0.00052124	RP11-156L14.1	Common_TE:11364	1	1
17	right	60785000	61045000	0.000838991	0.00052124	RP11-180P8.1;RP11-180P8.3;RP11-180P8.4	Common_TE:11359	3	1
17	right	6565000	6655000	0.00233436	0.00155351	CTC-281F24.2;RPL23AP73;XAF1	Common_TE:10980	3	1
17	right	72960000	73195000	0.000668265	0.000332349	NUP85	Common_TE:11462;Common_TE:11463	1	2
17	left	39065000	39480000	0.00633876	0.00436849	AC004231.2	Common_TE:11174;Common_TE:11175;Common_TE:11176;Common_TE:11177;Common_TE:11178	1	5
17	left	36590000	36640000	0.00633876	0.00436849	ARHGAP23	Common_TE:11147	1	1
17	left	57865000	57920000	2.05139e-08	2.8551e-08	RP11-619I22.1	Common_TE:11344;Common_TE:11345	1	2
17	left	47578333	47631666	3.10696e-11	4.57406e-11	NGFR	Common_TE:11295;Common_TE:11296;Common_TE:11297	1	3
17	right	25570000	25660000	4.56146e-08	4.61055e-08	RP11-173M1.4	Common_TE:11073;Common_TE:11074;Common_TE:11075	1	3
17	left	37225000	37305000	0.0013032	4.82734e-05	CTD-2206N4.4;AC091178.1	Common_TE:11152	2	1
17	left	76355000	76415000	8.79192e-05	1.13024e-06	SOCS3;RP11-806H10.4;RN7SL236P	Common_TE:11514	3	1
17	right	25565000	25675000	5.16443e-08	4.46481e-08	RP11-173M1.4;RP11-173M1.5	Common_TE:11073;Common_TE:11074;Common_TE:11075	2	3
17	left	48245000	48375000	0.000411944	8.71852e-06	RP11-893F2.13;RP11-893F2.14;SGCA;HILS1	Common_TE:11306	4	1
17	right	48245000	48375000	0.000411944	8.71852e-06	RP11-893F2.9	Common_TE:11302;Common_TE:11303	1	2
17	left	46568333	46668333	3.03463e-06	3.11923e-06	Y_RNA	Common_TE:11285	1	1
17	right	73425000	73505000	5.41332e-05	5.77401e-05	AC100787.1;CASKIN2;TSEN54	Common_TE:11472	3	1
17	right	39735000	39800000	0.000313183	0.000347406	KRT42P	Common_TE:11189;Common_TE:11190;Common_TE:11191	1	3
17	right	7895000	7965000	0.000131071	0.000142428	RP11-599B13.3	Common_TE:10991	1	1
17	right	39710000	39810000	0.000131071	1.51292e-06	KRT42P	Common_TE:11187;Common_TE:11188	1	2
17	left	10230000	10515000	2.27581e-11	3.2691e-14	RP11-401O9.3	Common_TE:11007	1	1
17	right	38270000	38325000	5.41332e-05	0.00227784	RAPGEFL1	Common_TE:11163;Common_TE:11164;Common_TE:11165;Common_TE:11166	1	4
17	left	75085000	75240000	1.721e-06	8.55116e-09	AC015815.5;AC015815.4;LINC00338;SEC14L1;AC015815.3;AC015815.6;AC015815.2;AC015815.1	Common_TE:11495;Common_TE:11496	8	2
17	right	36715000	36825000	1.721e-06	1.51292e-06	C17orf96	Common_TE:11148;Common_TE:11149	1	2
17	left	33500000	33865000	2.08077e-07	9.33162e-10	RP11-799D4.3	Common_TE:11131	1	1
17	right	33500000	33865000	2.08077e-07	9.33162e-10	SLFN12L;RP11-1094M14.10	Common_TE:11128	2	1
17	right	3637500	3737500	2.82074e-06	3.04691e-06	C17orf85	Common_TE:10955	1	1
17	right	1262500	1387500	3.94233e-12	3.68323e-12	MYO1C	Common_TE:10928	1	1
17	left	76287500	76412500	1.40489e-07	1.48958e-07	RP11-219G17.4	Common_TE:11514	1	1
17	right	27087500	27250000	1.75371e-11	5.13588e-07	RP11-20B24.5	Common_TE:11084	1	1
17	left	40737500	40837500	0.000306377	0.00035944	PSMC3IP	Common_TE:11221	1	1
17	right	40737500	40837500	0.000306377	0.00035944	PLEKHH3;CCR10;CTD-3193K9.4;CNTNAP1;CTD-3193K9.3	Common_TE:11217	5	1
17	left	74012500	74287500	5.21899e-14	9.47595e-10	EVPL	Common_TE:11477	1	1
17	right	77762500	77962500	2.87527e-05	2.46045e-05	CTD-2529O21.1	Common_TE:11520	1	1
17	right	8302500	8657500	7.74722e-08	4.6667e-12	CCDC42;SPDYE4	Common_TE:10997	2	1
17	right	47637500	47937500	0.000265198	1.23337e-07	TAC4;RP11-304F15.3	Common_TE:11295;Common_TE:11296;Common_TE:11297;Common_TE:11298	2	4
17	left	45912500	46087500	6.40622e-06	4.94344e-06	OSBPL7;MRPL10;LRRC46;SCRN2	Common_TE:11279;Common_TE:11280	4	2
17	right	45912500	46087500	6.40622e-06	4.94344e-06	RP11-6N17.10	Common_TE:11275	1	1
17	right	58212500	58512500	8.63942e-12	4.09698e-12	USP32;RPL12P38	Common_TE:11347;Common_TE:11348;Common_TE:11349	2	3
17	right	48612500	48912500	2.55429e-11	1.23659e-11	WFIKKN2;RP11-506D12.5;RPL5P33	Common_TE:11310;Common_TE:11311	3	2
17	left	45750000	45887500	0.0372026	0.000253544	RP11-138C9.1	Common_TE:11274	1	1
17	right	42987500	43200000	0.000301267	3.21434e-07	PLCD3;ACBD4	Common_TE:11244	2	1
17	right	34979166	35404166	1.13578e-06	7.30457e-07	MIR2909;CTC-268N12.3;CTC-268N12.2	Common_TE:11133	3	1
17	right	56587500	56762500	0.00166253	0.00144928	TEX14;CTD-2200P10.3;RNU1-52P;RNU1-85P;RAD51C	Common_TE:11333	5	1
17	right	74512500	74712500	0.00282883	0.00248575	MXRA7;Y_RNA;JMJD6;METTL23	Common_TE:11481	4	1
17	left	62962500	63187500	0.00132176	4.18026e-06	RP11-583F2.6;AMZ2P1	Common_TE:11399	2	1
17	right	62962500	63187500	0.00132176	4.18026e-06	RP11-169I9.2	Common_TE:11386;Common_TE:11387	1	2
17	left	57987500	58112500	0.00132176	4.18026e-06	RP5-1073F15.1	Common_TE:11346	1	1
17	right	48937500	49237500	9.5338e-08	6.26605e-08	NME1;NME1-NME2;NME2	Common_TE:11313	3	1
17	right	47637500	48087500	9.5338e-08	2.22138e-05	DLX3;RP11-1094H24.3	Common_TE:11295;Common_TE:11296;Common_TE:11297;Common_TE:11298	2	4
17	right	60787500	61487500	7.09649e-05	4.95085e-05	AC015923.1	Common_TE:11359;Common_TE:11360	1	2
17	right	27962500	28262500	7.0346e-07	0.000108025	SSH2;EFCAB5	Common_TE:11091;Common_TE:11092	2	2
17	right	26137500	26587500	0.00244919	2.11821e-05	CTD-2008P7.8;PPY2;AC061975.5;CTD-2008P7.7;CTD-2008P7.3;CTD-2008P7.1;CTD-2008P7.6	Common_TE:11080	7	1
17	right	6562500	6912500	0.00244919	2.11821e-05	AC027763.2;RP11-589P10.7;RP11-589P10.5;ALOX12;RNASEK;AC040977.1;RNASEK-C17orf49;C17orf49;MIR497HG;BCL6B	Common_TE:10980	10	1
17	left	28812500	29037500	0.000163782	0.000110551	GOSR1	Common_TE:11100;Common_TE:11101	1	2
17	left	33640833	33864166	1.41447e-06	8.77414e-07	RP11-47L3.1	Common_TE:11131	1	1
17	left	74120000	74275000	1.41447e-06	8.77414e-07	EXOC7	Common_TE:11477	1	1
17	right	74120000	74275000	1.41447e-06	8.77414e-07	UBALD2	Common_TE:11476	1	1
17	right	8092500	8127500	3.49104e-11	1.99673e-09	AURKB;LINC00324;RP11-849F2.8	Common_TE:10996	3	1
17	left	74462500	74504166	6.01864e-16	1.1588e-18	UBE2O;AANAT	Common_TE:11480;Common_TE:11481	2	2
17	right	47650833	47770000	9.78625e-17	3.89217e-22	SPOP	Common_TE:11298	1	1
17	right	40475000	40557500	2.10594e-10	1.35518e-12	AC107993.1	Common_TE:11205;Common_TE:11206;Common_TE:11207	1	3
17	right	41775833	41832500	1.46681e-15	3.76632e-18	AC055813.1;SOST	Common_TE:11225	2	1
17	left	54897500	55017500	1.06845e-11	6.18544e-14	DGKE	Common_TE:11324	1	1
17	right	54897500	55017500	1.06845e-11	6.18544e-14	RP5-1107A17.3;RP5-1107A17.2	Common_TE:11322	2	1
17	right	45919166	45969166	1.0143e-09	1.02546e-09	RP11-6N17.2;RP11-6N17.4;SP2	Common_TE:11275	3	1
17	left	45307500	45397500	5.54065e-11	3.97104e-13	snoU13	Common_TE:11267;Common_TE:11268	1	2
17	right	45307500	45397500	5.54065e-11	3.97104e-13	RP11-290H9.4;EFCAB13	Common_TE:11265;Common_TE:11266	2	2
17	right	48932500	49028750	0.000101234	6.64102e-05	RP11-700H6.1;RP11-700H6.2	Common_TE:11313	2	1
17	right	79317500	79367500	5.18466e-06	4.4614e-06	RP11-1055B8.3;RP11-1055B8.4;RP11-1055B8.6;RP11-1055B8.7;MIR4740	Common_TE:11529;Common_TE:11530;Common_TE:11531	5	3
17	left	46057500	46097500	3.7514e-05	1.65448e-05	CDK5RAP3	Common_TE:11280;Common_TE:11281	1	2
17	left	48286250	48347500	5.50757e-08	1.43659e-06	COL1A1;RP11-893F2.5;RP11-893F2.15;RP11-893F2.6	Common_TE:11305	4	1
17	right	48286250	48347500	5.50757e-08	1.43659e-06	TMEM92	Common_TE:11304	1	1
17	left	39895000	39957500	1.76585e-09	1.52257e-09	HAP1;RN7SL399P	Common_TE:11198;Common_TE:11199	2	2
17	right	39895000	39957500	1.76585e-09	1.52257e-09	JUP;LEPREL4;FKBP10	Common_TE:11194;Common_TE:11195;Common_TE:11196	3	3
17	right	46105833	46150833	1.59154e-09	9.60151e-10	RP5-890E16.4	Common_TE:11280;Common_TE:11281	1	2
17	left	72377500	72452500	1.16329e-06	9.90611e-07	GPR142	Common_TE:11457;Common_TE:11458	1	2
17	left	7765000	7892500	1.16329e-06	9.90611e-07	TMEM88;CYB5D1	Common_TE:10991	2	1
17	right	26135000	26207500	5.18466e-06	4.4614e-06	RP1-66C13.4;RP11-138P22.1;LYRM9	Common_TE:11080	3	1
17	left	2282500	2320000	2.16953e-05	1.82997e-05	RP1-59D14.5;RP1-59D14.1	Common_TE:10940;Common_TE:10941	2	2
17	right	2282500	2320000	2.16953e-05	1.82997e-05	AC006435.1	Common_TE:10937;Common_TE:10938;Common_TE:10939	1	3
17	left	17717500	17760000	8.5374e-05	7.4876e-05	MIR33B	Common_TE:11035;Common_TE:11036;Common_TE:11037	1	3
17	left	73320000	73400000	0.00033221	0.000287303	AC011933.1;AC011933.2	Common_TE:11471	2	1
17	left	54672500	54792500	2.44169e-07	1.6117e-06	NOG	Common_TE:11320	1	1
17	left	48862500	48917500	0.00033221	0.000287303	RP11-294J22.5	Common_TE:11313	1	1
17	right	48862500	48917500	0.00033221	0.000287303	WFIKKN2;RP11-506D12.5;RPL5P33	Common_TE:11312	3	1
17	left	16267500	16422500	2.44169e-07	7.61941e-09	CENPV	Common_TE:11025;Common_TE:11026	1	2
17	right	65375833	65470833	0.00013974	8.56403e-06	MIR548AA2	Common_TE:11415	1	1
17	right	47262500	47302500	0.0372352	0.00675683	GNGT2;ABI3;PHOSPHO1	Common_TE:11293	3	1
17	left	37777500	37912500	0.00119146	8.56403e-06	NEUROD2;AC087491.2;PPP1R1B	Common_TE:11157;Common_TE:11158;Common_TE:11159;Common_TE:11160	3	4
17	right	37777500	37912500	0.00119146	8.56403e-06	RP11-94L15.2	Common_TE:11156	1	1
17	right	19417500	19666500	1.9003e-05	6.54874e-07	ALDH3A1;AC005722.4	Common_TE:11051	2	1
17	right	6955000	7037500	0.00119146	9.25381e-05	RPL7AP64	Common_TE:10982	1	1
17	right	80310000	80372500	0.000565615	0.000397177	OGFOD3;RP13-20L14.4;Y_RNA;HEXDC	Common_TE:11546	4	1
17	right	42857500	42937500	0.00394057	0.00354618	HIGD1B	Common_TE:11237;Common_TE:11238;Common_TE:11239;Common_TE:11240	1	4
17	left	42295833	42410833	9.25886e-05	4.22673e-05	UBTF;RP5-882C2.2;SHC1P2	Common_TE:11233	3	1
17	right	42295833	42410833	9.25886e-05	4.22673e-05	SLC25A39;RP5-1067M6.3;GRN	Common_TE:11230	3	1
17	right	38357500	38445000	0.000565615	4.22673e-05	CDC6;CTD-2267D19.6	Common_TE:11167	2	1
17	left	36507500	36572500	0.000565615	0.000397177	GPR179;SOCS7	Common_TE:11146	2	1
17	left	7822500	7895000	0.000565615	0.000397177	SCARNA21;AC025335.1;KCNAB3;RP11-1099M24.7;TRAPPC1;CNTROB	Common_TE:10991	6	1
17	left	77775000	77815000	0.0118366	0.0113103	CBX8;RP11-353N14.1;AC100791.2	Common_TE:11522	3	1
17	right	77775000	77815000	0.0118366	0.0113103	CBX4;RP11-353N14.3	Common_TE:11520;Common_TE:11521	2	2
17	right	4615000	4787500	4.75473e-05	2.34362e-05	RN7SL171P;RN7SL784P	Common_TE:10967;Common_TE:10968	2	2
17	left	62967500	63050000	0.064945	0.0577576	AMZ2P1	Common_TE:11393;Common_TE:11394;Common_TE:11395	1	3
17	right	62967500	63050000	0.064945	0.0577576	GNA13;RP11-583F2.5	Common_TE:11386;Common_TE:11387;Common_TE:11388	2	3
5	right	16792500	17190000	1.07715e-07	1.84289e-09	DCAF13P2	Common_TE:3941	1	1
5	left	151039166	151120833	0.00107115	7.4876e-05	CTB-113P19.4	Common_TE:4533;Common_TE:4534	1	2
5	left	72887500	73085833	6.31781e-07	2.78078e-07	AC008387.1	Common_TE:4120	1	1
5	left	131760000	131795000	0.0179076	0.00916197	C5orf56;AC116366.5	Common_TE:4372;Common_TE:4373;Common_TE:4374;Common_TE:4375	2	4
5	left	55567500	56132500	2.44169e-07	9.80848e-08	RNA5SP185;PSMC1P4	Common_TE:4042	2	1
5	right	171535833	171615833	0.00119146	9.25381e-05	STK10;EFCAB9	Common_TE:4598;Common_TE:4599;Common_TE:4600	2	3
5	left	121427500	121492500	0.000565615	0.000397177	LOX	Common_TE:4325	1	1
5	left	139167500	139350000	4.75473e-05	0.000201433	CTB-35F21.3;CTB-35F21.5;PSD2	Common_TE:4424	3	1
5	left	118357500	118747500	8.56974e-06	2.34362e-05	RNU6-373P;CTB-161M19.1;CTB-161M19.2	Common_TE:4316;Common_TE:4317	3	2
5	left	137787500	137842500	0.00172498	0.000902943	REEP2;RP11-461O14.3;EGR1	Common_TE:4405;Common_TE:4406;Common_TE:4407	3	3
5	left	94982500	95182500	0.000265878	2.00263e-05	RFESD	Common_TE:4217;Common_TE:4218	1	2
5	right	52082500	52212500	5.0084e-05	0.000133305	CTD-2207L17.1	Common_TE:4028	1	1
5	left	148762500	148942500	0.000311498	0.000667419	RP11-394O4.3	Common_TE:4494;Common_TE:4495	1	2
5	left	126012500	126127500	2.55988e-07	5.31984e-09	RP11-772E11.1	Common_TE:4353	1	1
5	left	172197500	172232500	2.81661e-05	0.000162221	RP11-779O18.1;RP11-779O18.2;RP11-779O18.3;DUSP1;Y_RNA;RP11-779O18.4	Common_TE:4609;Common_TE:4610	6	2
5	right	172197500	172232500	2.81661e-05	0.000162221	RP11-536N17.1	Common_TE:4606;Common_TE:4607;Common_TE:4608	1	3
5	left	95117500	95179500	2.71897e-12	7.54339e-15	HSPD1P11	Common_TE:4217;Common_TE:4218	1	2
5	right	95117500	95179500	2.71897e-12	7.54339e-15	AC008592.3;AC008592.4;AC008592.8;C5orf27	Common_TE:4216	4	1
5	left	180617500	180652500	3.7514e-05	1.65448e-05	CTC-338M12.2;CTC-338M12.5;TRIM7;CTC-338M12.6	Common_TE:4663	4	1
5	right	139625000	139730000	1.70468e-08	7.2461e-09	HBEGF;CTC-329D1.3;SLC4A9	Common_TE:4426;Common_TE:4427;Common_TE:4428;Common_TE:4429	3	4
5	left	149542500	149595000	0.000101234	6.64102e-05	PDGFRB;CDX1	Common_TE:4505	2	1
5	right	125680000	125875000	1.41447e-06	4.65528e-08	RNU6-963P	Common_TE:4347	1	1
5	right	169130000	169405000	2.69778e-05	1.4343e-05	FAM196B	Common_TE:4587	1	1
5	left	83015000	83675000	4.4695e-12	1.54338e-14	HAPLN1	Common_TE:4176	1	1
5	right	71905000	72115000	7.37902e-05	1.11485e-06	CTD-2631K10.1;TNPO1	Common_TE:4109	2	1
5	left	114971666	115171666	8.9414e-05	4.94757e-05	TICAM2;TMED7-TICAM2;TMED7	Common_TE:4315	3	1
5	left	176735000	176925000	0.00399506	0.000165457	RAB24;MXD3;PRELID1	Common_TE:4649	3	1
5	right	149655000	149815000	0.000201368	9.17328e-05	RPS14	Common_TE:4506	1	1
5	right	5145000	5400000	0.00205686	9.17328e-05	RP11-531A21.3;RP11-531A21.4;RP11-531A21.2	Common_TE:3906	3	1
5	left	695000	785000	6.78561e-06	3.39474e-05	TPPP	Common_TE:3890	1	1
5	right	142108333	142261666	9.0105e-10	1.80424e-16	ARHGAP26-AS1	Common_TE:4449;Common_TE:4450	1	2
5	left	131735000	131835000	6.06613e-19	1.27053e-23	C5orf56	Common_TE:4376;Common_TE:4377	1	2
5	right	142120000	142255000	8.79192e-05	1.13024e-06	ARHGAP26-AS1	Common_TE:4450	1	1
5	right	139015000	139145000	2.19975e-16	7.16186e-17	CTB-35F21.3;CTB-35F21.5	Common_TE:4419	2	1
5	right	139020000	139075000	1.63497e-05	2.10147e-05	CTB-35F21.1	Common_TE:4419	1	1
5	right	71431666	71598333	4.41395e-05	4.35624e-07	RN7SL153P	Common_TE:4102	1	1
5	left	139165000	139245000	0.00158276	3.9525e-05	CTB-35F21.3;CTB-35F21.5;PSD2	Common_TE:4423	3	1
5	left	176815000	176885000	0.000313183	0.000347406	SLC34A1;PFN3	Common_TE:4648	2	1
5	right	176815000	176885000	0.000313183	0.000347406	PRR7-AS1;PRR7	Common_TE:4646;Common_TE:4647	2	2
5	left	95195000	95675000	4.41395e-05	4.13081e-09	AC008592.4;AC008592.8;C5orf27;AC008592.5	Common_TE:4234;Common_TE:4235;Common_TE:4236	4	3
5	right	95681666	95938333	2.43944e-06	1.57127e-10	AC020900.1	Common_TE:4236	1	1
5	left	94995000	95115000	0.000122255	0.000110677	RFESD	Common_TE:4216	1	1
5	left	31829166	32079166	0.000545616	7.30457e-07	RNU6-358P;CTD-2290C23.1;snoU13;RNU6-760P;CTD-2290C23.2	Common_TE:3980	5	1
5	right	71675000	71812500	7.07062e-10	1.85861e-15	ZNF366	Common_TE:4108	1	1
5	left	133737500	133912500	3.98106e-08	4.15018e-08	RP11-215P8.3;CDKN2AIPNL	Common_TE:4391;Common_TE:4392	2	2
5	left	140781250	140931250	0.000118581	0.000136793	PCDHGB4;PCDHGA8;PCDHGA9;PCDHGB6;PCDHGA10	Common_TE:4433;Common_TE:4434;Common_TE:4435	5	3
5	left	130512500	130612500	0.000118581	0.000136793	HINT1;LYRM7	Common_TE:4362;Common_TE:4363;Common_TE:4364	2	3
5	right	56612500	56712500	7.74722e-08	5.62943e-08	SALL4P1	Common_TE:4047	1	1
5	right	73337500	73937500	6.24399e-11	1.17291e-15	ENC1;HEXB	Common_TE:4126	2	1
5	left	38437500	38662500	1.25689e-05	1.00369e-05	EGFLAM-AS1;CTD-2108O9.4	Common_TE:4006;Common_TE:4007	2	2
5	right	39137500	39287500	4.67556e-05	3.84197e-05	FYB	Common_TE:4009	1	1
5	left	158950000	159337500	9.54784e-08	7.35208e-05	AC008703.2	Common_TE:4565;Common_TE:4566;Common_TE:4567;Common_TE:4568	1	4
5	right	171537500	171712500	5.06454e-07	3.21434e-07	UBTD2;AC008671.1	Common_TE:4598;Common_TE:4599;Common_TE:4600	2	3
5	right	72512500	72737500	5.39373e-06	3.58386e-06	FOXD1;AC099522.1;RP11-79P5.2;RP11-79P5.7	Common_TE:4112	4	1
5	right	71662500	72125000	4.78679e-12	6.57453e-09	CTD-2631K10.1;TNPO1	Common_TE:4107;Common_TE:4108	2	2
5	right	39212500	39562500	4.79038e-11	3.73592e-15	CCDC11P1	Common_TE:4011	1	1
5	left	10287500	10637500	8.07572e-08	4.60941e-08	Y_RNA	Common_TE:3924;Common_TE:3925	1	2
5	right	10287500	10637500	8.07572e-08	4.60941e-08	ANKRD33B-AS1	Common_TE:3922	1	1
5	left	132437500	132612500	0.00240048	0.00191251	RP11-485M7.3	Common_TE:4380;Common_TE:4381	1	2
5	right	95187500	95937500	1.48501e-05	9.72819e-06	AC020900.1	Common_TE:4218	1	1
5	left	76437500	76787500	1.48501e-05	9.72819e-06	AC008581.1;HMGB1P35	Common_TE:4153	2	1
5	right	139162500	139537500	1.11348e-05	2.21268e-08	CTB-131B5.5	Common_TE:4422	1	1
5	left	140587500	140937500	4.76364e-10	1.01614e-10	PCDHB11;PCDHB12;PCDHB13	Common_TE:4433;Common_TE:4434;Common_TE:4435	3	3
5	right	56800000	57762500	0.00315237	4.21097e-05	PLK2	Common_TE:4050;Common_TE:4051	1	2
7	left	4682500	4722500	0.00331303	0.00232538	FOXK1	Common_TE:5508	1	1
7	right	36027500	36332500	1.70468e-08	7.2461e-09	AC006960.5	Common_TE:5669	1	1
7	left	95172500	95310000	1.74845e-12	1.46569e-12	AC003079.1;AC002451.1	Common_TE:5952	2	1
7	right	7142500	7577500	1.2943e-12	3.80557e-13	COL28A1;RP5-1159O4.2	Common_TE:5528	2	1
7	left	100071250	100157500	1.41447e-06	8.77414e-07	C7orf61;RN7SL161P;TSC22D4;AC092849.1;NYAP1	Common_TE:5986	5	1
7	right	92262500	92462500	6.91424e-06	7.4876e-05	CDK6;AC002454.1	Common_TE:5938;Common_TE:5939	2	2
7	left	48032500	48152500	6.91424e-06	4.29358e-06	HUS1	Common_TE:5747	1	1
7	left	43622500	43740833	8.5374e-05	4.29358e-06	AC011738.1;STK17A	Common_TE:5699	2	1
7	left	27137500	27177500	0.00119146	0.00104704	HOXA1;HOTAIRM1;HOXA2;HOXA-AS2	Common_TE:5618	4	1
7	left	154982500	155137500	9.25886e-05	4.22673e-05	RN7SKP280;AC099552.4;AC099552.3	Common_TE:6232	3	1
7	right	101922500	102032500	9.25886e-05	4.20508e-06	RP11-163E9.1;MIR548O	Common_TE:6009;Common_TE:6010	2	2
7	left	100497500	100699166	9.25886e-05	4.20508e-06	UFSP1;ACHE;RN7SL549P	Common_TE:5991	3	1
7	left	142940000	143112500	0.000396659	2.34362e-05	GSTK1	Common_TE:6192	1	1
7	right	100310000	100447500	4.75473e-05	2.99804e-06	RP11-126L15.4	Common_TE:5989	1	1
7	right	31025000	31165000	0.00218293	0.000201433	AC006466.5	Common_TE:5646	1	1
7	right	116235000	116447500	0.000265878	2.00263e-05	CAPZA2	Common_TE:6087	1	1
7	right	26132500	26402500	0.0013041	0.000667419	AC004540.4	Common_TE:5611	1	1
7	left	44087500	44237500	3.53663e-07	0.000404577	RASA4CP;LINC00957;DBNL	Common_TE:5704	3	1
7	right	2275000	2387500	2.82074e-06	3.04691e-06	SNX8;EIF3B	Common_TE:5491	2	1
7	right	73300000	73437500	1.8186e-12	1.6984e-12	ELN	Common_TE:5803;Common_TE:5804	1	2
7	right	30212500	30312500	3.53766e-14	3.18224e-14	ZNRF2	Common_TE:5638;Common_TE:5639	1	2
7	right	44637500	44800000	1.57579e-19	1.07833e-19	ZMIZ2	Common_TE:5706	1	1
7	right	44637500	44887500	2.18322e-14	1.35371e-14	H2AFV;AC004854.4	Common_TE:5706	2	1
7	left	143012500	143112500	0.000766618	0.000904813	HINT1P1;CLCN1	Common_TE:6192	2	1
7	left	17062500	17187500	1.2544e-06	1.03247e-06	AC098592.8	Common_TE:5558	1	1
7	left	30212500	30450000	1.57913e-08	4.4105e-05	RPS27P16;AC007036.6	Common_TE:5642;Common_TE:5643	2	2
7	right	30212500	30450000	1.57913e-08	4.4105e-05	GS1-114I9.1	Common_TE:5638;Common_TE:5639	1	2
7	right	6037500	6150000	8.97682e-05	2.56169e-08	USP42	Common_TE:5516	1	1
7	left	22879166	23079166	1.66247e-07	0.000237285	AC005682.5	Common_TE:5597	1	1
7	right	17025000	17337500	1.66247e-07	1.23337e-07	AC003075.4;AHR	Common_TE:5557	2	1
7	right	6037500	6375000	2.94144e-15	2.04177e-20	FAM220A	Common_TE:5516	1	1
7	right	44637500	44962500	4.34033e-10	2.45902e-10	AC004854.5	Common_TE:5706	1	1
7	left	100050000	100287500	4.67556e-05	2.41022e-08	C7orf61;RN7SL161P	Common_TE:5988	2	1
7	right	100050000	100287500	4.67556e-05	2.41022e-08	GIGYF1	Common_TE:5985	1	1
7	left	115800000	116225000	0.000961905	1.62816e-06	TFEC	Common_TE:6085;Common_TE:6086;Common_TE:6087	1	3
7	left	25612500	25887500	0.000961905	8.81126e-10	AC091705.2	Common_TE:5607;Common_TE:5608;Common_TE:5609	1	3
7	right	1612500	2387500	1.66251e-09	8.81126e-10	SNX8;EIF3B	Common_TE:5485	2	1
7	left	1037500	1187500	4.99069e-05	3.47765e-05	CYP2W1	Common_TE:5477	1	1
7	right	134962500	135325000	0.0001944	2.87774e-07	RP11-751K21.1	Common_TE:6163	1	1
7	right	129312500	129662500	4.96275e-07	2.87774e-07	RNA5SP245	Common_TE:6134	1	1
7	right	46412500	46812500	7.09649e-05	4.95085e-05	AC011294.3;EPS15P1	Common_TE:5722	2	1
7	right	41050000	41737500	0.00014936	0.000108025	AC005027.3;INHBA;INHBA-AS1	Common_TE:5679	3	1
7	left	28337500	28887500	0.00014936	0.000108025	CREB5	Common_TE:5634	1	1
7	left	27237500	27812500	1.83503e-06	2.01631e-09	HOXA11;HOXA11-AS;RP1-170O19.14;HOXA13;HOTTIP	Common_TE:5629	5	1
7	left	73275000	73612500	3.55104e-06	1.94476e-06	WBSCR28	Common_TE:5813	1	1
7	right	73275000	73612500	3.55104e-06	1.94476e-06	MIR590;LAT2	Common_TE:5799;Common_TE:5800;Common_TE:5801;Common_TE:5802	2	4
7	left	25300000	25887500	0.000380142	2.93259e-06	U3;TSEN15P3	Common_TE:5607;Common_TE:5608;Common_TE:5609	2	3
7	right	98640000	98910000	2.69778e-05	1.4343e-05	ARPC1A	Common_TE:5966	1	1
7	left	134205000	134295000	5.76991e-08	2.03725e-10	AKR1B10	Common_TE:6158	1	1
7	right	100785000	100925000	7.37902e-05	1.11485e-06	RNU6-1104P;AZGP1P2	Common_TE:5992	2	1
7	left	92465000	92685000	7.37902e-05	1.11485e-06	CDK6;AC002454.1	Common_TE:5941	2	1
7	right	73485000	73595000	0.00195998	5.00075e-05	EIF4H;MIR590	Common_TE:5807;Common_TE:5808	2	2
7	left	134675000	134845000	0.0045008	0.00440371	AGBL3	Common_TE:6160	1	1
7	left	45025000	45075000	0.000212253	0.00440371	MYO1G;SNHG15;CCM2	Common_TE:5712;Common_TE:5713	3	2
7	left	116315000	116450000	0.00989284	0.000431938	MET	Common_TE:6094	1	1
7	right	134965000	135245000	3.7481e-06	1.58244e-06	NUP205	Common_TE:6163	1	1
7	right	95705000	96660000	3.7481e-06	1.58244e-06	DLX5	Common_TE:5953	1	1
7	left	73475000	73615000	0.00399506	0.000165457	CTB-51J22.1	Common_TE:5813	1	1
7	left	26415000	27195000	5.31823e-09	4.18687e-11	AC004540.4	Common_TE:5619	1	1
7	right	25895000	27210000	0.000838991	1.11336e-06	HOXA7;RP1-170O19.21;HOXA9;RP1-170O19.20;HOXA-AS4;MIR196B;HOXA10;HOXA11;HOXA11-AS	Common_TE:5607;Common_TE:5608;Common_TE:5609	9	3
7	left	154715000	155150000	0.0418316	0.0283401	PAXIP1-AS2	Common_TE:6232	1	1
7	right	56075000	56145000	5.16443e-08	8.71852e-06	SUMF2	Common_TE:5768	1	1
7	left	22610000	22765000	4.23749e-09	3.65583e-09	AC002480.3	Common_TE:5594	1	1
7	right	93925000	94025000	1.3606e-07	2.76341e-10	COL1A2	Common_TE:5944;Common_TE:5945	1	2
7	left	95145000	95315000	1.20392e-09	1.66574e-12	AC003079.1	Common_TE:5952	1	1
7	left	106300000	106375000	4.56146e-08	4.61055e-08	CCDC71L;AC004917.1	Common_TE:6029;Common_TE:6030	2	2
7	left	1035000	1105000	1.47712e-11	7.37187e-12	CYP2W1	Common_TE:5474;Common_TE:5475;Common_TE:5476	1	3
7	left	139955000	140005000	0.00176691	0.00227784	RNU1-58P	Common_TE:6180	1	1
7	left	134115000	134195000	5.41332e-05	4.79711e-07	RP11-38M8.1	Common_TE:6153;Common_TE:6154	1	2
7	right	5535000	5710000	9.81886e-13	4.46481e-08	RNF216-IT1	Common_TE:5509	1	1
7	left	73085000	73135000	0.000859471	2.26697e-05	VPS37D;DNAJC30;WBSCR22	Common_TE:5795	3	1
7	left	139870000	140005000	5.21799e-06	4.60684e-06	JHDM1D;JHDM1D-AS1	Common_TE:6180	2	1
7	right	5540000	5600000	0.0365034	0.00444566	ACTB;CTB-161C1.1;AC006483.5	Common_TE:5509	3	1
7	left	47985000	48145000	1.721e-06	8.55116e-09	PKD1L1;AC069282.6	Common_TE:5747	2	1
7	left	75805000	75945000	1.56221e-05	9.33162e-10	AC005077.5	Common_TE:5850;Common_TE:5851	1	2
7	right	75805000	75945000	1.56221e-05	9.33162e-10	HSPB1	Common_TE:5847	1	1
7	left	116575000	116765000	2.43944e-06	1.73501e-08	RNA5SP239	Common_TE:6095	1	1
7	left	73025000	73135000	7.91498e-06	0.000299316	MLXIPL	Common_TE:5795	1	1
7	right	73025000	73135000	7.91498e-06	0.000299316	STX1A;MIR4284;RN7SL265P;LINC00035	Common_TE:5790;Common_TE:5791	4	2
7	left	27240000	27965000	1.52046e-07	7.80597e-10	RP1-170O19.14;HOXA13;HOTTIP	Common_TE:5630	3	1
18	right	9700000	9800000	2.55944e-05	2.89136e-05	RP11-474N24.2	Common_TE:11616	1	1
18	right	29937500	30037500	1.96751e-08	8.26149e-05	GAREM	Common_TE:11724	1	1
18	left	2937500	3237500	4.34033e-10	2.45902e-10	RP11-737O24.3;RP11-737O24.2	Common_TE:11568	2	1
18	left	19750000	20137500	4.00779e-08	2.41022e-08	GATA6-AS1;GATA6;RP11-627G18.2;RNU6-702P	Common_TE:11671;Common_TE:11672;Common_TE:11673;Common_TE:11674	4	4
18	right	74512500	74687500	0.00240048	0.00191251	RP11-862L9.3	Common_TE:11871	1	1
18	left	60812500	61112500	0.00425178	0.00347287	RP11-299P2.1	Common_TE:11851	1	1
18	right	21200000	21687500	6.3257e-05	0.00371172	RP11-403A21.3;RP11-799B12.2	Common_TE:11694	2	1
18	right	12737500	13162500	1.98842e-06	0.000110551	RP11-807E13.2	Common_TE:11634;Common_TE:11635	1	2
18	left	11935000	12035000	1.721e-06	1.51292e-06	RP11-820I16.2	Common_TE:11628	1	1
18	right	11935000	12035000	1.721e-06	1.51292e-06	RP11-703I16.1;RP11-703I16.3	Common_TE:11627	2	1
18	right	11940000	11995000	1.10825e-06	1.13024e-06	IMPA2;RP11-820I16.3	Common_TE:11627	2	1
18	left	20505000	20565000	0.00336661	0.0040097	RP11-739L10.1;MIR4741	Common_TE:11682	2	1
18	right	3285000	3455000	0.00195998	5.00075e-05	RP11-838N2.4	Common_TE:11569	1	1
18	left	3265000	3605000	0.0045008	0.00015128	RP13-270P17.1;MYL12B	Common_TE:11575;Common_TE:11576	2	2
18	right	3265000	3605000	0.0045008	0.00015128	DLGAP1-AS1;DLGAP1-AS2	Common_TE:11568	2	1
18	left	11735000	12035000	5.48886e-05	2.52769e-05	RP11-677O4.7	Common_TE:11628	1	1
18	right	43730000	44230000	0.000195179	4.93082e-06	LOXHD1	Common_TE:11752;Common_TE:11753;Common_TE:11754;Common_TE:11755	1	4
18	left	3775000	3995000	0.000785279	0.00036499	RP11-874J12.3	Common_TE:11581	1	1
18	right	57655000	58215000	0.00800875	0.00058853	AC010928.1	Common_TE:11833	1	1
18	right	9070000	9150000	2.82887e-07	1.6997e-07	RP11-143J12.2;ANKRD12	Common_TE:11606;Common_TE:11607	2	2
18	right	9102500	9137500	7.48994e-06	5.21808e-06	RP11-143J12.2;ANKRD12	Common_TE:11608	2	1
18	right	56199166	56434166	1.11456e-12	3.07168e-13	RP11-126O1.4;RP11-108P20.1;RP11-108P20.3;RP11-108P20.2	Common_TE:11815;Common_TE:11816	4	2
18	left	67865000	68102500	2.44169e-07	9.80848e-08	RTTN	Common_TE:11862;Common_TE:11863	1	2
18	left	2572500	2657500	0.00033221	2.0913e-05	METTL4;RP11-715F3.2;RP11-715F3.1;NDC80	Common_TE:11565	4	1
18	left	21097500	21170000	0.00941474	0.00675683	C18orf8	Common_TE:11693	1	1
18	right	21097500	21170000	0.00941474	0.00675683	NPC1;Y_RNA	Common_TE:11689;Common_TE:11690;Common_TE:11691;Common_TE:11692	2	4
18	right	12727500	12932500	0.0118366	0.00157669	PTPN2;SEH1L	Common_TE:11634;Common_TE:11635	2	2
18	left	8697500	8987500	5.0084e-05	2.00263e-05	RP11-674N23.2;RP11-674N23.1;SOGA2	Common_TE:11602	3	1
9	right	107628333	107688333	0.00176691	0.00227784	ABCA1;RP11-217B7.2	Common_TE:7217;Common_TE:7218	2	2
9	right	117175000	117415000	5.76198e-07	2.8691e-07	RP11-402G3.5	Common_TE:7288	1	1
9	left	74895000	75440000	5.19597e-08	1.78496e-08	RP11-63P12.2	Common_TE:7059	1	1
9	left	4765000	4925000	0.000597738	0.000431938	RP11-307I14.4	Common_TE:6852;Common_TE:6853	1	2
9	left	140015000	140125000	6.65366e-07	2.35698e-07	DPP7;snoU13	Common_TE:7452	2	1
9	right	140015000	140125000	6.65366e-07	2.35698e-07	RNF208;C9orf169;RNF224;SLC34A3;TUBB4B	Common_TE:7449;Common_TE:7450	5	2
9	right	5885000	6055000	1.46483e-05	6.37079e-06	RP11-218I7.2	Common_TE:6858	1	1
9	left	123975000	124155000	0.00233436	0.00155351	RAB14;RN7SL181P;GSN	Common_TE:7322;Common_TE:7323;Common_TE:7324	3	3
9	left	21812500	22245000	0.000195179	9.33177e-05	MTAP;RP11-145E5.5;AL359922.1;TUBB8P1	Common_TE:6909	4	1
9	left	130355000	130685000	0.00633876	0.000332349	FAM129B	Common_TE:7368	1	1
9	right	130355000	130685000	0.00633876	0.000332349	ST6GALNAC4;PIP5KL1;RP11-203J24.8	Common_TE:7365;Common_TE:7366	3	2
9	left	110245000	111035000	5.33422e-05	2.20293e-05	RNU6-492P;KLF4	Common_TE:7246	2	1
9	right	99095000	99425000	0.000668265	2.20293e-05	AAED1	Common_TE:7192	1	1
9	left	21465000	21790000	0.0874787	0.00112468	IFNWP19	Common_TE:6902	1	1
9	right	125115000	125575000	0.000785279	2.94601e-05	OR1K1	Common_TE:7328;Common_TE:7329	1	2
9	right	123985000	124035000	3.03463e-06	0.00023948	RP11-477J21.6;GSN-AS1	Common_TE:7317	2	1
9	right	130275000	130345000	4.23194e-07	1.496e-09	FAM129B	Common_TE:7360	1	1
9	left	123635000	123695000	1.4184e-09	5.68427e-07	PHF19	Common_TE:7311	1	1
9	right	123635000	123695000	1.4184e-09	5.68427e-07	TRAF1	Common_TE:7308;Common_TE:7309;Common_TE:7310	1	3
9	right	97445000	97890000	2.70534e-10	3.6435e-13	RP11-80I15.4;RP11-80I15.1;RNA5SP288	Common_TE:7182;Common_TE:7183;Common_TE:7184	3	3
9	right	4935000	4985000	2.17743e-05	0.00111701	JAK2	Common_TE:6852;Common_TE:6853	1	2
9	left	124882500	125112500	1.05667e-09	5.60074e-10	MIR4478	Common_TE:7328;Common_TE:7329	1	2
9	right	131628333	131688333	5.41332e-05	0.00227784	PHYHD1	Common_TE:7383	1	1
9	left	117445000	117665000	7.91498e-06	4.98199e-06	RP11-402G3.3;RP11-402G3.4	Common_TE:7298;Common_TE:7299	2	2
9	left	130355000	130495000	2.08077e-07	1.20833e-07	FAM129B	Common_TE:7367	1	1
9	right	130355000	130495000	2.08077e-07	1.20833e-07	PTRH1;TOR2A	Common_TE:7365;Common_TE:7366	2	2
9	left	21815000	22035000	4.93715e-10	2.03725e-10	MTAP;RP11-145E5.5;AL359922.1;TUBB8P1	Common_TE:6905	4	1
9	right	114668750	114812500	7.25318e-06	1.5062e-05	RP11-4O1.2	Common_TE:7265;Common_TE:7266	1	2
9	right	117262500	117412500	4.06126e-14	5.56459e-09	RP11-402G3.5	Common_TE:7291	1	1
9	left	129987500	130112500	7.55393e-08	7.9051e-08	RP13-225O21.2;GARNL3	Common_TE:7358;Common_TE:7359	2	2
9	left	130537500	130667500	0.000641951	2.79552e-07	SH2D3C;CDK9;MIR3960	Common_TE:7368	3	1
9	right	100829166	100995833	1.96751e-08	8.26149e-05	RP11-270F18.2	Common_TE:7205	1	1
9	right	15287500	15412500	1.66543e-07	1.32142e-07	SNAPC3	Common_TE:6872	1	1
9	right	114875000	115000000	3.30473e-07	0.000572555	RN7SL57P;RNA5SP295	Common_TE:7271;Common_TE:7272	2	2
9	right	93800000	94187500	3.30473e-07	1.1302e-11	NFIL3;RP11-440G5.2	Common_TE:7144	2	1
9	left	96212500	96325000	1.57513e-05	1.34553e-05	RP11-165J3.6;FAM120AOS;FAM120A	Common_TE:7175	3	1
9	right	95750000	95862500	5.04783e-05	4.4105e-05	RP11-274J16.5;C9orf89	Common_TE:7166;Common_TE:7167;Common_TE:7168;Common_TE:7169	2	4
9	left	19062500	19187500	0.00044812	0.000404577	RRAGA;SCARNA8;RNU6-264P	Common_TE:6888	3	1
9	left	133587500	133812500	0.0012228	1.1784e-06	ABL1;RP11-57C19.6	Common_TE:7405;Common_TE:7406	2	2
9	left	13437500	14370833	3.01178e-13	1.60558e-09	RP11-536O18.2;RP11-536O18.1	Common_TE:6871	2	1
9	left	37912500	38162500	8.8195e-05	5.80494e-08	SLC25A51	Common_TE:6978	1	1
9	right	93687500	94187500	4.96275e-07	2.87774e-07	NFIL3;RP11-440G5.2	Common_TE:7142	2	1
9	left	21325000	21787500	6.59436e-06	7.73834e-09	IFNA20P;KLHL9	Common_TE:6902	2	1
9	left	95887500	96337500	3.2593e-05	2.22138e-05	NINJ1	Common_TE:7175	1	1
9	right	33082500	33225000	1.16329e-06	3.10334e-08	SPINK4	Common_TE:6932	1	1
9	left	129467500	129545000	3.79544e-10	1.49535e-10	RP11-489N22.3;AL161731.1	Common_TE:7347;Common_TE:7348	2	2
9	left	107692500	107727500	2.72898e-09	3.10334e-08	ABCA1;RP11-217B7.2	Common_TE:7219;Common_TE:7220;Common_TE:7221	2	3
9	right	131902500	132372500	1.76585e-09	2.05853e-11	NTMT1;C9orf50	Common_TE:7387	2	1
9	right	132500000	132547500	0.000101234	6.64102e-05	UBE2V1P4	Common_TE:7391	1	1
9	left	139385000	139523750	1.41447e-06	4.65528e-08	SEC16A;C9orf163	Common_TE:7443;Common_TE:7444	2	2
9	right	131902500	131937500	2.16953e-05	1.82997e-05	RP11-247A12.7;IER5L;RP11-247A12.8;RP11-247A12.2	Common_TE:7387	4	1
9	right	116210000	116420000	3.442e-08	1.40145e-08	RP11-18B16.2	Common_TE:7283	1	1
9	left	135980000	136022500	0.00033221	0.000287303	snoU13	Common_TE:7425;Common_TE:7426;Common_TE:7427	1	3
9	right	127379166	127470833	0.00013974	8.56403e-06	MIR181B2	Common_TE:7341	1	1
9	left	35605000	35647500	0.0372352	0.00675683	RP11-156G14.6;TESK1;MIR4667	Common_TE:6967	3	1
9	right	116210000	116347500	0.000565615	0.000397177	RP11-168K11.2	Common_TE:7283	1	1
9	left	133337500	133557500	0.000265878	2.00263e-05	snoU13	Common_TE:7397;Common_TE:7398;Common_TE:7399	1	3

## Sheet: S012_TE
chr1	gene_anchor_position	centroid1	centroid2	fdrBL	fdrDonut	genes	enhancers	number_genes	number_enhancers
22	right	30682500	30782500	0.00520137	0.00187899	RP1-130H16.16;SEC14L2	Common_TE:12871	2	1
22	left	23525000	23620000	0.000277229	0.000198599	BCR;BCRP8	Common_TE:12834	2	1
22	left	50715000	50765000	5.05456e-07	4.45721e-05	MAPK12;MAPK11;AL022328.1	Common_TE:13070	3	1
22	right	50715000	50765000	5.05456e-07	4.45721e-05	DENND6B;XX-C283C717.1	Common_TE:13068	2	1
22	left	38025000	38075000	1.4085e-05	8.71644e-06	SH3BP1	Common_TE:12950	1	1
22	right	46401666	46511666	1.46237e-07	1.02409e-10	MIRLET7A3;MIR4763;MIRLET7B	Common_TE:13036	3	1
22	left	18505000	18555000	0.00947026	0.000273408	MICAL3;XXbac-B476C20.13;RHEBP3;XXbac-B476C20.17	Common_TE:12790	4	1
22	right	18505000	18555000	0.00947026	0.000273408	XXbac-B476C20.9;PEX26;XXbac-B476C20.11	Common_TE:12789	3	1
22	left	40837500	41037500	6.91576e-08	5.51334e-08	RP5-1042K10.12	Common_TE:12987;Common_TE:12988	1	2
22	right	39412500	39525000	1.02039e-16	1.26296e-10	COX5BP7	Common_TE:12970	1	1
22	right	39562500	39700000	5.41479e-09	1.67718e-15	RP3-333H23.8;SNORD83B;SNORD83A	Common_TE:12975;Common_TE:12976	3	2
22	right	36737500	36856250	6.63296e-25	3.97206e-25	RP5-1119A7.14	Common_TE:12919;Common_TE:12920	1	2
22	right	24812500	24912500	5.82503e-13	1.1651e-12	AP000355.2	Common_TE:12839	1	1
22	left	46962500	47062500	3.41063e-14	3.09583e-14	GRAMD4	Common_TE:13049	1	1
22	right	45670833	45820833	2.01845e-19	1.22828e-19	SMC1B;RIBC2	Common_TE:13035	2	1
22	right	26900000	27037500	5.66504e-08	6.10699e-08	ISCA2P1;MIAT	Common_TE:12846	2	1
22	left	39262500	39375000	1.8001e-05	2.11715e-05	CBX6	Common_TE:12969	1	1
22	left	40925000	41037500	5.21631e-09	5.3546e-05	RP4-591N18.2;AL031594.1	Common_TE:12987;Common_TE:12988	2	2
22	right	31037500	31137500	0.000265599	0.000315894	MIR3200	Common_TE:12874	1	1
22	left	35737500	35987500	2.28839e-07	3.2725e-12	MIR3909	Common_TE:12911	1	1
22	left	30512500	30654166	4.25243e-06	1.92376e-10	CTA-85E5.7	Common_TE:12869;Common_TE:12870	1	2
22	right	17662500	18000000	2.30663e-10	1.11242e-10	DNAJA1P6	Common_TE:12777;Common_TE:12778	1	2
22	right	46404166	46704166	3.38183e-05	2.67252e-05	GTSE1	Common_TE:13036	1	1
2	right	85647500	85777500	0.000737714	0.00021331	MAT2A;GGCX;VAMP8	Common_TE:1766;Common_TE:1767	3	2
2	left	42090000	42310000	0.00383509	1.93392e-06	AC009413.2;Y_RNA;RNU4-63P;AC104654.1	Common_TE:1583;Common_TE:1584	4	2
2	left	220265000	220395000	0.00383509	0.00348454	DNPEP;AC053503.4	Common_TE:2287	2	1
2	left	65140000	65265000	2.10974e-06	5.06484e-09	AC007386.2;RN7SL211P;snoU13	Common_TE:1696	3	1
2	left	197035000	197130000	2.719e-06	1.82846e-06	STK17B	Common_TE:2192;Common_TE:2193;Common_TE:2194;Common_TE:2195;Common_TE:2196	1	5
2	right	197035000	197130000	2.719e-06	1.82846e-06	AC020571.3	Common_TE:2189	1	1
2	right	85965000	86035000	0.000338549	0.000273408	AC105053.3;RN7SKP83	Common_TE:1779	2	1
2	left	20645000	20840000	0.000105153	5.80948e-07	RHOB;AC023137.2	Common_TE:1475	2	1
2	right	20645000	20840000	0.000105153	5.80948e-07	HS1BP3	Common_TE:1473	1	1
2	left	219165000	219260000	0.00245648	0.00233952	TMBIM1	Common_TE:2277;Common_TE:2278	1	2
2	left	178075000	178125000	8.05977e-05	0.00233952	AC079305.8;KRT8P40;HNRNPA3;MIR4444-1	Common_TE:2130	4	1
2	right	192435000	192555000	0.000251046	0.000114953	NABP1	Common_TE:2180	1	1
2	left	85580000	85645000	0.0435958	0.0497045	PEBP1P2;RETSAT;ELMOD3;RP11-717A5.1;Y_RNA	Common_TE:1766;Common_TE:1767	5	2
2	left	45870000	46165000	0.000223278	5.88242e-05	PRKCE	Common_TE:1603;Common_TE:1604;Common_TE:1605	1	3
2	left	112645000	112805000	2.30509e-05	8.07758e-08	ANAPC1;AC104651.1;MERTK	Common_TE:1877	3	1
2	left	136887500	136987500	3.0418e-07	3.25898e-07	CXCR4	Common_TE:1955;Common_TE:1956	1	2
2	right	134887500	135000000	7.01475e-14	6.35741e-14	RNA5SP104	Common_TE:1944;Common_TE:1945;Common_TE:1946	1	3
2	left	220029166	220154166	1.36299e-10	1.26296e-10	NHEJ1;SLC23A3;CNPPD1;FAM134A	Common_TE:2283;Common_TE:2284	4	2
2	left	38817500	38952500	3.01562e-09	3.00602e-09	HNRNPLL;AC011247.3	Common_TE:1570	2	1
2	right	64887500	64987500	1.82928e-08	1.89213e-08	SERTAD2	Common_TE:1691;Common_TE:1692	1	2
2	right	235200000	235400000	9.96787e-09	7.81264e-09	ARL4C	Common_TE:2381	1	1
2	right	72162500	72362500	4.25243e-06	3.83297e-06	CYP26B1	Common_TE:1742	1	1
2	left	114512500	114637500	7.27733e-10	6.76429e-06	SLC35F5	Common_TE:1902;Common_TE:1903	1	2
2	right	46887500	47112500	1.38512e-08	8.86698e-09	AC016722.4	Common_TE:1616	1	1
2	left	196937500	197137500	0.0033228	4.19493e-06	DNAH7;AC114760.1	Common_TE:2192;Common_TE:2193;Common_TE:2194;Common_TE:2195;Common_TE:2196	2	5
2	right	224854166	225145833	1.88873e-05	3.26512e-09	AC008072.1	Common_TE:2317	1	1
2	left	63912500	64100000	0.00132216	1.52379e-06	AC096664.1;AC096664.3	Common_TE:1686	2	1
2	left	20187500	20287500	0.00132216	0.00120495	WDR35;AC079145.4	Common_TE:1465	2	1
2	right	227662500	227837500	0.00797901	2.44771e-05	SNORA48	Common_TE:2338	1	1
2	right	127962500	128237500	4.21104e-07	2.03561e-07	RNU4-48P	Common_TE:1921	1	1
2	left	177000000	177512500	1.98805e-06	1.01371e-06	HOXD-AS2;HOXD9;HOXD8;HOXD3	Common_TE:2127	4	1
2	right	177000000	177512500	1.98805e-06	1.01371e-06	AC017048.3;AC017048.4	Common_TE:2120	2	1
2	left	130937500	131087500	0.00117716	0.000961501	SMPD4;MZT2B;AC018804.1	Common_TE:1933	3	1
2	left	207662500	208337500	0.000151678	1.35861e-07	MIR3130-1	Common_TE:2240	1	1
2	left	68704166	69145833	2.45695e-06	8.89223e-07	FBXO48;APLF	Common_TE:1720	2	1
2	right	228262500	228637500	5.84258e-06	2.15726e-06	RNA5SP121;SNRPGP8	Common_TE:2339;Common_TE:2340;Common_TE:2341	2	3
2	left	178212500	178637500	0.001013	2.15726e-06	AC019080.1;snoU13	Common_TE:2132	2	1
2	right	11962500	12862500	0.001013	2.15726e-06	RP11-333O1.1;TRIB2;MIR3125	Common_TE:1433	3	1
2	right	174275000	175212500	0.0001264	1.24599e-07	SP9;AC018470.1	Common_TE:2104;Common_TE:2105	2	2
15	left	67362500	67462500	6.21486e-13	5.57107e-07	RP11-798K3.2;SMAD3	Common_TE:10296	2	1
15	right	31512500	31625000	5.82503e-13	1.1651e-12	KLF13	Common_TE:10083	1	1
15	right	101645833	101795833	1.68037e-17	1.37218e-17	CHSY1	Common_TE:10475	1	1
15	right	74425000	74600000	5.00219e-12	7.38404e-27	RP11-60L3.2	Common_TE:10344	1	1
15	left	89625000	89725000	1.55836e-06	2.69504e-11	RP11-326A19.3;ABHD2	Common_TE:10423	2	1
15	left	90445833	90620833	4.59279e-05	5.3546e-05	AP3S2;C15orf38-AP3S2;RNU7-111P;C15orf38	Common_TE:10428	4	1
15	left	70400000	70775000	3.54302e-05	3.3507e-05	TLE3	Common_TE:10307	1	1
15	left	51062500	51162500	1.19789e-09	4.19493e-06	SPPL2A	Common_TE:10181;Common_TE:10182	1	2
15	left	71412500	71725000	6.64106e-08	3.68414e-08	CT62	Common_TE:10320	1	1
15	left	101170833	101420833	0.000292552	0.000253584	Y_RNA	Common_TE:10472;Common_TE:10473	1	2
15	right	101170833	101420833	0.000292552	0.000253584	ALDH1A3	Common_TE:10470	1	1
15	right	32954166	33270833	5.11504e-06	8.97788e-10	SNORD77	Common_TE:10089;Common_TE:10090	1	2
15	left	99812500	100237500	9.97554e-06	2.32457e-09	AC022819.1;HSP90B2P;HNRNPA1P62	Common_TE:10466	3	1
15	right	63075000	63375000	6.89784e-05	4.6581e-05	RP11-244F12.2	Common_TE:10259	1	1
15	left	74662500	75062500	8.90981e-07	4.5063e-07	CYP11A1;CTD-2311M21.3	Common_TE:10350	2	1
15	right	41204166	41479166	3.89882e-05	0.00482567	RN7SL497P	Common_TE:10131	1	1
15	left	89437500	89712500	0.000151678	1.35861e-07	HAPLN3	Common_TE:10423	1	1
15	left	99062500	99612500	1.0387e-06	3.58506e-07	FAM169B	Common_TE:10463;Common_TE:10464	1	2
15	right	45750000	45912500	0.032823	0.000370681	SQRDL	Common_TE:10165;Common_TE:10166;Common_TE:10167;Common_TE:10168	1	4
15	left	44958333	45011666	8.05977e-05	0.00233952	SPG11	Common_TE:10156	1	1
21	right	45590000	45665000	3.27654e-05	0.0016175	ICOSLG;AP001059.5	Common_TE:12754;Common_TE:12755;Common_TE:12756	2	3
21	left	46365000	46545000	0.000251046	0.000114953	ITGB2;LL21NC02-1C16.1;C21orf67;LL21NC02-1C16.2;FAM207A	Common_TE:12765	5	1
21	right	19060000	19275000	0.00792228	0.00369994	AP000745.1;RPL37P3;CHODL	Common_TE:12620	3	1
21	left	37517500	37575000	0.0192826	0.00927297	MEMO1P1;CBR3-AS1;RPS9P1;CBR3;DOPEY2	Common_TE:12684;Common_TE:12685;Common_TE:12686;Common_TE:12687	5	4
21	right	37517500	37575000	0.0192826	0.00927297	RN7SL73P	Common_TE:12681;Common_TE:12682;Common_TE:12683	1	3
21	left	45937500	46187500	2.7801e-09	1.98651e-09	TSPEAR-AS1;C21orf90	Common_TE:12757	2	1
21	right	46725000	46850000	5.25617e-07	6.09948e-12	COL18A1-AS1	Common_TE:12766	1	1
21	right	19062500	19187500	2.22094e-07	1.5237e-07	C21orf91	Common_TE:12620	1	1
21	left	37512500	37712500	1.88873e-05	3.26512e-09	AP000688.14;MEMO1P1;RPS9P1;CBR3	Common_TE:12690;Common_TE:12691	4	2
21	right	35300000	35725000	1.45408e-08	1.23757e-05	KCNE2	Common_TE:12662;Common_TE:12663	1	2
21	left	39879166	40504166	3.20838e-06	9.84081e-07	SNRPGP13	Common_TE:12717;Common_TE:12718	1	2
21	right	28212500	30112500	3.53357e-07	4.85149e-05	RNU6-872P	Common_TE:12626;Common_TE:12627	1	2
12	left	48125000	48237500	1.39043e-07	1.65985e-07	ENDOU	Common_TE:8944;Common_TE:8945	1	2
12	left	109068750	109187500	1.42733e-18	1.10727e-18	RNU7-169P	Common_TE:9218	1	1
12	right	109068750	109187500	1.42733e-18	1.10727e-18	SNORA40	Common_TE:9216	1	1
12	left	1757500	1897500	1.68037e-17	1.37218e-17	MIR3649	Common_TE:8738	1	1
12	right	113487500	113600000	1.52731e-06	2.34694e-06	CCDC42B;Y_RNA;AC089999.1	Common_TE:9256	3	1
12	left	26287500	26412500	4.77038e-10	4.63026e-10	BHLHE41;SSPN;RP11-283G6.3	Common_TE:8865;Common_TE:8866	3	2
12	right	57679166	57845833	5.66504e-08	6.10699e-08	INHBE;GLI1	Common_TE:9008	2	1
12	right	46554166	46670833	5.66504e-08	0.000952267	SLC38A1	Common_TE:8915	1	1
12	right	762500	862500	5.66504e-08	0.000952267	WNK1	Common_TE:8725	1	1
12	left	108962500	109200000	2.84076e-05	3.34602e-05	SART3;ISCU	Common_TE:9218;Common_TE:9219	2	2
12	right	95512500	95612500	2.84076e-05	3.34602e-05	FGD6;VEZT	Common_TE:9149;Common_TE:9150;Common_TE:9151	2	3
12	right	51212500	51400000	3.65977e-08	2.93858e-08	U6	Common_TE:8959	1	1
12	right	12537500	12712500	2.54462e-12	1.03817e-07	DUSP16;RP11-158N24.1	Common_TE:8794	2	1
12	left	92545833	92954166	7.78415e-07	6.52299e-07	C12orf79;BTG1;RP11-796E2.4	Common_TE:9128	3	1
12	right	53462500	53687500	1.38444e-06	1.19062e-06	PFDN5;RP11-680A11.5;C12orf10	Common_TE:8984;Common_TE:8985	3	2
12	left	118604166	118812500	2.42822e-06	8.97622e-11	AC026366.1	Common_TE:9279	1	1
12	left	59312500	59450000	3.18254e-09	1.99536e-05	LRIG3;RP11-150C16.1	Common_TE:9017;Common_TE:9018;Common_TE:9019;Common_TE:9020;Common_TE:9021	2	5
12	right	110545833	110870833	2.82466e-08	1.80229e-08	RP11-478C19.2;HMGA1P3	Common_TE:9234	2	1
12	left	32912500	33062500	0.000391486	1.5237e-07	YARS2	Common_TE:8897;Common_TE:8898;Common_TE:8899;Common_TE:8900	1	4
12	left	96800000	96900000	0.000962969	0.00100123	CDK17	Common_TE:9163	1	1
12	left	10925000	11637500	0.000179577	6.56461e-12	RP13-81N3.1	Common_TE:8789	1	1
12	right	42512500	42712500	2.58383e-06	1.52379e-06	ZCRB1	Common_TE:8910	1	1
12	right	31000000	31400000	9.97554e-06	6.25872e-06	RP11-627K11.5;RP11-627K11.1;RP11-627K11.4	Common_TE:8884	3	1
12	right	38537500	38700000	4.34668e-06	2.20955e-06	ALG10B	Common_TE:8903;Common_TE:8904;Common_TE:8905	1	3
12	right	109062500	109537500	1.92023e-05	1.0738e-05	ALKBH2;UNG;RP11-968O1.5	Common_TE:9216	3	1
12	right	10487500	10712500	3.89882e-05	2.2725e-05	SLC25A39P2;RP11-291B21.2	Common_TE:8783	2	1
12	left	52925000	52975000	6.67829e-05	4.45721e-05	KRT5;AC055736.1	Common_TE:8982	2	1
12	right	52925000	52975000	6.67829e-05	4.45721e-05	KRT74	Common_TE:8981	1	1
12	right	53610000	53665000	6.18832e-06	0.000310893	ESPL1	Common_TE:8986	1	1
12	left	48180000	48230000	1.74013e-05	0.000741886	AC004466.1	Common_TE:8944	1	1
12	right	6321000	6383000	9.4168e-10	5.52402e-10	RP1-96H9.5	Common_TE:8754;Common_TE:8755	1	2
12	left	125000000	125055000	0.00176753	0.0235345	RP11-83B20.1	Common_TE:9321	1	1
12	right	52565000	52675000	4.09797e-07	4.37521e-05	RP11-845M18.7;KRT81	Common_TE:8970;Common_TE:8971;Common_TE:8972;Common_TE:8973	2	4
12	left	93965000	94495000	9.8441e-08	1.66982e-08	SOCS2-AS1;SOCS2	Common_TE:9145;Common_TE:9146	2	2
12	left	49145000	49195000	0.000665862	0.000559958	RP11-579D7.2	Common_TE:8951	1	1
12	left	25405000	25535000	1.37246e-05	8.13377e-06	KRAS	Common_TE:8856	1	1
12	right	1910000	2045000	0.000665862	0.000559958	LINC00940	Common_TE:8738	1	1
12	left	57405000	57505000	0.000174788	0.00455282	RP11-474N8.5;HBCBP;ZBTB39	Common_TE:9007	3	1
12	right	14405000	14525000	0.000174788	0.000131356	RPL30P11;ATF7IP	Common_TE:8819	2	1
12	right	56135000	56330000	0.000393954	0.000311635	WIBG;DGKA	Common_TE:8997	2	1
12	left	25145000	25275000	0.000393954	0.000311635	C12orf77	Common_TE:8854	1	1
12	right	4145000	4385000	0.000393954	0.000311635	RP11-264F23.3;RP11-264F23.4;CCND2	Common_TE:8747;Common_TE:8748	3	2
12	left	120435000	120525000	0.00188843	4.17098e-05	CCDC64	Common_TE:9281	1	1
12	right	52545000	53270000	1.40316e-07	1.93392e-06	RPL7P41	Common_TE:8970;Common_TE:8971	1	2
12	left	50910000	51035000	0.00132047	0.0141576	DIP2B	Common_TE:8958	1	1
12	left	57155000	57380000	0.00616532	0.00430952	PRIM1;HSD17B6	Common_TE:9004	2	1
12	left	111842500	111885000	0.00130936	0.000369983	SH2B3	Common_TE:9241;Common_TE:9242;Common_TE:9243;Common_TE:9244;Common_TE:9245	1	5
12	right	108960500	109011500	5.02067e-06	1.17433e-06	RP11-689B22.2	Common_TE:9214	1	1
12	right	48137500	48172500	0.00016621	0.000389223	RAPGEF3;AC004466.1	Common_TE:8942	2	1
12	right	6320500	6387500	5.02067e-06	1.17433e-06	RP1-96H9.5	Common_TE:8753;Common_TE:8754;Common_TE:8755	1	3
12	right	57521250	57575000	0.00130936	0.000369983	MIR1228	Common_TE:9007	1	1
12	right	52425000	52462500	0.051293	0.0143447	RP11-1100L3.8;C12orf44;RP11-1100L3.7;OR7E47P	Common_TE:8966;Common_TE:8967;Common_TE:8968;Common_TE:8969	4	4
1	right	20550000	20812500	3.18254e-09	2.49428e-14	CAMK2N1	Common_TE:152	1	1
1	left	2345833	2470833	7.59479e-18	6.11e-18	PEX10;PLCH2	Common_TE:30;Common_TE:31;Common_TE:32	2	3
1	right	2345833	2470833	7.59479e-18	6.11e-18	PANK4;HES5;RP3-395M20.12	Common_TE:25	3	1
1	left	206662500	206762500	4.77443e-08	7.6027e-08	C1orf147;RP11-534L20.5	Common_TE:1151;Common_TE:1152	2	2
1	left	159762500	159862500	1.24665e-12	1.14733e-12	DUSP23;FCRL6	Common_TE:864;Common_TE:865;Common_TE:866	2	3
1	left	1062500	1162500	1.24665e-12	9.00396e-07	C1orf159;RP11-465B22.5	Common_TE:6	2	1
1	right	1062500	1162500	1.24665e-12	9.00396e-07	TNFRSF4;SDF4;B3GALT6	Common_TE:5	3	1
1	left	205337500	205462500	2.55337e-10	2.44301e-10	KLHDC8A;LEMD1-AS1	Common_TE:1139	2	1
1	left	32681250	32806250	8.84011e-10	8.77145e-10	RP4-622L5.7;IQCC;DCDC2B;TMEM234;EIF3I	Common_TE:290	5	1
1	left	206912500	207087500	1.63985e-09	1.62401e-09	Y_RNA	Common_TE:1159;Common_TE:1160	1	2
1	left	110747500	110992500	3.11527e-15	1.99051e-15	KCNC4-AS1;KCNC4	Common_TE:644	2	1
1	right	24537500	24637500	1.025e-08	1.04427e-08	RP11-10N16.3;GRHL3	Common_TE:194	2	1
1	left	27012500	27112500	1.82928e-08	1.89213e-08	RP5-968P14.2;ARID1A	Common_TE:213;Common_TE:214	2	2
1	right	110087500	110187500	1.74518e-07	1.88959e-07	RP5-1160K1.6;RP5-1160K1.1;GSTM4	Common_TE:642	3	1
1	left	15475000	15612500	9.1373e-07	9.93713e-07	TMEM51-AS1;TMEM51	Common_TE:94;Common_TE:95;Common_TE:96	2	3
1	left	2137500	2237500	9.1373e-07	9.93713e-07	C1orf86;AL590822.1;RP11-181G12.5;RP11-181G12.4	Common_TE:22;Common_TE:23;Common_TE:24	4	3
1	left	1704166	1829166	6.95011e-06	7.92307e-06	NADK	Common_TE:16	1	1
1	right	1704166	1829166	6.95011e-06	7.92307e-06	GNB1;RP1-140A9.1	Common_TE:15	2	1
1	left	201862500	201962500	2.84076e-05	3.34602e-05	SHISA4;RP11-307B6.3	Common_TE:1103	2	1
1	right	201862500	201962500	2.84076e-05	3.34602e-05	SNORA70;RP11-465N4.2;RNPEP;RP11-465N4.5;ELF3	Common_TE:1102	5	1
1	left	36612500	36762500	5.21631e-09	3.945e-09	TRAPPC3;MAP7D1	Common_TE:317	2	1
1	right	36612500	36762500	5.21631e-09	3.945e-09	SH3D21	Common_TE:315	1	1
1	right	211687500	211812500	1.39741e-11	3.55803e-07	RP11-354K1.2;RP11-354K1.1;AL356310.1	Common_TE:1193	3	1
1	right	40287500	40437500	4.23374e-07	3.55803e-07	RP3-342P20.2	Common_TE:341	1	1
1	left	203845833	204087500	7.00146e-11	3.9934e-11	KRT8P29	Common_TE:1125	1	1
1	right	203845833	204087500	7.00146e-11	3.9934e-11	RP11-74C13.4	Common_TE:1117;Common_TE:1118;Common_TE:1119	1	3
1	left	59287500	59487500	4.25243e-06	0.00494412	RP11-63G10.3	Common_TE:445;Common_TE:446	1	2
1	right	208300000	208412500	1.26636e-05	1.1686e-05	PLXNA2	Common_TE:1171	1	1
1	left	161187500	161337500	2.11678e-05	1.99536e-05	FCER1G;AL590714.1;APOA2;TOMM40L;MIR5187	Common_TE:873	5	1
1	left	93912500	94050000	3.18254e-09	1.99668e-09	FNBP1L	Common_TE:587;Common_TE:588;Common_TE:589;Common_TE:590	1	4
1	left	204537500	204775000	3.54302e-05	4.2328e-09	RNA5SP74	Common_TE:1132	1	1
1	right	172800000	173162500	5.79937e-08	0.000151913	TNFSF4	Common_TE:933	1	1
1	left	172587500	172687500	0.000250535	0.000247717	RNU6-693P	Common_TE:930;Common_TE:931	1	2
1	left	223312500	223412500	0.00146964	1.15998e-06	TLR5;RP11-239E10.2	Common_TE:1254	2	1
1	left	31875000	32012500	1.66001e-06	1.15998e-06	SERINC2	Common_TE:278	1	1
1	right	227950000	228137500	3.12183e-06	2.65309e-10	WNT9A;MIR5008	Common_TE:1285	2	1
1	right	214512500	214762500	1.0242e-05	7.75819e-06	CENPF	Common_TE:1210	1	1
1	right	52362500	52462500	0.00492035	7.75819e-06	RAB3B;RN7SL290P	Common_TE:418	2	1
1	left	156650000	156850000	5.99293e-05	4.78336e-05	NES;RP11-66D17.3	Common_TE:855	2	1
1	right	156650000	156850000	5.99293e-05	4.78336e-05	PEAR1	Common_TE:853;Common_TE:854	1	2
1	right	179075000	179325000	0.00081781	7.40786e-07	RN7SL374P;AXDND1	Common_TE:974;Common_TE:975	2	2
1	right	112937500	113250000	0.00081781	7.40786e-07	RP11-426L16.3;RHOC;RP11-426L16.10;PPM1J;RP11-426L16.9;FAM19A3	Common_TE:650	6	1
1	right	119812500	119912500	0.00211343	0.0019595	HAO2;HAO2-IT1	Common_TE:706;Common_TE:707	2	2
1	right	116687500	116912500	0.00334061	6.25872e-06	ATP1A1;AL136376.1	Common_TE:686;Common_TE:687;Common_TE:688	2	3
1	left	178504166	178970833	6.89784e-05	4.6581e-05	C1orf220;C1ORF220	Common_TE:973	2	1
1	left	172712500	173387500	6.89784e-05	3.51542e-08	SLC25A38P1	Common_TE:939	1	1
1	right	174750000	174962500	0.000227675	0.000162735	RNU6-307P;CACYBP	Common_TE:947;Common_TE:948	2	2
1	left	211862500	212212500	8.90981e-07	1.08774e-10	NEK2;RP11-122M14.1	Common_TE:1197;Common_TE:1198	2	2
1	right	59237500	59762500	9.2182e-06	5.00048e-06	RP11-467C18.1;FGGY	Common_TE:443	2	1
1	left	203312500	203662500	1.92023e-05	0.00284602	FMOD;RP11-435P24.2	Common_TE:1114	2	1
1	left	228812500	229362500	0.0140783	1.35861e-07	FTH1P2	Common_TE:1301	1	1
1	left	110187500	110550000	0.000296951	0.000192114	RP5-1160K1.6;RP5-1160K1.1;GSTM4	Common_TE:643	3	1
1	left	243512500	244437500	1.11737e-06	4.71617e-07	MIR4677	Common_TE:1360	1	1
1	left	16950000	234912500	1.41504e-36	1.82922e-34	NBPF1;RP5-1182A14.5	Common_TE:1319;Common_TE:1320	2	2
1	left	54878333	54948333	1.37246e-05	8.13377e-06	SSBP3;RP4-705F19.1	Common_TE:424	2	1
1	left	153485000	153540000	0.000162108	1.07707e-06	RN7SL44P	Common_TE:824	1	1
1	left	23425000	23510000	1.46237e-07	1.02409e-10	RP1-184J9.2	Common_TE:179;Common_TE:180	1	2
1	left	43378333	43538333	1.73853e-09	3.45297e-10	ATP6V1E1P1	Common_TE:365	1	1
1	left	203245000	203300000	6.18832e-06	4.33822e-06	CHIT1;RP11-134P9.3	Common_TE:1106	2	1
1	right	204410000	204465000	0.000555645	0.000414927	PIK3C2B	Common_TE:1128;Common_TE:1129	1	2
1	right	205555000	205605000	0.000555645	0.000414927	ELK4;RP11-6B6.3	Common_TE:1140	2	1
1	left	156120000	156195000	0.000162108	0.00557464	SEMA4A	Common_TE:847	1	1
1	left	24530000	24715000	2.54351e-09	4.50706e-10	RP11-10N16.2	Common_TE:196;Common_TE:197	1	2
1	right	156355000	156410000	0.00176753	0.0235345	C1orf61	Common_TE:849	1	1
1	right	17450000	17565000	3.00833e-07	1.18993e-07	PADI3	Common_TE:133;Common_TE:134	1	2
1	right	26931666	27118333	2.56079e-07	5.54136e-08	PIGV	Common_TE:211	1	1
1	right	26825000	26875000	0.000665862	0.000559958	MIR1976	Common_TE:210	1	1
1	right	2130000	2315000	1.37246e-05	5.54136e-08	MORN1;RP4-740C4.9;RP4-740C4.8;AL513477.1;RER1	Common_TE:18;Common_TE:19;Common_TE:20	5	3
1	right	40295000	40365000	0.00131217	2.14143e-05	MYCL;RP1-118J21.5	Common_TE:341	2	1
1	left	153328333	153461666	2.16591e-06	3.39261e-09	PGLYRP4;S100A9	Common_TE:823	2	1
1	left	45975000	46031666	0.008351	0.00873731	CCDC163P;MMACHC;PRDX1	Common_TE:401;Common_TE:402	3	2
1	left	15650000	15755000	0.000393954	0.000311635	RP3-467K16.7	Common_TE:98;Common_TE:99;Common_TE:100;Common_TE:101;Common_TE:102;Common_TE:103	1	6
1	right	153771666	153941666	0.0150096	0.000701069	CRTC2;SLC39A1;RP11-422P24.10;CREB3L4;JTB;RP11-422P24.11	Common_TE:826;Common_TE:827	6	2
1	left	166885000	167025000	8.83355e-05	1.97227e-05	RP4-782G3.1	Common_TE:894;Common_TE:895	1	2
1	left	203325000	203455000	0.00288934	0.00185996	FMOD;RP11-435P24.2	Common_TE:1107;Common_TE:1108	2	2
1	right	206655000	206845000	0.00616532	0.000175717	SNORD112;MAPKAPK2	Common_TE:1146;Common_TE:1147	2	2
1	right	68005000	68225000	0.0014607	1.56512e-05	RNU7-80P	Common_TE:496	1	1
1	left	6315000	6475000	8.2884e-05	0.000498477	HES3;GPR153	Common_TE:45	2	1
1	right	116695000	117030000	0.0249577	0.00138441	RP4-655J12.4;RP5-1086K13.1	Common_TE:687;Common_TE:688	2	2
1	left	56875000	57045000	0.00338294	5.36263e-05	RP4-710M16.2	Common_TE:437	1	1
1	left	29215000	29525000	0.00338294	5.36263e-05	RP1-212P9.3;Y_RNA;EPB41	Common_TE:251;Common_TE:252;Common_TE:253	3	3
1	right	145420000	145590000	0.045671	0.000175822	PIAS3;NUDT17	Common_TE:741	2	1
1	left	89465000	89915000	4.55945e-05	6.13417e-06	CCBL2;RBMXL1	Common_TE:564	2	1
1	left	39955000	40255000	0.00588527	0.000251378	BMP8A	Common_TE:340	1	1
1	left	26607500	26647500	0.00130936	6.54128e-05	SH3BGRL3	Common_TE:208	1	1
1	right	26607500	26647500	0.00130936	6.54128e-05	UBXN11;CD52;RP11-569G9.7	Common_TE:205;Common_TE:206	3	2
1	right	27938750	27985000	5.02067e-06	1.17433e-06	RP1-159A19.3;RP11-288L9.1;IFI6;RP11-288L9.4	Common_TE:233	4	1
1	left	23872500	23962500	0.000230513	6.54128e-05	E2F2;RP1-150O5.3;ID3	Common_TE:190	3	1
1	right	16417500	16512500	0.00100347	0.000288838	ARHGEF19-AS1	Common_TE:105;Common_TE:106	1	2
1	right	26947500	27022500	0.000971452	0.000214422	RP5-968P14.2;ARID1A	Common_TE:211	2	1
10	right	126215000	126425000	4.15069e-06	4.17098e-05	FAM53B	Common_TE:8076	1	1
10	left	6245000	6435000	0.000587359	6.47039e-06	RP11-414H17.5	Common_TE:7507	1	1
10	left	112070000	112310000	0.0139775	1.97227e-05	SMNDC1	Common_TE:8011	1	1
10	left	71985000	72130000	0.00132047	1.97227e-05	PPA1	Common_TE:7752;Common_TE:7753;Common_TE:7754	1	3
10	right	71985000	72130000	0.00132047	1.97227e-05	LRRC20	Common_TE:7751	1	1
10	right	95135000	95240000	0.000223278	5.88242e-05	MYOF	Common_TE:7923;Common_TE:7924	1	2
10	left	27015000	27165000	0.00288934	0.00185996	HSPA8P3;RP13-16H11.5	Common_TE:7609	2	1
10	left	99440000	99495000	0.00087365	0.000701069	AVPI1	Common_TE:7958	1	1
10	left	125755000	126080000	0.00087365	1.45629e-05	RP11-47G11.3;RP11-47G11.2	Common_TE:8070;Common_TE:8071;Common_TE:8072	2	3
10	left	75645000	75700000	6.16789e-09	4.5213e-09	CAMK2G	Common_TE:7802;Common_TE:7803;Common_TE:7804	1	3
10	left	74030000	74080000	0.0321424	0.0235345	DDIT4;RP11-442H21.2	Common_TE:7781;Common_TE:7782	2	2
10	left	72700000	72962500	7.08373e-15	4.58628e-15	RP11-432J9.3;RP11-432J9.6	Common_TE:7758	2	1
10	left	73987500	74087500	3.24093e-08	3.46827e-08	ASCC1;ANAPC16;Y_RNA	Common_TE:7782;Common_TE:7783	3	2
10	left	49762500	49862500	2.7801e-09	1.98651e-09	RP11-541M12.3	Common_TE:7669	1	1
10	right	88470833	88654166	1.54313e-09	9.33552e-10	RNU1-19P	Common_TE:7854	1	1
10	right	90787500	90975000	1.77862e-13	6.3764e-14	CH25H	Common_TE:7884;Common_TE:7885	1	2
10	right	93850000	94187500	1.04441e-10	4.64073e-11	MARK2P9;AL161652.1	Common_TE:7915	2	1
10	right	79162500	79387500	1.0242e-05	7.75819e-06	KCNMA1	Common_TE:7828;Common_TE:7829;Common_TE:7830	1	3
10	left	73820833	74095833	0.000292552	1.68463e-07	RP11-150D20.5	Common_TE:7783	1	1
10	right	101387500	101487500	0.00081781	0.000731884	COX15	Common_TE:7961	1	1
10	left	63662500	64012500	9.69494e-09	2.59017e-09	ARID5B	Common_TE:7713	1	1
10	left	89612500	90137500	5.84258e-06	2.15726e-06	ATAD1;KLLN;PTEN	Common_TE:7881;Common_TE:7882	3	2
4	left	185200000	185462500	1.87281e-08	1.51265e-08	AC079080.1;RN7SL28P	Common_TE:3843	2	1
4	right	185200000	185462500	1.87281e-08	1.51265e-08	RP11-326I11.4	Common_TE:3836	1	1
4	left	54787500	55081250	2.82742e-16	2.43641e-23	RP11-89B16.2	Common_TE:3413	1	1
4	right	54787500	55081250	2.82742e-16	2.43641e-23	RP11-601I15.1;PDGFRA	Common_TE:3410;Common_TE:3411;Common_TE:3412	2	3
4	left	87850000	88025000	2.58248e-06	2.88591e-06	C4orf36;RP11-397E7.4;AFF1	Common_TE:3514	3	1
4	right	38900000	39137500	9.96787e-09	7.81264e-09	RP11-360F5.1;RP11-360F5.3	Common_TE:3360	2	1
4	right	185462500	185562500	2.22094e-07	0.000397568	CASP3;PRIMPOL	Common_TE:3843	2	1
4	left	9775000	10012500	1.75565e-11	7.49002e-12	DRD5	Common_TE:3285	1	1
4	left	103362500	103537500	1.66001e-06	1.15998e-06	SLC39A8;RP11-499E18.1	Common_TE:3573	2	1
4	left	154562500	154662500	0.00223509	0.00238255	RP11-153M7.3	Common_TE:3738	1	1
4	right	41700000	41887500	0.000104847	2.31668e-12	LINC00682;RP11-457P14.5	Common_TE:3385	2	1
4	left	84420833	84554166	0.0287646	0.000150554	RPL30P5	Common_TE:3504	1	1
4	left	86387500	86662500	3.76854e-05	2.44771e-05	ARHGAP24	Common_TE:3510	1	1
4	right	103362500	103937500	2.05946e-11	3.51542e-08	SLC9B1	Common_TE:3572	1	1
4	left	56212500	56412500	6.89784e-05	4.6581e-05	SRD5A3;FCF1P8	Common_TE:3417	2	1
4	right	184400000	184587500	0.000128153	8.86521e-05	RWDD4;RNU6-479P;TRAPPC11;RNU6-335P	Common_TE:3833	4	1
4	right	110362500	110737500	0.000227675	2.03561e-07	CFI;RP11-602N24.3;GAR1;RRH	Common_TE:3586;Common_TE:3587	4	2
4	left	39687500	39987500	0.000694789	0.000543227	UBE2K	Common_TE:3368	1	1
4	left	39462500	39962500	0.00549642	2.2725e-05	RPL9;LIAS	Common_TE:3368	2	1
4	left	122387500	122637500	0.00398746	0.00271011	TUBB4BP5	Common_TE:3618;Common_TE:3619	1	2
4	left	79887500	81137500	0.00233821	1.18837e-05	LINC01088	Common_TE:3489	1	1
4	left	9537500	10012500	3.18146e-06	0.000112246	RP11-1396O13.22	Common_TE:3285	1	1
4	left	6915000	6985000	3.54971e-05	2.14143e-05	TBC1D14	Common_TE:3267	1	1
4	left	1245000	1345000	0.000393954	4.90021e-06	CTBP1;CTBP1-AS2	Common_TE:3245	2	1
4	right	113025000	113155000	0.00132047	1.97227e-05	RP11-73K9.2;AP1AR	Common_TE:3594	2	1
4	left	83295000	83350000	0.0249709	0.00185996	HNRNPD;RP11-127B20.3	Common_TE:3494	2	1
X	right	71235000	71345000	0.00070591	0.000175822	RGAG4;RP11-262D11.1	Common_TE:13266	2	1
X	right	13685000	14045000	7.71469e-05	0.000251378	GEMIN8	Common_TE:13113	1	1
X	left	153056250	153193750	4.49667e-13	1.72754e-13	SRPK3;IDH3G;SSR4	Common_TE:13400	3	1
X	right	153056250	153193750	4.49667e-13	1.72754e-13	ARHGAP4;NAA10	Common_TE:13398;Common_TE:13399	2	2
X	left	1587500	1687500	8.57954e-07	5.95363e-07	ASMTL	Common_TE:13076	1	1
X	right	12987500	13112500	6.04016e-09	1.44713e-05	RP11-791M20.1	Common_TE:13107;Common_TE:13108;Common_TE:13109	1	3
X	right	64812500	65212500	0.00569639	2.86241e-05	RP6-159A1.3	Common_TE:13245	1	1
X	right	138900000	139012500	0.000267286	0.000145441	ATP11C;MIR505	Common_TE:13373	2	1
6	left	36588333	36648333	1.6567e-08	3.96439e-09	MIR3925	Common_TE:4920;Common_TE:4921	1	2
6	right	36588333	36648333	1.6567e-08	3.96439e-09	Y_RNA;LAP3P2;CDKN1A	Common_TE:4918;Common_TE:4919	3	2
6	right	31515000	31565000	9.03668e-08	5.53759e-11	LTB;LST1;NCR3;UQCRHP1	Common_TE:4871	4	1
6	left	44140000	44200000	0.0157547	0.000559958	CAPN11	Common_TE:4984	1	1
6	right	44140000	44200000	0.0157547	0.000559958	SLC29A1;HSP90AB1	Common_TE:4982	2	1
6	left	33285000	33395000	0.000393954	0.000311635	TAPBP;ZBTB22;DAXX	Common_TE:4881;Common_TE:4882	3	2
6	right	3000000	3060000	1.54524e-05	4.90021e-06	FAM136BP;SERPINB8P1;RP1-40E16.2;RIPK1;RP1-40E16.12	Common_TE:4690	5	1
6	right	150255000	150335000	0.000587359	0.000311219	RAET1K;RAET1L	Common_TE:5341	2	1
6	left	153750000	161205000	1.1282e-22	4.257e-21	AL358134.2;RNA5SP225	Common_TE:5412;Common_TE:5413	2	2
6	right	36587500	36712500	1.18964e-18	7.53975e-19	RP3-431A14.4	Common_TE:4918;Common_TE:4919	1	2
6	right	41387500	41562500	4.77038e-10	4.63026e-10	MIR4641	Common_TE:4945;Common_TE:4946	1	2
6	left	144437500	144537500	4.26483e-11	2.69504e-11	AL031390.1	Common_TE:5316	1	1
6	left	11154166	11495833	1.8001e-05	9.86888e-10	RP4-761I2.5	Common_TE:4745	1	1
6	right	11154166	11495833	1.8001e-05	9.86888e-10	RP11-716O23.2;RNU1-64P	Common_TE:4737;Common_TE:4738;Common_TE:4739	2	3
6	right	43637500	43737500	0.000113722	0.000133645	VEGFA;RP1-261G23.7	Common_TE:4976	2	1
6	right	106437500	106537500	2.28839e-07	1.92479e-07	PRDM1;RP1-134E15.3	Common_TE:5138;Common_TE:5139	2	2
6	left	41900000	42012500	2.28839e-07	0.000716349	MED20;Y_RNA;BYSL	Common_TE:4958	3	1
6	right	41900000	42012500	2.28839e-07	0.000716349	CCND3;RP11-533O20.2;TAF8	Common_TE:4956	3	1
6	right	108870833	109129166	1.38444e-06	1.19062e-06	RP3-354J5.3	Common_TE:5154	1	1
6	left	43212500	43462500	4.25243e-06	3.83297e-06	TTBK1	Common_TE:4974;Common_TE:4975	1	2
6	left	43337500	43462500	2.11678e-05	1.99536e-05	ZNF318;RPS2P28;RP11-213N20.1	Common_TE:4974;Common_TE:4975	3	2
6	left	41750000	42012500	3.18254e-09	2.49428e-14	FRS3;PRICKLE4;TOMM6;RP11-298J23.9	Common_TE:4958	4	1
6	right	41750000	42012500	3.18254e-09	2.49428e-14	CCND3;RP11-533O20.2;TAF8	Common_TE:4954	3	1
6	left	11712500	12012500	4.33727e-07	3.02826e-07	SNORA67	Common_TE:4747	1	1
6	right	129937500	130062500	5.74251e-06	4.19493e-06	Z97352.1	Common_TE:5221	1	1
6	right	126100000	126287500	1.0242e-05	7.75819e-06	HINT3;RNA5SP216	Common_TE:5213	2	1
6	right	14212500	14650000	0.000292552	0.000253584	RNU6-793P	Common_TE:4757;Common_TE:4758	1	2
6	left	111587500	111800000	3.76854e-05	2.44771e-05	RP11-428F8.2;KIAA1919;RP5-1112D6.4	Common_TE:5168;Common_TE:5169	3	2
6	right	7725000	8000000	3.76854e-05	0.00779767	PIP5K1P1	Common_TE:4713	1	1
6	left	161350000	161787500	1.82296e-07	1.28504e-11	RP11-235G24.1;RP11-235G24.3;RP3-428L16.1	Common_TE:5424	3	1
6	right	27137500	27862500	3.56981e-19	2.03561e-07	HIST1H3J;HIST1H2AM;HIST1H2BO;RNU7-26P	Common_TE:4826;Common_TE:4827;Common_TE:4828	4	3
6	left	27120833	27762500	8.90981e-07	0.000300871	HIST1H2BK;HIST1H4I;HIST1H2AH;MIR3143	Common_TE:4846	4	1
6	right	27120833	27762500	8.90981e-07	0.000300871	RSL24D1P1;HIST1H4PS1;HIST1H2BL;HIST1H2AI	Common_TE:4826	4	1
6	left	1600000	2637500	3.66629e-09	2.20955e-06	FOXC1	Common_TE:4688	1	1
6	right	1600000	2637500	3.66629e-09	2.20955e-06	C6orf195;RP11-145H9.3	Common_TE:4672	2	1
6	right	84587500	84937500	0.0032613	0.00243902	KIAA1009	Common_TE:5095	1	1
6	right	56762500	57187500	5.79368e-05	4.28273e-08	PRIM2	Common_TE:5036	1	1
6	right	129937500	130325000	0.00212384	0.0573994	L3MBTL3	Common_TE:5221	1	1
6	right	31912500	32012500	2.70512e-21	0.000641663	C4B-AS1;CYP21A2	Common_TE:4873	2	1
6	right	17975000	30187500	2.566e-10	1.27296e-07	TRIM26	Common_TE:4783;Common_TE:4784	1	2
6	right	30652500	30692500	0.003264	0.00109156	MDC1;TUBB;XXbac-BPG252P9.9;Y_RNA	Common_TE:4865	4	1
13	right	49887500	50187500	1.69053e-10	4.83247e-11	RP11-432M24.4;ARL11	Common_TE:9511	2	1
13	right	99120833	99229166	9.62465e-12	9.21539e-12	STK24;STK24-AS1	Common_TE:9587;Common_TE:9588	2	2
13	right	31262500	31375000	1.8001e-05	2.11715e-05	LINC00398	Common_TE:9399;Common_TE:9400	1	2
13	right	28412500	28562500	0.00146964	1.15998e-06	URAD;RN7SL272P	Common_TE:9388	2	1
13	left	28012500	28187500	2.30663e-10	1.15998e-06	GTF3A;AL137059.1;MTIF3	Common_TE:9386	3	1
13	left	30487500	30687500	3.12183e-06	2.24642e-06	LINC00572	Common_TE:9393	1	1
13	left	30412500	30687500	9.97554e-06	6.25872e-06	UBL3	Common_TE:9393	1	1
13	left	52162500	52362500	0.00519037	1.23757e-05	WDFY2;RNY1P6;RN7SL413P;ATP5F1P1	Common_TE:9533	4	1
13	left	30162500	30687500	6.44664e-08	2.2725e-05	SLC7A1	Common_TE:9393	1	1
13	right	44637500	45012500	0.000151678	9.5591e-05	RP11-71C5.2	Common_TE:9471	1	1
13	left	52012500	52362500	5.79368e-05	2.86241e-05	INTS6-AS1	Common_TE:9533	1	1
13	left	27550000	28400000	0.0001264	0.00782033	RPS21P8	Common_TE:9388	1	1
13	right	27550000	28400000	0.0001264	0.00782033	RNU6-73P	Common_TE:9379	1	1
13	right	99855000	99915000	0.000174788	0.00455282	GPR18	Common_TE:9595	1	1
13	right	27555000	27930000	0.000251046	1.93392e-06	RNU6-70P	Common_TE:9379	1	1
13	right	103245000	103495000	0.0014607	1.56512e-05	ERCC5	Common_TE:9611	1	1
13	left	45625000	45855000	8.2884e-05	0.000498477	RN7SKP3	Common_TE:9495	1	1
13	right	21880000	22045000	0.0015108	0.000308321	ZDHHC20;HIST1H2BPS3	Common_TE:9361	2	1
3	right	176915000	177075000	0.000174788	0.000131356	RP11-706D8.3	Common_TE:3072	1	1
3	right	122280000	122405000	0.000174788	0.000131356	PARP14	Common_TE:2837	1	1
3	left	134025000	134195000	1.54524e-05	4.90021e-06	RP11-200A1.1	Common_TE:2894	1	1
3	right	150945000	150995000	3.85935e-05	0.000701069	P2RY14;SETP11	Common_TE:2960	2	1
3	right	39235000	39335000	0.00383509	0.000114953	CX3CR1;RP11-331G2.6	Common_TE:2591	2	1
3	left	156395000	156805000	0.000236922	0.00138441	TIPARP-AS1;TIPARP	Common_TE:3013;Common_TE:3014	2	2
3	right	15312500	15425000	7.53989e-18	1.79258e-11	HMGN2P7	Common_TE:2491	1	1
3	left	182987500	183087500	1.82928e-08	1.89213e-08	RNA5SP151	Common_TE:3095;Common_TE:3096	1	2
3	left	194195833	194304166	5.66504e-08	6.10699e-08	RP11-384A12.1;LINC00884	Common_TE:3189;Common_TE:3190;Common_TE:3191;Common_TE:3192	2	4
3	right	194195833	194304166	5.66504e-08	6.10699e-08	TMEM44-AS1	Common_TE:3188	1	1
3	left	126475000	126687500	8.84811e-11	2.88591e-06	RCC2P4	Common_TE:2860;Common_TE:2861	1	2
3	left	133175000	133287500	6.95011e-06	7.92307e-06	BFSP2-AS1	Common_TE:2889	1	1
3	right	128412500	128512500	9.96787e-09	8.44052e-05	RN7SL698P;RPS15AP16	Common_TE:2866	2	1
3	right	196975000	197237500	1.26598e-07	1.39079e-12	RP13-616I3.1;AC128709.1	Common_TE:3227	2	1
3	right	49579166	49704166	2.28839e-07	1.92479e-07	APEH	Common_TE:2649	1	1
3	left	194857500	194977500	0.00131009	6.52299e-07	MIR3137;RN7SL36P;XXYLT1-AS2	Common_TE:3204	3	1
3	right	194995833	195254166	1.52546e-10	4.28323e-16	RNU6ATAC24P	Common_TE:3204	1	1
3	left	138325000	138637500	1.52546e-10	4.28323e-16	CEP70;FAIM	Common_TE:2906;Common_TE:2907	2	2
3	left	136479166	136729166	1.54313e-09	9.33552e-10	STAG1;RP11-102M11.2	Common_TE:2901	2	1
3	left	112779166	113004166	2.11678e-05	1.99668e-09	RP11-572M11.1	Common_TE:2814	1	1
3	left	176775000	176912500	0.000155153	0.000151913	TBL1XR1-AS1	Common_TE:3071;Common_TE:3072	1	2
3	right	193512500	193862500	0.000615982	0.000635503	RP11-135A1.2;HES1;RN7SL215P	Common_TE:3179;Common_TE:3180	3	2
3	right	186320833	186512500	8.57954e-07	4.64073e-11	RP11-573D15.9;EIF4A2;SNORD2;SNORA63;SNORA81;SNORA63;SNORA4;RFC4;RP11-573D15.3	Common_TE:3131;Common_TE:3132	9	2
3	right	178862500	179037500	1.04441e-10	5.95363e-07	ZNF639	Common_TE:3082	1	1
3	left	194412500	194979166	2.30663e-10	1.11242e-10	FAM43A;AC106706.1	Common_TE:3204	2	1
3	left	194412500	194850000	1.66001e-06	1.15998e-06	FAM43A;AC106706.1	Common_TE:3200;Common_TE:3201	2	2
3	right	106975000	107137500	3.12183e-06	2.24642e-06	RP11-115H18.1	Common_TE:2788	1	1
3	left	156400000	156537500	0.000104847	8.56676e-05	TIPARP-AS1;TIPARP	Common_TE:3011;Common_TE:3012	2	2
3	left	190962500	191087500	0.000292552	0.000253584	OSTN-AS1	Common_TE:3170;Common_TE:3171	1	2
3	left	156262500	156812500	5.11504e-06	0.0019595	SSR3	Common_TE:3013;Common_TE:3014	1	2
3	left	38062500	38187500	5.11504e-06	0.0019595	PLCD1;Y_RNA	Common_TE:2584;Common_TE:2585;Common_TE:2586	2	3
3	left	47562500	47825000	3.76854e-05	1.43502e-08	ELP6	Common_TE:2633	1	1
3	left	151162500	151562500	1.92023e-05	1.0738e-05	IGSF10	Common_TE:2964;Common_TE:2965	1	2
3	right	50662500	51425000	1.31644e-05	5.26926e-06	MANF;RBM15B	Common_TE:2661	2	1
3	left	135800000	136737500	0.0032613	0.00243902	RP11-305O4.3	Common_TE:2901	1	1
3	right	129200000	129537500	0.0252611	0.0220689	Y_RNA;RNU6-1142P	Common_TE:2874;Common_TE:2875	2	2
3	right	184280000	184497500	0.012808	0.000946622	RP11-329B9.1	Common_TE:3107;Common_TE:3108	1	2
3	left	52044166	52170833	0.00734512	0.00303225	RPL29	Common_TE:2667	1	1
3	left	50607500	50650000	0.00011596	2.17337e-05	C3orf18;HEMK1	Common_TE:2661	2	1
16	left	2075000	2195000	7.74053e-07	3.60693e-07	RN7SL219P;SLC9A3R2	Common_TE:10501	2	1
16	right	2075000	2195000	7.74053e-07	3.60693e-07	PKD1;Y_RNA;MIR4516;MIR3180-5;RAB26;RP11-304L19.5;SNORD60;TRAF7	Common_TE:10499	8	1
16	left	3115000	3175000	0.00245648	0.00233952	RP11-473M20.7;IL32;RNU1-125P	Common_TE:10519	3	1
16	right	3115000	3175000	0.00245648	0.00233952	ZNF205-AS1;ZNF205;RP11-473M20.14;ZNF213	Common_TE:10517	4	1
16	left	22015000	22090000	0.000174788	0.00455282	PDZD9;CTD-2649C14.1;C16orf52	Common_TE:10613	3	1
16	right	775000	835000	0.0675774	0.0709141	MSLNL;MIR662;RPUSD1;CHTF18	Common_TE:10493	4	1
16	right	57930000	58035000	1.54524e-05	4.90021e-06	ZNF319;USB1	Common_TE:10746;Common_TE:10747	2	2
16	left	22015000	22195000	0.000105153	4.17098e-05	PDZD9;CTD-2649C14.1;C16orf52	Common_TE:10614;Common_TE:10615;Common_TE:10616	3	3
16	left	23195000	23445000	2.00231e-06	3.29788e-07	SCNN1G	Common_TE:10623	1	1
16	right	55795000	55865000	4.01417e-06	2.13097e-05	CES1	Common_TE:10712	1	1
16	left	56625000	56737500	6.6532e-09	4.2328e-09	MT3	Common_TE:10719;Common_TE:10720;Common_TE:10721;Common_TE:10722	1	4
16	left	22212500	22312500	6.95011e-06	2.37182e-10	EEF2K	Common_TE:10618	1	1
16	right	22212500	22312500	6.95011e-06	2.37182e-10	RP11-141O15.1;POLR3E	Common_TE:10614;Common_TE:10615;Common_TE:10616;Common_TE:10617	2	4
16	right	67575000	67687500	8.84011e-10	8.60755e-16	RLTPR;ACD;PARD6A;ENKD1;C16orf86	Common_TE:10796	5	1
16	left	56887500	56987500	0.000597134	1.92479e-07	MIR138-2;SLC12A3	Common_TE:10724	2	1
16	left	53087500	53187500	2.82466e-08	1.80229e-08	RP11-467J12.4;CHD9	Common_TE:10704	2	1
16	right	53087500	53187500	2.82466e-08	1.80229e-08	RP11-295M3.2	Common_TE:10702	1	1
16	left	23287500	23437500	0.000391486	0.000397568	SCNN1B	Common_TE:10623	1	1
16	right	75256250	75418750	4.33727e-07	3.02826e-07	RP11-252K23.2	Common_TE:10843	1	1
16	right	12062500	12162500	0.00223509	0.00238255	RPS23P6	Common_TE:10553	1	1
16	left	14375000	14612500	0.000292552	0.000253584	Y_RNA	Common_TE:10563;Common_TE:10564	1	2
16	left	31000000	31462500	0.00797901	2.44771e-05	HSD3B7;AC135048.1	Common_TE:10678;Common_TE:10679	2	2
16	right	31000000	31462500	0.00797901	2.44771e-05	ZNF843;RP11-452L6.1;RP11-452L6.5;ARMC5	Common_TE:10675	4	1
16	right	57337500	57452500	0.00272092	8.57508e-05	CCL17	Common_TE:10730	1	1
16	left	75032500	75142500	0.0062274	0.00143158	WDR59;ZNRF1	Common_TE:10841;Common_TE:10842	2	2
16	right	75032500	75142500	0.0062274	0.00143158	RP11-252E2.1;LDHD;RP11-252E2.2	Common_TE:10840	3	1
16	left	10610000	10825000	0.000971452	0.000214422	RP11-27M24.3;RP11-27M24.1	Common_TE:10543;Common_TE:10544;Common_TE:10545;Common_TE:10546	2	4
11	right	44585000	44635000	0.000555645	4.54452e-06	RP11-58K22.5;RP11-58K22.4	Common_TE:8308;Common_TE:8309	2	2
11	left	112095000	112155000	1.37246e-05	8.13377e-06	RPS12P21;PTS;RPS6P16	Common_TE:8635	3	1
11	left	72895000	72955000	0.00245648	0.00233952	RP11-800A3.3	Common_TE:8470	1	1
11	left	1720000	1855000	5.78836e-06	1.61258e-06	FAM99B;AP006285.6;KRTAP5-6	Common_TE:8135	3	1
11	right	1720000	1855000	5.78836e-06	1.61258e-06	SYT8;TNNI2	Common_TE:8133	2	1
11	left	62195000	62320000	0.00087365	0.000701069	CTD-2531D15.4	Common_TE:8354;Common_TE:8355;Common_TE:8356;Common_TE:8357	1	4
11	right	62195000	62320000	0.00087365	0.000701069	AHNAK;RP11-864I4.4	Common_TE:8352	2	1
11	right	2560000	2900000	0.000105153	5.80948e-07	KCNQ1DN;CDKN1C	Common_TE:8140	2	1
11	left	116750000	116975000	0.00288934	0.00185996	SIK3-IT1	Common_TE:8640	1	1
11	right	130305000	130735000	0.000236922	1.51328e-06	RP11-890B15.2;RP11-890B15.3	Common_TE:8713	2	1
11	left	64615000	64665000	0.000277229	0.00602096	CDC42BPG	Common_TE:8377	1	1
11	right	64615000	64665000	0.000277229	0.00602096	EHD1;AP001187.1;RP11-665N17.4;MIR192;MIR194-2	Common_TE:8374;Common_TE:8375;Common_TE:8376	5	3
11	right	65140000	65280000	6.53674e-05	4.37521e-05	MALAT1;AP000769.7;AP000769.8;SCYL1	Common_TE:8381	4	1
11	right	61105000	61155000	0.00176753	2.40498e-05	TMEM216	Common_TE:8341	1	1
11	left	47995833	48137500	1.81407e-17	2.09339e-25	PTPRJ	Common_TE:8325	1	1
11	left	65475000	65587500	5.52561e-27	1.78965e-17	RN7SL309P;KAT5;RNASEH2C	Common_TE:8388	3	1
11	right	67162500	67262500	3.07666e-10	5.01891e-10	AIP;PITPNM1;CDK2AP2	Common_TE:8427;Common_TE:8428	3	2
11	left	65650000	65762500	1.86272e-11	1.79258e-11	EFEMP2;CTSW;FIBP;CCDC85B	Common_TE:8390	4	1
11	left	63612500	63725000	6.9978e-11	6.52626e-11	RP11-466C23.5;MARK2	Common_TE:8361	2	1
11	right	2212500	2312500	4.22509e-06	1.17434e-10	C11orf21;TSPAN32	Common_TE:8138	2	1
11	left	111170833	111295833	3.46491e-10	2.37182e-10	COLCA1;COLCA2	Common_TE:8627	2	1
11	right	2200000	2437500	6.16195e-12	3.2725e-12	AC124057.5;TRPM5	Common_TE:8138	2	1
11	left	71737500	71862500	7.34861e-06	6.76429e-06	RP11-849H4.4	Common_TE:8465	1	1
11	left	124537500	124637500	5.79937e-08	0.000151913	SPA17	Common_TE:8681;Common_TE:8682	1	2
11	left	61562500	61712500	0.00146964	0.00155585	TMEM258;MIR611;FEN1;FADS2	Common_TE:8349	4	1
11	right	118550000	118800000	3.12183e-06	0.00238255	BCL9L;UPK2;RN7SL688P	Common_TE:8646	3	1
11	left	10425000	10762500	0.00492035	1.44988e-09	RNU6ATAC33P	Common_TE:8176	1	1
11	right	110062500	110237500	1.44748e-07	7.91524e-08	RP11-347E10.1	Common_TE:8619;Common_TE:8620	1	2
11	right	35637500	36287500	1.44748e-07	7.91524e-08	LINC00610	Common_TE:8287	1	1
11	left	35637500	36162500	3.06748e-07	1.68463e-07	FJX1	Common_TE:8295;Common_TE:8296	1	2
11	right	1700000	2012500	1.02995e-09	1.52379e-06	MRPL23-AS1;AC051649.6;H19	Common_TE:8133	3	1
11	left	9787500	10000000	1.96133e-05	1.23757e-05	RP11-540A21.2;SBF2-AS1	Common_TE:8172	2	1
11	right	69512500	70037500	5.79368e-05	4.28273e-08	ANO1-AS1;FADD	Common_TE:8448	2	1
11	left	129237500	129612500	0.00716793	4.85149e-05	BARX2	Common_TE:8703;Common_TE:8704	1	2
11	left	67042500	67087500	4.18334e-06	4.10023e-06	ADRBK1;ANKRD13D	Common_TE:8424	2	1
11	left	2452500	2550833	0.00205383	8.19111e-05	TRPM5;KCNQ1	Common_TE:8140	2	1
11	left	71750000	71792500	0.00520137	0.00802928	RNU6-292P	Common_TE:8464	1	1
11	left	68025000	68065000	0.0185269	0.00802928	C11orf24	Common_TE:8435	1	1
19	right	926250	977500	0.0016226	4.1664e-05	WDR18	Common_TE:11882;Common_TE:11883	1	2
19	right	56030000	56140000	0.00052751	8.57508e-05	ZNF784;ZNF580;ZNF581;CCDC106	Common_TE:12268	4	1
19	right	39602500	39817500	0.00272092	8.57508e-05	LRFN1;CTC-246B18.8	Common_TE:12121	2	1
19	left	18390000	18435000	0.000511896	0.000124833	KIAA1683;JUND;MIR3188;RPL39P38	Common_TE:12069	4	1
19	right	8225000	8315000	5.51002e-06	1.66982e-08	CTD-3020H12.4	Common_TE:11968;Common_TE:11969	1	2
19	left	13905000	13955000	0.000665862	0.000559958	AC008686.1;ZSWIM4;CTD-3252C9.2	Common_TE:12012;Common_TE:12013;Common_TE:12014	3	3
19	right	13905000	13955000	0.000665862	0.000559958	MIR24-2;MIR27A;MIR23A	Common_TE:12008;Common_TE:12009;Common_TE:12010;Common_TE:12011	3	4
19	right	2495000	2545000	1.37246e-05	0.000559958	TCEB1P28	Common_TE:11909;Common_TE:11910;Common_TE:11911	1	3
19	right	56045000	56095000	3.54971e-05	0.00116892	CTD-2537I9.5;ZNF579	Common_TE:12269	2	1
19	left	865000	915000	7.30573e-07	2.14143e-05	ELANE;CFD	Common_TE:11881	2	1
19	right	19650000	19755000	0.00245648	0.00233952	GMIP	Common_TE:12079	1	1
19	right	13090000	13205000	8.05977e-05	5.3465e-05	LYL1	Common_TE:11999	1	1
19	right	50868333	50971666	0.000393954	0.000311635	FAM71E1;EMC10;CTD-2545M3.2	Common_TE:12254	3	1
19	right	47255000	47345000	0.000587359	0.00713945	CTB-147N14.4;AP2S1	Common_TE:12215;Common_TE:12216	2	2
19	right	49290000	49345000	7.74053e-07	5.54283e-05	HSD17B14	Common_TE:12244;Common_TE:12245	1	2
19	right	2477500	2615000	3.27654e-05	1.18993e-07	CTC-265F19.2	Common_TE:11908	1	1
19	right	10700000	10755000	1.45389e-05	1.0359e-05	AC011475.1;ILF3-AS1;ILF3	Common_TE:11982	3	1
19	left	19487500	19600000	1.63985e-09	1.62401e-09	GATAD2A	Common_TE:12078	1	1
19	right	13993750	14162500	7.01475e-14	6.35741e-14	PALM3	Common_TE:12015;Common_TE:12016	1	2
19	right	1112500	1212500	4.92422e-11	8.46289e-11	HMGB2P1	Common_TE:11884;Common_TE:11885;Common_TE:11886;Common_TE:11887;Common_TE:11888	1	5
19	left	47362500	47475000	1.79311e-16	1.6154e-16	AP2S1	Common_TE:12219	1	1
19	left	48012500	48112500	5.66504e-08	0.000952267	NAPA	Common_TE:12231;Common_TE:12232	1	2
19	left	1662500	1775000	1.74518e-07	1.88959e-07	TCF3	Common_TE:11896	1	1
19	right	46587500	46687500	3.0418e-07	3.25898e-07	AC006262.4;IGFL1P1	Common_TE:12209;Common_TE:12210	2	2
19	right	15550000	15662500	4.26483e-11	2.69504e-11	CYP4F23P	Common_TE:12032;Common_TE:12033	1	2
19	left	2162500	2262500	4.22509e-06	4.75871e-06	AP3D1;DOT1L	Common_TE:11906	2	1
19	right	2162500	2262500	4.22509e-06	4.75871e-06	AMH;MIR4321;JSRP1;OAZ1	Common_TE:11901;Common_TE:11902;Common_TE:11903;Common_TE:11904;Common_TE:11905	4	5
19	right	55812500	55925000	2.84076e-05	3.34602e-05	CTD-2105E13.13;UBE2S	Common_TE:12264	2	1
19	right	46562500	46762500	3.05557e-11	1.78486e-11	IGFL1P2	Common_TE:12209;Common_TE:12210	1	2
19	left	787500	912500	7.78415e-07	6.52299e-07	AC006273.4;AC006273.5;AC006273.7;PTBP1	Common_TE:11881	4	1
19	right	41175000	41325000	1.38444e-06	1.19062e-06	CYP2T2P;CYP2F1P	Common_TE:12132;Common_TE:12133	2	2
19	left	38387500	38625000	7.00146e-11	3.9934e-11	WDR87;SIPA1L3	Common_TE:12105	2	1
19	left	1537500	1662500	1.26636e-05	1.1686e-05	PLK5	Common_TE:11894;Common_TE:11895	1	2
19	right	6512500	6612500	2.82466e-08	9.26573e-05	CD70	Common_TE:11951	1	1
19	left	38887500	39112500	0.00519037	1.23757e-05	GGN;AC005789.9;SPRED3;AC005789.11;FAM98C	Common_TE:12110	5	1
19	left	19312500	19612500	0.001013	0.000711293	MEF2BNB-MEF2B;MEF2B;MEF2BNB;RFXANK;NR2C2AP;NCAN	Common_TE:12078	6	1
19	right	10037500	10512500	0.000110528	4.85149e-05	MIR1181;PDE4A	Common_TE:11977	2	1
19	left	13262500	14187500	0.000173446	8.94891e-05	CTC-250I14.3;STX10;IER2;CTC-250I14.6;CTC-250I14.1	Common_TE:12019;Common_TE:12020	5	2
19	right	13262500	14187500	0.000173446	8.94891e-05	EEF1DP1;hsa-mir-1199;C19orf67;SAMD1	Common_TE:12001	4	1
8	right	8925000	9005000	0.000393954	0.000311635	PPP1R3B;RP11-10A14.3;RP11-10A14.4	Common_TE:6277;Common_TE:6278	3	2
8	right	10445000	10690000	3.00833e-07	4.50706e-10	SOX7;SOX7;PINX1;RP11-177H2.2	Common_TE:6282;Common_TE:6283	4	2
8	right	80990000	81145000	0.0074007	0.000311219	TPD52;MIR5708	Common_TE:6554	2	1
8	left	29195000	29580000	0.0431235	0.00430952	AC084262.3;DUSP4	Common_TE:6414	2	1
8	right	28225000	28275000	3.00833e-07	1.18993e-07	ZNF395;RP11-181B11.1;RNU6-178P	Common_TE:6386;Common_TE:6387;Common_TE:6388;Common_TE:6389;Common_TE:6390	3	5
8	left	37705000	37775000	0.000393954	0.000311635	BRF2	Common_TE:6434	1	1
8	left	145695000	145745000	9.03668e-08	5.87552e-08	CYHR1;CTD-2517M22.16;KIFC2;FOXH1;PPP1R16A	Common_TE:6837	5	1
8	right	145695000	145745000	9.03668e-08	5.87552e-08	CTD-2517M22.14;MFSD3;RECQL4;CTD-2517M22.17;LRRC14;LRRC24;C8orf82	Common_TE:6836	7	1
8	left	133890000	134215000	0.00176753	1.18993e-07	TG	Common_TE:6797	1	1
8	right	145062500	145162500	5.82503e-13	1.1651e-12	CYC1;SHARPIN;MAF1;KIAA1875	Common_TE:6830	4	1
8	left	22287500	22432500	8.33264e-17	7.30416e-17	RNU6-336P;PPP3CC	Common_TE:6334	2	1
8	right	42037500	42137500	2.49219e-12	2.30849e-12	RP11-231D20.2;IKBKB	Common_TE:6459	2	1
8	right	22525000	22750000	4.25923e-17	6.52626e-11	RP11-87E22.2;RP11-87E22.1	Common_TE:6337	2	1
8	left	126445833	126654166	4.94435e-05	8.77145e-10	TRIB1;RN7SL590P	Common_TE:6739;Common_TE:6740	2	2
8	right	41562500	41687500	1.82928e-08	1.89213e-08	RP11-930P14.2;RN7SL149P	Common_TE:6449;Common_TE:6450	2	2
8	left	11637500	11762500	3.0418e-07	3.25898e-07	NEIL2;SUB1P1	Common_TE:6292	2	1
8	left	135737500	135837500	1.73257e-10	4.75871e-06	ZFAT;CTD-2342N23.3	Common_TE:6799	2	1
8	right	67375000	67512500	1.73257e-10	1.84233e-16	MYBL1	Common_TE:6521;Common_TE:6522;Common_TE:6523;Common_TE:6524	1	4
8	right	126145833	126445833	6.95011e-06	2.37182e-10	TRIB1;RN7SL590P	Common_TE:6725;Common_TE:6726;Common_TE:6727;Common_TE:6728	2	4
8	left	143875000	144112500	9.96787e-09	8.44052e-05	LY6D;RP11-706C16.8	Common_TE:6820	2	1
8	right	101737500	101837500	1.26598e-07	1.03817e-07	RNU4-83P	Common_TE:6642	1	1
8	left	66745833	66929166	2.28839e-07	1.92479e-07	PDE7A;CTD-2532N20.1	Common_TE:6518	2	1
8	right	101862500	101962500	2.11678e-05	1.99536e-05	YWHAZ;RN7SL685P;Y_RNA	Common_TE:6644	3	1
8	left	101162500	101550000	2.22094e-07	4.60137e-17	FBXO43;POLR2K;SPAG1;Y_RNA	Common_TE:6641	4	1
8	right	103875000	104037500	5.99293e-05	4.78336e-05	NPM1P52;KB-1639H6.2;ATP6V1C1	Common_TE:6653;Common_TE:6654	3	2
8	right	90737500	91000000	6.30062e-07	4.83247e-11	DECR1	Common_TE:6593	1	1
8	left	22937500	23087500	5.11504e-06	0.0019595	TNFRSF10B;RP11-875O11.2;RP11-875O11.3;TNFRSF10C	Common_TE:6353	4	1
8	right	22937500	23087500	5.11504e-06	0.0019595	TNFRSF10A;RP11-1149O23.3;RP11-1149O23.4;CHMP7	Common_TE:6347;Common_TE:6348;Common_TE:6349;Common_TE:6350	4	4
8	right	29197500	29892500	0.000397345	0.000300871	MAP2K1P1;RNU6-1218P	Common_TE:6403	2	1
8	right	101862500	102312500	0.0033583	1.0738e-05	KB-1410C5.3;RNU7-67P	Common_TE:6644	2	1
8	left	141477500	141645000	7.82993e-06	6.38067e-08	TRAPPC9	Common_TE:6807	1	1
8	right	141477500	141645000	7.82993e-06	6.38067e-08	AGO2	Common_TE:6803	1	1
14	left	77340000	77540000	1.08109e-06	1.14086e-09	RP11-488C13.1	Common_TE:9921;Common_TE:9922	1	2
14	left	23455000	23525000	0.000277229	0.000198599	RP11-298I3.5;AJUBA;RP11-298I3.4	Common_TE:9692	3	1
14	right	23595000	23655000	7.57696e-05	5.54283e-05	SLC7A8;C14orf164	Common_TE:9693	2	1
14	left	75605000	75765000	3.54971e-05	1.74839e-07	NEK9;RP11-950C14.7	Common_TE:9913	2	1
14	left	105235000	105295000	0.000393954	0.000311635	RP11-982M15.2	Common_TE:10046;Common_TE:10047;Common_TE:10048	1	3
14	right	105235000	105295000	0.000393954	0.000311635	LINC00638;RPS26P49;RPS2P4;CTD-3051D23.1	Common_TE:10045	4	1
14	left	20925000	21075000	0.000223278	0.00185996	OSGEP;RP11-203M5.7;APEX1;TMEM55B;PNP	Common_TE:9664;Common_TE:9665	5	2
14	left	77400000	77512500	1.66781e-15	8.36773e-09	RP11-488C13.4	Common_TE:9920	1	1
14	left	81737500	81925000	9.62465e-12	1.78138e-18	UNGP3	Common_TE:9937	1	1
14	right	50350000	50550000	2.55337e-10	5.13179e-24	RP11-58E21.5;RP11-58E21.7;RN7SKP193;C14orf183;Y_RNA	Common_TE:9761	5	1
14	left	23037500	23325000	8.37881e-14	8.60606e-21	AE000662.93;AE000662.92	Common_TE:9689;Common_TE:9690	2	2
14	right	23037500	23325000	8.37881e-14	8.60606e-21	Y_RNA;Y_RNA	Common_TE:9680;Common_TE:9681	2	2
14	right	35762500	35875000	2.58248e-06	2.88591e-06	NFKBIA	Common_TE:9744	1	1
14	right	93412500	93600000	1.87281e-08	1.51265e-08	RP11-371E8.2	Common_TE:9971;Common_TE:9972	1	2
14	left	103562500	103762500	1.38444e-06	3.9934e-11	RP11-736N17.8;EXOC3L4	Common_TE:10035	2	1
14	right	103562500	103762500	1.38444e-06	3.9934e-11	RP11-45P15.2	Common_TE:10033	1	1
14	left	102437500	102562500	9.36886e-05	9.26573e-05	DYNC1H1;RP11-1017G21.3	Common_TE:10019	2	1
14	left	55029166	55254166	9.36886e-05	1.80229e-08	SAMD4A	Common_TE:9798;Common_TE:9799	1	2
14	left	102262500	102412500	1.13364e-07	7.65444e-08	CTD-2017C7.2;RNU6-790P	Common_TE:10015	2	1
14	right	76179166	76454166	5.99293e-05	4.78336e-05	TGFB3	Common_TE:9915	1	1
14	left	50787500	50987500	1.27491e-06	7.40786e-07	L2HGDH;ATP5S;RP11-247L20.4	Common_TE:9768	3	1
14	right	50787500	50987500	1.27491e-06	7.40786e-07	ATL1	Common_TE:9765	1	1
14	left	21162500	21450000	5.11504e-06	3.12888e-06	Y_RNA;RNASE4;ANG;AL163636.6;RP11-903H12.3	Common_TE:9668;Common_TE:9669;Common_TE:9670	5	3
14	right	65637500	65887500	0.00334061	6.25872e-06	FUT8	Common_TE:9858;Common_TE:9859	1	2
14	right	90862500	91162500	1.96133e-05	1.23757e-05	RP11-661G16.2	Common_TE:9953	1	1
14	right	67887500	68162500	6.89784e-05	4.6581e-05	RP11-1012A1.4;RDH11;RDH12;RN7SL369P	Common_TE:9864	4	1
14	left	20800000	21087500	8.90981e-07	0.000300871	CCNB1IP1;SNORA79;SNORD126;RPPH1;PARP2	Common_TE:9664;Common_TE:9665;Common_TE:9666	5	3
14	right	62400000	62575000	0.000694789	0.000543227	RP11-355I22.2;RP11-355I22.7;RP11-355I22.6;LINC00643	Common_TE:9832	4	1
20	left	30152500	30192500	0.00130936	0.000369983	HM13-IT1;HM13-AS1	Common_TE:12412;Common_TE:12413	2	2
20	left	62175000	62265000	7.74053e-07	5.54283e-05	PTK6;SRMS;C20orf195	Common_TE:12597;Common_TE:12598	3	2
20	right	4588333	4701666	2.56079e-07	5.54136e-08	PRND	Common_TE:12320;Common_TE:12321;Common_TE:12322	1	3
20	right	10535000	10645000	0.000393954	0.000311635	JAG1;RP11-103J8.1	Common_TE:12349	2	1
20	right	42845000	42940000	0.00383509	0.00348454	FITM2	Common_TE:12468;Common_TE:12469	1	2
20	left	45155000	48755000	0.000489808	0.00304946	ZNF334	Common_TE:12519;Common_TE:12520	1	2
20	left	43991666	44058333	0.000665862	0.000559958	SDC4;SYS1;SYS1-DBNDD2	Common_TE:12486	3	1
20	right	43991666	44058333	0.000665862	0.000559958	PIGT	Common_TE:12485	1	1
20	left	35925000	35975000	0.00491847	0.00353932	MANBAL	Common_TE:12433;Common_TE:12434	1	2
20	left	4095000	4145000	0.000162108	0.000127081	SMOX	Common_TE:12314;Common_TE:12315	1	2
20	right	49420833	49529166	7.01475e-14	6.35741e-14	PSMD10P1	Common_TE:12540	1	1
20	left	32050000	32250000	1.36299e-10	1.26296e-10	RN7SL511P	Common_TE:12417	1	1
20	left	24987500	25162500	4.33727e-07	3.02826e-07	APMAP	Common_TE:12409	1	1
20	right	4212500	4562500	0.00132216	0.00120495	RPL7AL2	Common_TE:12316;Common_TE:12317;Common_TE:12318	1	3
20	left	43012500	43237500	0.00211343	0.0019595	RP5-881L22.4;RP5-881L22.6	Common_TE:12473	2	1
17	right	4475000	4525000	0.00131217	0.00116892	RP11-141J13.5;RNU6-955P	Common_TE:10965	2	1
17	right	6958333	7038333	7.74053e-07	3.60693e-07	RPL7AP64	Common_TE:10982	1	1
17	right	26135000	26210000	1.45389e-05	1.0359e-05	RP1-66C13.4;RP11-138P22.1;LYRM9	Common_TE:11080	3	1
17	left	76120000	76175000	0.00176753	0.0016175	TNRC6C-AS1;TMC6;TMC8	Common_TE:11511	3	1
17	right	76120000	76175000	0.00176753	0.0016175	SYNGR2;TK1;AFMID	Common_TE:11510	3	1
17	left	47575000	47625000	0.000975228	8.71644e-06	NGFR	Common_TE:11295;Common_TE:11296;Common_TE:11297	1	3
17	left	48275000	48365000	1.46237e-07	1.00134e-07	COL1A1;RP11-893F2.5	Common_TE:11305;Common_TE:11306	2	2
17	right	48275000	48365000	1.46237e-07	1.00134e-07	RP11-893F2.9	Common_TE:11304	1	1
17	left	75085000	75245000	7.74053e-07	1.44819e-09	AC015815.5;AC015815.4;LINC00338;SEC14L1;AC015815.3;AC015815.6;AC015815.2;AC015815.1	Common_TE:11495;Common_TE:11496;Common_TE:11497	8	3
17	right	48935000	49028333	3.00833e-07	1.18993e-07	RP11-700H6.1;RP11-700H6.2	Common_TE:11313	2	1
17	right	40175000	40265000	0.000162108	0.000127081	DHX58;KAT2A;HSPB9	Common_TE:11200;Common_TE:11201	3	2
17	left	39895000	39960000	2.10974e-06	0.000127081	HAP1;RN7SL399P	Common_TE:11198;Common_TE:11199	2	2
17	right	39895000	39960000	2.10974e-06	0.000127081	LEPREL4;FKBP10	Common_TE:11194;Common_TE:11195;Common_TE:11196	2	3
17	left	73320000	73400000	1.37246e-05	8.13377e-06	AC011933.1;AC011933.2	Common_TE:11471	2	1
17	left	40115000	40170000	0.000665862	0.000559958	CNP	Common_TE:11200;Common_TE:11201	1	2
17	left	74115000	74275000	8.05977e-05	5.46289e-07	EXOC7	Common_TE:11477	1	1
17	right	74115000	74275000	8.05977e-05	5.46289e-07	UBALD2	Common_TE:11476	1	1
17	left	33645000	33865000	0.000174788	0.000131356	RP11-47L3.1	Common_TE:11131	1	1
17	right	41765000	41835000	0.00087365	0.000701069	AC055813.1;SOST	Common_TE:11225	2	1
17	right	36715000	36820000	0.00087365	0.000701069	C17orf96	Common_TE:11148;Common_TE:11149	1	2
17	right	19415000	19665000	0.000587359	0.000311219	ALDH3A1;AC005722.4	Common_TE:11051	2	1
17	right	37912500	38012500	3.0418e-07	3.25898e-07	IKZF3;ZPBP2	Common_TE:11157;Common_TE:11158;Common_TE:11159;Common_TE:11160	2	4
17	right	4629166	4795833	4.77038e-10	4.63026e-10	RN7SL784P;CHRNE;C17orf107	Common_TE:10967;Common_TE:10968	3	2
17	left	37787500	37900000	5.86573e-07	9.00396e-07	AC087491.2;PPP1R1B;STARD3	Common_TE:11157;Common_TE:11158	3	2
17	right	37787500	37900000	5.86573e-07	9.00396e-07	MIEN1;GRB7	Common_TE:11156	2	1
17	right	27079166	27245833	1.4687e-13	1.33797e-13	RP11-20B24.5	Common_TE:11084	1	1
17	right	75337500	75462500	9.62465e-12	3.65488e-06	RP11-75C10.7;RP11-75C10.9	Common_TE:11498;Common_TE:11499	2	2
17	right	25562500	25662500	5.66504e-08	6.10699e-08	RP11-173M1.4	Common_TE:11073;Common_TE:11074;Common_TE:11075	1	3
17	left	40737500	40837500	1.74518e-07	1.88959e-07	PSMC3IP	Common_TE:11221	1	1
17	right	40737500	40837500	1.74518e-07	1.88959e-07	PLEKHH3;CCR10;CTD-3193K9.4;CNTNAP1;CTD-3193K9.3	Common_TE:11217	5	1
17	left	7775000	7887500	5.25617e-07	0.00365141	LSMD1;CYB5D1;CHD3	Common_TE:10991	3	1
17	right	77787500	77962500	0.000174387	2.93858e-08	CTD-2529O21.1	Common_TE:11520;Common_TE:11521	1	2
17	right	3637500	3737500	7.78415e-07	6.52299e-07	C17orf85	Common_TE:10955	1	1
17	left	27987500	28087500	1.38444e-06	1.19062e-06	RP11-68I3.11	Common_TE:11095	1	1
17	right	27987500	28087500	1.38444e-06	1.19062e-06	RP11-82O19.1	Common_TE:11093	1	1
17	left	62962500	63062500	7.34861e-06	6.76429e-06	RP11-583F2.6;AMZ2P1	Common_TE:11394;Common_TE:11395	2	2
17	right	62962500	63062500	7.34861e-06	6.76429e-06	GNA13;RP11-583F2.5	Common_TE:11386;Common_TE:11387	2	2
17	right	8312500	8675000	6.6532e-09	6.3764e-14	SPDYE4	Common_TE:10997	1	1
17	right	29875000	30162500	2.82466e-08	1.80229e-08	CTC-542B22.1	Common_TE:11108	1	1
17	left	60787500	61037500	5.79937e-08	3.81818e-08	RP11-156L14.1	Common_TE:11364	1	1
17	right	60787500	61037500	5.79937e-08	3.81818e-08	RP11-180P8.1;RP11-180P8.2;RP11-180P8.3	Common_TE:11359;Common_TE:11360	3	2
17	right	40470833	40670833	2.22094e-07	1.5237e-07	RP11-400F19.18;MIR5010;AC067852.1;PTP4A2P1	Common_TE:11205;Common_TE:11206;Common_TE:11207	4	3
17	left	45762500	45887500	0.00492035	7.75819e-06	RP11-138C9.1;TBKBP1	Common_TE:11274	2	1
17	right	42987500	43200000	1.0242e-05	1.44988e-09	PLCD3;ACBD4	Common_TE:11244	2	1
17	left	54904166	55020833	3.38183e-05	2.67252e-05	C17orf67;DGKE	Common_TE:11324	2	1
17	left	30337500	30450000	2.99696e-08	1.67788e-08	RP11-640N20.1;LRRC37B;RP11-640N20.5	Common_TE:11115	3	1
17	right	30337500	30450000	2.99696e-08	1.67788e-08	RP11-640N20.9;CTD-2095E4.1;AC116407.1	Common_TE:11113	3	1
17	right	72962500	73200000	0.0538092	0.000433066	NUP85	Common_TE:11462;Common_TE:11463;Common_TE:11464	1	3
17	right	47637500	47937500	0.00211343	0.0019595	TAC4;RP11-304F15.3	Common_TE:11295;Common_TE:11296;Common_TE:11297;Common_TE:11298	2	4
17	right	58212500	58512500	1.45408e-08	5.85018e-09	USP32;RPL12P38	Common_TE:11347;Common_TE:11348;Common_TE:11349	2	3
17	left	33500000	33862500	0.0367686	0.000300871	RP11-799D4.3	Common_TE:11130;Common_TE:11131	1	2
17	right	33500000	33862500	0.0367686	0.000300871	SLFN12L;RP11-1094M14.10	Common_TE:11128	2	1
17	right	6562500	6912500	0.000397345	4.5063e-07	AC027763.2;RP11-589P10.7;RP11-589P10.5;ALOX12;RNASEK;AC040977.1;RNASEK-C17orf49;C17orf49;MIR497HG;BCL6B	Common_TE:10980	10	1
17	right	48937500	49237500	0.000151678	9.5591e-05	NME1;NME1-NME2;NME2	Common_TE:11313	3	1
17	left	43500000	43662500	0.0167144	0.013994	ARHGAP27;AC091132.2	Common_TE:11256	2	1
17	right	40475000	40557500	1.08845e-05	1.54181e-06	AC107993.1	Common_TE:11205;Common_TE:11206;Common_TE:11207	1	3
17	right	47647500	47772500	3.02533e-09	6.72598e-12	SLC35B1;RP11-613C6.2	Common_TE:11297;Common_TE:11298	2	2
17	right	45919166	45969166	1.69127e-06	3.80934e-07	RP11-6N17.2;RP11-6N17.4;SP2	Common_TE:11275	3	1
17	right	8092500	8127500	5.95749e-05	1.32548e-05	AURKB;LINC00324;RP11-849F2.8	Common_TE:10996	3	1
17	left	72377500	72455000	0.00100347	0.000288838	GPR142	Common_TE:11457;Common_TE:11458	1	2
17	right	42290000	42402500	0.00272092	0.000946622	AC003102.3;SLC25A39;RP5-1067M6.3	Common_TE:11230	3	1
5	left	72890000	73085000	5.49543e-09	8.19422e-10	AC008387.1	Common_TE:4120	1	1
5	left	151045000	151125000	8.05977e-05	5.3465e-05	CTB-113P19.4;CTB-113P19.1	Common_TE:4533;Common_TE:4534	2	2
5	right	139635000	139730000	0.00087365	0.000701069	HBEGF;CTC-329D1.3;SLC4A9	Common_TE:4427;Common_TE:4428;Common_TE:4429	3	3
5	right	139015000	139145000	3.85935e-05	1.45629e-05	CTB-35F21.3;CTB-35F21.5	Common_TE:4419	2	1
5	left	95195000	95670000	8.2884e-05	3.50343e-07	AC008592.4;AC008592.8;C5orf27;AC008592.5	Common_TE:4233;Common_TE:4234;Common_TE:4235;Common_TE:4236	4	4
5	right	171535000	171620000	3.27654e-05	2.40498e-05	STK10;EFCAB9	Common_TE:4598;Common_TE:4599;Common_TE:4600	2	3
5	right	149837500	149937500	0.000174387	2.93858e-08	snoU13	Common_TE:4510;Common_TE:4511	1	2
5	left	133725000	133912500	1.025e-08	1.04427e-08	RP11-215P8.3	Common_TE:4391;Common_TE:4392	1	2
5	left	148779166	148945833	3.46491e-10	2.37182e-10	IL17B;MIR143HG;AC131025.8	Common_TE:4494;Common_TE:4495	3	2
5	left	148512500	148612500	2.84076e-05	3.34602e-05	ABLIM3	Common_TE:4493	1	1
5	left	175845833	175954166	4.25243e-06	3.83297e-06	CLTB	Common_TE:4640	1	1
5	right	175845833	175954166	4.25243e-06	3.83297e-06	RNF44	Common_TE:4638	1	1
5	left	140787500	140937500	8.57954e-07	5.95363e-07	PCDHGA9;PCDHGB6;PCDHGA10;PCDHGB7;PCDHGA11	Common_TE:4433;Common_TE:4434;Common_TE:4435	5	3
5	left	130512500	130612500	8.57954e-07	5.95363e-07	HINT1;LYRM7	Common_TE:4362;Common_TE:4363;Common_TE:4364	2	3
5	left	60462500	60612500	1.0242e-05	7.75819e-06	SMIM15;CTC-436P18.1	Common_TE:4067;Common_TE:4068	2	2
5	left	126012500	126125000	5.99293e-05	4.78336e-05	RP11-772E11.1	Common_TE:4353	1	1
5	left	118362500	118737500	6.30062e-07	3.62192e-07	DMXL1	Common_TE:4316;Common_TE:4317	1	2
5	left	31837500	32075000	0.00797901	2.44771e-05	CTD-2290C23.1;snoU13;RNU6-760P;CTD-2290C23.2;RPL5P14	Common_TE:3979;Common_TE:3980	5	2
5	right	16787500	17187500	8.90981e-07	1.08774e-10	DCAF13P2	Common_TE:3941	1	1
5	right	5137500	5412500	0.000694789	1.01371e-06	KIAA0947	Common_TE:3906	1	1
5	right	173837500	174362500	4.26129e-07	1.35861e-07	MKI67IPP2;CTC-281M20.3	Common_TE:4624;Common_TE:4625	2	2
5	left	52287500	59062500	0.000136619	0.000277335	CTD-2175A23.1;ITGA2	Common_TE:4061;Common_TE:4062;Common_TE:4063	2	3
5	left	176830000	176880000	7.20382e-06	1.73593e-06	PFN3;F12;GRK6	Common_TE:4648	3	1
5	right	176830000	176880000	7.20382e-06	1.73593e-06	PRR7-AS1;PRR7	Common_TE:4647	2	1
5	left	95117500	95182500	3.4813e-05	6.40614e-06	HSPD1P11	Common_TE:4217;Common_TE:4218	1	2
5	right	95117500	95182500	3.4813e-05	6.40614e-06	AC008592.3;AC008592.4;AC008592.8;C5orf27;AC008592.5	Common_TE:4216	5	1
7	right	101922500	102032500	0.00272092	8.57508e-05	RP11-163E9.1;MIR548O	Common_TE:6009;Common_TE:6010	2	2
7	right	73020833	73129166	5.65499e-09	5.66576e-09	STX1A;MIR4284	Common_TE:5790;Common_TE:5791	2	2
7	left	100187500	100295833	1.86272e-11	1.79258e-11	LRCH4;FBXO24;PCOLCE-AS1;PCOLCE	Common_TE:5988	4	1
7	right	44637500	44800000	9.63036e-12	5.68126e-07	ZMIZ2	Common_TE:5706	1	1
7	left	43625000	43737500	9.96787e-09	4.33308e-14	AC011738.1;STK17A	Common_TE:5699	2	1
7	right	92275000	92462500	4.52498e-13	2.52073e-13	CDK6;AC002454.1	Common_TE:5938;Common_TE:5939	2	2
7	right	26137500	26237500	1.26598e-07	1.03817e-07	HNRNPA2B1;CBX3	Common_TE:5611	2	1
7	left	95150000	95312500	3.05557e-11	5.66784e-17	AC003079.1	Common_TE:5952	1	1
7	left	116312500	116425000	1.38444e-06	0.00235349	MET	Common_TE:6092;Common_TE:6093	1	2
7	right	73487500	73587500	2.42822e-06	2.13344e-06	EIF4H	Common_TE:5807;Common_TE:5808	1	2
7	left	48007500	48147500	7.34861e-06	6.76429e-06	HUS1;AC069282.6	Common_TE:5747	2	1
7	left	154712500	155137500	6.6532e-09	6.3764e-14	PAXIP1-AS2	Common_TE:6232	1	1
7	right	100312500	100437500	8.57954e-07	5.95363e-07	EPHB4;SLC12A9;RP11-126L15.4	Common_TE:5989	3	1
7	left	139862500	140012500	5.74251e-06	0.00357627	JHDM1D;JHDM1D-AS1	Common_TE:6180	2	1
7	left	100062500	100287500	1.0242e-05	7.75819e-06	C7orf61;RN7SL161P;TSC22D4	Common_TE:5988	3	1
7	right	100062500	100287500	1.0242e-05	7.75819e-06	GIGYF1	Common_TE:5985	1	1
7	right	6037500	6150000	0.00049241	0.000433066	USP42	Common_TE:5516	1	1
7	right	116037500	116137500	0.00081781	0.000731884	AC002066.1	Common_TE:6066;Common_TE:6067	1	2
7	right	26120833	26404166	1.27491e-06	7.40786e-07	AC004540.4	Common_TE:5611	1	1
7	left	25612500	25887500	0.000397345	4.5063e-07	AC091705.2	Common_TE:5607;Common_TE:5608;Common_TE:5609	1	3
7	right	7137500	7587500	0.000397345	4.5063e-07	COL28A1;RP5-1159O4.2	Common_TE:5528	2	1
7	right	101237500	101887500	1.35913e-09	1.01371e-06	AC005088.1	Common_TE:5999	1	1
7	right	1612500	2387500	0.00549642	2.2725e-05	SNX8;EIF3B	Common_TE:5485	2	1
7	right	95700000	96662500	0.000296951	0.000192114	DLX5	Common_TE:5953	1	1
7	left	26420833	27204166	6.59043e-08	1.44325e-08	AC004540.4	Common_TE:5619	1	1
7	right	6037500	6375000	0.00970941	1.24599e-07	FAM220A	Common_TE:5516	1	1
7	right	80337500	81100000	2.02006e-05	1.5187e-08	AC008163.6	Common_TE:5892;Common_TE:5893	1	2
7	left	116625000	116765000	0.000251046	1.93392e-06	TPM3P1	Common_TE:6095	1	1
7	left	73155000	73260000	0.00616532	0.00430952	RN7SL265P;LINC00035;ABHD11	Common_TE:5798;Common_TE:5799;Common_TE:5800;Common_TE:5801;Common_TE:5802	3	5
7	left	54840000	55325000	0.0014607	1.56512e-05	SEC61G;RP11-745C15.2	Common_TE:5762	2	1
7	right	25895000	27195000	0.000154147	9.64515e-07	HOXA3;RP1-170O19.22;HOXA5;HOXA6;RP1-170O19.23;HOXA7;RP1-170O19.21;HOXA-AS4;MIR196B	Common_TE:5607;Common_TE:5608;Common_TE:5609	9	3
7	left	100075000	100158333	1.33471e-07	1.0359e-05	C7orf61;RN7SL161P;TSC22D4;AC092849.1;NYAP1	Common_TE:5986	5	1
7	left	100495000	100700000	7.74053e-07	1.44819e-09	UFSP1;ACHE;RN7SL549P	Common_TE:5991	3	1
7	right	31025000	31165000	0.000174788	1.61258e-06	AC006466.5	Common_TE:5646	1	1
7	left	1035000	1205000	1.54524e-05	4.74178e-08	CYP2W1	Common_TE:5477;Common_TE:5478	1	2
18	left	60087500	60187500	4.22509e-06	4.75871e-06	RPL17P44;RP11-640A1.4	Common_TE:11846	2	1
18	left	8682500	8997500	1.81407e-17	1.11081e-17	RP11-674N23.2	Common_TE:11602	1	1
18	right	12745833	12929166	5.00219e-12	4.62361e-12	PTPN2	Common_TE:11634;Common_TE:11635	1	2
18	right	43743750	44237500	4.37687e-17	2.55069e-24	LOXHD1	Common_TE:11752;Common_TE:11753;Common_TE:11754;Common_TE:11755	1	4
18	right	3287500	3437500	0.00575574	6.76429e-06	snoU13	Common_TE:11569	1	1
18	left	2562500	2662500	0.00223509	0.00238255	METTL4;snoU109;RP11-715F3.2;RP11-715F3.1;NDC80	Common_TE:11565	5	1
18	left	20387500	20562500	1.0242e-05	1.44988e-09	RBBP8	Common_TE:11682	1	1
18	left	2945833	3245833	0.00049241	0.000433066	RP11-737O24.3;RP11-737O24.2	Common_TE:11568	2	1
18	left	3775000	4000000	0.0177735	0.0180103	RP11-874J12.3	Common_TE:11581	1	1
18	right	57662500	58212500	0.000151678	1.35861e-07	AC010928.1	Common_TE:11833	1	1
18	left	19487500	20137500	0.0032613	0.00243902	RP11-268I9.3;RP11-268I9.4	Common_TE:11671;Common_TE:11672;Common_TE:11673;Common_TE:11674	2	4
18	right	56200000	56430000	0.00245648	5.3465e-05	RP11-126O1.4;RP11-108P20.1;RP11-108P20.3;RP11-108P20.2	Common_TE:11815;Common_TE:11816	4	2
18	right	11945000	12045000	0.00383509	0.00348454	RP11-703I16.1;RP11-703I16.3;RP11-703I16.2;AP002414.1	Common_TE:11627	4	1
9	left	129467500	129542500	0.00052751	8.57508e-05	RP11-489N22.3;AL161731.1	Common_TE:7347;Common_TE:7348	2	2
9	right	116215000	116410000	0.00288934	5.88242e-05	RP11-18B16.2	Common_TE:7283	1	1
9	right	104225000	104285000	0.000636239	0.000175717	TMEM246;RNF20	Common_TE:7215	2	1
9	right	131625000	131685000	0.000338549	0.000273408	PHYHD1	Common_TE:7383	1	1
9	left	124885000	125115000	5.6723e-09	1.14086e-09	MIR4478	Common_TE:7328;Common_TE:7329	1	2
9	left	135975000	136025000	3.0002e-05	1.99342e-05	snoU13	Common_TE:7426;Common_TE:7427	1	2
9	right	135975000	136025000	3.0002e-05	1.99342e-05	RALGDS;GBGT1	Common_TE:7422	2	1
9	right	139445000	139505000	6.53674e-05	4.37521e-05	U3	Common_TE:7439;Common_TE:7440;Common_TE:7441;Common_TE:7442	1	4
9	left	139385000	139522500	5.6723e-09	1.14086e-09	SEC16A;C9orf163	Common_TE:7443	2	1
9	right	131901666	132371666	7.57696e-05	3.60693e-07	NTMT1;C9orf50	Common_TE:7387	2	1
9	right	140200000	140312500	3.05557e-11	1.78486e-11	EXD3;snoU13;NOXA1	Common_TE:7454	3	1
9	right	134487500	134612500	6.23123e-15	1.53241e-23	RAPGEF1;RN7SL328P	Common_TE:7409	2	1
9	left	140012500	140125000	6.9978e-11	6.52626e-11	DPP7;snoU13	Common_TE:7452	2	1
9	right	140012500	140125000	6.9978e-11	6.52626e-11	RNF208;C9orf169;RNF224;SLC34A3;TUBB4B	Common_TE:7449;Common_TE:7450	5	2
9	right	138875000	139000000	2.30217e-16	1.57527e-16	NACC2;RP11-83N9.5;C9orf69	Common_TE:7435	3	1
9	left	130362500	130475000	8.97402e-13	1.07061e-07	STXBP1	Common_TE:7367	1	1
9	right	130362500	130475000	8.97402e-13	1.07061e-07	PTRH1;C9orf117;TTC16	Common_TE:7366	3	1
9	right	33093750	33212500	6.95011e-06	0.0165943	SPINK4	Common_TE:6932	1	1
9	left	130543750	130681250	2.84076e-05	3.34602e-05	SH2D3C;CDK9;MIR3960;FPGS	Common_TE:7368	4	1
9	right	114870833	115104166	1.26598e-07	1.39079e-12	PTBP3	Common_TE:7271;Common_TE:7272	1	2
9	right	129987500	130162500	0.000615982	0.000635503	SLC2A8	Common_TE:7355	1	1
9	left	133587500	133737500	0.0033228	4.19493e-06	ABL1;RP11-57C19.6	Common_TE:7402	2	1
9	left	71662500	71812500	0.000292552	1.68463e-07	FXN	Common_TE:7036	1	1
9	left	123987500	124162500	1.96133e-05	1.23757e-05	RAB14;RP11-477J21.2	Common_TE:7322;Common_TE:7323;Common_TE:7324	2	3
9	right	97437500	97900000	0.0033583	1.0738e-05	RP11-80I15.1;RNA5SP288	Common_TE:7182;Common_TE:7183;Common_TE:7184	2	3
9	right	93687500	94187500	0.00549642	2.2725e-05	NFIL3;RP11-440G5.2	Common_TE:7142	2	1
9	left	19037500	19462500	0.00970941	1.24599e-07	FAM154A;RP11-296P7.4;RRAGA	Common_TE:6890	3	1
9	left	74912500	75437500	1.28943e-06	0.000145441	RNA5SP285;RP11-63P12.6	Common_TE:7059	2	1
