# Supplementary material for: Profiling of 3D Genome Organization in Nasopharyngeal Cancer Needle Biopsy Patient Samples by a Modified Hi-C Approach
Source: Front Genet. 2021 Sep 3;12:673530. doi: 10.3389/fgene.2021.673530 (PMC8446523; doi:10.3389/fgene.2021.673530)
Supplement: Supplementary file 6 [file Table_5.XLSX]

## Sheet: Sheet1
Sample	Significant interactions (FDR < 0.01)
S009	260899
S010	326199
S012	360702
