# Supplementary material for: Profiling of 3D Genome Organization in Nasopharyngeal Cancer Needle Biopsy Patient Samples by a Modified Hi-C Approach
Source: Front Genet. 2021 Sep 3;12:673530. doi: 10.3389/fgene.2021.673530 (PMC8446523; doi:10.3389/fgene.2021.673530)
Supplement: Supplementary file 8 [file Table_7.XLSX]

## Sheet: Sheet1
Supplementary Table S9: Eigen values
Chr	Start	End	EV-S009	EV-S010	EV-S012	EV-NP-69
1	1	500000	0.000230174	-0.0165921	-0.0124264	-0.00198929
1	500001	1000000	0.0522648	0.0566688	0.057403	0.0488322
1	1000001	1500000	0.0611074	0.0587049	0.0570259	0.0644524
1	1500001	2000000	0.0636871	0.0613096	0.0604567	0.0658904
1	2000001	2500000	0.0653306	0.0616954	0.0614879	0.050158
1	2500001	3000000	0.0474106	0.0507682	0.0531375	0.005675
1	3000001	3500000	0.048892	0.0513692	0.0523777	0.0171252
1	3500001	4000000	0.0582783	0.055702	0.0597199	0.0084415
1	4000001	4500000	0.020387	0.0121263	0.0255763	-0.0427399
1	4500001	5000000	0.0157824	0.00873015	0.0203967	-0.0425802
1	5000001	5500000	0.0138334	0.00263519	0.0162541	-0.0407008
1	5500001	6000000	0.0314546	0.0242741	0.0325436	-0.0393426
1	6000001	6500000	0.0615002	0.0546673	0.0587414	0.0208999
1	6500001	7000000	0.0627599	0.0594878	0.0603546	0.0464409
1	7000001	7500000	0.048069	0.0403044	0.0428145	0.0394437
1	7500001	8000000	0.0593842	0.0588708	0.0565613	0.0446523
1	8000001	8500000	0.0624887	0.0604293	0.0593088	0.0554794
1	8500001	9000000	0.062984	0.0600351	0.0590323	0.0551239
1	9000001	9500000	0.0633787	0.0617847	0.0598785	0.0612484
1	9500001	10000000	0.0633474	0.06098	0.058939	0.0638705
1	10000001	10500000	0.0637292	0.0603702	0.0602466	0.0570031
1	10500001	11000000	0.0654322	0.0621701	0.061454	0.0593703
1	11000001	11500000	0.064012	0.0628362	0.0621499	0.0517263
1	11500001	12000000	0.0631766	0.0635974	0.0621666	0.0469429
1	12000001	12500000	0.0603719	0.0617359	0.0609401	-0.00809669
1	12500001	13000000	0.0446848	0.054875	0.0516165	-0.0446804
1	13000001	13500000	-0.0150752	0.00285555	0.00106515	-0.0212085
1	13500001	14000000	0.0150808	0.0313976	0.0334328	-0.0398717
1	14000001	14500000	0.0337344	0.0365613	0.0405219	-0.0494359
1	14500001	15000000	0.022868	0.0221034	0.0234979	-0.0466406
1	15000001	15500000	0.024329	0.0438847	0.0399224	-0.0353867
1	15500001	16000000	0.0434566	0.0618385	0.0598523	0.0200373
1	16000001	16500000	0.0566379	0.0602059	0.0591488	0.0535455
1	16500001	17000000	0.0551151	0.0589236	0.0587428	0.0432784
1	17000001	17500000	0.0538973	0.053953	0.0581949	0.0323398
1	17500001	18000000	0.0601356	0.0584942	0.0544225	0.055866
1	18000001	18500000	0.0469553	0.0411691	0.0353247	0.0201818
1	18500001	19000000	0.0431162	0.0402667	0.0348959	0.0248524
1	19000001	19500000	0.0568562	0.0596152	0.0573131	0.0474567
1	19500001	20000000	0.0617229	0.0609404	0.0619001	0.0575698
1	20000001	20500000	0.0519643	0.0563795	0.0587962	0.0556891
1	20500001	21000000	0.0511738	0.0581328	0.0572083	0.0576161
1	21000001	21500000	0.0622923	0.0618539	0.0613227	0.0562492
1	21500001	22000000	0.0620126	0.0614359	0.0620151	0.0566034
1	22000001	22500000	0.0633853	0.0628766	0.0615509	0.05714
1	22500001	23000000	0.0609519	0.0567306	0.0579506	0.0494415
1	23000001	23500000	0.063212	0.059651	0.0598552	0.0562174
1	23500001	24000000	0.0611396	0.0616362	0.06101	0.0555964
1	24000001	24500000	0.0604566	0.0611062	0.059247	0.05677
1	24500001	25000000	0.0594519	0.0611495	0.0577497	0.0558886
1	25000001	25500000	0.0579363	0.0592256	0.057178	0.0546371
1	25500001	26000000	0.0588805	0.0595029	0.0575841	0.0547403
1	26000001	26500000	0.060771	0.058945	0.0589411	0.0576237
1	26500001	27000000	0.0596044	0.0560763	0.0566248	0.0579691
1	27000001	27500000	0.058941	0.0546645	0.0553577	0.0563628
1	27500001	28000000	0.0580715	0.0552606	0.0549925	0.0553665
1	28000001	28500000	0.0603996	0.0563388	0.0565295	0.0578484
1	28500001	29000000	0.0601836	0.0588202	0.0589736	0.057336
1	29000001	29500000	0.0632748	0.0623319	0.0617149	0.0537632
1	29500001	30000000	0.0570386	0.0527749	0.0497912	0.0507532
1	30000001	30500000	0.0484365	0.0425906	0.0385613	0.0472037
1	30500001	31000000	0.0502083	0.0421155	0.0384851	0.0365134
1	31000001	31500000	0.0620103	0.0605999	0.0602041	0.0562141
1	31500001	32000000	0.0632458	0.0620281	0.0614062	0.0622447
1	32000001	32500000	0.063197	0.0614414	0.0605428	0.0637116
1	32500001	33000000	0.0614341	0.0607863	0.0592541	0.0626804
1	33000001	33500000	0.0595632	0.0616666	0.0593297	0.0536496
1	33500001	34000000	0.0544691	0.060568	0.0606797	0.0138783
1	34000001	34500000	0.0118396	0.0258509	0.0347569	-0.0426621
1	34500001	35000000	0.000666156	0.014745	0.0282201	-0.042087
1	35000001	35500000	0.0371267	0.038764	0.0497548	-0.0245605
1	35500001	36000000	0.0567182	0.0595906	0.0593046	0.00197473
1	36000001	36500000	0.0591003	0.0597237	0.0602948	0.0287555
1	36500001	37000000	0.0612209	0.0586501	0.060938	0.0365262
1	37000001	37500000	0.0353812	0.0354764	0.0360251	-0.0182227
1	37500001	38000000	0.0379876	0.0371871	0.0437286	-0.0130504
1	38000001	38500000	0.0563088	0.0568803	0.0600688	0.0173415
1	38500001	39000000	0.0359507	0.0379855	0.0476439	-0.0150612
1	39000001	39500000	0.0489576	0.0484374	0.0557693	-0.00126536
1	39500001	40000000	0.0608831	0.0605595	0.0607379	0.0461451
1	40000001	40500000	0.0619721	0.0612965	0.0606181	0.056504
1	40500001	41000000	0.0605283	0.0597785	0.0584955	0.0499255
1	41000001	41500000	0.0606602	0.0617381	0.0605642	0.0562674
1	41500001	42000000	0.0590211	0.058347	0.057896	0.0507778
1	42000001	42500000	0.0575666	0.060233	0.0584658	0.047967
1	42500001	43000000	0.0582379	0.0582321	0.0592635	0.0458087
1	43000001	43500000	0.0618034	0.0608909	0.0607975	0.0558465
1	43500001	44000000	0.0626826	0.0614128	0.0606888	0.0620175
1	44000001	44500000	0.0615127	0.0610395	0.0603611	0.065139
1	44500001	45000000	0.0608261	0.0606844	0.058366	0.0574427
1	45000001	45500000	0.0617014	0.0598603	0.0604423	0.0633137
1	45500001	46000000	0.0593055	0.0586735	0.058633	0.0496193
1	46000001	46500000	0.0590271	0.059524	0.0583822	0.0603936
1	46500001	47000000	0.0565668	0.0567587	0.0573278	0.0550578
1	47000001	47500000	0.0350724	0.0319912	0.0451422	0.00152682
1	47500001	48000000	0.0129192	0.0241337	0.0312681	-0.0171115
1	48000001	48500000	-0.0176988	-0.000236534	0.00844524	-0.0433025
1	48500001	49000000	-0.0355454	-0.0327726	-0.0165217	-0.0600332
1	49000001	49500000	-0.0459025	-0.0390769	-0.0288609	-0.0566456
1	49500001	50000000	-0.0567589	-0.051823	-0.0430513	-0.0607682
1	50000001	50500000	-0.0563726	-0.0525501	-0.0446338	-0.0561826
1	50500001	51000000	-0.0468264	-0.039544	-0.022951	-0.055335
1	51000001	51500000	-0.0062842	-0.00591111	0.0211187	-0.0240654
1	51500001	52000000	0.0167292	0.0318204	0.0359918	0.000503268
1	52000001	52500000	0.0423409	0.0491527	0.048389	0.0418417
1	52500001	53000000	0.0539607	0.0522007	0.0522578	0.0484727
1	53000001	53500000	0.0528311	0.0551856	0.0523607	0.0464106
1	53500001	54000000	0.0513901	0.0555029	0.0501016	0.0504207
1	54000001	54500000	0.0490138	0.0554938	0.0479069	0.0421977
1	54500001	55000000	0.0445123	0.0534653	0.0492533	0.0367231
1	55000001	55500000	0.0383682	0.0451028	0.0417976	0.0273305
1	55500001	56000000	-0.0256914	0.0151924	0.0117479	-0.0309488
1	56000001	56500000	-0.051869	-0.0348684	-0.0265434	-0.0592502
1	56500001	57000000	-0.0404986	-0.0271149	-0.0202337	-0.0591962
1	57000001	57500000	-0.0493009	-0.0445359	-0.0313262	-0.059185
1	57500001	58000000	-0.0540579	-0.0529602	-0.0425009	-0.0612227
1	58000001	58500000	-0.0562787	-0.0522361	-0.0443911	-0.0588242
1	58500001	59000000	-0.0547847	-0.0408549	-0.0325239	-0.058556
1	59000001	59500000	-0.00893776	0.0247366	0.0145129	-0.00471574
1	59500001	60000000	-0.0156742	0.0305981	0.00797369	-0.0304324
1	60000001	60500000	-0.0257623	-0.00029345	-0.0210564	-0.0542152
1	60500001	61000000	-0.0466288	-0.0488167	-0.0580561	-0.0645353
1	61000001	61500000	-0.0386432	-0.0384306	-0.0571444	-0.0615426
1	61500001	62000000	0.0105822	-0.00416007	-0.0331255	-0.0333574
1	62000001	62500000	0.00550054	-0.0154389	-0.0352399	-0.0241005
1	62500001	63000000	0.00561157	-0.0231383	-0.0416807	-0.0352305
1	63000001	63500000	-0.0274328	-0.0310418	-0.0488502	-0.0542944
1	63500001	64000000	-0.0521237	-0.0465925	-0.0540366	-0.0527946
1	64000001	64500000	-0.0527428	-0.0345067	-0.0446058	-0.02914
1	64500001	65000000	-0.0425031	-0.0375165	-0.0551695	-0.0424631
1	65000001	65500000	-0.0243338	-0.00209431	-0.037164	-0.0439047
1	65500001	66000000	-0.0564116	-0.0208035	-0.0512335	-0.0478791
1	66000001	66500000	-0.058843	-0.0483894	-0.0588693	-0.0601474
1	66500001	67000000	-0.0523405	-0.011133	-0.0310638	-0.0617295
1	67000001	67500000	-0.0501827	-0.0234092	-0.0421946	-0.0513831
1	67500001	68000000	-0.00849094	-0.012906	-0.0249639	-0.0197335
1	68000001	68500000	-0.018692	-0.040336	-0.050321	-0.0107486
1	68500001	69000000	-0.0413776	-0.0514978	-0.0615678	-0.0465346
1	69000001	69500000	-0.0509785	-0.0615938	-0.0613113	-0.0624383
1	69500001	70000000	-0.0526113	-0.0610195	-0.0607091	-0.0645738
1	70000001	70500000	-0.0598085	-0.0606473	-0.061742	-0.0604524
1	70500001	71000000	-0.0558891	-0.0468264	-0.0501178	-0.0493755
1	71000001	71500000	-0.063657	-0.0610347	-0.0620638	-0.0579577
1	71500001	72000000	-0.064199	-0.0606049	-0.0619783	-0.0556575
1	72000001	72500000	-0.0627819	-0.0619359	-0.0618691	-0.057281
1	72500001	73000000	-0.0633367	-0.062482	-0.0622541	-0.0552714
1	73000001	73500000	-0.0641143	-0.0604071	-0.0615159	-0.0538827
1	73500001	74000000	-0.064966	-0.0597431	-0.061085	-0.051623
1	74000001	74500000	-0.0643015	-0.0608016	-0.0619246	-0.0542078
1	74500001	75000000	-0.0639862	-0.0615488	-0.0615904	-0.0559272
1	75000001	75500000	-0.0615123	-0.0598211	-0.0605528	-0.0570202
1	75500001	76000000	-0.0635025	-0.059414	-0.0618896	-0.0587417
1	76000001	76500000	-0.0586762	-0.056479	-0.0559592	-0.0498333
1	76500001	77000000	-0.0534222	-0.0502497	-0.0567536	-0.061134
1	77000001	77500000	-0.060375	-0.0594932	-0.0610531	-0.063723
1	77500001	78000000	-0.0608765	-0.0508382	-0.0562336	-0.0505215
1	78000001	78500000	-0.0232365	-0.0141193	-0.0272502	-0.0117362
1	78500001	79000000	-0.0503104	-0.0544042	-0.057719	-0.047301
1	79000001	79500000	-0.0552127	-0.0586463	-0.05629	-0.0485908
1	79500001	80000000	-0.0618197	-0.0588896	-0.0588408	-0.0524317
1	80000001	80500000	-0.0609083	-0.0580095	-0.0593405	-0.0591205
1	80500001	81000000	-0.0611605	-0.0573692	-0.0596418	-0.0597755
1	81000001	81500000	-0.0620855	-0.0590797	-0.0598237	-0.0588561
1	81500001	82000000	-0.0531314	-0.0606265	-0.0606382	-0.0568385
1	82000001	82500000	-0.0392596	-0.0597116	-0.0601756	-0.0514135
1	82500001	83000000	-0.0285897	-0.0621305	-0.0606632	-0.0599008
1	83000001	83500000	-0.0266199	-0.0607751	-0.0612081	-0.0603178
1	83500001	84000000	-0.0263484	-0.0567268	-0.0573472	-0.046992
1	84000001	84500000	-0.0220612	-0.0578864	-0.0561963	-0.0595001
1	84500001	85000000	-0.00274602	-0.031868	-0.0357252	-0.0183518
1	85000001	85500000	-0.0133948	-0.0343377	-0.0316572	-0.0093484
1	85500001	86000000	-0.0291684	-0.0284106	-0.043362	0.0103298
1	86000001	86500000	-0.0560951	-0.0537467	-0.0580866	-0.0136032
1	86500001	87000000	-0.0539729	-0.056322	-0.0563757	-0.0563185
1	87000001	87500000	-0.00952438	-0.0411239	-0.0339099	-0.0424461
1	87500001	88000000	0.00621462	-0.0498618	-0.0378855	-0.0537593
1	88000001	88500000	0.0135682	-0.0574344	-0.043972	-0.0615162
1	88500001	89000000	-0.0121261	-0.0620951	-0.0569521	-0.0594781
1	89000001	89500000	0.0344818	-0.0145617	-0.0149351	-0.046196
1	89500001	90000000	0.0533184	0.0267528	0.0110265	-0.0539838
1	90000001	90500000	0.0470234	0.0106435	0.00015034	-0.010293
1	90500001	91000000	0.00727838	-0.0592985	-0.0591146	-0.0581674
1	91000001	91500000	0.00102163	-0.0544982	-0.0482119	-0.0486902
1	91500001	92000000	0.000102131	-0.0494039	-0.0487014	-0.052475
1	92000001	92500000	0.0166251	-0.0213595	-0.0374969	-0.040454
1	92500001	93000000	0.0143677	-0.0291359	-0.0394284	-0.0299986
1	93000001	93500000	0.0406428	0.00158826	-0.00406392	0.0201505
1	93500001	94000000	0.0497875	0.0194808	0.00516973	0.0543477
1	94000001	94500000	0.0465579	0.0179106	0.000647284	0.0634339
1	94500001	95000000	0.0336228	-0.0138598	-0.03875	0.0509998
1	95000001	95500000	0.0345308	-0.022144	-0.0411244	0.030509
1	95500001	96000000	-0.0195534	-0.0589511	-0.0595395	-0.0521684
1	96000001	96500000	-0.0308706	-0.0582216	-0.0603124	-0.0590979
1	96500001	97000000	-0.0371838	-0.0605839	-0.0611156	-0.0529937
1	97000001	97500000	-0.0300498	-0.0585286	-0.0614651	-0.0507447
1	97500001	98000000	-0.0324649	-0.0493964	-0.0622815	-0.0483852
1	98000001	98500000	-0.0312421	-0.0345243	-0.0587232	-0.0477265
1	98500001	99000000	-0.0427667	-0.050603	-0.0602355	-0.0454336
1	99000001	99500000	-0.0631675	-0.0607723	-0.060696	-0.050362
1	99500001	100000000	-0.0628496	-0.0613318	-0.0611911	-0.0557635
1	100000001	100500000	-0.0393327	-0.040207	-0.0487827	-0.0221943
1	100500001	101000000	-0.00806322	0.00136342	-0.0261791	-0.0117368
1	101000001	101500000	-0.0307047	-0.0115221	-0.0361893	-0.0223123
1	101500001	102000000	-0.0539325	-0.0408908	-0.0443669	-0.0385174
1	102000001	102500000	-0.0587568	-0.0601399	-0.0598152	-0.0521181
1	102500001	103000000	-0.0628349	-0.0590995	-0.0602956	-0.0517689
1	103000001	103500000	-0.0608303	-0.0599429	-0.0603449	-0.0493321
1	103500001	104000000	-0.0584247	-0.0571603	-0.0588389	-0.0491442
1	104000001	104500000	-0.0570291	-0.0593261	-0.0586777	-0.0415521
1	104500001	105000000	-0.0591597	-0.0564492	-0.0600031	-0.0519833
1	105000001	105500000	-0.059448	-0.0560993	-0.0600647	-0.0450191
1	105500001	106000000	-0.0598101	-0.0548813	-0.0595786	-0.0496282
1	106000001	106500000	-0.0595579	-0.0571562	-0.0600413	-0.0444364
1	106500001	107000000	-0.0612543	-0.0582015	-0.0602269	-0.0499701
1	107000001	107500000	-0.0629089	-0.0597372	-0.0619264	-0.0488799
1	107500001	108000000	-0.0606038	-0.0591551	-0.0584443	-0.0399654
1	108000001	108500000	-0.0537237	-0.0247165	-0.0433214	-0.0281484
1	108500001	109000000	-0.051593	-0.00958711	-0.036282	-0.0212742
1	109000001	109500000	-0.00577454	0.0354627	0.0090589	0.0140831
1	109500001	110000000	0.049713	0.0539259	0.0490173	0.0490215
1	110000001	110500000	0.0524233	0.0567777	0.0560452	0.0537779
1	110500001	111000000	0.0415641	0.0531884	0.0588849	0.0399954
1	111000001	111500000	-0.000282921	0.0371651	0.0578305	-0.00787752
1	111500001	112000000	-0.00174973	0.0382714	0.0573067	-0.00466775
1	112000001	112500000	0.0129168	0.0450274	0.0565681	0.0109878
1	112500001	113000000	0.00538746	0.000235121	0.0336377	-0.00278555
1	113000001	113500000	0.0446342	0.0354069	0.0473987	0.0554063
1	113500001	114000000	0.037879	-0.00562598	0.0304726	0.0422028
1	114000001	114500000	0.0408931	0.0183329	0.0327035	0.0363852
1	114500001	115000000	0.0329396	0.0227842	0.0108386	0.0212848
1	115000001	115500000	0.0352606	-0.00381551	0.0163616	0.0417079
1	115500001	116000000	0.0194683	-0.0328399	-0.0241762	0.0434333
1	116000001	116500000	0.0238584	-0.0339941	-0.0245994	0.047082
1	116500001	117000000	0.0340852	-0.00311275	0.0148736	0.0447515
1	117000001	117500000	0.0377773	0.0284891	0.0260693	0.0498334
1	117500001	118000000	0.0180142	0.000252985	0.00976051	0.0354613
1	118000001	118500000	-0.0252862	-0.0071092	0.00485648	0.0214375
1	118500001	119000000	-0.0495338	-0.0527811	-0.0487944	-0.0159746
1	119000001	119500000	-0.0552577	-0.0546618	-0.0544005	-0.0219828
1	119500001	120000000	-0.0411029	-0.0409226	-0.0350374	0.0117308
1	120000001	120500000	-0.0129243	0.00401565	-0.00665882	0.0199845
1	120500001	121000000	-0.00425614	0.0187399	0.009638	0.0161143
1	121000001	121500000	-0.0537255	-0.0518957	-0.049169	0.0186975
1	121500001	122000000	0	0	0	0
1	122000001	122500000	0	0	0	0
1	122500001	123000000	0	0	0	0
1	123000001	123500000	0	0	0	0
1	123500001	124000000	0	0	0	0
1	124000001	124500000	0	0	0	0
1	124500001	125000000	0	0	0	0
1	125000001	125500000	0	0	0	0
1	125500001	126000000	0	0	0	0
1	126000001	126500000	0	0	0	0
1	126500001	127000000	0	0	0	0
1	127000001	127500000	0	0	0	0
1	127500001	128000000	0	0	0	0
1	128000001	128500000	0	0	0	0
1	128500001	129000000	0	0	0	0
1	129000001	129500000	0	0	0	0
1	129500001	130000000	0	0	0	0
1	130000001	130500000	0	0	0	0
1	130500001	131000000	0	0	0	0
1	131000001	131500000	0	0	0	0
1	131500001	132000000	0	0	0	0
1	132000001	132500000	0	0	0	0
1	132500001	133000000	0	0	0	0
1	133000001	133500000	0	0	0	0
1	133500001	134000000	0	0	0	0
1	134000001	134500000	0	0	0	0
1	134500001	135000000	0	0	0	0
1	135000001	135500000	0	0	0	0
1	135500001	136000000	0	0	0	0
1	136000001	136500000	0	0	0	0
1	136500001	137000000	0	0	0	0
1	137000001	137500000	0	0	0	0
1	137500001	138000000	0	0	0	0
1	138000001	138500000	0	0	0	0
1	138500001	139000000	0	0	0	0
1	139000001	139500000	0	0	0	0
1	139500001	140000000	0	0	0	0
1	140000001	140500000	0	0	0	0
1	140500001	141000000	0	0	0	0
1	141000001	141500000	0	0	0	0
1	141500001	142000000	0	0	0	0
1	142000001	142500000	0	0	0	0
1	142500001	143000000	0.0116837	0.000703182	-0.00546732	-0.0034117
1	143000001	143500000	-0.0121316	-0.00597041	-0.0226727	-0.00690755
1	143500001	144000000	-0.00794829	-0.00152928	0.00212111	0.00770092
1	144000001	144500000	0.00323293	0.0152494	0.0111634	0.0145678
1	144500001	145000000	-0.00854816	0.0269226	0.0149424	0.0221303
1	145000001	145500000	-0.00377798	0.035848	0.0227366	0.0236291
1	145500001	146000000	0.0191535	0.0534321	0.0400259	0.0278537
1	146000001	146500000	-0.00342004	0.00905745	0.0027289	0.00820505
1	146500001	147000000	-0.00984831	0.0267598	0.0330122	0.031907
1	147000001	147500000	-0.0103552	0.0362846	0.0382394	0.0416635
1	147500001	148000000	0.00219351	0.045451	0.0397884	0.0351499
1	148000001	148500000	-0.00974445	0.00274552	0.00439057	0.00640899
1	148500001	149000000	-0.0277518	-0.0125719	-0.0178144	0.00127072
1	149000001	149500000	-0.04591	-0.0379262	-0.0272227	-0.0148476
1	149500001	150000000	0.0499615	0.0569215	0.0558857	0.0521879
1	150000001	150500000	0.0593807	0.0592252	0.0585411	0.0598125
1	150500001	151000000	0.0604326	0.0588986	0.0584299	0.0587671
1	151000001	151500000	0.0609458	0.0591575	0.0591804	0.0599449
1	151500001	152000000	0.0328164	0.0565337	0.0586963	0.0587655
1	152000001	152500000	0.0238458	0.019522	0.0441697	0.0458643
1	152500001	153000000	0.0353577	0.002494	0.0326209	0.0401121
1	153000001	153500000	0.0446328	0.033528	0.0487571	0.0457362
1	153500001	154000000	0.0551813	0.0568711	0.0587725	0.0588572
1	154000001	154500000	0.057335	0.0599206	0.0592639	0.0601447
1	154500001	155000000	0.0578675	0.0585796	0.0585487	0.0591817
1	155000001	155500000	0.0571964	0.0580493	0.0578789	0.0599451
1	155500001	156000000	0.0582979	0.0577925	0.0579977	0.0604688
1	156000001	156500000	0.0587775	0.0591705	0.0576086	0.0609237
1	156500001	157000000	0.0473598	0.0597995	0.0530111	0.0507193
1	157000001	157500000	-0.0134751	0.0411632	0.0226822	-0.0269766
1	157500001	158000000	-0.0293873	0.0253698	4.14465e-05	-0.0477787
1	158000001	158500000	-0.0312851	0.0301615	-0.00732675	-0.0486337
1	158500001	159000000	-0.0354707	0.0369346	-0.00857296	-0.0586035
1	159000001	159500000	-0.0368783	0.0293914	-0.0125882	-0.0492057
1	159500001	160000000	-0.021968	0.042108	0.0151935	-0.0192088
1	160000001	160500000	0.0254314	0.05367	0.0453822	0.0182229
1	160500001	161000000	0.0434734	0.0478353	0.0504413	0.00419749
1	161000001	161500000	0.048206	0.0531149	0.0532707	0.051137
1	161500001	162000000	0.0160003	0.0403641	0.037822	0.00981334
1	162000001	162500000	-0.00447029	0.00096905	0.0113268	-0.0219645
1	162500001	163000000	-0.0251541	-0.0331018	-0.0119716	-0.0387712
1	163000001	163500000	-0.0399775	-0.0543811	-0.0363455	-0.0617801
1	163500001	164000000	-0.0254269	-0.0594758	-0.049799	-0.042921
1	164000001	164500000	-0.0294582	-0.0594343	-0.0511809	-0.0471875
1	164500001	165000000	-0.0144927	-0.0567569	-0.0425602	-0.0585731
1	165000001	165500000	-0.0362378	-0.0536653	-0.039524	-0.0606022
1	165500001	166000000	-0.0333499	-0.0336465	-0.018526	-0.0524043
1	166000001	166500000	-0.050613	-0.0584525	-0.045082	-0.0610585
1	166500001	167000000	-0.0472435	-0.05379	-0.0361827	-0.0664174
1	167000001	167500000	-0.0115753	-0.00932306	0.00532964	-0.047509
1	167500001	168000000	0.02852	0.023169	0.0274982	-0.00769933
1	168000001	168500000	0.0414142	0.0209013	0.0152991	6.06183e-05
1	168500001	169000000	0.0476271	-0.00886711	-0.0128038	-0.0170294
1	169000001	169500000	0.0488655	-0.00212196	0.00171317	-0.0100507
1	169500001	170000000	0.0478177	-0.00310155	0.0129859	-0.0535813
1	170000001	170500000	0.0451041	-0.0496314	-0.0346042	-0.069342
1	170500001	171000000	0.0453538	-0.0516182	-0.0337513	-0.0681198
1	171000001	171500000	0.0496848	-0.0408795	-0.0163716	-0.0584469
1	171500001	172000000	0.0484576	-0.0154955	0.0126618	-0.0286117
1	172000001	172500000	0.0431266	0.000635766	0.0178661	-0.0234861
1	172500001	173000000	0.0400875	0.000100547	0.0212141	0.0171729
1	173000001	173500000	0.0353877	-0.0177537	0.01104	-0.00263847
1	173500001	174000000	0.0245619	-0.0141746	0.0105594	-0.00370509
1	174000001	174500000	-0.0141682	-0.0335388	-0.0107322	-0.0421093
1	174500001	175000000	-0.0114317	-0.0131484	-0.00697339	-0.0620635
1	175000001	175500000	-0.0353113	-0.035526	-0.0387609	-0.0609254
1	175500001	176000000	-0.044719	-0.0505478	-0.0500699	-0.0631498
1	176000001	176500000	-0.046609	-0.0529934	-0.0527791	-0.0606736
1	176500001	177000000	-0.0503512	-0.0600043	-0.0571935	-0.046908
1	177000001	177500000	-0.046952	-0.0597723	-0.0572458	-0.066564
1	177500001	178000000	-0.0521112	-0.0605069	-0.0575571	-0.0643341
1	178000001	178500000	-0.0189294	-0.0503849	-0.0533783	-0.0339168
1	178500001	179000000	-0.0177975	-0.0450502	-0.0353084	-0.0566566
1	179000001	179500000	-0.0254518	-0.0349372	-0.0304768	-0.0423832
1	179500001	180000000	-0.037126	-0.0403724	-0.0244292	-0.0495225
1	180000001	180500000	0.00910986	-0.0113818	-0.0118665	-0.0198705
1	180500001	181000000	0.0269209	-0.0288727	-0.0112917	-0.024662
1	181000001	181500000	0.0165285	-0.0425836	-0.0250255	-0.0266515
1	181500001	182000000	-0.0154442	-0.0578464	-0.0485305	-0.051888
1	182000001	182500000	0.0302377	-0.0221058	-0.0288806	-0.0398976
1	182500001	183000000	0.0391954	-0.0200237	-0.00172437	-0.0231988
1	183000001	183500000	0.0497842	-0.0163024	-0.00747377	0.00319699
1	183500001	184000000	0.0425743	0.0171303	-0.00255932	-0.051476
1	184000001	184500000	0.0321335	-0.00176333	-0.0358619	-0.0614823
1	184500001	185000000	0.0378809	0.0173262	-0.0183077	-0.0544561
1	185000001	185500000	0.036397	0.015811	-0.0266509	-0.0461502
1	185500001	186000000	0.0172925	-0.0330182	-0.0520854	-0.0569433
1	186000001	186500000	-0.0121766	-0.050552	-0.0516279	-0.0447821
1	186500001	187000000	-0.0432444	-0.0535245	-0.0545757	-0.0438734
1	187000001	187500000	-0.0648176	-0.0612052	-0.0590029	-0.0538424
1	187500001	188000000	-0.0641776	-0.0612503	-0.0592848	-0.0593525
1	188000001	188500000	-0.0628551	-0.0607335	-0.0589562	-0.0563219
1	188500001	189000000	-0.0625345	-0.0604573	-0.0590865	-0.056706
1	189000001	189500000	-0.0623597	-0.0594379	-0.0580301	-0.0552721
1	189500001	190000000	-0.0612988	-0.0587315	-0.0578553	-0.0517044
1	190000001	190500000	-0.0618629	-0.0596376	-0.0579956	-0.0486687
1	190500001	191000000	-0.0618842	-0.059868	-0.058924	-0.0571473
1	191000001	191500000	-0.0617228	-0.0609801	-0.0597607	-0.0584264
1	191500001	192000000	-0.0614028	-0.0612829	-0.0594883	-0.0579852
1	192000001	192500000	-0.0600075	-0.0571872	-0.05847	-0.0534797
1	192500001	193000000	-0.0505231	-0.0385422	-0.0467166	-0.0493457
1	193000001	193500000	-0.0355013	-0.0416958	-0.0419944	-0.0470889
1	193500001	194000000	-0.0407592	-0.0574755	-0.0566039	-0.0640254
1	194000001	194500000	-0.0563161	-0.060293	-0.0595166	-0.0631532
1	194500001	195000000	-0.0631627	-0.0606081	-0.0602748	-0.0643934
1	195000001	195500000	-0.0620507	-0.0595863	-0.0598908	-0.0646033
1	195500001	196000000	-0.0637026	-0.0597164	-0.0588651	-0.0598495
1	196000001	196500000	-0.061848	-0.0601842	-0.0593404	-0.064169
1	196500001	197000000	-0.0610655	-0.0596684	-0.0601902	-0.0654923
1	197000001	197500000	-0.0601327	-0.0516547	-0.0521926	-0.0646457
1	197500001	198000000	-0.0522381	-0.0325268	-0.0395213	-0.064259
1	198000001	198500000	-0.0492994	-0.0127974	-0.0349013	-0.0549771
1	198500001	199000000	-0.0528836	0.0046207	-0.0268301	-0.0334027
1	199000001	199500000	-0.0593307	-0.042766	-0.0489033	-0.0459058
1	199500001	200000000	-0.0483834	-0.047025	-0.0502963	-0.00843946
1	200000001	200500000	-0.0365972	-0.0172947	-0.0213881	0.0217234
1	200500001	201000000	0.0216406	0.0168147	0.0104245	0.055275
1	201000001	201500000	0.04985	0.0353886	0.0354939	0.0646652
1	201500001	202000000	0.0602307	0.056432	0.0560739	0.0666074
1	202000001	202500000	0.0616132	0.0618266	0.0608296	0.0671415
1	202500001	203000000	0.0621568	0.0614165	0.0615316	0.0654913
1	203000001	203500000	0.0628902	0.0620681	0.0617502	0.0608737
1	203500001	204000000	0.063254	0.0619107	0.0610761	0.0642394
1	204000001	204500000	0.0617812	0.0604825	0.0607096	0.065555
1	204500001	205000000	0.0582851	0.0566235	0.0582991	0.0546346
1	205000001	205500000	0.0610144	0.0622776	0.0612108	0.062884
1	205500001	206000000	0.0529231	0.0599815	0.0572379	0.0377754
1	206000001	206500000	0.0266733	0.0467048	0.0372822	0.014327
1	206500001	207000000	0.0264477	0.043992	0.0416239	0.0164016
1	207000001	207500000	0.0278744	0.0546025	0.0501156	0.0400592
1	207500001	208000000	0.00450278	0.0464664	0.0453649	0.035852
1	208000001	208500000	-0.0217639	0.0173817	0.0233783	0.0383987
1	208500001	209000000	-0.0498204	-0.0540589	-0.0391056	-0.0201837
1	209000001	209500000	-0.0462922	-0.0574397	-0.0442477	0.00571073
1	209500001	210000000	-0.0173849	-0.0240545	-0.0103486	0.0485357
1	210000001	210500000	-0.0451682	-0.0574096	-0.0422877	-0.0115185
1	210500001	211000000	-0.0511077	-0.0567398	-0.0413576	-0.0497164
1	211000001	211500000	-0.0505904	-0.0523103	-0.0390757	-0.0457819
1	211500001	212000000	-0.00402908	0.0154917	0.00617939	-0.0178484
1	212000001	212500000	0.0161421	0.0330163	0.0097346	-0.00505602
1	212500001	213000000	0.0140327	0.0332859	0.0130062	-0.00716175
1	213000001	213500000	-0.0281261	-0.0196158	-0.0313781	-0.0608972
1	213500001	214000000	-0.0597935	-0.060176	-0.0588717	-0.0617213
1	214000001	214500000	-0.0574031	-0.0579718	-0.0579819	-0.0653399
1	214500001	215000000	-0.0528756	-0.0520254	-0.0555986	-0.0370526
1	215000001	215500000	-0.0634199	-0.0591435	-0.0590735	-0.0633285
1	215500001	216000000	-0.0624791	-0.0600183	-0.0596163	-0.0629528
1	216000001	216500000	-0.0637248	-0.0580749	-0.0594373	-0.0639979
1	216500001	217000000	-0.0628262	-0.0587133	-0.0600551	-0.0644552
1	217000001	217500000	-0.0628632	-0.0606398	-0.0595101	-0.0625634
1	217500001	218000000	-0.0624899	-0.0605085	-0.0599024	-0.0598797
1	218000001	218500000	-0.0640208	-0.0611369	-0.0590924	-0.0634694
1	218500001	219000000	-0.0172816	-0.0583001	-0.0591081	-0.0358424
1	219000001	219500000	-0.0194147	-0.061138	-0.0580085	-0.0575624
1	219500001	220000000	-0.0283412	-0.0607228	-0.0600134	-0.0603873
1	220000001	220500000	0.00272812	-0.038026	-0.0371472	-0.0453055
1	220500001	221000000	0.0142486	-0.0571503	-0.0498631	-0.0538919
1	221000001	221500000	-0.0068848	-0.0306502	-0.0499898	-0.0595208
1	221500001	222000000	0.00987424	-0.0255963	-0.0249136	-0.0305245
1	222000001	222500000	-0.00505132	-0.0461661	-0.0358073	-0.0383166
1	222500001	223000000	0.02007	-0.00778375	-0.0101226	-0.0273497
1	223000001	223500000	0.0426023	-0.00923098	-0.0152819	-0.0300575
1	223500001	224000000	0.0480765	-0.00716448	-0.000821497	0.0111062
1	224000001	224500000	0.0519982	0.0327897	0.0316496	0.034307
1	224500001	225000000	0.0397887	0.00170737	-0.0086954	0.0237541
1	225000001	225500000	0.0185882	-0.0570376	-0.0458651	-0.033232
1	225500001	226000000	0.0578659	0.0198909	0.028159	0.0460126
1	226000001	226500000	0.0629171	0.0401938	0.0453049	0.0637754
1	226500001	227000000	0.0637347	0.039397	0.0419535	0.0594328
1	227000001	227500000	0.0591662	0.0152662	0.013256	0.0520059
1	227500001	228000000	0.0588354	-0.0131501	0.0063903	0.0378156
1	228000001	228500000	0.0622024	0.0345268	0.0428809	0.0599448
1	228500001	229000000	0.0630624	0.0466662	0.0477001	0.0520064
1	229000001	229500000	0.0626701	0.052906	0.0426825	0.0402005
1	229500001	230000000	0.0601412	0.029187	0.0431442	0.0434807
1	230000001	230500000	0.0585853	0.0261551	0.0431646	0.0495939
1	230500001	231000000	0.0579018	-0.0136661	0.0117554	0.0153602
1	231000001	231500000	0.0608709	0.0186316	0.0224709	0.0215213
1	231500001	232000000	0.0579927	0.0249288	0.0136365	0.0268675
1	232000001	232500000	0.0483781	-0.0276407	-0.0325936	0.00427178
1	232500001	233000000	0.0501922	-0.00503269	-0.0243536	0.0124348
1	233000001	233500000	0.0470385	-0.0137392	-0.0213587	0.0267869
1	233500001	234000000	0.0400829	-0.0551065	-0.042959	0.0078339
1	234000001	234500000	0.0400577	-0.0329866	-0.036551	0.0205401
1	234500001	235000000	0.053396	0.0485246	0.0457086	0.0256407
1	235000001	235500000	0.0557113	0.0500156	0.0464041	0.0505341
1	235500001	236000000	0.0394833	0.0406238	0.0296763	0.0124612
1	236000001	236500000	0.00932112	0.0229613	0.0164041	-0.0279739
1	236500001	237000000	-0.0280652	-0.0140756	-0.0142936	-0.053561
1	237000001	237500000	-0.0552897	-0.0508718	-0.0525185	-0.0548178
1	237500001	238000000	-0.0576454	-0.0577117	-0.0583126	-0.0595791
1	238000001	238500000	-0.0361446	-0.0602254	-0.0578724	-0.0597248
1	238500001	239000000	-0.0410132	-0.058621	-0.0566547	-0.0596876
1	239000001	239500000	-0.043018	-0.0593352	-0.0567363	-0.0600651
1	239500001	240000000	-0.0305785	-0.0557882	-0.0583502	-0.0576396
1	240000001	240500000	-0.0528231	-0.0590094	-0.0576119	-0.0525378
1	240500001	241000000	-0.0582569	-0.0576473	-0.0558841	-0.0561646
1	241000001	241500000	-0.0588168	-0.0581726	-0.0568178	-0.0628111
1	241500001	242000000	-0.0515158	-0.056367	-0.0485095	-0.0501457
1	242000001	242500000	-0.0552933	-0.0585522	-0.0534737	-0.0554944
1	242500001	243000000	-0.0572617	-0.0598529	-0.0565552	-0.0578498
1	243000001	243500000	-0.0426985	-0.0391815	-0.0401136	-0.0493645
1	243500001	244000000	-0.0501868	-0.0207119	-0.0205995	-0.0385639
1	244000001	244500000	-0.0483852	-0.0171763	-0.0230264	-0.0262205
1	244500001	245000000	-0.0397611	-0.0127266	-0.0198936	-0.0198211
1	245000001	245500000	-0.0387993	-0.00640305	-0.0291035	-0.0256255
1	245500001	246000000	-0.0459176	-0.0273832	-0.047826	-0.0416351
1	246000001	246500000	-0.0334566	-0.02816	-0.0381983	-0.0342727
1	246500001	247000000	-0.0247355	-0.0130488	-0.0191443	-0.0195328
1	247000001	247500000	-0.0403548	-0.0348348	-0.0290703	-0.0354754
1	247500001	248000000	-0.052115	-0.0523689	-0.0515839	-0.0478099
1	248000001	248500000	-0.0567771	-0.0581385	-0.0548154	-0.0397706
1	248500001	249000000	-0.0518655	-0.0467285	-0.0418041	-0.0458199
1	249000001	249250621	0	0	0	0
2	1	500000	0.00244055	0.00087452	-0.0239794	0.0346524
2	500001	1000000	0.00778064	0.00685673	-0.00916797	0.0483695
2	1000001	1500000	0.0173797	0.0357712	0.0257368	0.0488953
2	1500001	2000000	0.00634597	0.0225624	0.0247433	0.0308235
2	2000001	2500000	0.0302689	0.0442955	0.0418645	0.0483402
2	2500001	3000000	0.0196371	0.032688	0.0258099	0.0499086
2	3000001	3500000	-0.0112574	-0.018855	-0.0316735	0.0381521
2	3500001	4000000	0.00799047	0.0103035	0.00367906	0.0407621
2	4000001	4500000	0.0330558	0.0520895	0.0501196	0.0490381
2	4500001	5000000	0.0400455	0.0530594	0.0517609	0.0521689
2	5000001	5500000	0.0363536	0.053834	0.0520928	0.0517643
2	5500001	6000000	0.035257	0.0512542	0.0508598	0.0506062
2	6000001	6500000	0.0346995	0.0532301	0.0514325	0.0500946
2	6500001	7000000	0.0258815	0.0386884	0.035328	0.0496225
2	7000001	7500000	-0.00253653	-0.0506824	-0.0367156	0.048643
2	7500001	8000000	-0.00174813	-0.0483375	-0.0309462	0.0505576
2	8000001	8500000	-0.0233711	-0.056403	-0.0474529	0.050541
2	8500001	9000000	-0.0344678	-0.0572519	-0.0550243	0.0409178
2	9000001	9500000	-0.049884	-0.0571047	-0.0458886	-0.0164373
2	9500001	10000000	-0.0601017	-0.0593104	-0.0603737	-0.0635136
2	10000001	10500000	-0.0629065	-0.0585873	-0.0601415	-0.0658128
2	10500001	11000000	-0.0637166	-0.0564374	-0.0604338	-0.0693636
2	11000001	11500000	-0.0614071	-0.051543	-0.0533673	-0.0620367
2	11500001	12000000	-0.0574813	-0.0528211	-0.0521669	-0.0560388
2	12000001	12500000	-0.0440824	-0.0499545	-0.0512322	-0.0173771
2	12500001	13000000	-0.0478753	-0.0527061	-0.050264	-0.0141632
2	13000001	13500000	0.0155402	0.0317284	0.0350602	0.0315218
2	13500001	14000000	0.0405031	0.0570814	0.0563267	0.0404406
2	14000001	14500000	0.0377002	0.056236	0.0554462	0.0351077
2	14500001	15000000	0.0218697	0.0532226	0.0509401	0.00619572
2	15000001	15500000	0.00506471	0.0260289	0.0225723	0.031305
2	15500001	16000000	-0.0161572	0.00223431	0.000268756	0.0207854
2	16000001	16500000	-0.00658239	0.036055	0.0337085	0.046734
2	16500001	17000000	0.000278159	0.00920796	0.0187515	0.046412
2	17000001	17500000	0.0309976	0.0498754	0.0476059	0.0411846
2	17500001	18000000	0.00952717	0.0327878	0.0208169	0.00899076
2	18000001	18500000	0.00829723	0.038352	0.0375439	0.0217944
2	18500001	19000000	0.0217437	0.0334084	0.0261512	0.00759324
2	19000001	19500000	0.0205689	0.042959	0.0356161	-0.00863791
2	19500001	20000000	0.0142474	0.0166968	0.0280882	-0.0219208
2	20000001	20500000	-0.0296071	-0.0430456	-0.0410208	-0.0414891
2	20500001	21000000	-0.0284118	-0.044402	-0.0426854	-0.00523359
2	21000001	21500000	0.021159	0.0290087	0.0251598	0.053221
2	21500001	22000000	0.0355295	0.0531333	0.0508121	0.0555008
2	22000001	22500000	0.0379863	0.0541601	0.0535194	0.0538738
2	22500001	23000000	0.0388396	0.0543152	0.0526569	0.0533302
2	23000001	23500000	0.0280221	0.0438766	0.039315	0.0562714
2	23500001	24000000	-0.0202417	-0.0298574	-0.0320219	0.0211589
2	24000001	24500000	-0.057611	-0.0583422	-0.0572361	-0.0104161
2	24500001	25000000	-0.0620064	-0.0587642	-0.0565193	0.000198706
2	25000001	25500000	-0.0647308	-0.0578627	-0.056906	-0.0468038
2	25500001	26000000	-0.0658036	-0.0560438	-0.056884	-0.0649182
2	26000001	26500000	-0.0643242	-0.0558395	-0.0571972	-0.0719059
2	26500001	27000000	-0.0623215	-0.0531699	-0.0536344	-0.0708812
2	27000001	27500000	-0.0581828	-0.0531661	-0.0537045	-0.0660025
2	27500001	28000000	-0.0595399	-0.056194	-0.0559132	-0.066439
2	28000001	28500000	-0.0634296	-0.0584963	-0.0545758	-0.0684696
2	28500001	29000000	-0.066188	-0.0598148	-0.0574353	-0.0700818
2	29000001	29500000	-0.0646338	-0.0543769	-0.0545374	-0.069528
2	29500001	30000000	-0.0536559	-0.0013822	-0.00648037	-0.0409562
2	30000001	30500000	-0.054519	-0.0171002	-0.0286477	-0.0474746
2	30500001	31000000	-0.0544555	-0.0383616	-0.0435814	-0.0401981
2	31000001	31500000	-0.0347527	0.001542	-0.00649255	-0.0242323
2	31500001	32000000	-0.0320075	0.0274871	-0.00183555	-0.0179973
2	32000001	32500000	-0.0610794	-0.0455317	-0.051404	-0.0366543
2	32500001	33000000	-0.0629538	-0.0514128	-0.053274	-0.0349536
2	33000001	33500000	-0.0554801	-0.000155653	-0.0246694	0.0022277
2	33500001	34000000	-0.0491699	-0.00475505	-0.0152306	0.0390803
2	34000001	34500000	0.00110405	0.0540038	0.0507133	0.0623189
2	34500001	35000000	0.00929765	0.0567008	0.0564576	0.0662617
2	35000001	35500000	0.00837051	0.0569453	0.0574207	0.066775
2	35500001	36000000	0.0077587	0.0560262	0.0568132	0.0617128
2	36000001	36500000	0.00231955	0.0389307	0.0490407	0.0551216
2	36500001	37000000	-0.0380136	-0.0162474	0.00448951	-0.000360341
2	37000001	37500000	-0.0632459	-0.057524	-0.0532983	-0.0334994
2	37500001	38000000	-0.0658728	-0.0607352	-0.0614036	-0.057657
2	38000001	38500000	-0.0659128	-0.0601381	-0.0590663	-0.0576826
2	38500001	39000000	-0.0651191	-0.060844	-0.0618369	-0.0616589
2	39000001	39500000	-0.0558763	-0.0614625	-0.0592693	-0.0427244
2	39500001	40000000	-0.0273869	-0.0479639	-0.02653	-0.0315762
2	40000001	40500000	0.0202628	0.0124526	0.0407256	0.0202502
2	40500001	41000000	0.0247921	0.0252287	0.050424	0.0256986
2	41000001	41500000	0.0329458	0.0577808	0.0555885	0.0564955
2	41500001	42000000	0.0285569	0.0455439	0.0465401	0.0487427
2	42000001	42500000	-0.0131847	-0.0529825	-0.0540459	0.000245728
2	42500001	43000000	-0.0455137	-0.0586313	-0.0564747	-0.0314769
2	43000001	43500000	-0.0637699	-0.0611725	-0.061744	-0.0661277
2	43500001	44000000	-0.0618345	-0.0606102	-0.061348	-0.0675108
2	44000001	44500000	-0.0620352	-0.056525	-0.0561787	-0.068957
2	44500001	45000000	-0.0575176	-0.0391296	-0.0419552	-0.0522984
2	45000001	45500000	-0.0541981	-0.0298351	-0.028046	-0.0615363
2	45500001	46000000	-0.0588672	-0.0554871	-0.0539342	-0.0668863
2	46000001	46500000	-0.0634184	-0.060216	-0.0600567	-0.0710907
2	46500001	47000000	-0.0622022	-0.0612971	-0.0615144	-0.0709264
2	47000001	47500000	-0.0593414	-0.0608216	-0.0599627	-0.0692758
2	47500001	48000000	-0.0443832	-0.0484485	-0.0444599	-0.0510099
2	48000001	48500000	-0.0221057	-0.0515857	-0.0386674	0.00742105
2	48500001	49000000	-0.00438852	-0.0333632	-0.00359737	0.0261583
2	49000001	49500000	0.0333226	0.0452095	0.0500923	0.0591489
2	49500001	50000000	0.0389509	0.0536645	0.0546462	0.0598162
2	50000001	50500000	0.0366205	0.053617	0.0521528	0.060964
2	50500001	51000000	0.0274424	0.0518244	0.0516891	0.0580585
2	51000001	51500000	0.0349638	0.0538758	0.0544201	0.0609961
2	51500001	52000000	0.0380857	0.0549103	0.0550758	0.0633066
2	52000001	52500000	0.0389212	0.0547398	0.0546899	0.0624791
2	52500001	53000000	0.0374948	0.054663	0.054967	0.0629774
2	53000001	53500000	0.0355788	0.0549182	0.054614	0.0340316
2	53500001	54000000	0.0238858	0.0370034	0.040235	0.0222779
2	54000001	54500000	-0.0398059	-0.0463295	-0.0407174	-0.0277756
2	54500001	55000000	-0.0445899	-0.0463616	-0.0376709	-0.037492
2	55000001	55500000	-0.049198	-0.0553283	-0.0407894	-0.0495499
2	55500001	56000000	-0.0345202	-0.0456734	-0.0323657	-0.0251178
2	56000001	56500000	0.0223222	0.0395372	0.0458204	0.016496
2	56500001	57000000	0.0347487	0.0541354	0.0548853	0.0559125
2	57000001	57500000	0.0373138	0.0552378	0.0555049	0.0537556
2	57500001	58000000	0.0321622	0.051349	0.0518504	0.0510639
2	58000001	58500000	0.00585696	0.0120599	-0.0113188	0.0318013
2	58500001	59000000	0.0215298	0.0434625	0.0404519	0.041961
2	59000001	59500000	0.0237386	0.0493783	0.0506446	0.064348
2	59500001	60000000	0.0139846	0.051422	0.0466134	0.0605393
2	60000001	60500000	-0.00714968	0.0385638	0.0218978	0.0606837
2	60500001	61000000	-0.0275644	-0.0134858	-0.0262722	0.0287952
2	61000001	61500000	-0.0568937	-0.0569636	-0.0589766	-0.0312176
2	61500001	62000000	-0.0630224	-0.0583276	-0.0616825	-0.0595348
2	62000001	62500000	-0.0640656	-0.0540491	-0.0599425	-0.0406916
2	62500001	63000000	-0.0602685	-0.0408895	-0.0540901	-0.042287
2	63000001	63500000	-0.044808	0.0251303	-0.0268376	-0.00234734
2	63500001	64000000	-0.05398	-0.0109313	-0.0428762	-0.00549283
2	64000001	64500000	-0.0640974	-0.0615469	-0.0607314	-0.0529712
2	64500001	65000000	-0.0652618	-0.0614409	-0.0612668	-0.0635423
2	65000001	65500000	-0.0645092	-0.0615287	-0.0612808	-0.0644015
2	65500001	66000000	-0.058573	-0.0482896	-0.0526904	-0.0441178
2	66000001	66500000	-0.0286875	0.0336869	0.0117345	0.0284107
2	66500001	67000000	-0.0313349	0.0347437	0.0208642	0.00355358
2	67000001	67500000	-0.0117246	0.0494215	0.0282595	0.00497888
2	67500001	68000000	-0.0356015	0.0301469	2.45007e-05	-0.0166618
2	68000001	68500000	-0.055504	-0.0394228	-0.0460678	-0.0358461
2	68500001	69000000	-0.057836	-0.0598673	-0.0596848	-0.0484311
2	69000001	69500000	-0.06202	-0.0593033	-0.0556997	-0.0621665
2	69500001	70000000	-0.0647168	-0.0598411	-0.0596239	-0.0676323
2	70000001	70500000	-0.0631458	-0.0591323	-0.0595754	-0.068224
2	70500001	71000000	-0.0618198	-0.04913	-0.0547071	-0.0655251
2	71000001	71500000	-0.0619941	-0.0523848	-0.0567148	-0.0643034
2	71500001	72000000	-0.060184	-0.0471432	-0.0443442	-0.0633843
2	72000001	72500000	-0.0502556	0.0102061	-0.0062243	-0.0538304
2	72500001	73000000	-0.0520468	0.032083	-0.00849256	-0.0480253
2	73000001	73500000	-0.0623366	-0.0389422	-0.0549812	-0.067402
2	73500001	74000000	-0.0608047	-0.0240587	-0.0532787	-0.0570514
2	74000001	74500000	-0.0630545	-0.056483	-0.0600312	-0.0645275
2	74500001	75000000	-0.0550867	-0.0567229	-0.0555622	-0.0497654
2	75000001	75500000	-0.00940455	-0.0209537	-0.0222356	0.00249881
2	75500001	76000000	0.00965475	0.0137405	0.00772348	0.0236527
2	76000001	76500000	0.0366945	0.0495025	0.0490767	0.0530161
2	76500001	77000000	0.0362111	0.0505206	0.050784	0.0526215
2	77000001	77500000	0.0374319	0.051859	0.0513695	0.0532843
2	77500001	78000000	0.0388123	0.0518032	0.0516851	0.0523993
2	78000001	78500000	0.0404468	0.0520178	0.0515648	0.0520282
2	78500001	79000000	0.0393947	0.0508017	0.0518914	0.0502371
2	79000001	79500000	0.0344268	0.0450407	0.0489431	0.0481843
2	79500001	80000000	0.0378778	0.0503293	0.0502281	0.0495179
2	80000001	80500000	0.0306573	0.0460369	0.049507	0.047402
2	80500001	81000000	0.0326434	0.0503412	0.0513333	0.0493169
2	81000001	81500000	0.0356938	0.0526605	0.053593	0.0503887
2	81500001	82000000	0.0359896	0.053813	0.0544017	0.0516947
2	82000001	82500000	0.0327484	0.0548501	0.0548586	0.052532
2	82500001	83000000	0.0390379	0.0548397	0.0556221	0.0557884
2	83000001	83500000	0.0361471	0.0547822	0.0558607	0.0399527
2	83500001	84000000	0.0345845	0.0557093	0.0554617	0.0540206
2	84000001	84500000	0.0252814	0.0479852	0.0483644	0.0502879
2	84500001	85000000	0.0167412	0.000579498	-0.00740309	0.0348759
2	85000001	85500000	-0.0325279	-0.0531717	-0.0485177	-0.011058
2	85500001	86000000	-0.0568961	-0.0599193	-0.0586945	-0.0499883
2	86000001	86500000	-0.0589158	-0.0597571	-0.0578202	-0.0516045
2	86500001	87000000	-0.0529893	-0.0530496	-0.0512787	-0.0339876
2	87000001	87500000	-0.0269332	-0.0344281	-0.0298994	-0.0123879
2	87500001	88000000	-0.00449219	-0.0238564	-0.0228853	-0.00686141
2	88000001	88500000	-0.00894859	-0.0342841	-0.0314249	0.00477439
2	88500001	89000000	-0.00866617	-0.0143658	-0.0220967	0.0114907
2	89000001	89500000	0.0256273	0.0125492	0.00221832	0.0340643
2	89500001	90000000	0.0389505	0.0424217	0.0419909	0.0443342
2	90000001	90500000	0.0351314	0.0263985	0.0367614	0.0444723
2	90500001	91000000	0	0	0	0
2	91000001	91500000	0	0	0	0
2	91500001	92000000	0.0345572	0.0320258	0.0404054	0.0148984
2	92000001	92500000	0.0419323	0.041369	0.0442463	0.039717
2	92500001	93000000	0	0	0	0
2	93000001	93500000	0	0	0	0
2	93500001	94000000	0	0	0	0
2	94000001	94500000	0	0	0	0
2	94500001	95000000	0	0	0	0
2	95000001	95500000	0.0472465	0.0354033	0.0372806	0.0319942
2	95500001	96000000	0.0157756	0.000347347	-0.0116917	-0.0193821
2	96000001	96500000	-0.0243383	-0.0146194	-0.0236037	-0.0384335
2	96500001	97000000	-0.0567344	-0.0578272	-0.0577133	-0.0661629
2	97000001	97500000	-0.0569262	-0.0586135	-0.0581007	-0.0663197
2	97500001	98000000	-0.0536508	-0.0554623	-0.0572618	-0.0561552
2	98000001	98500000	-0.052503	-0.0545054	-0.0576483	-0.0528821
2	98500001	99000000	-0.0511611	-0.0508684	-0.0552356	-0.0522015
2	99000001	99500000	-0.049962	-0.0588573	-0.0584535	-0.0595079
2	99500001	100000000	-0.0473584	-0.0544558	-0.055158	-0.0568891
2	100000001	100500000	-0.0380845	-0.0543171	-0.0461165	-0.0505006
2	100500001	101000000	-0.0326098	-0.0426193	-0.0375753	-0.0411213
2	101000001	101500000	-0.0431629	-0.0491762	-0.0416902	-0.0615637
2	101500001	102000000	-0.0493799	-0.0594089	-0.0578193	-0.0663734
2	102000001	102500000	-0.0442894	-0.0597038	-0.0578355	-0.0621332
2	102500001	103000000	-0.0371698	-0.0584938	-0.0513276	-0.0349162
2	103000001	103500000	0.0038131	-0.0296272	-0.0207367	0.0193027
2	103500001	104000000	0.0539552	0.0567337	0.0564587	0.0607432
2	104000001	104500000	0.0645426	0.0598156	0.0604663	0.0609575
2	104500001	105000000	0.0630398	0.058871	0.0595702	0.0607526
2	105000001	105500000	0.0573035	0.045316	0.0529734	0.0607226
2	105500001	106000000	0.0439295	0.00252336	0.00257561	0.0145597
2	106000001	106500000	0.0162124	-0.0465466	-0.0455313	-0.0302875
2	106500001	107000000	0.0235692	-0.0363087	-0.0408834	0.0109647
2	107000001	107500000	0.0431028	0.0393518	0.0431987	0.055208
2	107500001	108000000	0.0502679	0.0564001	0.058075	0.0642907
2	108000001	108500000	0.0434956	0.0571881	0.0560844	0.0462282
2	108500001	109000000	0.0236164	0.0392425	0.0323022	0.0269478
2	109000001	109500000	-0.037424	-0.0486369	-0.0529481	-0.0507552
2	109500001	110000000	-0.0477113	-0.0482784	-0.0466181	-0.0669258
2	110000001	110500000	-0.0485397	-0.0410747	-0.0419427	-0.0614641
2	110500001	111000000	-0.0469258	-0.0308076	-0.0439451	-0.0520909
2	111000001	111500000	-0.0439246	-0.0509923	-0.0530467	-0.044073
2	111500001	112000000	-0.0527427	-0.0577931	-0.0566233	-0.0559764
2	112000001	112500000	-0.0524444	-0.0560397	-0.055339	-0.0435374
2	112500001	113000000	-0.054894	-0.0588913	-0.0588957	-0.0646014
2	113000001	113500000	-0.0514489	-0.059093	-0.0601486	-0.0674861
2	113500001	114000000	-0.0414314	-0.054968	-0.0601646	-0.0695868
2	114000001	114500000	-0.0217897	-0.0553083	-0.0569082	-0.0375725
2	114500001	115000000	0.0317715	-0.036409	-0.0327983	0.0324968
2	115000001	115500000	0.0585517	0.0480026	0.0484453	0.0627911
2	115500001	116000000	0.0634944	0.0578628	0.0579889	0.0579906
2	116000001	116500000	0.0624034	0.0584025	0.0599926	0.0581797
2	116500001	117000000	0.0646614	0.0584887	0.0585959	0.058534
2	117000001	117500000	0.064388	0.0580516	0.059209	0.0605248
2	117500001	118000000	0.0642733	0.0582628	0.059138	0.0600028
2	118000001	118500000	0.0623239	0.0573107	0.0572629	0.0603681
2	118500001	119000000	0.0405576	-0.0196107	-0.0223401	-0.0136104
2	119000001	119500000	0.0560397	0.0377769	0.0347464	-0.027765
2	119500001	120000000	0.0431378	0.0103096	0.00110885	-0.0414961
2	120000001	120500000	0.0121741	-0.0273077	-0.0418218	-0.0614025
2	120500001	121000000	-0.0154437	-0.0376005	-0.0550534	-0.0648449
2	121000001	121500000	-0.00952789	-0.0290894	-0.0317485	-0.0664631
2	121500001	122000000	-0.0118453	-0.00881211	-0.00588517	-0.0638013
2	122000001	122500000	-0.0299162	-0.0491441	-0.0534212	-0.068234
2	122500001	123000000	0.0434685	0.0211863	0.0290087	-0.0214343
2	123000001	123500000	0.0572518	0.0559149	0.0555812	-0.0041405
2	123500001	124000000	0.0619862	0.0590427	0.0585808	0.0205793
2	124000001	124500000	0.0641646	0.0588617	0.0586911	0.0314938
2	124500001	125000000	0.0626199	0.0583682	0.0583848	0.0452893
2	125000001	125500000	0.0640321	0.059304	0.057489	0.0583705
2	125500001	126000000	0.0644278	0.0601623	0.0585741	0.0561961
2	126000001	126500000	0.0643573	0.0604808	0.05943	0.0638603
2	126500001	127000000	0.0628906	0.0604915	0.0591157	0.0593283
2	127000001	127500000	0.0567247	0.0159864	0.0349962	0.061895
2	127500001	128000000	0.028361	-0.0249949	-0.0177443	0.00826508
2	128000001	128500000	-0.0318614	-0.0594273	-0.0588656	-0.0539103
2	128500001	129000000	-0.0365184	-0.0561966	-0.059005	-0.0373341
2	129000001	129500000	-0.0198379	-0.0362186	-0.0397218	0.0259816
2	129500001	130000000	0.0360861	0.0439606	0.00720792	0.0536232
2	130000001	130500000	0.0391478	0.0469651	0.0150701	0.0596493
2	130500001	131000000	0.0282612	0.0105818	-0.0183804	0.0378962
2	131000001	131500000	0.0175405	-0.0300987	-0.038747	-0.00576178
2	131500001	132000000	0.00129281	-0.0116533	-0.0300885	-0.030606
2	132000001	132500000	0.0233719	0.0197594	-0.00252797	0.0154155
2	132500001	133000000	0.0237079	0.0550916	0.0445943	0.0291181
2	133000001	133500000	0.0111602	0.0515222	0.0410422	0.00459211
2	133500001	134000000	0.0202714	0.0580723	0.0474962	0.0315409
2	134000001	134500000	0.00840367	0.0530601	0.0327027	-0.00687232
2	134500001	135000000	-0.0217182	-0.0268099	-0.0419589	-0.0234915
2	135000001	135500000	-0.0431081	-0.0469833	-0.0489999	-0.0186122
2	135500001	136000000	-0.0510176	-0.0374182	-0.046934	-0.039941
2	136000001	136500000	-0.051527	-0.0096216	-0.0248991	-0.0354491
2	136500001	137000000	-0.0535634	-0.0552818	-0.0481388	-0.00437789
2	137000001	137500000	-0.0429934	-0.0048624	0.0158398	0.0524715
2	137500001	138000000	-0.0228411	0.0586821	0.0603305	0.0452886
2	138000001	138500000	-0.00111856	0.0607491	0.0619984	0.0439398
2	138500001	139000000	0.0254244	0.0475635	0.0533438	0.0312753
2	139000001	139500000	0.019242	0.0152704	0.0176756	0.0276403
2	139500001	140000000	0.059788	0.0603664	0.0622115	0.0488252
2	140000001	140500000	0.0631086	0.0612922	0.0621605	0.0593318
2	140500001	141000000	0.0635831	0.0615851	0.0619261	0.058273
2	141000001	141500000	0.0631568	0.0605486	0.0620631	0.0600191
2	141500001	142000000	0.0617249	0.0604701	0.0625896	0.0593296
2	142000001	142500000	0.0618946	0.060111	0.0621067	0.0585546
2	142500001	143000000	0.0607646	0.058318	0.0618662	0.0526373
2	143000001	143500000	0.0567151	0.0541308	0.0589093	0.0414476
2	143500001	144000000	0.0319758	-0.0243961	-0.0125261	0.0241448
2	144000001	144500000	0.0248828	-0.0478522	-0.0149498	0.023155
2	144500001	145000000	0.0136507	-0.0483562	0.00562577	0.010699
2	145000001	145500000	-0.00324639	-0.0578328	-0.0269392	-0.00845626
2	145500001	146000000	0.0160946	-0.0452038	0.0344248	0.002684
2	146000001	146500000	0.0323769	-0.01827	0.0418226	0.00960903
2	146500001	147000000	0.0500661	0.0356864	0.0507796	0.0160252
2	147000001	147500000	0.0544249	0.0460654	0.0563501	0.0134108
2	147500001	148000000	0.0542652	0.0387008	0.0558253	0.0237095
2	148000001	148500000	0.0203565	-0.0241867	0.0402618	0.0427067
2	148500001	149000000	0.0152201	-0.029986	-0.0124082	0.0235062
2	149000001	149500000	0.0110828	-0.0328417	-0.021768	0.0151597
2	149500001	150000000	-0.0123484	-0.0238937	-0.0256914	0.0110295
2	150000001	150500000	-0.0201221	0.0183764	0.00620749	0.0139682
2	150500001	151000000	-0.0304956	0.0425432	0.0486449	-0.0319445
2	151000001	151500000	-0.0285773	0.0436607	0.043741	-0.0459593
2	151500001	152000000	-0.0324242	0.0357858	0.0360955	-0.00979561
2	152000001	152500000	-0.0231783	-0.0445276	-0.0417207	-0.0270825
2	152500001	153000000	0.00793082	-0.0504672	-0.0441449	-0.00102656
2	153000001	153500000	-0.0187677	-0.0523294	-0.0356163	-0.041589
2	153500001	154000000	0.0452156	0.0309552	0.0425126	0.0414344
2	154000001	154500000	0.0637072	0.0563862	0.0600982	0.061841
2	154500001	155000000	0.065031	0.0584488	0.0615577	0.0618983
2	155000001	155500000	0.0642945	0.0561257	0.0610977	0.0558317
2	155500001	156000000	0.0628264	0.0562249	0.0599467	0.0614339
2	156000001	156500000	0.061099	0.0520516	0.0565148	0.0541846
2	156500001	157000000	0.0584615	0.0455501	0.0527318	0.0448008
2	157000001	157500000	0.0360533	-0.0126205	-0.00208329	0.0159393
2	157500001	158000000	0.0611732	0.0448812	0.0541696	0.0268482
2	158000001	158500000	0.0480429	-0.0119662	-0.00584456	0.0229015
2	158500001	159000000	0.00886131	-0.00500559	-0.00703712	0.0041948
2	159000001	159500000	-0.024359	0.0124662	-0.00238364	-0.00315924
2	159500001	160000000	-0.0427893	-0.0242902	-0.0350511	-0.0581758
2	160000001	160500000	-0.0575317	-0.0581335	-0.0525444	-0.0651977
2	160500001	161000000	-0.055486	-0.0576422	-0.053878	-0.0666296
2	161000001	161500000	-0.0551276	-0.0591201	-0.0508511	-0.0706738
2	161500001	162000000	-0.0504117	-0.0557049	-0.0411014	-0.0608867
2	162000001	162500000	0.0352994	-0.0173673	-0.000163065	0.000434257
2	162500001	163000000	0.0590163	0.0222629	0.0452477	0.0292511
2	163000001	163500000	0.053857	0.0146783	0.0354348	0.0179613
2	163500001	164000000	0.0646205	0.0539612	0.0590324	0.0343895
2	164000001	164500000	0.0590577	0.0557381	0.0597195	0.0271347
2	164500001	165000000	0.0522515	0.0559226	0.0594794	0.0145899
2	165000001	165500000	0.0614588	0.0554471	0.0590931	0.0384852
2	165500001	166000000	0.0506502	0.0380714	0.0244399	0.0220377
2	166000001	166500000	0.0606179	0.0378465	0.0374737	0.0414096
2	166500001	167000000	0.0532539	0.0115447	0.0271861	0.0217019
2	167000001	167500000	0.0537505	0.0474511	0.0565772	0.0271239
2	167500001	168000000	0.061087	0.0541583	0.0583899	0.0397801
2	168000001	168500000	0.0580184	0.0515998	0.0575138	0.0280883
2	168500001	169000000	0.043361	0.0262726	0.0403686	0.0341951
2	169000001	169500000	-0.0182773	-0.0449459	-0.0247059	-0.0428094
2	169500001	170000000	-0.0144345	-0.0408339	-0.00449292	-0.0396041
2	170000001	170500000	-0.037125	-0.00922197	-0.00208017	-0.0449427
2	170500001	171000000	-0.0551563	-0.0364795	-0.0430677	-0.0629003
2	171000001	171500000	-0.045671	0.0255412	-0.00966019	-0.0557084
2	171500001	172000000	-0.0594207	-0.0428567	-0.0539542	-0.0685396
2	172000001	172500000	-0.0640422	-0.0561196	-0.0591399	-0.0694247
2	172500001	173000000	-0.0634262	-0.0587877	-0.0593541	-0.0685757
2	173000001	173500000	-0.0636543	-0.0559839	-0.0561974	-0.0720059
2	173500001	174000000	-0.061208	-0.0201896	-0.0348105	-0.0735648
2	174000001	174500000	-0.0622761	-0.0389675	-0.0435495	-0.0687397
2	174500001	175000000	-0.0637307	-0.0542089	-0.056993	-0.0703388
2	175000001	175500000	-0.0655953	-0.0597047	-0.0594764	-0.0644601
2	175500001	176000000	-0.0599038	-0.051897	-0.0499516	-0.0250248
2	176000001	176500000	-0.0447714	0.0037307	0.0227512	0.0341057
2	176500001	177000000	-0.0446722	0.0167512	0.0358469	0.0320227
2	177000001	177500000	-0.0513366	-0.00945115	0.0154097	-0.00985445
2	177500001	178000000	-0.0387833	-0.0241224	0.0153041	0.0374837
2	178000001	178500000	-0.0480522	-0.0574005	-0.0430078	-0.0168116
2	178500001	179000000	0.0141273	0.0136509	0.0404598	0.034104
2	179000001	179500000	0.0286486	-0.0298052	0.00412859	0.0123043
2	179500001	180000000	0.0558441	-0.000220598	0.00265353	0.0369045
2	180000001	180500000	0.0534261	0.0193009	0.0345984	0.0313739
2	180500001	181000000	0.0560621	0.0331992	0.0387519	0.0356034
2	181000001	181500000	0.0356394	0.0453903	0.0363291	0.0070634
2	181500001	182000000	0.0302045	0.0219105	0.0166136	-0.0142111
2	182000001	182500000	0.0276	-0.0474665	-0.0197058	0.0223948
2	182500001	183000000	0.0203147	-0.0202251	0.0163438	-0.0104264
2	183000001	183500000	0.0371679	0.0374773	0.0510958	0.0340878
2	183500001	184000000	0.0121694	-0.000638459	0.0110175	0.00839882
2	184000001	184500000	0.0593476	0.0489949	0.0492567	0.0447142
2	184500001	185000000	0.0620223	0.0560092	0.0589297	0.0513825
2	185000001	185500000	0.0625659	0.052422	0.0572464	0.0531557
2	185500001	186000000	0.0628518	0.0533585	0.0570216	0.0594203
2	186000001	186500000	0.0629145	0.0561272	0.0570415	0.0492734
2	186500001	187000000	0.0623824	0.054868	0.0553958	0.0502415
2	187000001	187500000	0.0343456	0.0252173	0.0195159	0.0308246
2	187500001	188000000	0.0437853	0.0385699	0.048226	0.0333458
2	188000001	188500000	0.043471	0.0438084	0.0524034	0.0256302
2	188500001	189000000	0.0523358	0.0501513	0.0556954	0.0347043
2	189000001	189500000	0.0486228	0.0476895	0.0537389	0.0323277
2	189500001	190000000	0.054937	0.0327427	0.051764	0.0342612
2	190000001	190500000	0.0345455	-0.0290704	0.0184461	0.00594774
2	190500001	191000000	0.019411	-0.0224901	-0.0046333	-0.0127975
2	191000001	191500000	-0.0284771	-0.0420385	-0.0341852	-0.0406288
2	191500001	192000000	-0.0385724	-0.0559261	-0.0430936	-0.0571216
2	192000001	192500000	-0.00551523	-0.0423784	-0.0162059	-0.0565497
2	192500001	193000000	0.0316729	-0.0165145	0.0112709	0.00245845
2	193000001	193500000	0.0576821	0.0357544	0.0431278	0.0328797
2	193500001	194000000	0.0593902	0.0466491	0.0479324	0.0400479
2	194000001	194500000	0.0570372	0.043016	0.0478148	0.0421574
2	194500001	195000000	0.0554278	0.0436909	0.0486367	0.0330311
2	195000001	195500000	0.0468567	0.0433571	0.0479764	0.0427153
2	195500001	196000000	0.0525906	0.0421023	0.0452414	0.0457683
2	196000001	196500000	0.0443733	-0.00400562	0.0152274	0.0292233
2	196500001	197000000	0.0331135	-0.00391664	0.00334171	0.0291521
2	197000001	197500000	-0.00601791	-0.0341506	-0.016798	0.011718
2	197500001	198000000	-0.0245834	-0.0443906	-0.0301274	0.0222905
2	198000001	198500000	-0.0192461	-0.0574282	-0.0472719	0.00748822
2	198500001	199000000	0.0456754	-0.00493835	-0.000815127	0.0471824
2	199000001	199500000	0.0594142	0.037952	0.0449108	0.0576004
2	199500001	200000000	0.0615114	0.0489552	0.0552441	0.0569426
2	200000001	200500000	0.0563324	0.0358672	0.0484087	0.0377794
2	200500001	201000000	0.0371517	-0.0309522	0.00350502	0.0152349
2	201000001	201500000	0.00447548	-0.0568018	-0.0429322	-0.0409797
2	201500001	202000000	-0.0316996	-0.0615357	-0.0592424	-0.0652109
2	202000001	202500000	-0.0462341	-0.061485	-0.0599516	-0.0616028
2	202500001	203000000	-0.0540273	-0.057177	-0.0579792	-0.0656967
2	203000001	203500000	-0.0590356	-0.0602607	-0.0603025	-0.061294
2	203500001	204000000	-0.0606971	-0.0591989	-0.0598609	-0.0406462
2	204000001	204500000	-0.0611707	-0.0602821	-0.0588614	-0.040351
2	204500001	205000000	-0.0604352	-0.0591928	-0.0549135	0.0142386
2	205000001	205500000	-0.0488203	-0.00274192	-0.0158908	0.0325597
2	205500001	206000000	-0.0454529	0.0291358	-0.00136457	0.0457227
2	206000001	206500000	-0.046002	0.00510194	-0.00978796	0.0492439
2	206500001	207000000	-0.0558064	-0.0470668	-0.0477814	0.00993659
2	207000001	207500000	-0.0482348	0.0170122	-0.0243566	0.0253189
2	207500001	208000000	-0.0352847	-0.0108094	-0.0115051	0.0116433
2	208000001	208500000	-0.0430901	-0.0466605	-0.0418109	-0.0414387
2	208500001	209000000	-0.0331338	-0.0488523	-0.034611	-0.0104242
2	209000001	209500000	0.0235099	0.00405357	0.0134828	0.0253152
2	209500001	210000000	0.0578848	0.0506537	0.055128	0.0424144
2	210000001	210500000	0.0408687	0.0408652	0.0485425	0.0192409
2	210500001	211000000	0.0237854	0.0250684	0.0314716	0.0300845
2	211000001	211500000	0.0535047	0.0272179	0.0317995	0.0304806
2	211500001	212000000	0.0614572	0.0498731	0.0552509	0.0379834
2	212000001	212500000	0.0578115	0.0512564	0.0555907	0.0264774
2	212500001	213000000	0.0413541	0.0536324	0.0566428	0.032063
2	213000001	213500000	0.0381012	0.0514981	0.054845	0.0304988
2	213500001	214000000	0.0469328	0.0335294	0.0265064	0.00524158
2	214000001	214500000	0.0562413	0.0435855	0.034106	0.0195349
2	214500001	215000000	0.0607368	0.0514857	0.0558558	0.0322636
2	215000001	215500000	0.0605585	0.0506353	0.0539157	0.0323109
2	215500001	216000000	0.0366442	0.0331468	0.0367109	0.0192261
2	216000001	216500000	0.0384254	0.00211164	0.0249789	-0.0235731
2	216500001	217000000	0.0239037	-0.0407301	-0.0100308	-0.0476623
2	217000001	217500000	-0.0416255	-0.0556774	-0.0494099	-0.0699286
2	217500001	218000000	-0.0500459	-0.0329569	-0.00963954	-0.050019
2	218000001	218500000	-0.0512559	-0.0377911	-0.00916745	-0.0518885
2	218500001	219000000	-0.0557714	-0.0589273	-0.0491764	-0.0629052
2	219000001	219500000	-0.061266	-0.0586387	-0.061307	-0.0684962
2	219500001	220000000	-0.0610594	-0.0598724	-0.0617833	-0.0687211
2	220000001	220500000	-0.0600719	-0.0614608	-0.0607609	-0.064907
2	220500001	221000000	-0.0442839	0.0139344	0.0302776	-0.0448528
2	221000001	221500000	-0.0329128	0.0521519	0.053402	-0.0338223
2	221500001	222000000	-0.0325476	0.0476906	0.0494068	-0.0227917
2	222000001	222500000	-0.0415743	0.0256283	0.0243301	0.00556427
2	222500001	223000000	-0.0298387	0.0483769	0.0500313	-0.00790726
2	223000001	223500000	-0.0424703	0.00877063	0.0106987	-0.0127905
2	223500001	224000000	-0.0468845	-0.0383391	0.0055367	-0.0565623
2	224000001	224500000	-0.032997	0.034619	0.0551752	-0.0476161
2	224500001	225000000	-0.0410394	-0.041588	-0.00688773	-0.0584449
2	225000001	225500000	-0.0241357	-0.0412232	-0.0135489	-0.0433281
2	225500001	226000000	0.00729245	-0.0457707	-0.0213252	-0.0190589
2	226000001	226500000	0.055302	0.0402098	0.043385	0.0167486
2	226500001	227000000	0.0526752	0.040035	0.0501857	-0.00741186
2	227000001	227500000	0.0429312	0.0271833	0.0434631	-0.033029
2	227500001	228000000	0.037624	-0.000254792	0.000146264	-0.0234199
2	228000001	228500000	0.0183546	-0.0212873	-0.0172696	-0.0167946
2	228500001	229000000	0.044637	0.0368183	0.0417464	-0.00663494
2	229000001	229500000	0.0619862	0.0578982	0.0602751	0.0243901
2	229500001	230000000	0.061101	0.0555011	0.0611471	0.0141466
2	230000001	230500000	0.0538652	0.0123543	0.0468193	-0.0087871
2	230500001	231000000	-0.00854894	-0.0543233	-0.0487296	-0.0445443
2	231000001	231500000	-0.0300441	-0.0557472	-0.0527822	-0.0544659
2	231500001	232000000	-0.0441357	-0.0581546	-0.0573152	-0.0685861
2	232000001	232500000	-0.0571839	-0.0584601	-0.0584854	-0.0667657
2	232500001	233000000	-0.0610159	-0.0580892	-0.058681	-0.0643331
2	233000001	233500000	-0.0612233	-0.0573325	-0.0579345	-0.0610446
2	233500001	234000000	-0.0615758	-0.0595599	-0.0593788	-0.0626956
2	234000001	234500000	-0.0626676	-0.059793	-0.0598257	-0.0611487
2	234500001	235000000	-0.0580178	-0.0458356	-0.0566621	-0.0618114
2	235000001	235500000	-0.0613287	-0.0544805	-0.0589998	-0.0595543
2	235500001	236000000	-0.0564352	-0.0317161	-0.0391747	-0.0540581
2	236000001	236500000	-0.055686	-0.019567	-0.0247624	-0.0563735
2	236500001	237000000	-0.051329	-0.016917	-0.0161327	-0.0544949
2	237000001	237500000	-0.0522613	-0.022835	-0.0327149	-0.0458666
2	237500001	238000000	-0.0576913	-0.0457795	-0.0404645	-0.0515357
2	238000001	238500000	-0.0515567	-0.0505221	-0.0497453	-0.0613551
2	238500001	239000000	-0.062448	-0.0595421	-0.0596333	-0.0610791
2	239000001	239500000	-0.060072	-0.0568025	-0.0560718	-0.0592292
2	239500001	240000000	-0.0556678	-0.0426052	-0.0407096	-0.0516337
2	240000001	240500000	-0.0601597	-0.0579415	-0.0563547	-0.0483339
2	240500001	241000000	-0.0584599	-0.0560486	-0.0489751	-0.0418102
2	241000001	241500000	-0.0588443	-0.0489665	-0.0529881	-0.0550509
2	241500001	242000000	-0.0588818	-0.0543694	-0.0560543	-0.0550229
2	242000001	242500000	-0.059799	-0.0547649	-0.0556018	-0.0585072
2	242500001	243000000	-0.0553458	-0.0537037	-0.0550247	-0.0593732
2	243000001	243199373	0	0	0	0
3	1	500000	-0.0540866	-0.0544342	-0.0393331	-0.0425535
3	500001	1000000	-0.0608971	-0.0583735	-0.0577806	-0.0504996
3	1000001	1500000	-0.0598573	-0.0575886	-0.0590718	-0.0491394
3	1500001	2000000	-0.0597717	-0.0578466	-0.059732	-0.0498154
3	2000001	2500000	-0.059916	-0.0598704	-0.0600951	-0.0502882
3	2500001	3000000	-0.0588491	-0.0576051	-0.0542627	-0.051173
3	3000001	3500000	-0.0480431	-0.034225	-0.027543	-0.0568283
3	3500001	4000000	-0.0547134	-0.0505273	-0.0474112	-0.0588764
3	4000001	4500000	-0.037672	-0.00850855	-0.0113092	-0.0606415
3	4500001	5000000	0.0297017	0.0657128	0.0557398	-0.0310109
3	5000001	5500000	0.00518262	0.0387321	0.0364855	-0.0252549
3	5500001	6000000	-0.0515692	-0.0525251	-0.0525346	-0.0640327
3	6000001	6500000	-0.0556689	-0.0607575	-0.0583507	-0.064367
3	6500001	7000000	-0.046074	-0.0609894	-0.0597802	-0.0708685
3	7000001	7500000	-0.0424186	-0.0598492	-0.0585891	-0.0714722
3	7500001	8000000	-0.0293179	-0.0556505	-0.0541892	-0.0746304
3	8000001	8500000	-0.0253281	-0.0471795	-0.0357702	-0.0684036
3	8500001	9000000	0.0209705	-0.00634994	0.0109117	0.0102007
3	9000001	9500000	0.0682042	0.0647964	0.0633181	0.0552197
3	9500001	10000000	0.0776924	0.0711953	0.0718306	0.0737511
3	10000001	10500000	0.0785511	0.0723271	0.0730448	0.0755192
3	10500001	11000000	0.0553542	0.0529816	0.0568936	0.0570494
3	11000001	11500000	0.0660411	0.0687462	0.059575	0.07223
3	11500001	12000000	0.0661452	0.0661032	0.0636438	0.0680635
3	12000001	12500000	0.0512003	0.0634158	0.0474095	0.0511768
3	12500001	13000000	0.0755824	0.0730889	0.0726277	0.0763813
3	13000001	13500000	0.073235	0.0679684	0.0723594	0.0683815
3	13500001	14000000	0.0639112	0.0304712	0.0600954	0.0734491
3	14000001	14500000	0.0754047	0.066386	0.0703423	0.06993
3	14500001	15000000	0.0720381	0.0649972	0.06999	0.0587257
3	15000001	15500000	0.0704311	0.0740178	0.0738205	0.0618377
3	15500001	16000000	0.0405884	0.0688976	0.066883	0.0450504
3	16000001	16500000	0.00676232	0.0633129	0.0557915	-0.00191442
3	16500001	17000000	-0.00444714	0.0624744	0.0468141	-0.0602072
3	17000001	17500000	-0.000384784	0.0421029	0.0349138	-0.0458972
3	17500001	18000000	0.0168833	0.017189	0.0174071	-0.0486347
3	18000001	18500000	0.00251178	-0.0293774	-0.0142465	-0.0631309
3	18500001	19000000	-0.00513731	-0.0116013	-0.011553	-0.0794496
3	19000001	19500000	-0.0539444	-0.0587895	-0.0529222	-0.0730287
3	19500001	20000000	-0.0578745	-0.0545086	-0.0424171	-0.0736874
3	20000001	20500000	-0.0432379	-0.0112681	0.000622024	-0.0631187
3	20500001	21000000	-0.0630563	-0.0624658	-0.0637045	-0.0716759
3	21000001	21500000	-0.061901	-0.0597928	-0.0624636	-0.0718658
3	21500001	22000000	-0.0624517	-0.0582239	-0.0614869	-0.0698356
3	22000001	22500000	-0.0600799	-0.0598382	-0.0615414	-0.0751699
3	22500001	23000000	-0.0556063	-0.057588	-0.0570332	-0.0761825
3	23000001	23500000	-0.0387797	-0.0204179	-0.0200029	-0.0417983
3	23500001	24000000	-0.0052758	0.0335124	0.0236669	0.0110089
3	24000001	24500000	0.000467729	-0.00867174	-0.0217856	-0.0233119
3	24500001	25000000	-0.0209741	-0.0479472	-0.0516454	-0.0559305
3	25000001	25500000	-0.0167485	-0.0510767	-0.0556001	-0.076888
3	25500001	26000000	-0.0142549	-0.00248823	0.00603121	-0.0676495
3	26000001	26500000	-0.0611611	-0.0606938	-0.0587563	-0.0548279
3	26500001	27000000	-0.0623445	-0.0617077	-0.0610618	-0.0537423
3	27000001	27500000	-0.0493148	-0.0217286	-0.0291425	-0.0689998
3	27500001	28000000	-0.0323539	0.027519	0.00375114	-0.0456246
3	28000001	28500000	-0.0504512	-0.0161693	-0.0244204	-0.0709528
3	28500001	29000000	-0.0538883	-0.0523674	-0.0585965	-0.0702037
3	29000001	29500000	-0.0395626	-0.045792	-0.0555438	-0.0342347
3	29500001	30000000	-0.0472605	-0.046966	-0.055914	-0.0483054
3	30000001	30500000	0.0211097	0.0492481	0.00770801	0.0148354
3	30500001	31000000	0.0408458	0.0606714	0.023013	0.0341764
3	31000001	31500000	0.0376466	0.0389751	-0.00403197	0.0224853
3	31500001	32000000	0.0603211	0.0521076	0.0512808	0.0577322
3	32000001	32500000	0.0652288	0.0684113	0.0629478	0.067686
3	32500001	33000000	0.0683871	0.069636	0.0649318	0.0584745
3	33000001	33500000	0.0471614	0.0626146	0.05668	0.0414033
3	33500001	34000000	0.0048056	0.0293661	0.0411017	-0.0253094
3	34000001	34500000	-0.057778	-0.0426595	-0.0374688	-0.0698644
3	34500001	35000000	-0.0633824	-0.0627358	-0.0598165	-0.0568289
3	35000001	35500000	-0.0631451	-0.0627599	-0.0598506	-0.0595059
3	35500001	36000000	-0.0615709	-0.0605499	-0.0570483	-0.0777815
3	36000001	36500000	-0.0600968	-0.0573875	-0.0512522	-0.0629885
3	36500001	37000000	-0.0306584	0.00620157	0.0151476	-0.0477438
3	37000001	37500000	0.0432532	0.0688348	0.0636362	0.0214988
3	37500001	38000000	0.0406785	0.0629464	0.0363559	-0.00986583
3	38000001	38500000	0.0479317	0.0658279	0.0664503	0.0312123
3	38500001	39000000	-0.0238627	-0.0100404	0.0182634	-0.0160615
3	39000001	39500000	0.0173997	0.0515903	0.0647075	0.0139725
3	39500001	40000000	-0.0367485	-0.0386884	-0.0134731	-0.038821
3	40000001	40500000	-0.0142421	0.00508505	0.026583	-0.0257816
3	40500001	41000000	0.0470129	0.0426733	0.0369098	-0.00240949
3	41000001	41500000	0.0446201	0.0442213	0.037681	0.00652061
3	41500001	42000000	0.0190655	0.0128511	0.0184457	-0.0171925
3	42000001	42500000	0.0578919	0.0593016	0.0562248	0.0469244
3	42500001	43000000	0.0678407	0.0689938	0.0616968	0.0658681
3	43000001	43500000	0.0512232	0.060163	0.0494502	0.0641219
3	43500001	44000000	0.0515595	0.0451466	0.0446592	0.0609801
3	44000001	44500000	0.0552964	0.0294941	0.0489889	0.0575519
3	44500001	45000000	0.0787188	0.0503704	0.065935	0.0636045
3	45000001	45500000	0.0811991	0.0701915	0.0695088	0.0709511
3	45500001	46000000	0.0787207	0.0719562	0.0716324	0.0707114
3	46000001	46500000	0.0776895	0.0680861	0.0706418	0.0670353
3	46500001	47000000	0.0750935	0.0681333	0.0685937	0.0663778
3	47000001	47500000	0.0731849	0.0678117	0.0666492	0.0656759
3	47500001	48000000	0.0686214	0.0647129	0.0652936	0.0653075
3	48000001	48500000	0.0661723	0.0639213	0.0635742	0.0651207
3	48500001	49000000	0.0636707	0.0644142	0.0635138	0.0654277
3	49000001	49500000	0.0678373	0.0647911	0.0632145	0.0628506
3	49500001	50000000	0.0704241	0.0644398	0.0636428	0.0676387
3	50000001	50500000	0.0767449	0.0712896	0.0675602	0.0679946
3	50500001	51000000	0.0635806	0.0433076	0.0616264	0.0430611
3	51000001	51500000	0.0484888	0.0220337	0.0552012	0.0301262
3	51500001	52000000	0.0724575	0.0541121	0.0662635	0.063667
3	52000001	52500000	0.0770996	0.0707666	0.0691601	0.0744779
3	52500001	53000000	0.0765472	0.0696406	0.068757	0.0709495
3	53000001	53500000	0.0792853	0.0701025	0.0708585	0.0365163
3	53500001	54000000	0.074541	0.0509368	0.0607796	-0.0375585
3	54000001	54500000	0.0550628	-0.023487	0.0100608	-0.059703
3	54500001	55000000	0.0512039	-0.0422613	-0.0193998	-0.0544989
3	55000001	55500000	0.0519234	-0.0424712	-0.0253604	-0.0541057
3	55500001	56000000	0.0604714	-0.0364213	-0.00833992	-0.0591972
3	56000001	56500000	0.0517379	-0.0253572	0.00525059	-0.0635115
3	56500001	57000000	0.0785867	0.0601116	0.0675616	0.00170994
3	57000001	57500000	0.0756036	0.0497788	0.0630539	0.0413251
3	57500001	58000000	0.0787101	0.0633428	0.0676869	0.068167
3	58000001	58500000	0.0667946	0.059681	0.0612828	0.0640131
3	58500001	59000000	0.00466305	-0.0164588	-0.000328298	0.0006501
3	59000001	59500000	-0.0075272	-0.0234869	0.00411022	-0.0309525
3	59500001	60000000	-0.021661	0.00133028	-0.00263598	-0.0570896
3	60000001	60500000	-0.0414363	-0.0395332	-0.0319046	-0.078767
3	60500001	61000000	-0.0388518	-0.0449817	-0.043222	-0.0796366
3	61000001	61500000	-0.0325471	-0.0401978	-0.0304079	-0.0696175
3	61500001	62000000	-0.00523882	-0.0430123	-0.0424666	-0.0677946
3	62000001	62500000	0.00580425	-0.0407275	-0.0318702	-0.0606833
3	62500001	63000000	-0.0063016	-0.0468162	-0.0441649	-0.0492127
3	63000001	63500000	-0.0101729	-0.0492225	-0.0473342	-0.0555878
3	63500001	64000000	0.0335866	0.00189602	0.00888106	0.00193264
3	64000001	64500000	0.0405695	0.00124375	0.00147335	-0.0140484
3	64500001	65000000	-0.00102675	-0.0421414	-0.0421185	-0.0646036
3	65000001	65500000	-0.0055751	-0.0463707	-0.0487498	-0.0662735
3	65500001	66000000	0.0149558	-0.0320346	-0.0383206	-0.0631239
3	66000001	66500000	0.0227131	0.0107859	0.0115015	-0.0422575
3	66500001	67000000	0.0137727	-0.000961325	0.0132559	-0.0434416
3	67000001	67500000	-0.0341158	-0.0260418	-0.0079644	-0.0753549
3	67500001	68000000	-0.0213361	-0.0151357	0.00121127	-0.0634245
3	68000001	68500000	-0.0479711	-0.0499601	-0.0443493	-0.0727679
3	68500001	69000000	-0.0441221	-0.0457278	-0.0414558	-0.0757128
3	69000001	69500000	0.0428586	0.0589134	0.0304405	0.0341921
3	69500001	70000000	0.0354012	0.0255555	-0.0293694	0.00226563
3	70000001	70500000	-0.0058923	-0.0219645	-0.0430166	-0.0624402
3	70500001	71000000	0.017182	0.0214383	-0.0213163	-0.041454
3	71000001	71500000	0.0487145	0.0655095	0.0485744	0.0239829
3	71500001	72000000	0.0425711	0.0630386	0.0419703	0.0016959
3	72000001	72500000	0.04551	0.0596294	0.0482404	0.00245222
3	72500001	73000000	0.043647	0.0566257	0.045228	0.00332462
3	73000001	73500000	-0.0173894	0.0107726	-0.0146454	-0.0542045
3	73500001	74000000	-0.0318046	-0.032284	-0.0462099	-0.0528167
3	74000001	74500000	-0.0522644	-0.0529512	-0.0582325	-0.0521676
3	74500001	75000000	-0.0512933	-0.0544547	-0.0569252	-0.0499247
3	75000001	75500000	-0.0431874	-0.0359161	-0.0391715	-0.0401434
3	75500001	76000000	-0.0447671	-0.0405177	-0.0439088	-0.05608
3	76000001	76500000	-0.0549087	-0.0525129	-0.0573856	-0.0628906
3	76500001	77000000	-0.0526391	-0.0535093	-0.0591803	-0.0705066
3	77000001	77500000	-0.0306587	-0.0496179	-0.056311	-0.0630744
3	77500001	78000000	-0.0143989	-0.0512694	-0.0571551	-0.0569825
3	78000001	78500000	-0.0095003	-0.0509433	-0.0542539	-0.0600096
3	78500001	79000000	-0.0112917	-0.0459896	-0.0431251	-0.0723073
3	79000001	79500000	-0.0311428	-0.04937	-0.0477588	-0.0717549
3	79500001	80000000	-0.0512361	-0.052471	-0.0577279	-0.060726
3	80000001	80500000	-0.0525394	-0.0542079	-0.0596487	-0.0451435
3	80500001	81000000	-0.0533542	-0.055207	-0.0590254	-0.0659044
3	81000001	81500000	-0.0529187	-0.0536271	-0.0592587	-0.0669152
3	81500001	82000000	-0.0331519	-0.0145691	-0.0312957	-0.0329098
3	82000001	82500000	-0.0401122	-0.0485024	-0.0549424	-0.0536686
3	82500001	83000000	-0.0504484	-0.0553765	-0.0598804	-0.0521805
3	83000001	83500000	-0.0528842	-0.0565654	-0.0601559	-0.0616123
3	83500001	84000000	-0.0510067	-0.0555229	-0.0607478	-0.0525833
3	84000001	84500000	-0.0486597	-0.0564215	-0.0588207	-0.0482577
3	84500001	85000000	-0.047379	-0.054506	-0.0586671	-0.0714956
3	85000001	85500000	-0.049607	-0.0550348	-0.0588003	-0.0621528
3	85500001	86000000	-0.0505037	-0.0556398	-0.0592585	-0.0681064
3	86000001	86500000	-0.0514695	-0.0587605	-0.0607953	-0.0734813
3	86500001	87000000	-0.0494068	-0.0578163	-0.0606107	-0.0733481
3	87000001	87500000	-0.0355979	-0.0357205	-0.0412313	-0.0480392
3	87500001	88000000	-0.0448767	-0.0446954	-0.0449504	-0.0731312
3	88000001	88500000	-0.0300668	-0.0163564	-0.0163403	-0.0636704
3	88500001	89000000	-0.0474558	-0.0559826	-0.0587085	-0.0678615
3	89000001	89500000	-0.0380146	-0.0551499	-0.0578559	-0.0709911
3	89500001	90000000	-0.047542	-0.0606698	-0.0629703	-0.068249
3	90000001	90500000	-0.0456657	-0.0616913	-0.0624959	-0.0673332
3	90500001	91000000	0.0174377	0.0204718	0.0170985	0.00429011
3	91000001	91500000	0	0	0	0
3	91500001	92000000	0	0	0	0
3	92000001	92500000	0	0	0	0
3	92500001	93000000	0	0	0	0
3	93000001	93500000	0	0	0	0
3	93500001	94000000	-0.0351876	-0.0164101	-0.0217989	-0.0100847
3	94000001	94500000	-0.0361358	-0.0505398	-0.0546708	-0.0230646
3	94500001	95000000	-0.0605852	-0.055837	-0.0565494	-0.0305422
3	95000001	95500000	-0.0642747	-0.0555318	-0.0545311	-0.0387886
3	95500001	96000000	-0.0613014	-0.054446	-0.0534129	-0.0379128
3	96000001	96500000	-0.0640479	-0.0543767	-0.0542168	-0.0360692
3	96500001	97000000	-0.0650616	-0.0537173	-0.0539102	-0.0460226
3	97000001	97500000	-0.0612477	-0.0462824	-0.0483738	-0.0455924
3	97500001	98000000	-0.0361041	-0.0179881	-0.0176416	-0.0267368
3	98000001	98500000	-0.0336226	0.00146769	-0.0111809	-0.00464398
3	98500001	99000000	-0.0504184	-0.0232521	-0.0402258	0.0490577
3	99000001	99500000	-0.0569441	-0.0192187	-0.0461024	0.0356809
3	99500001	100000000	0.0268355	0.0454469	0.0188659	0.0626319
3	100000001	100500000	0.00915698	0.0432375	0.0288941	0.0680696
3	100500001	101000000	-0.0407569	0.0123207	0.00320279	0.0525883
3	101000001	101500000	0.00868802	0.0463692	0.0344389	0.0588744
3	101500001	102000000	0.026765	0.0389321	0.0216147	0.0207784
3	102000001	102500000	-0.0550681	-0.0348545	-0.034412	-0.019341
3	102500001	103000000	-0.0647949	-0.0514286	-0.0514456	-0.0521429
3	103000001	103500000	-0.0673703	-0.0524909	-0.0535303	-0.0458609
3	103500001	104000000	-0.0607349	-0.0493462	-0.0495847	-0.042715
3	104000001	104500000	-0.0486964	-0.0414056	-0.0286938	-0.0291781
3	104500001	105000000	-0.028337	-0.0326619	-0.0339896	-0.0146548
3	105000001	105500000	-0.0161049	0.0122309	-0.00766091	0.0275366
3	105500001	106000000	-0.00314705	0.0355319	0.0065181	0.022247
3	106000001	106500000	-0.0374385	-0.0151351	-0.0229455	0.00419263
3	106500001	107000000	-0.0555137	-0.0370249	-0.0376675	0.0203274
3	107000001	107500000	0.00626224	0.0150396	0.00936728	0.043533
3	107500001	108000000	0.0407249	0.0361218	0.0272667	0.0565515
3	108000001	108500000	-0.0033671	0.00577935	-0.00194842	0.0372352
3	108500001	109000000	-0.0458935	-0.0275126	-0.0399701	0.00815398
3	109000001	109500000	-0.0678161	-0.0444516	-0.0539602	0.00908738
3	109500001	110000000	-0.0696927	-0.0463298	-0.0522741	0.0124026
3	110000001	110500000	-0.0699081	-0.0485644	-0.0501625	0.0254711
3	110500001	111000000	-0.0612996	-0.0386959	-0.0372292	0.0206662
3	111000001	111500000	-0.0225517	-0.00890283	-0.00565901	0.0479006
3	111500001	112000000	0.0313581	0.0116395	0.0189625	0.070792
3	112000001	112500000	0.0522664	0.0543609	0.0440554	0.0630599
3	112500001	113000000	0.0534479	0.0532894	0.0316245	0.0441939
3	113000001	113500000	0.0542703	0.0461216	0.0405778	0.0387512
3	113500001	114000000	0.0401489	0.0303713	0.0377292	-0.00404598
3	114000001	114500000	0.0270262	0.0329451	0.0257003	-0.0295004
3	114500001	115000000	0.00216691	0.0207519	0.0106567	-0.0367509
3	115000001	115500000	-0.0464516	-0.0228083	-0.0332151	-0.0364711
3	115500001	116000000	-0.0263999	-0.0463503	-0.0430423	-0.028183
3	116000001	116500000	-0.047583	-0.0562584	-0.0569317	-0.0500604
3	116500001	117000000	-0.0634689	-0.0539354	-0.0573017	-0.0424926
3	117000001	117500000	-0.0488637	-0.051009	-0.0603748	-0.0383715
3	117500001	118000000	-0.0675844	-0.0607515	-0.0629489	-0.0364944
3	118000001	118500000	-0.0696006	-0.0582871	-0.0609562	-0.0327984
3	118500001	119000000	-0.0526228	-0.0288826	-0.0272127	-0.0331384
3	119000001	119500000	0.0169135	0.0536295	0.044706	0.00402105
3	119500001	120000000	0.0191829	0.0377071	0.029718	0.0426307
3	120000001	120500000	-0.0295586	0.0117673	0.00196292	-0.00817252
3	120500001	121000000	-0.0650513	-0.058669	-0.0563823	-0.0504222
3	121000001	121500000	0.0156888	0.0220056	0.0338249	-0.00733324
3	121500001	122000000	0.0363343	0.0431466	0.0594903	0.00338634
3	122000001	122500000	0.0713114	0.0675625	0.0699157	0.0589327
3	122500001	123000000	0.0758739	0.0664546	0.0672909	0.0666534
3	123000001	123500000	0.0719865	0.0596447	0.0607704	0.0667949
3	123500001	124000000	0.0599934	0.0216385	0.0242105	0.0448099
3	124000001	124500000	0.0673345	0.0418447	0.0477261	0.0408516
3	124500001	125000000	0.0785176	0.0710204	0.0705613	0.0701504
3	125000001	125500000	0.07711	0.0720366	0.0715117	0.0707554
3	125500001	126000000	0.0647385	0.0470452	0.0626534	0.0683604
3	126000001	126500000	0.0686192	0.0648378	0.0643051	0.0697841
3	126500001	127000000	0.069496	0.0580777	0.0615731	0.0674056
3	127000001	127500000	0.0699233	0.0665057	0.0658436	0.0675589
3	127500001	128000000	0.0726721	0.0687703	0.0695232	0.070838
3	128000001	128500000	0.0760044	0.0705657	0.071013	0.069387
3	128500001	129000000	0.0771457	0.069745	0.0715967	0.0703932
3	129000001	129500000	0.0764278	0.072267	0.0730609	0.0711243
3	129500001	130000000	0.0622675	0.0686737	0.0701593	0.0554549
3	130000001	130500000	0.0101519	-0.0279173	0.00704427	0.00633396
3	130500001	131000000	0.0137785	0.00324286	0.0394315	0.00752403
3	131000001	131500000	-0.0218893	-0.0214409	0.010566	-0.0144344
3	131500001	132000000	-0.034022	-0.0452948	-0.0332202	-0.00151425
3	132000001	132500000	0.0339267	0.0512888	0.0572401	0.0191934
3	132500001	133000000	0.00577857	-0.0431669	-0.0256289	-0.0453507
3	133000001	133500000	0.0389673	0.0392555	0.0616192	0.00729327
3	133500001	134000000	0.0425107	0.0115506	0.0406194	0.0253813
3	134000001	134500000	0.00535257	0.0331929	0.0377988	0.0097072
3	134500001	135000000	-0.0380256	-0.0421954	-0.0310203	-0.0495677
3	135000001	135500000	-0.0492451	-0.0631112	-0.0574857	-0.0586455
3	135500001	136000000	0.00119334	-0.000357683	0.0314241	-0.01584
3	136000001	136500000	0.0475528	0.0534146	0.0670105	0.00171518
3	136500001	137000000	0.0278219	0.0118229	0.0424695	-0.0237243
3	137000001	137500000	-0.0304214	-0.0643624	-0.0645352	-0.0700989
3	137500001	138000000	0.0142878	-0.0107004	0.00562981	-0.0325314
3	138000001	138500000	0.050986	0.0350647	0.0579531	0.0207239
3	138500001	139000000	0.0308043	0.00337863	0.0309892	-0.00449602
3	139000001	139500000	0.02053	-0.00814228	0.0234025	-0.0118206
3	139500001	140000000	-0.0305891	-0.0553812	-0.0405592	-0.0456883
3	140000001	140500000	-0.0291648	-0.0509104	-0.0347125	-0.0330766
3	140500001	141000000	0.0102203	0.0257861	0.0536614	-0.0172433
3	141000001	141500000	0.0696601	0.0735509	0.073637	0.0584715
3	141500001	142000000	0.0713509	0.0688104	0.0676096	0.0546316
3	142000001	142500000	0.0448416	0.0563675	0.0575924	0.0442234
3	142500001	143000000	0.0058215	0.0511238	0.0474514	0.0126377
3	143000001	143500000	-0.0119688	0.050103	0.0393329	-0.033302
3	143500001	144000000	-0.00138381	0.000517479	-0.00630671	-0.0511835
3	144000001	144500000	-0.0199841	-0.0583867	-0.0583655	-0.0650928
3	144500001	145000000	-0.0452396	-0.0658534	-0.0675822	-0.0579555
3	145000001	145500000	-0.0550023	-0.0665903	-0.0679382	-0.0567927
3	145500001	146000000	-0.042434	-0.0513634	-0.0613662	-0.0209218
3	146000001	146500000	-0.0390965	-0.0233831	-0.042765	-0.0259673
3	146500001	147000000	-0.0628509	-0.0590087	-0.0672462	-0.0462807
3	147000001	147500000	-0.0627343	-0.0575366	-0.0653064	-0.0446249
3	147500001	148000000	-0.0620566	-0.0590809	-0.0656244	-0.0426372
3	148000001	148500000	-0.0602761	-0.0489914	-0.0629034	-0.0500297
3	148500001	149000000	-0.00309392	0.0588899	-0.00294535	-0.0115057
3	149000001	149500000	0.0486882	0.0627783	0.00466174	0.0586631
3	149500001	150000000	0.0529185	0.0565944	-0.00269237	0.0661012
3	150000001	150500000	0.0663141	0.0671643	0.0502826	0.074186
3	150500001	151000000	0.0649671	0.0636278	0.0146287	0.0524683
3	151000001	151500000	0.0673569	0.0515733	0.0119716	0.044031
3	151500001	152000000	0.0676292	0.0681047	0.0476898	0.0571866
3	152000001	152500000	0.0594892	0.0608716	0.039672	0.0334756
3	152500001	153000000	0.0449096	0.03842	-0.00602395	0.0216751
3	153000001	153500000	0.0298928	0.0348776	-0.0147196	-0.0159458
3	153500001	154000000	-0.0140363	-0.021403	-0.0393699	-0.01456
3	154000001	154500000	-0.0553375	-0.0519303	-0.0612827	-0.0440132
3	154500001	155000000	-0.060108	-0.0293989	-0.0658002	-0.0229869
3	155000001	155500000	-0.0387888	-0.0294315	-0.0552355	-0.0358825
3	155500001	156000000	-0.0017685	0.034373	-0.00995082	-0.00760897
3	156000001	156500000	0.00626253	0.0547319	0.0197402	0.0143797
3	156500001	157000000	-0.0153731	0.0442758	0.019606	0.0209902
3	157000001	157500000	-0.0507802	-0.0333926	-0.058245	-0.0238605
3	157500001	158000000	-0.0468723	-0.0418935	-0.0459618	-0.0257998
3	158000001	158500000	-0.0212506	0.00147331	-0.00525392	-0.00910794
3	158500001	159000000	-0.040188	-0.0453778	-0.0528248	-0.00508637
3	159000001	159500000	-0.0384659	-0.0598327	-0.0628839	0.0161798
3	159500001	160000000	-0.00879239	0.0126534	-0.0100366	0.0454401
3	160000001	160500000	-0.00236788	0.0235577	0.0193238	0.0350899
3	160500001	161000000	-0.0264892	-0.00101991	-0.0255452	-0.0146547
3	161000001	161500000	-0.0507131	-0.0507226	-0.0601096	-0.0259598
3	161500001	162000000	-0.0636711	-0.0645961	-0.0689626	-0.0336106
3	162000001	162500000	-0.0653496	-0.0656756	-0.0695948	-0.0336275
3	162500001	163000000	-0.0623682	-0.0653838	-0.0705289	-0.0379484
3	163000001	163500000	-0.0620697	-0.0660399	-0.070139	-0.0433656
3	163500001	164000000	-0.0621371	-0.0668546	-0.0698587	-0.0428827
3	164000001	164500000	-0.0611084	-0.0632853	-0.0713835	-0.0430068
3	164500001	165000000	-0.0619884	-0.0645469	-0.0690994	-0.0381522
3	165000001	165500000	-0.0625775	-0.0651866	-0.0693789	-0.036908
3	165500001	166000000	-0.0619921	-0.0649703	-0.070272	-0.0355435
3	166000001	166500000	-0.0608119	-0.0658559	-0.0713094	-0.0402558
3	166500001	167000000	-0.0628577	-0.0648447	-0.0688584	-0.0497719
3	167000001	167500000	-0.0208297	-0.0313107	-0.0398199	-0.040416
3	167500001	168000000	0.00634842	0.000504718	-0.0341303	-0.0360509
3	168000001	168500000	0.00935307	-0.0576867	-0.0642258	-0.0505198
3	168500001	169000000	0.0350512	-0.0479663	-0.0493294	-0.0168039
3	169000001	169500000	0.0475776	-0.0244395	-0.00450636	0.00628658
3	169500001	170000000	0.0676859	0.0468724	0.0573847	0.0468803
3	170000001	170500000	0.069366	0.0209398	0.0309423	0.0629592
3	170500001	171000000	0.0715887	0.0390068	0.0349993	0.062757
3	171000001	171500000	0.0767662	0.0603553	0.0425258	0.0554335
3	171500001	172000000	0.0753325	0.0717209	0.0473384	0.0701483
3	172000001	172500000	0.0693866	0.0673569	0.0473447	0.0556501
3	172500001	173000000	-0.0298719	-0.0502985	-0.059844	-0.0466526
3	173000001	173500000	-0.0405841	-0.0598072	-0.0668687	-0.0539636
3	173500001	174000000	-0.0368518	-0.0613735	-0.0693253	-0.053408
3	174000001	174500000	-0.0235193	-0.05509	-0.069325	-0.04023
3	174500001	175000000	-0.0231268	-0.0666777	-0.0703017	-0.0258522
3	175000001	175500000	-0.0149453	-0.0658274	-0.0709202	-0.0351526
3	175500001	176000000	-0.0216337	-0.0635616	-0.0712198	-0.0490235
3	176000001	176500000	-0.00893636	-0.0532831	-0.0672705	-0.0452325
3	176500001	177000000	0.0490093	0.0449797	0.0228465	0.00762642
3	177000001	177500000	0.0645475	0.0663259	0.0432094	0.0273295
3	177500001	178000000	0.0461421	0.0461148	-0.00975843	-0.0101246
3	178000001	178500000	-0.0182031	-0.028897	-0.0530684	-0.0274186
3	178500001	179000000	0.00489605	-0.00188726	-0.0168985	-0.00715564
3	179000001	179500000	0.0382367	0.0325975	0.00738575	0.0119578
3	179500001	180000000	-0.00580633	-0.0513141	-0.0616599	-0.0251881
3	180000001	180500000	-0.00668718	-0.0541757	-0.0597075	-0.0214329
3	180500001	181000000	0.033455	-0.0399219	-0.0490602	-0.030803
3	181000001	181500000	0.0376642	-0.0590827	-0.0659639	-0.0158882
3	181500001	182000000	0.0583727	-0.0616276	-0.0559459	0.0185352
3	182000001	182500000	0.0579073	-0.0434581	-0.0348924	0.0329446
3	182500001	183000000	0.0825915	0.0635925	0.0634594	0.065575
3	183000001	183500000	0.0819639	0.0712025	0.0719593	0.0707113
3	183500001	184000000	0.0734472	0.0695717	0.0720815	0.0695589
3	184000001	184500000	0.0757258	0.0701871	0.0716845	0.0711547
3	184500001	185000000	0.0785785	0.0637158	0.0647929	0.0604564
3	185000001	185500000	0.0816388	0.061445	0.0672807	0.0723132
3	185500001	186000000	0.0815549	0.0675863	0.065769	0.0679869
3	186000001	186500000	0.0745948	0.0655841	0.0651302	0.0627647
3	186500001	187000000	0.0588688	0.0677635	0.0689561	0.0639591
3	187000001	187500000	0.0307213	0.0348082	0.0419247	0.0262042
3	187500001	188000000	0.064938	0.0697219	0.0643735	0.0572005
3	188000001	188500000	0.0656283	0.0690504	0.0646014	0.0572224
3	188500001	189000000	0.0561811	0.0551645	0.0519935	0.0483805
3	189000001	189500000	0.0434095	-0.00562226	0.0183436	0.0447155
3	189500001	190000000	0.014125	-0.00662845	-0.0151735	0.0592254
3	190000001	190500000	-0.0322768	-0.0221296	-0.0290573	0.0323747
3	190500001	191000000	-0.0544026	-0.0564937	-0.0502674	-0.0344701
3	191000001	191500000	-0.0392079	-0.0589106	-0.05411	-0.0425551
3	191500001	192000000	-0.0497294	-0.068239	-0.068818	-0.0522739
3	192000001	192500000	-0.0518484	-0.0632547	-0.063772	-0.0483885
3	192500001	193000000	-0.0381178	-0.0470269	-0.0559177	-0.0264312
3	193000001	193500000	0.00167722	-0.00879803	0.00593491	-0.0084356
3	193500001	194000000	0.0618441	0.0548241	0.0607975	0.0581141
3	194000001	194500000	0.0757537	0.0710212	0.0713613	0.0702574
3	194500001	195000000	0.079579	0.0693544	0.0708012	0.0704609
3	195000001	195500000	0.0791202	0.0675931	0.0697632	0.0722163
3	195500001	196000000	0.0732462	0.0640782	0.0659037	0.0710689
3	196000001	196500000	0.0762739	0.063625	0.0651982	0.0722894
3	196500001	197000000	0.075773	0.0651053	0.0671905	0.0718489
3	197000001	197500000	0.0793538	0.0656562	0.0671291	0.069634
3	197500001	198000000	0.0696627	0.0621723	0.0659298	0.0686074
3	198000001	198022430	0	0	0	0
4	1	500000	0.0310262	0.0311588	0.0538208	0.0120985
4	500001	1000000	0.0360898	0.0668524	0.0713069	0.0248891
4	1000001	1500000	0.0352499	0.0665493	0.0695865	0.0194973
4	1500001	2000000	0.0368129	0.0657669	0.0703055	0.0167797
4	2000001	2500000	0.0323384	0.0662369	0.0721516	0.0237443
4	2500001	3000000	0.0282284	0.0593767	0.0713565	0.0199483
4	3000001	3500000	0.0355951	0.06696	0.073035	0.0300299
4	3500001	4000000	0.0427581	0.0660104	0.0372876	0.0269527
4	4000001	4500000	0.0464739	0.067345	0.0476715	0.0306535
4	4500001	5000000	0.0485111	0.0564881	0.0284103	0.0258573
4	5000001	5500000	0.0452413	0.0331115	-0.00690495	0.0262395
4	5500001	6000000	0.053936	0.0507072	0.011544	0.0281662
4	6000001	6500000	0.054522	0.0637801	0.0432455	0.0412726
4	6500001	7000000	0.0459044	0.0704805	0.0722833	0.0366108
4	7000001	7500000	0.0488539	0.0696303	0.0638006	0.038131
4	7500001	8000000	0.0461913	0.068384	0.0643936	0.0304899
4	8000001	8500000	0.0488081	0.0724554	0.0714597	0.0396531
4	8500001	9000000	0.0573092	0.0576509	0.0442524	0.0451091
4	9000001	9500000	0.0352388	0.0413881	0.0202743	0.00976412
4	9500001	10000000	0.0560043	0.0603339	0.0266846	0.0282814
4	10000001	10500000	0.0533577	0.066108	0.0545928	0.0372833
4	10500001	11000000	0.0554778	0.05086	0.0311601	0.0272215
4	11000001	11500000	0.0559425	0.0499875	0.0320822	0.0156658
4	11500001	12000000	0.0500387	0.033522	0.0041098	0.0228679
4	12000001	12500000	0.0302205	0.00431706	-0.0397534	0.00554883
4	12500001	13000000	0.0324126	0.0137273	-0.0187897	0.0239439
4	13000001	13500000	0.0382785	0.0331096	0.00463199	0.0143146
4	13500001	14000000	0.0461067	0.0515624	0.0398615	0.0396334
4	14000001	14500000	0.0427961	0.036067	0.024022	0.0291275
4	14500001	15000000	0.0503	0.0434438	0.0423188	0.0348105
4	15000001	15500000	0.052617	0.0717136	0.0514221	0.0405189
4	15500001	16000000	0.0569559	0.0767258	0.0634172	0.0377352
4	16000001	16500000	0.0591751	0.071049	0.0316918	0.0329842
4	16500001	17000000	0.044533	0.0538543	-0.016349	0.0192711
4	17000001	17500000	0.0423383	0.0525246	0.0101146	0.0179837
4	17500001	18000000	0.0561376	0.0714195	0.0607937	0.0231468
4	18000001	18500000	0.0355834	0.0340755	0.0112031	0.0119003
4	18500001	19000000	0.0322338	0.0107253	-0.0256737	0.0193515
4	19000001	19500000	0.0336196	-0.000268465	-0.0396807	0.0136704
4	19500001	20000000	0.0470077	0.00540995	-0.0412487	0.0125857
4	20000001	20500000	0.0531753	0.0251944	-0.022557	0.0156422
4	20500001	21000000	0.0454221	0.0382286	-0.00290663	0.020393
4	21000001	21500000	0.0344661	0.00781298	-0.0325649	0.0075303
4	21500001	22000000	0.0382702	0.0137625	-0.0319168	0.0169667
4	22000001	22500000	0.0427522	0.0207578	-0.0258848	0.0185742
4	22500001	23000000	0.0530687	0.0356295	-0.0152654	0.0157687
4	23000001	23500000	0.0524512	0.0173575	-0.026489	0.0136124
4	23500001	24000000	0.0559362	0.0162605	-0.0251862	0.0113328
4	24000001	24500000	0.0626205	0.0430786	0.00102846	0.0248367
4	24500001	25000000	0.0601486	0.0732859	0.0482339	0.0349115
4	25000001	25500000	0.0649264	0.0761852	0.0622148	0.0412007
4	25500001	26000000	0.062759	0.0747036	0.0557348	0.044232
4	26000001	26500000	0.0622543	0.0719216	0.0687698	0.0392953
4	26500001	27000000	0.0621915	0.0761598	0.0624628	0.0266176
4	27000001	27500000	0.0628723	0.0431294	-0.00473114	0.0161216
4	27500001	28000000	0.0501742	0.0143409	-0.0344282	0.0179777
4	28000001	28500000	0.051732	0.00611347	-0.0381384	0.0110341
4	28500001	29000000	0.0515021	0.00637118	-0.039093	0.000664056
4	29000001	29500000	0.0396929	0.00687858	-0.038915	0.00855337
4	29500001	30000000	0.0378213	0.0056607	-0.0398152	0.00471602
4	30000001	30500000	0.0442496	0.0111641	-0.0364737	0.0120811
4	30500001	31000000	0.0610934	0.0213334	-0.0255142	0.0193375
4	31000001	31500000	0.0622976	0.0177157	-0.0223647	0.0143666
4	31500001	32000000	0.0608003	0.0147052	-0.037641	0.0109412
4	32000001	32500000	0.0597815	0.0161786	-0.0380985	0.0122409
4	32500001	33000000	0.0637301	0.0153884	-0.0389391	0.00564288
4	33000001	33500000	0.0593442	0.0105054	-0.0394944	0.010085
4	33500001	34000000	0.0470344	0.00747443	-0.0400425	0.00351195
4	34000001	34500000	0.0446725	0.0042881	-0.0398501	0.00838191
4	34500001	35000000	0.0417994	0.00486148	-0.0403433	0.00692363
4	35000001	35500000	0.0412636	0.00910013	-0.0376768	0.00774092
4	35500001	36000000	0.0540076	0.0311565	-0.0216168	0.0149342
4	36000001	36500000	0.0662503	0.0703951	0.0543714	0.0264089
4	36500001	37000000	0.0581105	0.0166967	-0.0251643	0.00691659
4	37000001	37500000	0.0647393	0.029796	-0.013144	0.016842
4	37500001	38000000	0.0582255	0.0740853	0.0686255	0.0435617
4	38000001	38500000	0.0490796	0.0654375	0.0754927	0.0422897
4	38500001	39000000	0.0473516	0.0640182	0.0755104	0.0425576
4	39000001	39500000	0.047273	0.0666249	0.0761	0.0416894
4	39500001	40000000	0.0407703	0.0616471	0.0752267	0.0334675
4	40000001	40500000	0.0462187	0.065088	0.075291	0.0359343
4	40500001	41000000	0.0504691	0.0656158	0.0742873	0.0324764
4	41000001	41500000	0.0556587	0.0572078	0.0382073	0.0286294
4	41500001	42000000	0.0558522	0.0602626	0.0473953	0.0342485
4	42000001	42500000	0.0512947	0.0594742	0.0383061	0.022791
4	42500001	43000000	0.0434138	0.0575153	0.0432279	0.0176341
4	43000001	43500000	0.034284	0.0029214	-0.0377171	0.00980059
4	43500001	44000000	0.0359396	-0.0032763	-0.041799	0.00507819
4	44000001	44500000	0.0353011	0.005308	-0.0339075	0.00464509
4	44500001	45000000	0.0466358	0.0375353	0.000896919	0.0222806
4	45000001	45500000	0.0367314	0.000672228	-0.0403809	0.0106732
4	45500001	46000000	0.037178	-0.000879313	-0.0429036	0.0107793
4	46000001	46500000	0.0387445	-0.000117218	-0.0416298	0.0204496
4	46500001	47000000	0.0406909	0.0143436	-0.0301331	0.0199124
4	47000001	47500000	0.0485497	0.0558327	0.0121899	0.0236006
4	47500001	48000000	0.0536893	0.0719716	0.0462491	0.0327244
4	48000001	48500000	0.0579019	0.076668	0.0624816	0.0454354
4	48500001	49000000	0.0565541	0.0759105	0.0699086	0.0439469
4	49000001	49500000	0.0270006	0.0217523	-0.00658605	0.0118177
4	49500001	50000000	-0.00853701	-0.0126762	0.00433117	0.00385997
4	50000001	50500000	0	0	0	0
4	50500001	51000000	0	0	0	0
4	51000001	51500000	0	0	0	0
4	51500001	52000000	0	0	0	0
4	52000001	52500000	0	0	0	0
4	52500001	53000000	-0.0588339	0.0445366	0.0303035	-0.0329028
4	53000001	53500000	-0.0586408	0.0170184	-0.0119787	-0.0447217
4	53500001	54000000	-0.0381549	0.0557687	0.059152	-0.0396878
4	54000001	54500000	-0.0212164	0.0585098	0.06291	-0.0294588
4	54500001	55000000	-0.0179914	0.0593907	0.0627304	-0.0155217
4	55000001	55500000	-0.0519603	0.0420663	0.0447724	-0.0384388
4	55500001	56000000	-0.0615244	0.027941	0.033684	-0.0399941
4	56000001	56500000	-0.0391723	0.0490898	0.0689403	-0.0293455
4	56500001	57000000	-0.0491119	0.0416359	0.0635935	-0.0268626
4	57000001	57500000	-0.0263094	0.050764	0.0608997	-0.0190218
4	57500001	58000000	-0.0173929	0.0564711	0.0682681	-0.0195544
4	58000001	58500000	-0.0578788	-0.0117865	-0.0488795	-0.0568959
4	58500001	59000000	-0.0634232	-0.0447047	-0.0673658	-0.0567989
4	59000001	59500000	-0.0641954	-0.0472097	-0.0661944	-0.0560987
4	59500001	60000000	-0.0612242	-0.0486622	-0.0686957	-0.07049
4	60000001	60500000	-0.0586871	-0.0477216	-0.068497	-0.0699366
4	60500001	61000000	-0.0628562	-0.0471948	-0.0675981	-0.0701918
4	61000001	61500000	-0.0549973	-0.0502169	-0.0690292	-0.0702406
4	61500001	62000000	-0.0604361	-0.0493251	-0.0679438	-0.0716256
4	62000001	62500000	-0.0585829	-0.0487099	-0.0629578	-0.0624476
4	62500001	63000000	-0.0630133	-0.0514274	-0.0673955	-0.0707619
4	63000001	63500000	-0.063116	-0.0476	-0.0634619	-0.0601648
4	63500001	64000000	-0.0638217	-0.0543424	-0.0669185	-0.0661298
4	64000001	64500000	-0.0672277	-0.0589992	-0.0674664	-0.0691729
4	64500001	65000000	-0.0694441	-0.0609004	-0.0654963	-0.0707354
4	65000001	65500000	-0.0698268	-0.062979	-0.063909	-0.0725915
4	65500001	66000000	-0.069665	-0.0640444	-0.0632956	-0.0672239
4	66000001	66500000	-0.0630681	-0.0683156	-0.0635122	-0.0699964
4	66500001	67000000	-0.0239321	-0.0708938	-0.0637069	-0.0749213
4	67000001	67500000	-0.0341327	-0.0720141	-0.0659121	-0.0715872
4	67500001	68000000	-0.0309397	-0.065447	-0.0611281	-0.0694099
4	68000001	68500000	-0.0303151	-0.016259	0.0049243	-0.0614607
4	68500001	69000000	-0.0287407	-0.0260714	0.0324903	-0.0691776
4	69000001	69500000	-0.0412994	-0.0196888	0.0421278	-0.0482421
4	69500001	70000000	-0.0725825	-0.0642797	-0.0108253	-0.0665102
4	70000001	70500000	-0.0715679	-0.0693614	-0.0373678	-0.0751305
4	70500001	71000000	-0.0621411	-0.0537891	-0.0376847	-0.0758052
4	71000001	71500000	-0.056301	-0.0589113	-0.0357912	-0.0758764
4	71500001	72000000	-0.0224644	0.025928	0.0521788	-0.0515652
4	72000001	72500000	-0.0619546	-0.0292491	-0.0328767	-0.0727175
4	72500001	73000000	-0.0516965	-0.0674833	-0.0582221	-0.0725395
4	73000001	73500000	-0.0614279	-0.0691435	-0.0572946	-0.06555
4	73500001	74000000	-0.0654611	-0.0338382	-0.0186745	-0.060371
4	74000001	74500000	-0.00953163	-0.0164372	0.0289374	-0.0357699
4	74500001	75000000	0.00236181	5.5571e-05	0.00619399	0.00297982
4	75000001	75500000	-0.000220676	-0.0207025	0.0283091	0.00443659
4	75500001	76000000	-0.015495	-0.061221	0.0149218	-0.0230267
4	76000001	76500000	-0.0203947	-0.0414053	0.0342462	-0.0242302
4	76500001	77000000	0.0112814	0.0311089	0.0641037	0.00833171
4	77000001	77500000	0.00934527	0.0177021	0.0591019	0.011712
4	77500001	78000000	-0.00204322	0.0226475	0.0583686	0.0225235
4	78000001	78500000	-0.00561206	0.0111989	0.0585296	0.00112034
4	78500001	79000000	-0.00498863	0.0171657	0.0613403	-0.0334718
4	79000001	79500000	-0.0127984	-0.0291702	0.0204564	-0.060084
4	79500001	80000000	-0.0267996	0.0259567	0.05239	-0.0613371
4	80000001	80500000	-0.0658677	-0.0664162	-0.0559596	-0.0710925
4	80500001	81000000	-0.0596899	-0.0179599	-0.0222171	-0.0707905
4	81000001	81500000	-0.0693796	-0.0150179	0.00536989	-0.050745
4	81500001	82000000	-0.0734215	-0.0729259	-0.040461	-0.0689966
4	82000001	82500000	-0.0581782	-0.0281572	0.0123194	-0.0617367
4	82500001	83000000	-0.0308842	-0.00711295	0.0372296	-0.0392583
4	83000001	83500000	-0.0182234	0.0128593	0.0551256	-0.038306
4	83500001	84000000	0.00818735	0.0345075	0.0648995	-0.00726151
4	84000001	84500000	-0.00771011	0.0387784	0.0611286	-0.0269632
4	84500001	85000000	-0.0755561	-0.0504577	-0.0504675	-0.0710019
4	85000001	85500000	-0.0735782	-0.0687241	-0.063964	-0.0694929
4	85500001	86000000	-0.0649166	-0.0141324	-0.0337862	-0.0436287
4	86000001	86500000	-0.0724295	-0.0612585	-0.0200691	-0.0724868
4	86500001	87000000	-0.0702132	-0.0244631	0.00230234	-0.0749643
4	87000001	87500000	-0.0349833	-0.0451986	0.0102166	-0.0734453
4	87500001	88000000	-0.00044486	0.0267307	0.0604052	-0.0298482
4	88000001	88500000	0.00587126	0.0350148	0.0651948	-0.0238465
4	88500001	89000000	-0.000113435	0.0185934	0.039589	-0.0197668
4	89000001	89500000	0.0032582	0.036416	0.0630369	-0.00424564
4	89500001	90000000	0.00485854	0.0306476	0.0541462	-0.0151456
4	90000001	90500000	-0.0292979	0.0150775	0.0365642	-0.0576208
4	90500001	91000000	-0.0514242	-0.0289956	-0.00862299	-0.0628387
4	91000001	91500000	-0.0595482	-0.0499745	-0.042181	-0.0632017
4	91500001	92000000	-0.0602895	-0.0695666	-0.0620179	-0.0766533
4	92000001	92500000	-0.0674339	-0.0727582	-0.0668359	-0.0715721
4	92500001	93000000	-0.0648347	-0.074445	-0.0717074	-0.0746777
4	93000001	93500000	-0.0691871	-0.070368	-0.0700615	-0.0724125
4	93500001	94000000	-0.0683672	-0.0716961	-0.0703805	-0.0788252
4	94000001	94500000	-0.0724798	-0.0703932	-0.0657211	-0.0713121
4	94500001	95000000	-0.071347	-0.0607833	-0.0533217	-0.0724225
4	95000001	95500000	-0.0402467	0.0136667	0.0351481	-0.0501349
4	95500001	96000000	-0.0288777	-0.0295903	-0.0355814	-0.0568424
4	96000001	96500000	-0.047833	-0.0397946	-0.0442364	-0.06842
4	96500001	97000000	-0.0471938	-0.0691793	-0.0660074	-0.071473
4	97000001	97500000	-0.0522625	-0.0699694	-0.0660007	-0.0701248
4	97500001	98000000	-0.0570591	-0.0718058	-0.0701859	-0.0732166
4	98000001	98500000	-0.0618664	-0.07083	-0.0688521	-0.073028
4	98500001	99000000	-0.0635148	-0.0670273	-0.0630507	-0.0674529
4	99000001	99500000	-0.0411874	0.00500172	0.0448836	-0.0338543
4	99500001	100000000	-0.0211333	0.015625	0.0565823	-0.00100059
4	100000001	100500000	-0.0432124	-0.0334478	0.0114421	-0.0516257
4	100500001	101000000	-0.02608	0.00204229	0.0472813	-0.0150455
4	101000001	101500000	-0.0586163	-0.0248379	-0.00882842	-0.0276191
4	101500001	102000000	-0.045541	0.0137423	0.0270551	-0.0267656
4	102000001	102500000	-0.0116076	0.0390476	0.0593272	0.0102175
4	102500001	103000000	-0.0255174	0.00276153	0.0281042	-0.0155071
4	103000001	103500000	-0.0210918	0.0279836	0.0451741	-0.00264105
4	103500001	104000000	-0.00556023	0.0428122	0.0631899	0.00520196
4	104000001	104500000	-0.0704515	-0.0433215	-0.0358246	-0.0502044
4	104500001	105000000	-0.0700861	-0.0720341	-0.0663391	-0.0670399
4	105000001	105500000	-0.0666666	-0.0718973	-0.0629145	-0.0682965
4	105500001	106000000	-0.0597022	-0.0381099	-0.0143132	-0.0553705
4	106000001	106500000	-0.0368406	0.0244283	0.0537847	-0.0333737
4	106500001	107000000	-0.0353495	-0.0374642	0.0194229	-0.0561152
4	107000001	107500000	-0.0674471	-0.0164878	-0.00369934	-0.0544784
4	107500001	108000000	-0.0702781	-0.062135	-0.0653001	-0.0618919
4	108000001	108500000	-0.0660032	-0.0529268	-0.043499	-0.0539121
4	108500001	109000000	-0.0263581	0.037065	0.045918	-0.0189903
4	109000001	109500000	-0.0144327	0.026365	0.0198266	-0.0355312
4	109500001	110000000	-0.0515476	-0.00549267	0.00384755	-0.067476
4	110000001	110500000	-0.045959	0.00739578	0.0169958	-0.062952
4	110500001	111000000	-0.03216	0.0265434	0.0536077	-0.0523958
4	111000001	111500000	-0.0545276	0.00372084	0.0168619	-0.0415743
4	111500001	112000000	-0.0648838	-0.0706495	-0.0620105	-0.0730314
4	112000001	112500000	-0.0686391	-0.0733322	-0.0712269	-0.0707032
4	112500001	113000000	-0.0736657	-0.0641619	-0.0441362	-0.0730251
4	113000001	113500000	-0.0462576	0.0323385	0.0544828	-0.0602298
4	113500001	114000000	-0.0723025	-0.0176189	-0.00105066	-0.0754437
4	114000001	114500000	-0.0660674	-0.0266055	-0.00493032	-0.0763083
4	114500001	115000000	-0.00979214	0.0187764	0.0422278	-0.0520094
4	115000001	115500000	-0.0478648	-0.0697707	-0.0313964	-0.0770841
4	115500001	116000000	-0.0738998	-0.0727377	-0.0537626	-0.0780121
4	116000001	116500000	-0.0745906	-0.0724893	-0.0697958	-0.0770574
4	116500001	117000000	-0.0724358	-0.0749742	-0.0728854	-0.0770589
4	117000001	117500000	-0.0714324	-0.0748891	-0.074403	-0.0750766
4	117500001	118000000	-0.0700808	-0.0769565	-0.0745186	-0.0771637
4	118000001	118500000	-0.0719026	-0.0781226	-0.0744179	-0.0780667
4	118500001	119000000	-0.0738104	-0.072573	-0.0690226	-0.0750461
4	119000001	119500000	-0.0607695	-0.0357549	0.0108637	-0.0719344
4	119500001	120000000	-0.0152592	0.0336956	0.0604826	-0.0528444
4	120000001	120500000	-0.0472863	0.0340221	0.0514812	-0.0491454
4	120500001	121000000	-0.0716719	-0.0496711	-0.0311792	-0.0753658
4	121000001	121500000	-0.0728875	-0.0623243	-0.0554031	-0.069571
4	121500001	122000000	-0.0680623	-0.0237522	-0.0504958	-0.0707266
4	122000001	122500000	-0.0426779	-0.0138422	-0.0107203	-0.0747472
4	122500001	123000000	-0.049092	0.00985671	0.0245895	-0.0527616
4	123000001	123500000	-0.0448344	0.00447811	0.0178387	-0.0559628
4	123500001	124000000	-0.00807314	0.022362	0.0402721	-0.0125364
4	124000001	124500000	0.0157461	0.0319629	0.0409803	-0.00936134
4	124500001	125000000	0.00348026	0.00789894	-0.0208602	-0.0252725
4	125000001	125500000	-0.0139592	-0.0463487	-0.0563719	-0.0207536
4	125500001	126000000	-0.0139498	-0.0589831	-0.0593505	-0.00523121
4	126000001	126500000	-0.0515006	-0.0653831	-0.0699686	-0.0311008
4	126500001	127000000	-0.0588834	-0.0698426	-0.069715	-0.0499565
4	127000001	127500000	-0.0621416	-0.0700622	-0.0735284	-0.053867
4	127500001	128000000	-0.0598512	-0.0702313	-0.0736113	-0.0463145
4	128000001	128500000	-0.0562101	-0.0614109	-0.0694978	-0.0557344
4	128500001	129000000	-0.0136633	0.017198	0.0353117	-0.0116756
4	129000001	129500000	-0.0389174	0.00609586	0.031472	-0.0188116
4	129500001	130000000	-0.0516419	0.0168444	0.033494	-0.0494467
4	130000001	130500000	-0.0718148	-0.0327378	-0.036519	-0.0736206
4	130500001	131000000	-0.0707081	-0.0747851	-0.0665798	-0.0733218
4	131000001	131500000	-0.0718734	-0.0790879	-0.0681789	-0.0767506
4	131500001	132000000	-0.0676181	-0.0786548	-0.0694251	-0.0710083
4	132000001	132500000	-0.0694384	-0.0797865	-0.068815	-0.0739119
4	132500001	133000000	-0.0584845	-0.0781025	-0.0622215	-0.0539014
4	133000001	133500000	-0.0696832	-0.0771723	-0.0700325	-0.067958
4	133500001	134000000	-0.0693661	-0.076443	-0.0718394	-0.0726198
4	134000001	134500000	-0.0731526	-0.0737796	-0.0706071	-0.0753023
4	134500001	135000000	-0.0717192	-0.0768823	-0.0721394	-0.0768289
4	135000001	135500000	-0.0739256	-0.074989	-0.0717579	-0.0748937
4	135500001	136000000	-0.0769391	-0.0754518	-0.0696521	-0.0773119
4	136000001	136500000	-0.0744421	-0.0760074	-0.0728165	-0.0778467
4	136500001	137000000	-0.0727747	-0.0769558	-0.072379	-0.0756982
4	137000001	137500000	-0.0725391	-0.0761407	-0.0707499	-0.0749392
4	137500001	138000000	-0.0745419	-0.073711	-0.0661975	-0.0741348
4	138000001	138500000	-0.0731357	-0.0733343	-0.0693324	-0.0703157
4	138500001	139000000	-0.0730853	-0.0719433	-0.0618095	-0.0603598
4	139000001	139500000	-0.0641221	-0.0451919	-0.0361305	-0.0328997
4	139500001	140000000	-0.0517696	-0.0183528	-0.00293452	-0.0236357
4	140000001	140500000	0.00769853	0.0455592	0.0658648	0.0149509
4	140500001	141000000	0.0110501	0.0409703	0.057729	-0.00178045
4	141000001	141500000	-0.00263463	0.0323249	0.0567831	-0.022621
4	141500001	142000000	-0.0155323	-0.00718853	0.0390875	-0.0564076
4	142000001	142500000	-0.0467046	-0.0279396	0.00669167	-0.0590216
4	142500001	143000000	-0.0516391	-0.052215	-0.0175868	-0.0538707
4	143000001	143500000	-0.0579111	-0.0142307	-0.0285183	-0.0103167
4	143500001	144000000	-0.0651075	-0.0402592	-0.0456817	-0.0635151
4	144000001	144500000	-0.0511429	0.0131348	0.0329804	-0.0571834
4	144500001	145000000	-0.0681399	-0.0621548	-0.0450923	-0.070715
4	145000001	145500000	-0.0659881	-0.0725185	-0.0543266	-0.0726125
4	145500001	146000000	-0.0705216	-0.0625319	-0.0436089	-0.068706
4	146000001	146500000	-0.0131393	-2.23375e-05	0.0388341	-0.0263713
4	146500001	147000000	-0.00802604	0.00151752	0.0567947	-0.0392466
4	147000001	147500000	-0.00453572	-0.0129501	0.0332582	-0.0672588
4	147500001	148000000	-0.0405713	-0.0680552	-0.0449966	-0.0749843
4	148000001	148500000	-0.0302935	-0.0632614	-0.0516024	-0.0542713
4	148500001	149000000	0.010172	0.0291928	0.0382876	-0.0396029
4	149000001	149500000	-0.00566709	-0.0358468	0.00814464	-0.077238
4	149500001	150000000	-0.0167518	-0.0763406	-0.0640314	-0.0687928
4	150000001	150500000	-0.0294862	-0.0785367	-0.0728264	-0.0779338
4	150500001	151000000	-0.0221547	-0.0742166	-0.0567739	-0.068686
4	151000001	151500000	0.013102	-0.000144617	0.0343163	-0.0398055
4	151500001	152000000	0.0172822	0.0191828	0.0549953	-0.00517716
4	152000001	152500000	0.021325	0.00651247	0.0443823	0.0184812
4	152500001	153000000	0.0279829	0.0219129	0.0521265	0.0133198
4	153000001	153500000	0.0312491	0.0374132	0.0652821	0.0125152
4	153500001	154000000	0.0316546	0.0398605	0.0670413	0.00778733
4	154000001	154500000	0.0265787	0.0430152	0.0654497	-0.0177895
4	154500001	155000000	0.0131059	0.0232677	0.011173	-0.0613807
4	155000001	155500000	-0.0147787	-0.0443985	-0.0359147	-0.0716541
4	155500001	156000000	-0.0218062	-0.068439	-0.0536113	-0.0746013
4	156000001	156500000	-0.0262809	-0.0638643	-0.0439977	-0.0753033
4	156500001	157000000	-0.00582818	-0.0353959	-0.0203714	-0.0745981
4	157000001	157500000	-0.022325	-0.0642177	-0.0618359	-0.0682584
4	157500001	158000000	-0.013231	-0.0307939	-0.0661384	-0.0327625
4	158000001	158500000	-0.0540687	-0.0773427	-0.0725996	-0.0743925
4	158500001	159000000	-0.058171	-0.0686038	-0.0688437	-0.0783463
4	159000001	159500000	-0.0563907	-0.0234379	-0.0462468	-0.0787008
4	159500001	160000000	-0.00939324	0.0320592	0.0415076	-0.0524515
4	160000001	160500000	-0.0232842	0.00560268	0.0115139	-0.0522612
4	160500001	161000000	-0.0622875	-0.0768509	-0.0703243	-0.0751733
4	161000001	161500000	-0.0701963	-0.0779825	-0.0732934	-0.0765394
4	161500001	162000000	-0.0685574	-0.0782408	-0.0727638	-0.0773279
4	162000001	162500000	-0.0676521	-0.0778383	-0.0725377	-0.0820735
4	162500001	163000000	-0.0650526	-0.0769529	-0.0711487	-0.0699621
4	163000001	163500000	-0.071955	-0.0773881	-0.066614	-0.0782526
4	163500001	164000000	-0.0705235	-0.0738616	-0.0527005	-0.0757815
4	164000001	164500000	-0.0705922	-0.0271867	0.0133748	-0.0785043
4	164500001	165000000	-0.066461	-0.0635677	-0.0181481	-0.0771183
4	165000001	165500000	-0.0682493	-0.0770144	-0.0521629	-0.0612729
4	165500001	166000000	-0.0701593	-0.0460788	-0.0236792	-0.0636476
4	166000001	166500000	-0.0521874	0.00920203	0.0368877	-0.0233809
4	166500001	167000000	-0.072307	-0.0669542	-0.0474763	-0.0467946
4	167000001	167500000	-0.0744586	-0.076249	-0.0675558	-0.0538451
4	167500001	168000000	-0.0711018	-0.0780178	-0.0685942	-0.0584067
4	168000001	168500000	-0.0741854	-0.0761933	-0.068144	-0.0572129
4	168500001	169000000	-0.0735817	-0.0774199	-0.0659999	-0.0527922
4	169000001	169500000	-0.0257564	0.00686497	0.0317423	-0.0224602
4	169500001	170000000	-0.00654508	0.0243793	0.0403931	-0.0102505
4	170000001	170500000	-0.0041835	0.0151999	0.0480141	-0.00779901
4	170500001	171000000	-0.0474515	-0.00486882	0.0281317	-0.059177
4	171000001	171500000	-0.0722981	-0.0645583	-0.061233	-0.0706591
4	171500001	172000000	-0.0729616	-0.0749102	-0.0694962	-0.0756473
4	172000001	172500000	-0.0708245	-0.0770775	-0.0666162	-0.0742766
4	172500001	173000000	-0.0716729	-0.0763591	-0.0620879	-0.0757246
4	173000001	173500000	-0.0716938	-0.0731729	-0.0688862	-0.0761722
4	173500001	174000000	-0.0587529	-0.0514331	-0.0348314	-0.0755013
4	174000001	174500000	-0.0449749	0.00859796	0.0355911	-0.0564373
4	174500001	175000000	-0.0712483	-0.061836	-0.0550199	-0.0743158
4	175000001	175500000	-0.0661701	-0.031832	0.0033467	-0.0727458
4	175500001	176000000	-0.0695309	-0.0686295	-0.0483019	-0.0720371
4	176000001	176500000	-0.0707584	-0.0752379	-0.0664371	-0.0684778
4	176500001	177000000	-0.0723916	-0.0690348	-0.056387	-0.0757925
4	177000001	177500000	-0.0725323	-0.033431	-0.0111549	-0.0490032
4	177500001	178000000	-0.0711839	-0.0558314	-0.0478271	-0.0221779
4	178000001	178500000	-0.0688461	-0.0201444	0.00717311	-0.0606334
4	178500001	179000000	-0.0724869	-0.0742774	-0.063035	-0.0704988
4	179000001	179500000	-0.0695618	-0.0770742	-0.070362	-0.0742912
4	179500001	180000000	-0.0706647	-0.0768332	-0.0716134	-0.0733394
4	180000001	180500000	-0.069906	-0.0769963	-0.0711018	-0.0716339
4	180500001	181000000	-0.0685256	-0.0773578	-0.0691551	-0.0709763
4	181000001	181500000	-0.0712529	-0.075847	-0.0681145	-0.0744382
4	181500001	182000000	-0.0686759	-0.0753522	-0.0704519	-0.0710897
4	182000001	182500000	-0.0697624	-0.0739198	-0.0697804	-0.0740987
4	182500001	183000000	-0.0657991	-0.0714318	-0.0711807	-0.0653942
4	183000001	183500000	-0.0520608	-0.0547363	-0.0503013	-0.0614536
4	183500001	184000000	-0.0282414	-0.0188263	0.0187344	-0.0562291
4	184000001	184500000	-0.00801227	0.022974	0.0421772	-0.0101977
4	184500001	185000000	0.00909324	0.0203787	0.0576068	-0.0161524
4	185000001	185500000	0.022415	0.0466997	0.0707418	0.000550742
4	185500001	186000000	0.0212229	0.047543	0.0684358	-0.00052152
4	186000001	186500000	0.0190228	0.0328705	0.0662047	-0.000348595
4	186500001	187000000	0.0104803	0.00641369	0.0256365	-0.00119098
4	187000001	187500000	0.00389489	-0.0350805	-0.0234726	-0.0344347
4	187500001	188000000	-4.84243e-05	-0.0576726	-0.062812	-0.0101286
4	188000001	188500000	0.000259393	-0.0640901	-0.0746807	-0.0362758
4	188500001	189000000	-0.0059593	-0.0630305	-0.0749704	-0.0551581
4	189000001	189500000	-0.0108049	-0.0614892	-0.0725105	-0.0491327
4	189500001	190000000	-0.0109032	-0.0633207	-0.0742171	-0.0603868
4	190000001	190500000	-0.0122647	-0.0537799	-0.0664562	-0.0592447
4	190500001	191000000	0.00771264	0.0067107	-0.00841938	-0.0157892
4	191000001	191154276	0	0	0	0
5	1	500000	-0.0605916	-0.0486286	-0.0551562	-0.0812582
5	500001	1000000	-0.0651335	-0.0465252	-0.059085	-0.0772962
5	1000001	1500000	-0.072449	-0.0547597	-0.0592676	-0.0786525
5	1500001	2000000	-0.0677101	-0.0399926	-0.0449521	-0.0777797
5	2000001	2500000	-0.0545489	0.033701	0.0192062	-0.0455711
5	2500001	3000000	-0.0507036	0.0531979	0.0489828	-0.0630127
5	3000001	3500000	-0.0594886	0.0589629	0.0574446	-0.0520339
5	3500001	4000000	-0.0607449	0.0562934	0.0604577	-0.0460637
5	4000001	4500000	-0.0574214	0.0607491	0.0610481	-0.0435802
5	4500001	5000000	-0.0561008	0.0572643	0.0573567	-0.00155316
5	5000001	5500000	-0.0696789	0.0111941	0.0216131	0.000134582
5	5500001	6000000	-0.0543392	0.0261025	0.0250067	0.0552819
5	6000001	6500000	-0.057432	0.0007415	-0.000664425	0.0402832
5	6500001	7000000	-0.0412492	-0.0409899	-0.0429393	0.026613
5	7000001	7500000	0.00556215	0.0275342	0.0470308	0.0527778
5	7500001	8000000	-0.00760809	0.00709484	0.0236001	0.0465894
5	8000001	8500000	0.0591134	0.0610942	0.0540442	0.0531362
5	8500001	9000000	0.0583106	0.0638115	0.062198	0.039909
5	9000001	9500000	0.0550187	0.053594	0.0497609	0.0268703
5	9500001	10000000	0.0571463	0.0565099	0.0523928	0.0353674
5	10000001	10500000	0.0140408	-0.0492611	-0.0371922	-0.0161269
5	10500001	11000000	0.00268934	-0.0605675	-0.0522086	-0.0112078
5	11000001	11500000	0.0476058	0.0271136	0.0396045	0.047065
5	11500001	12000000	0.0617473	0.0646643	0.0632866	0.0544741
5	12000001	12500000	0.0609273	0.0684591	0.0682652	0.0582977
5	12500001	13000000	0.0623266	0.0687679	0.0665673	0.0592135
5	13000001	13500000	0.0604658	0.0681933	0.0678088	0.0588337
5	13500001	14000000	0.0390486	0.0613881	0.0598872	0.0396956
5	14000001	14500000	-0.0497935	-0.0617681	-0.0555335	-0.0577346
5	14500001	15000000	-0.0332129	-0.0743136	-0.0640897	-0.0154881
5	15000001	15500000	0.0462961	0.0359333	0.0493703	0.0490549
5	15500001	16000000	0.0488031	0.0488995	0.0600087	0.053116
5	16000001	16500000	0.0502259	0.0487619	0.0516328	0.0485132
5	16500001	17000000	-0.0292815	-0.0275267	-0.0088206	-0.0537063
5	17000001	17500000	0.00296927	-0.0227705	0.0195905	-0.0398534
5	17500001	18000000	0.0527719	0.0425092	0.0578791	0.000518124
5	18000001	18500000	0.0568677	0.0557633	0.0616463	0.0273204
5	18500001	19000000	0.054072	0.0571354	0.0419498	0.0192845
5	19000001	19500000	0.0609963	0.0692261	0.0702146	0.0165626
5	19500001	20000000	0.0562497	0.0689853	0.0717814	0.0085854
5	20000001	20500000	0.0620477	0.0689064	0.0717883	0.0316613
5	20500001	21000000	0.0534501	0.0657744	0.0677296	0.0136398
5	21000001	21500000	0.0567289	0.0622074	0.0582865	0.0102725
5	21500001	22000000	0.0488309	0.0591478	0.0584724	0.0264919
5	22000001	22500000	0.0529338	0.0655869	0.0667859	0.0435967
5	22500001	23000000	0.0388072	0.0659773	0.0639435	0.039491
5	23000001	23500000	0.0525186	0.0672983	0.0672251	0.0231424
5	23500001	24000000	0.0572129	0.0676325	0.069227	0.0205822
5	24000001	24500000	0.0564559	0.0673495	0.0688112	0.0269698
5	24500001	25000000	0.0601143	0.0684771	0.0692501	0.0276654
5	25000001	25500000	0.0582426	0.0684279	0.0714132	0.02249
5	25500001	26000000	0.0577561	0.0696491	0.0726391	0.0242445
5	26000001	26500000	0.0597254	0.0688631	0.0728141	0.0289744
5	26500001	27000000	0.0605453	0.0687758	0.0713978	0.0188399
5	27000001	27500000	0.0503985	0.0682821	0.0708554	0.00418999
5	27500001	28000000	0.0576564	0.0672931	0.0725137	0.0152609
5	28000001	28500000	0.0598994	0.067062	0.0718141	0.0177489
5	28500001	29000000	0.0598649	0.0660827	0.0708408	0.0348374
5	29000001	29500000	0.0653323	0.0665247	0.0707118	0.0520271
5	29500001	30000000	0.0620843	0.0669342	0.0701161	0.0553928
5	30000001	30500000	0.05087	0.0666672	0.0706904	0.0281413
5	30500001	31000000	0.0641814	0.067969	0.0703806	0.0237845
5	31000001	31500000	0.0464569	0.0414892	0.053655	-0.0110189
5	31500001	32000000	-0.0050808	-0.0418484	-0.0281238	-0.0622939
5	32000001	32500000	-0.0442078	-0.0734675	-0.0713206	-0.0755032
5	32500001	33000000	0.0145594	-0.0445533	-0.0227569	-0.0533874
5	33000001	33500000	0.0267057	-0.0171721	0.0321451	-0.0523488
5	33500001	34000000	0.0503393	-0.0104852	0.00743617	0.014485
5	34000001	34500000	0.0257712	-0.0464792	-0.0423059	0.000612454
5	34500001	35000000	-0.0357466	-0.0463986	-0.0631996	-0.0519362
5	35000001	35500000	-0.0160738	-0.0164281	-0.0125847	0.0197421
5	35500001	36000000	-0.0215574	-0.0374438	-0.041753	0.00824723
5	36000001	36500000	-0.047487	-0.064196	-0.0634461	-0.0341375
5	36500001	37000000	-0.0664032	-0.070068	-0.0700829	-0.0616422
5	37000001	37500000	-0.0680073	-0.0691384	-0.0702966	-0.0689749
5	37500001	38000000	-0.0483473	-0.0229885	-0.0156123	-0.0504879
5	38000001	38500000	-0.0473183	0.00340963	0.020269	-0.0421353
5	38500001	39000000	-0.0578162	-0.049785	-0.0427885	-0.0712659
5	39000001	39500000	-0.0569574	-0.0726686	-0.0532295	-0.0601781
5	39500001	40000000	-0.0421746	-0.0497889	0.0348361	-0.0215009
5	40000001	40500000	-0.0630159	-0.0677685	-0.0168051	-0.0326853
5	40500001	41000000	-0.0313836	-0.0645719	-0.0329493	-0.029118
5	41000001	41500000	0.0533772	0.044097	0.0656339	0.0330049
5	41500001	42000000	0.0394761	-0.00925282	0.0259008	0.0268396
5	42000001	42500000	0.0387121	0.0396042	0.0587374	0.045622
5	42500001	43000000	0.0151527	-0.0520814	-0.0156672	0.0269624
5	43000001	43500000	-0.0262023	-0.0587986	-0.0612241	-0.0125515
5	43500001	44000000	-0.0101056	-0.0141073	0.0202273	0.0359254
5	44000001	44500000	0.0261285	0.054303	0.0665916	0.0487096
5	44500001	45000000	0.0505936	0.0517207	0.0560212	0.0291135
5	45000001	45500000	0.0630045	0.0624836	0.0661485	0.046398
5	45500001	46000000	0.0617784	0.0610981	0.0653004	0.0473744
5	46000001	46500000	0.0595546	0.0583019	0.0648791	0.0428252
5	46500001	47000000	0	0	0	0
5	47000001	47500000	0	0	0	0
5	47500001	48000000	0	0	0	0
5	48000001	48500000	0	0	0	0
5	48500001	49000000	0	0	0	0
5	49000001	49500000	0.0315189	0.0322843	0.0334292	0.0275853
5	49500001	50000000	0.0436757	-0.0444745	-0.0306143	0.047279
5	50000001	50500000	0.0479027	-0.00402208	0.0200276	0.0614791
5	50500001	51000000	0.0522277	0.060184	0.0603469	0.041205
5	51000001	51500000	0.0598889	0.062153	0.0615563	0.0562966
5	51500001	52000000	0.0583307	0.0436321	0.0529849	0.0662065
5	52000001	52500000	-0.0321399	-0.0540456	-0.0312203	-0.0341582
5	52500001	53000000	-0.0579104	-0.0232755	-0.0353515	-0.053622
5	53000001	53500000	-0.0540303	-0.0409641	-0.0339472	-0.0145235
5	53500001	54000000	-0.0662866	-0.0719902	-0.0692451	-0.0480776
5	54000001	54500000	-0.0677445	-0.070969	-0.0668136	-0.0516355
5	54500001	55000000	-0.0714815	-0.0725393	-0.0735059	-0.0730546
5	55000001	55500000	-0.0680132	-0.0708897	-0.0731862	-0.0718931
5	55500001	56000000	-0.069456	-0.0640743	-0.0738512	-0.0650356
5	56000001	56500000	-0.0655781	-0.0658158	-0.0740072	-0.066495
5	56500001	57000000	-0.0532864	-0.0316321	-0.0287146	-0.0519849
5	57000001	57500000	-0.0506177	0.0375227	0.0285766	-0.0431391
5	57500001	58000000	-0.0287815	0.0163073	0.00623212	0.0100482
5	58000001	58500000	-0.0153993	-0.0279813	-0.0329298	0.0444802
5	58500001	59000000	-0.0252771	0.00105301	-0.0392815	0.0414752
5	59000001	59500000	0.0473144	0.0312435	0.0444139	0.0560733
5	59500001	60000000	0.0498955	0.0110919	0.0368575	0.0652752
5	60000001	60500000	-0.0115701	-0.0180754	-0.022871	0.013996
5	60500001	61000000	-0.0443471	-0.0585402	-0.0530278	-0.0430202
5	61000001	61500000	-0.00163627	0.0340042	0.0410621	0.0121348
5	61500001	62000000	-0.00113855	-0.0469278	-0.0415082	0.021654
5	62000001	62500000	0.0586715	0.0537591	0.0616061	0.0788624
5	62500001	63000000	0.0649762	0.0688466	0.0702903	0.072024
5	63000001	63500000	0.0664798	0.0684775	0.0680783	0.0691491
5	63500001	64000000	0.0584457	0.0573846	0.054227	0.0749242
5	64000001	64500000	0.0323691	-0.0176047	-0.0060909	0.0287906
5	64500001	65000000	0.025321	-0.022727	-0.0175967	0.00786875
5	65000001	65500000	-0.0621917	-0.0722546	-0.0701104	-0.062354
5	65500001	66000000	-0.0627674	-0.047414	-0.0507507	-0.0106963
5	66000001	66500000	-0.0719184	-0.0718478	-0.0726222	-0.0546421
5	66500001	67000000	-0.0720274	-0.0663919	-0.0624767	-0.0292217
5	67000001	67500000	-0.0721356	-0.0684426	-0.0644707	-0.0130746
5	67500001	68000000	-0.0742868	-0.0709586	-0.0718515	-0.0540896
5	68000001	68500000	-0.0740522	-0.0617258	-0.0684611	-0.052114
5	68500001	69000000	-0.0702365	-0.0691515	-0.0743562	-0.0737352
5	69000001	69500000	-0.00925778	-0.00119295	0	-0.00323758
5	69500001	70000000	0	0	0.0118607	0.00843054
5	70000001	70500000	0.0204973	0.00412123	-0.000296229	-0.00557746
5	70500001	71000000	-0.0697598	-0.0526351	-0.0717169	-0.068882
5	71000001	71500000	-0.069713	-0.0199831	-0.0511185	-0.0634268
5	71500001	72000000	-0.0704871	-0.066749	-0.0672153	-0.073959
5	72000001	72500000	-0.0715508	-0.0706151	-0.0677233	-0.0752684
5	72500001	73000000	-0.0727875	-0.0663435	-0.0687042	-0.0781708
5	73000001	73500000	-0.0711141	-0.0499796	-0.0473582	-0.0782606
5	73500001	74000000	-0.071938	-0.0640349	-0.058208	-0.0752289
5	74000001	74500000	-0.0534189	-0.0149258	-0.0531859	-0.0712418
5	74500001	75000000	-0.0479277	-0.057988	-0.0719384	-0.0657296
5	75000001	75500000	0.00729642	0.00523828	-0.0196057	-0.00516206
5	75500001	76000000	-0.056121	-0.0619268	-0.0557447	-0.0481224
5	76000001	76500000	-0.0615476	-0.0640989	-0.0615467	-0.0649384
5	76500001	77000000	-0.0496389	-0.0451693	-0.0590282	-0.0550627
5	77000001	77500000	-0.0604535	-0.0614498	-0.0687873	-0.0648677
5	77500001	78000000	-0.0709025	-0.072592	-0.0732848	-0.0749772
5	78000001	78500000	-0.0689415	-0.069333	-0.0690335	-0.0634817
5	78500001	79000000	-0.0722503	-0.0633705	-0.0685693	-0.0640667
5	79000001	79500000	-0.0690672	-0.0658259	-0.0599743	-0.0563681
5	79500001	80000000	-0.0668277	-0.0729236	-0.0616782	-0.0660922
5	80000001	80500000	-0.0470801	-0.0626019	-0.0157301	-0.0502241
5	80500001	81000000	-0.0536318	-0.0615589	-0.0435578	0.000957636
5	81000001	81500000	-0.0576228	-0.071908	-0.0574712	0.0153407
5	81500001	82000000	-0.0249512	-0.0354945	0.0345704	0.0201613
5	82000001	82500000	-0.036095	-0.0377846	0.0266068	0.0522462
5	82500001	83000000	-0.00912847	-0.0266995	0.0434209	0.0544788
5	83000001	83500000	0.0608302	0.0355478	0.0615648	0.0702028
5	83500001	84000000	0.0594672	0.0540125	0.0657391	0.0589018
5	84000001	84500000	0.0661911	0.0659203	0.0681033	0.0849293
5	84500001	85000000	0.066317	0.0683555	0.0680059	0.0797668
5	85000001	85500000	0.066162	0.0686451	0.0655534	0.0794365
5	85500001	86000000	0.0597768	0.0463402	0.0485608	0.0784132
5	86000001	86500000	0.0401055	-0.0185189	0.00999403	0.0440076
5	86500001	87000000	0.0347667	-0.0198683	-0.0155865	0.0495227
5	87000001	87500000	0.0409242	0.0454426	0.0406487	0.0690643
5	87500001	88000000	0.0429556	0.0299215	0.00719998	0.0648249
5	88000001	88500000	0.0511701	-0.0232089	-7.37666e-05	0.0460255
5	88500001	89000000	0.0550613	-0.0117242	0.00337604	0.0417856
5	89000001	89500000	0.0579627	0.022744	0.0251094	0.0400281
5	89500001	90000000	0.0327914	0.00105571	-0.0133372	0.046015
5	90000001	90500000	-0.0268202	-0.0186413	-0.0166206	0.0446935
5	90500001	91000000	0.0018685	-0.0251534	-0.0204898	0.0364877
5	91000001	91500000	0.0622878	0.0648081	0.0657948	0.070103
5	91500001	92000000	0.0461082	0.0672601	0.068043	0.0501159
5	92000001	92500000	0.0375522	0.0642742	0.0667049	0.0328718
5	92500001	93000000	0.00635035	0.0335029	0.0323122	0.00510245
5	93000001	93500000	-0.0218784	-0.0150034	-0.0193117	0.0516491
5	93500001	94000000	-0.0393198	-0.0111846	0.00960962	0.0547988
5	94000001	94500000	0.0123721	-0.0272784	0.0290194	0.0555259
5	94500001	95000000	0.0238778	-0.0339773	0.00343683	0.0387711
5	95000001	95500000	-0.0403048	-0.0735501	-0.0683486	-0.0734013
5	95500001	96000000	-0.0500927	-0.0683201	-0.0516877	-0.0700968
5	96000001	96500000	-0.064794	-0.0741674	-0.070768	-0.0537262
5	96500001	97000000	-0.0253171	0.0318712	0.0340946	0.0543285
5	97000001	97500000	-0.00561612	0.063154	0.066131	0.0389977
5	97500001	98000000	-0.0154216	0.0567438	0.0591579	0.0330227
5	98000001	98500000	-0.00268759	-0.0372247	-0.0308497	0.0455462
5	98500001	99000000	0.0646749	0.0565467	0.0598704	0.0794032
5	99000001	99500000	0.0656715	0.0643282	0.0652279	0.0767459
5	99500001	100000000	0.0565729	0.0186938	0.0253665	0.0822789
5	100000001	100500000	0.0507593	-0.0420439	-0.0305791	0.0800047
5	100500001	101000000	0.0658776	0.0513929	0.0550443	0.0769768
5	101000001	101500000	0.0645306	0.0547529	0.0586603	0.0705862
5	101500001	102000000	0.0517496	0.0240734	0.0403014	0.0830052
5	102000001	102500000	0.0161687	-0.0494474	-0.0216508	0.033516
5	102500001	103000000	0.0259818	-0.000108477	0.00873123	0.0655651
5	103000001	103500000	0.0254764	0.0661064	0.0613253	0.0811704
5	103500001	104000000	0.0682001	0.069288	0.0656494	0.0839662
5	104000001	104500000	0.0695041	0.0681827	0.0655554	0.0797944
5	104500001	105000000	0.0705334	0.0682164	0.0642946	0.0826285
5	105000001	105500000	0.0649866	0.0682667	0.0627093	0.0848231
5	105500001	106000000	0.0698688	0.0651283	0.0647401	0.0614579
5	106000001	106500000	0.0631548	0.0590429	0.0593178	0.0746077
5	106500001	107000000	0.0270401	-0.00861864	0.00868179	-0.00185408
5	107000001	107500000	0.0515541	0.0115071	0.0266416	0.0655006
5	107500001	108000000	0.0524961	-0.000466849	-0.00254907	0.0633497
5	108000001	108500000	0.0498842	-0.0261867	-0.0182759	0.0372576
5	108500001	109000000	0.0443805	-0.0449192	-0.0177327	0.0449135
5	109000001	109500000	0.0473359	-0.0418964	-0.000246279	0.0540572
5	109500001	110000000	0.0668659	0.0504254	0.0503086	0.075914
5	110000001	110500000	0.0616273	0.0418663	0.0127987	0.0302019
5	110500001	111000000	0.0474545	0.0075904	0.00147588	0.0577677
5	111000001	111500000	0.0372681	0.00404739	0.0341847	0.0451027
5	111500001	112000000	-0.028613	0.00834428	-0.0208578	0.0582897
5	112000001	112500000	-0.0444095	-0.0686695	-0.0561169	-0.00629862
5	112500001	113000000	-0.0165206	-0.0548148	-0.0375614	0.00574532
5	113000001	113500000	0.0704912	0.0608605	0.0594389	0.082706
5	113500001	114000000	0.0675228	0.0623086	0.0590771	0.0746925
5	114000001	114500000	0.0675208	0.0497511	0.0499271	0.0714658
5	114500001	115000000	-0.00383972	-0.0549187	-0.0321182	0.0270523
5	115000001	115500000	0.0104486	-0.0310233	-0.0110195	0.0648643
5	115500001	116000000	-0.0434351	0.00820205	0.0057488	0.0694308
[truncated: 4,208 more rows]

## Sheet: Sheet2
Supplementary Table S9: Eigen values
Chr	Start	End	EV-S024_R1	EV-S024_R2
1	1	500000	0.00477163	0.00408053
1	500001	1000000	-0.0545748	-0.0504387
1	1000001	1500000	-0.0592137	-0.0629867
1	1500001	2000000	-0.0590461	-0.0610617
1	2000001	2500000	-0.0483076	-0.0628232
1	2500001	3000000	-0.0389891	-0.0435484
1	3000001	3500000	-0.0410354	-0.0300752
1	3500001	4000000	-0.0607038	-0.0586598
1	4000001	4500000	-0.0167022	-0.00878375
1	4500001	5000000	-0.00911888	0.00196072
1	5000001	5500000	-0.00534888	0.00420277
1	5500001	6000000	-0.0273153	-0.0244141
1	6000001	6500000	-0.0589818	-0.057141
1	6500001	7000000	-0.0618408	-0.0599872
1	7000001	7500000	-0.0359427	-0.0181794
1	7500001	8000000	-0.0560077	-0.0533653
1	8000001	8500000	-0.0630554	-0.0608428
1	8500001	9000000	-0.0628019	-0.062395
1	9000001	9500000	-0.0621205	-0.0622864
1	9500001	10000000	-0.0610517	-0.0616943
1	10000001	10500000	-0.0597632	-0.0575722
1	10500001	11000000	-0.0616629	-0.0489299
1	11000001	11500000	-0.0624371	-0.0560826
1	11500001	12000000	-0.063304	-0.0612364
1	12000001	12500000	-0.0637715	-0.0603086
1	12500001	13000000	-0.0463262	-0.03883
1	13000001	13500000	0.0136039	0.0140776
1	13500001	14000000	-0.0298936	-0.0282176
1	14000001	14500000	-0.0336992	-0.0358902
1	14500001	15000000	-0.0164277	-0.00276214
1	15000001	15500000	-0.0406987	-0.0300801
1	15500001	16000000	-0.0631602	-0.0635555
1	16000001	16500000	-0.0628025	-0.063681
1	16500001	17000000	-0.0623089	-0.0608595
1	17000001	17500000	-0.0581663	-0.060493
1	17500001	18000000	-0.0597265	-0.0613993
1	18000001	18500000	-0.0330845	-0.0144747
1	18500001	19000000	-0.0307131	-0.0117141
1	19000001	19500000	-0.0564395	-0.0531937
1	19500001	20000000	-0.0633708	-0.0617702
1	20000001	20500000	-0.0531411	-0.0321842
1	20500001	21000000	-0.0579777	-0.0497254
1	21000001	21500000	-0.0623582	-0.0604819
1	21500001	22000000	-0.0625052	-0.0588841
1	22000001	22500000	-0.063813	-0.061559
1	22500001	23000000	-0.0542543	-0.0326011
1	23000001	23500000	-0.0563645	-0.0290806
1	23500001	24000000	-0.0637297	-0.0617833
1	24000001	24500000	-0.0609132	-0.0610617
1	24500001	25000000	-0.0630769	-0.0591061
1	25000001	25500000	-0.0594637	-0.0620074
1	25500001	26000000	-0.0613163	-0.0606644
1	26000001	26500000	-0.0604414	-0.060753
1	26500001	27000000	-0.0546868	-0.0560526
1	27000001	27500000	-0.0540166	-0.0536209
1	27500001	28000000	-0.0545448	-0.0547286
1	28000001	28500000	-0.0531622	-0.0519729
1	28500001	29000000	-0.0585757	-0.0561636
1	29000001	29500000	-0.0630341	-0.061228
1	29500001	30000000	-0.0494314	-0.0379452
1	30000001	30500000	-0.035521	-0.0199333
1	30500001	31000000	-0.0373458	-0.0259472
1	31000001	31500000	-0.061233	-0.0571533
1	31500001	32000000	-0.0601025	-0.0545575
1	32000001	32500000	-0.0621086	-0.062343
1	32500001	33000000	-0.0629502	-0.0618011
1	33000001	33500000	-0.0626612	-0.0611253
1	33500001	34000000	-0.0586146	-0.0605012
1	34000001	34500000	-0.0257534	-0.0111135
1	34500001	35000000	-0.0158367	-0.00430878
1	35000001	35500000	-0.0421096	-0.0296291
1	35500001	36000000	-0.0623165	-0.0592823
1	36000001	36500000	-0.0618492	-0.0611859
1	36500001	37000000	-0.0594733	-0.0553221
1	37000001	37500000	-0.0482281	-0.0420503
1	37500001	38000000	-0.050753	-0.0466615
1	38000001	38500000	-0.0633826	-0.0620099
1	38500001	39000000	-0.0538098	-0.0525994
1	39000001	39500000	-0.0595655	-0.0588446
1	39500001	40000000	-0.062841	-0.054369
1	40000001	40500000	-0.0618141	-0.0614992
1	40500001	41000000	-0.0602054	-0.0608859
1	41000001	41500000	-0.0639197	-0.0613767
1	41500001	42000000	-0.0571979	-0.0393039
1	42000001	42500000	-0.059956	-0.0632303
1	42500001	43000000	-0.0565805	-0.0409428
1	43000001	43500000	-0.0625249	-0.0613763
1	43500001	44000000	-0.0627439	-0.0588388
1	44000001	44500000	-0.0623264	-0.0603067
1	44500001	45000000	-0.0620569	-0.0592691
1	45000001	45500000	-0.0625626	-0.0634873
1	45500001	46000000	-0.0592666	-0.057808
1	46000001	46500000	-0.0605265	-0.0584344
1	46500001	47000000	-0.0607094	-0.0591842
1	47000001	47500000	-0.0472857	-0.0506155
1	47500001	48000000	-0.0344246	-0.0345647
1	48000001	48500000	-0.00677711	0.0127391
1	48500001	49000000	0.0181782	0.0244115
1	49000001	49500000	0.0236492	0.037237
1	49500001	50000000	0.0490907	0.0609163
1	50000001	50500000	0.0487785	0.0610139
1	50500001	51000000	0.0149377	0.0410507
1	51000001	51500000	-0.0169244	0.00502982
1	51500001	52000000	-0.0394562	-0.0311134
1	52000001	52500000	-0.0497638	-0.0470141
1	52500001	53000000	-0.050499	-0.0397157
1	53000001	53500000	-0.0505772	-0.0439361
1	53500001	54000000	-0.0532036	-0.0342914
1	54000001	54500000	-0.0538052	-0.0391502
1	54500001	55000000	-0.0535018	-0.0364114
1	55000001	55500000	-0.0471124	-0.0393413
1	55500001	56000000	-0.0124163	-0.00204599
1	56000001	56500000	0.0396346	0.0583356
1	56500001	57000000	0.0159126	-0.0147966
1	57000001	57500000	0.0332136	0.0373833
1	57500001	58000000	0.047598	0.0589715
1	58000001	58500000	0.0508299	0.0607352
1	58500001	59000000	0.0301829	0.0305788
1	59000001	59500000	-0.0244132	-0.0298517
1	59500001	60000000	-0.0241934	-0.019077
1	60000001	60500000	0.00256195	0.00542582
1	60500001	61000000	0.0587503	0.0615322
1	61000001	61500000	0.0513816	0.049081
1	61500001	62000000	0.0127039	0.0124086
1	62000001	62500000	0.0160605	0.00612068
1	62500001	63000000	0.0219374	0.0116635
1	63000001	63500000	0.0307922	0.0158928
1	63500001	64000000	0.0410021	0.0139202
1	64000001	64500000	0.0324705	0.01671
1	64500001	65000000	0.0384869	0.00909109
1	65000001	65500000	0.00861756	-0.0235774
1	65500001	66000000	0.0236469	-0.0136658
1	66000001	66500000	0.0507677	0.0441803
1	66500001	67000000	0.00632414	-0.0343014
1	67000001	67500000	0.0260166	-0.00776854
1	67500001	68000000	0.0243359	0.0202204
1	68000001	68500000	0.0341044	0.0137664
1	68500001	69000000	0.0551135	0.0270274
1	69000001	69500000	0.0640895	0.0663935
1	69500001	70000000	0.0623822	0.066492
1	70000001	70500000	0.0637642	0.0659377
1	70500001	71000000	0.0437213	0.041454
1	71000001	71500000	0.0638787	0.066471
1	71500001	72000000	0.0650607	0.063964
1	72000001	72500000	0.0648075	0.0663889
1	72500001	73000000	0.0642013	0.0625104
1	73000001	73500000	0.0613966	0.0657284
1	73500001	74000000	0.0594454	0.0638239
1	74000001	74500000	0.0624699	0.065458
1	74500001	75000000	0.0643641	0.0648236
1	75000001	75500000	0.0637332	0.0676747
1	75500001	76000000	0.0646485	0.0662168
1	76000001	76500000	0.0538417	0.0418533
1	76500001	77000000	0.0531721	0.013998
1	77000001	77500000	0.0623752	0.0627684
1	77500001	78000000	0.048675	0.0387017
1	78000001	78500000	0.00998435	-0.0153055
1	78500001	79000000	0.0608895	0.0624701
1	79000001	79500000	0.065396	0.066457
1	79500001	80000000	0.0614	0.0636451
1	80000001	80500000	0.0594958	0.0610844
1	80500001	81000000	0.0591279	0.0616781
1	81000001	81500000	0.0622638	0.0615999
1	81500001	82000000	0.0636372	0.0413
1	82000001	82500000	0.0624825	0.0644229
1	82500001	83000000	0.0638287	0.0658967
1	83000001	83500000	0.0615174	0.0644378
1	83500001	84000000	0.057677	0.0580855
1	84000001	84500000	0.0631318	0.0653156
1	84500001	85000000	0.0236283	0.0140309
1	85000001	85500000	0.0258433	0.0105301
1	85500001	86000000	0.0261398	0.00111238
1	86000001	86500000	0.0567151	0.0604746
1	86500001	87000000	0.0525098	0.0499514
1	87000001	87500000	0.00934199	-0.0157416
1	87500001	88000000	0.0222942	0.0180854
1	88000001	88500000	0.0413561	0.0577706
1	88500001	89000000	0.0618414	0.0669966
1	89000001	89500000	0.000354727	-0.0220638
1	89500001	90000000	-0.0203513	-0.0157508
1	90000001	90500000	-0.0160769	-0.0183389
1	90500001	91000000	0.0570414	0.0601752
1	91000001	91500000	0.0480546	0.0561786
1	91500001	92000000	0.0373643	0.0418858
1	92000001	92500000	0.018956	0.0191069
1	92500001	93000000	0.00595794	-0.00508904
1	93000001	93500000	-0.0145241	-0.00780329
1	93500001	94000000	-0.0154534	-0.0282853
1	94000001	94500000	-0.00733822	-0.0145246
1	94500001	95000000	0.0264999	0.00487018
1	95000001	95500000	0.0126481	-0.0334929
1	95500001	96000000	0.0584752	0.0476765
1	96000001	96500000	0.061623	0.0634658
1	96500001	97000000	0.0631368	0.0656631
1	97000001	97500000	0.0632645	0.0617128
1	97500001	98000000	0.0616388	0.0455381
1	98000001	98500000	0.0517097	0.00986159
1	98500001	99000000	0.0631844	0.0629239
1	99000001	99500000	0.0644863	0.0602964
1	99500001	100000000	0.0652659	0.0653984
1	100000001	100500000	0.0410036	0.0261674
1	100500001	101000000	0.0023463	-0.0355619
1	101000001	101500000	0.0276262	0.0231476
1	101500001	102000000	0.0476309	0.0443941
1	102000001	102500000	0.0639425	0.0651567
1	102500001	103000000	0.0596701	0.0638685
1	103000001	103500000	0.0604187	0.0643316
1	103500001	104000000	0.0590558	0.0620107
1	104000001	104500000	0.0602655	0.0554276
1	104500001	105000000	0.0578977	0.0613567
1	105000001	105500000	0.0572821	0.0608348
1	105500001	106000000	0.0554618	0.0608437
1	106000001	106500000	0.056927	0.0595448
1	106500001	107000000	0.0577736	0.0608389
1	107000001	107500000	0.060268	0.0637121
1	107500001	108000000	0.0631346	0.0632669
1	108000001	108500000	0.033245	-0.00552119
1	108500001	109000000	0.0211414	-0.0127197
1	109000001	109500000	-0.02894	-0.0422887
1	109500001	110000000	-0.0531877	-0.0569685
1	110000001	110500000	-0.0582138	-0.0576684
1	110500001	111000000	-0.056817	-0.0540999
1	111000001	111500000	-0.0517725	-0.0206468
1	111500001	112000000	-0.0495667	-0.0372061
1	112000001	112500000	-0.0501935	-0.0483173
1	112500001	113000000	-0.00405487	0.0340574
1	113000001	113500000	-0.0412523	-0.0338566
1	113500001	114000000	-0.0239725	0.0230164
1	114000001	114500000	-0.0379642	-0.035476
1	114500001	115000000	-0.0217111	-0.0156559
1	115000001	115500000	-0.0210833	-0.028618
1	115500001	116000000	0.0149374	0.0187049
1	116000001	116500000	0.0131777	0.0221685
1	116500001	117000000	-0.0184017	-0.0317127
1	117000001	117500000	-0.0290908	-0.0394992
1	117500001	118000000	-0.0167989	-0.00840527
1	118000001	118500000	-0.0181051	-0.00526332
1	118500001	119000000	0.0548786	0.0637276
1	119000001	119500000	0.0588505	0.0627837
1	119500001	120000000	0.0350989	0.0392581
1	120000001	120500000	-0.00787449	-0.0142112
1	120500001	121000000	-0.013259	-0.0188608
1	121000001	121500000	0.0498487	0.052172
1	121500001	122000000	0	0
1	122000001	122500000	0	0
1	122500001	123000000	0	0
1	123000001	123500000	0	0
1	123500001	124000000	0	0
1	124000001	124500000	0	0
1	124500001	125000000	0	0
1	125000001	125500000	0	0
1	125500001	126000000	0	0
1	126000001	126500000	0	0
1	126500001	127000000	0	0
1	127000001	127500000	0	0
1	127500001	128000000	0	0
1	128000001	128500000	0	0
1	128500001	129000000	0	0
1	129000001	129500000	0	0
1	129500001	130000000	0	0
1	130000001	130500000	0	0
1	130500001	131000000	0	0
1	131000001	131500000	0	0
1	131500001	132000000	0	0
1	132000001	132500000	0	0
1	132500001	133000000	0	0
1	133000001	133500000	0	0
1	133500001	134000000	0	0
1	134000001	134500000	0	0
1	134500001	135000000	0	0
1	135000001	135500000	0	0
1	135500001	136000000	0	0
1	136000001	136500000	0	0
1	136500001	137000000	0	0
1	137000001	137500000	0	0
1	137500001	138000000	0	0
1	138000001	138500000	0	0
1	138500001	139000000	0	0
1	139000001	139500000	0	0
1	139500001	140000000	0	0
1	140000001	140500000	0	0
1	140500001	141000000	0	0
1	141000001	141500000	0	0
1	141500001	142000000	0	0
1	142000001	142500000	0	0
1	142500001	143000000	-0.00165057	0.000565124
1	143000001	143500000	-0.000420646	-0.00181088
1	143500001	144000000	0.00154353	-0.00057266
1	144000001	144500000	-0.0101553	-0.0173619
1	144500001	145000000	-0.0205423	-0.0223967
1	145000001	145500000	-0.0312387	-0.0437085
1	145500001	146000000	-0.0540347	-0.0508741
1	146000001	146500000	0.0022188	0.000932132
1	146500001	147000000	-0.0372519	-0.0239009
1	147000001	147500000	-0.0482555	-0.0566025
1	147500001	148000000	-0.0371336	-0.025907
1	148000001	148500000	0.00171776	0.00676445
1	148500001	149000000	-0.000699003	0.00959963
1	149000001	149500000	0.0233518	0.00861188
1	149500001	150000000	-0.0552572	-0.0571771
1	150000001	150500000	-0.0600053	-0.0619728
1	150500001	151000000	-0.0578086	-0.0564175
1	151000001	151500000	-0.0607746	-0.0628455
1	151500001	152000000	-0.0618424	-0.0647374
1	152000001	152500000	-0.0418095	-0.0480045
1	152500001	153000000	-0.0198825	-0.0159445
1	153000001	153500000	-0.0503654	-0.0568783
1	153500001	154000000	-0.0605494	-0.0605376
1	154000001	154500000	-0.0602082	-0.0608924
1	154500001	155000000	-0.0600025	-0.0611893
1	155000001	155500000	-0.0589085	-0.0607854
1	155500001	156000000	-0.0581268	-0.0623495
1	156000001	156500000	-0.0600001	-0.0642713
1	156500001	157000000	-0.0609281	-0.0643419
1	157000001	157500000	-0.0406365	-0.0219407
1	157500001	158000000	-0.0187374	0.00427802
1	158000001	158500000	-0.0130471	-0.0233995
1	158500001	159000000	-0.0176955	-0.0495105
1	159000001	159500000	-0.00019353	-0.0204676
1	159500001	160000000	-0.0272615	-0.0476347
1	160000001	160500000	-0.0549131	-0.0566551
1	160500001	161000000	-0.0570383	-0.0619978
1	161000001	161500000	-0.0556433	-0.0606636
1	161500001	162000000	-0.046509	-0.0588773
1	162000001	162500000	-0.0264728	-0.0377964
1	162500001	163000000	0.00996466	0.00766705
1	163000001	163500000	0.0496627	0.0593416
1	163500001	164000000	0.0608387	0.0648753
1	164000001	164500000	0.06029	0.0631019
1	164500001	165000000	0.0541964	0.0573512
1	165000001	165500000	0.046997	0.0509532
1	165500001	166000000	0.0200137	0.0119017
1	166000001	166500000	0.0573637	0.0635187
1	166500001	167000000	0.0508781	0.0578359
1	167000001	167500000	-0.00805935	-0.0245613
1	167500001	168000000	-0.0204922	-0.0401696
1	168000001	168500000	0.00269579	-0.00648494
1	168500001	169000000	0.0404997	0.053819
1	169000001	169500000	0.0194926	0.015901
1	169500001	170000000	0.0107977	-0.0260683
1	170000001	170500000	0.0612802	0.0667608
1	170500001	171000000	0.0617525	0.0678108
1	171000001	171500000	0.046138	0.0499051
1	171500001	172000000	0.0166275	0.00475242
1	172000001	172500000	0.0225417	0.0343245
1	172500001	173000000	0.0115856	0.0300561
1	173000001	173500000	0.0273124	0.0352176
1	173500001	174000000	0.00338123	-0.0118989
1	174000001	174500000	0.0156381	0.037123
1	174500001	175000000	0.00737265	-0.000952417
1	175000001	175500000	0.023657	0.000925543
1	175500001	176000000	0.0469805	0.0515156
1	176000001	176500000	0.0533467	0.0427319
1	176500001	177000000	0.0599677	0.0655428
1	177000001	177500000	0.0588195	0.0656565
1	177500001	178000000	0.0588996	0.0650686
1	178000001	178500000	0.0456055	0.0422264
1	178500001	179000000	0.01909	0.0173532
1	179000001	179500000	0.0131003	-0.0114064
1	179500001	180000000	0.0212597	-0.00127042
1	180000001	180500000	0.00146678	-0.0276901
1	180500001	181000000	0.00299117	-0.00402475
1	181000001	181500000	0.0123927	-0.0141038
1	181500001	182000000	0.0404133	0.0348974
1	182000001	182500000	-0.00598908	-0.0382869
1	182500001	183000000	-0.00167957	-0.0195021
1	183000001	183500000	-0.00358351	-0.0161983
1	183500001	184000000	-0.00778841	-0.0196864
1	184000001	184500000	0.0171591	0.0205317
1	184500001	185000000	-0.0120956	-0.0257455
1	185000001	185500000	-0.00954716	-0.0408667
1	185500001	186000000	0.0482541	0.0149489
1	186000001	186500000	0.0532808	0.0405202
1	186500001	187000000	0.0445279	-0.00639506
1	187000001	187500000	0.0633129	0.0661073
1	187500001	188000000	0.0619776	0.06505
1	188000001	188500000	0.0600503	0.0655362
1	188500001	189000000	0.0591183	0.0631335
1	189000001	189500000	0.0582224	0.0621458
1	189500001	190000000	0.058555	0.0618256
1	190000001	190500000	0.058805	0.0637387
1	190500001	191000000	0.0604201	0.0623416
1	191000001	191500000	0.0610892	0.0623116
1	191500001	192000000	0.0633142	0.0639958
1	192000001	192500000	0.0624126	0.0446676
1	192500001	193000000	0.0302025	-0.0112849
1	193000001	193500000	0.0431419	0.0300191
1	193500001	194000000	0.0620093	0.0648055
1	194000001	194500000	0.063501	0.0631016
1	194500001	195000000	0.0605198	0.0592343
1	195000001	195500000	0.0599273	0.0615051
1	195500001	196000000	0.0614157	0.0637441
1	196000001	196500000	0.0621151	0.0648658
1	196500001	197000000	0.062596	0.0642567
1	197000001	197500000	0.0551097	0.0531204
1	197500001	198000000	0.0356893	0.0427455
1	198000001	198500000	0.0214597	0.00846739
1	198500001	199000000	0.00442602	-0.0121678
1	199000001	199500000	0.0500584	0.0522067
1	199500001	200000000	0.0488733	0.0426019
1	200000001	200500000	0.0108727	-0.0244071
1	200500001	201000000	-0.0189246	-0.0330126
1	201000001	201500000	-0.0306238	-0.0141617
1	201500001	202000000	-0.0564099	-0.0457432
1	202000001	202500000	-0.060741	-0.0529858
1	202500001	203000000	-0.0635609	-0.0608166
1	203000001	203500000	-0.0652359	-0.0636805
1	203500001	204000000	-0.063455	-0.0595514
1	204000001	204500000	-0.0625435	-0.0607517
1	204500001	205000000	-0.0583922	-0.0524321
1	205000001	205500000	-0.0636367	-0.0632117
1	205500001	206000000	-0.0567308	-0.0321371
1	206000001	206500000	-0.0391669	-0.0195811
1	206500001	207000000	-0.0460306	-0.0524351
1	207000001	207500000	-0.0510884	-0.0369076
1	207500001	208000000	-0.0472758	-0.0447885
1	208000001	208500000	-0.0142881	-0.00736032
1	208500001	209000000	0.0470484	0.0575627
1	209000001	209500000	0.0431788	0.0619558
1	209500001	210000000	-0.0103337	-0.0441655
1	210000001	210500000	0.0504981	0.0524211
1	210500001	211000000	0.0505773	0.0578845
1	211000001	211500000	0.0476462	0.0484496
1	211500001	212000000	-0.00812158	-0.0327884
1	212000001	212500000	-0.0204326	-0.028932
1	212500001	213000000	-0.0247107	-0.0381528
1	213000001	213500000	0.0148873	0.00918101
1	213500001	214000000	0.0596111	0.0609112
1	214000001	214500000	0.057227	0.0569747
1	214500001	215000000	0.0575646	0.0560829
1	215000001	215500000	0.0615056	0.0635289
1	215500001	216000000	0.0635943	0.0636861
1	216000001	216500000	0.0616204	0.0625264
1	216500001	217000000	0.062162	0.0634797
1	217000001	217500000	0.0626228	0.0635833
1	217500001	218000000	0.0630011	0.0636122
1	218000001	218500000	0.0636534	0.0648952
1	218500001	219000000	0.0630395	0.0625793
1	219000001	219500000	0.0631656	0.0614498
1	219500001	220000000	0.0630976	0.0636942
1	220000001	220500000	0.0296307	0.00811076
1	220500001	221000000	0.0452084	0.0349235
1	221000001	221500000	0.0263757	-0.0233122
1	221500001	222000000	0.0384378	0.0323385
1	222000001	222500000	0.0533648	0.059607
1	222500001	223000000	0.0192229	-0.00349322
1	223000001	223500000	0.0214265	0.0119573
1	223500001	224000000	0.012832	0.0283493
1	224000001	224500000	-0.0305161	-0.0374456
1	224500001	225000000	0.000487351	0.00658963
1	225000001	225500000	0.0534442	0.0624908
1	225500001	226000000	-0.0221296	-0.0323451
1	226000001	226500000	-0.0434207	-0.0492343
1	226500001	227000000	-0.0346366	-0.0291061
1	227000001	227500000	0.00112958	0.0110372
1	227500001	228000000	0.0317754	0.0597237
1	228000001	228500000	-0.024396	-0.0203118
1	228500001	229000000	-0.0254429	-0.0135137
1	229000001	229500000	-0.0441684	-0.0499874
1	229500001	230000000	-0.0274631	0.00341533
1	230000001	230500000	-0.0291179	-0.00203378
1	230500001	231000000	0.00348423	0.0383705
1	231000001	231500000	-0.0209412	-0.020997
1	231500001	232000000	-0.0275373	-0.0239977
1	232000001	232500000	0.0276623	0.0429711
1	232500001	233000000	0.00246423	-0.0155496
1	233000001	233500000	0.0064794	-0.00674749
1	233500001	234000000	0.0507778	0.0613583
1	234000001	234500000	0.0217829	0.0302309
1	234500001	235000000	-0.0511406	-0.057453
1	235000001	235500000	-0.0502307	-0.0544399
1	235500001	236000000	-0.0357696	-0.0395412
1	236000001	236500000	-0.0207835	-0.0392452
1	236500001	237000000	0.00861897	-0.0107107
1	237000001	237500000	0.0519273	0.0544408
1	237500001	238000000	0.0608944	0.0635219
1	238000001	238500000	0.0611039	0.063305
1	238500001	239000000	0.0581889	0.0607332
1	239000001	239500000	0.0600703	0.0639878
1	239500001	240000000	0.059064	0.0515534
1	240000001	240500000	0.0601374	0.0594013
1	240500001	241000000	0.059042	0.06252
1	241000001	241500000	0.0590514	0.0632001
1	241500001	242000000	0.0413836	0.0261739
1	242000001	242500000	0.0457432	0.0526211
1	242500001	243000000	0.0550091	0.064016
1	243000001	243500000	0.0144925	-0.0277644
1	243500001	244000000	0.0111015	0.00503209
1	244000001	244500000	0.00328401	-0.0282271
1	244500001	245000000	0.000337453	-0.0273669
1	245000001	245500000	0.00736536	-0.0261182
1	245500001	246000000	0.0415857	0.0468123
1	246000001	246500000	0.0270727	0.0368604
1	246500001	247000000	0.00664922	-0.0155921
1	247000001	247500000	0.0213308	-0.0101809
1	247500001	248000000	0.0439244	0.00235668
1	248000001	248500000	0.0618849	0.0608936
1	248500001	249000000	0.0404464	0.0189899
1	249000001	249250621	0	0
2	1	500000	0.020808	0.0143652
2	500001	1000000	0.0054551	-0.0055918
2	1000001	1500000	-0.0294423	-0.0362601
2	1500001	2000000	-0.0201408	-0.0209421
2	2000001	2500000	-0.036968	-0.0435306
2	2500001	3000000	-0.00493808	-0.00388856
2	3000001	3500000	0.0436855	0.0468516
2	3500001	4000000	0.0111822	0.0162754
2	4000001	4500000	-0.0520732	-0.052411
2	4500001	5000000	-0.0530291	-0.0511317
2	5000001	5500000	-0.0534952	-0.0506537
2	5500001	6000000	-0.050513	-0.0479426
2	6000001	6500000	-0.0540179	-0.0530306
2	6500001	7000000	-0.0433433	-0.0410891
2	7000001	7500000	0.0379207	0.0485586
2	7500001	8000000	0.0394469	0.0187032
2	8000001	8500000	0.0547697	0.0540187
2	8500001	9000000	0.0559074	0.0550984
2	9000001	9500000	0.0533822	0.0549728
2	9500001	10000000	0.0573865	0.0573934
2	10000001	10500000	0.0565955	0.056842
2	10500001	11000000	0.0576695	0.0571676
2	11000001	11500000	0.053733	0.0375795
2	11500001	12000000	0.051945	0.0339592
2	12000001	12500000	0.0350884	0.000570953
2	12500001	13000000	0.0370089	0.0122511
2	13000001	13500000	-0.0460833	-0.0509805
2	13500001	14000000	-0.0569104	-0.0521923
2	14000001	14500000	-0.0558087	-0.0527683
2	14500001	15000000	-0.051424	-0.052837
2	15000001	15500000	-0.0102339	-0.0260789
2	15500001	16000000	0.0202431	-0.00100339
2	16000001	16500000	-0.0183799	-0.0342953
2	16500001	17000000	0.0326111	0.0468672
2	17000001	17500000	-0.0363955	-0.0426274
2	17500001	18000000	-0.00665551	-0.0188875
2	18000001	18500000	-0.0303232	-0.0392688
2	18500001	19000000	-0.0303018	-0.0455552
2	19000001	19500000	-0.0420644	-0.0495714
2	19500001	20000000	-0.00463162	-0.00778672
2	20000001	20500000	0.0516099	0.0505874
2	20500001	21000000	0.052901	0.0543626
2	21000001	21500000	-0.0144118	-0.0265918
2	21500001	22000000	-0.0526978	-0.0515593
2	22000001	22500000	-0.055215	-0.053017
2	22500001	23000000	-0.0548107	-0.053064
2	23000001	23500000	-0.0388118	-0.0474343
2	23500001	24000000	0.0183778	-0.00628632
2	24000001	24500000	0.0547924	0.0531301
2	24500001	25000000	0.0558158	0.0579626
2	25000001	25500000	0.0564819	0.0540036
2	25500001	26000000	0.0550257	0.0560931
2	26000001	26500000	0.0544842	0.0571353
2	26500001	27000000	0.0517569	0.0542487
2	27000001	27500000	0.052207	0.0560545
2	27500001	28000000	0.0534791	0.0576457
2	28000001	28500000	0.0541503	0.0485839
2	28500001	29000000	0.0548349	0.0495498
2	29000001	29500000	0.0577512	0.0546849
2	29500001	30000000	0.0227999	-0.0168443
2	30000001	30500000	0.0420964	0.0318327
2	30500001	31000000	0.0506392	0.0491662
2	31000001	31500000	0.0349037	0.0443415
2	31500001	32000000	-0.00589844	-0.0316745
2	32000001	32500000	0.0544755	0.0552399
2	32500001	33000000	0.0539647	0.0529404
2	33000001	33500000	0.00827624	-0.00766652
2	33500001	34000000	0.00565768	-0.0130773
2	34000001	34500000	-0.0528397	-0.0512671
2	34500001	35000000	-0.0567535	-0.0529199
2	35000001	35500000	-0.0568625	-0.0529975
2	35500001	36000000	-0.0567756	-0.0531845
2	36000001	36500000	-0.0528174	-0.053938
2	36500001	37000000	0.00333197	0.0113718
2	37000001	37500000	0.0532349	0.0565468
2	37500001	38000000	0.0558326	0.0497707
2	38000001	38500000	0.0559569	0.0515861
2	38500001	39000000	0.0578781	0.0569386
2	39000001	39500000	0.0551978	0.0484494
2	39500001	40000000	0.0274606	-0.00940362
2	40000001	40500000	-0.0209524	-0.0241455
2	40500001	41000000	-0.0313695	0.01021
2	41000001	41500000	-0.0584466	-0.053479
2	41500001	42000000	-0.0487496	-0.0508998
2	42000001	42500000	0.0464372	0.0509154
2	42500001	43000000	0.0558742	0.0546615
2	43000001	43500000	0.0588171	0.0568063
2	43500001	44000000	0.0575379	0.0460096
2	44000001	44500000	0.0554464	0.0452879
2	44500001	45000000	0.0452216	0.0112914
2	45000001	45500000	0.033056	-0.0114353
2	45500001	46000000	0.0543016	0.0477806
2	46000001	46500000	0.0572832	0.0477628
2	46500001	47000000	0.0594761	0.0569958
2	47000001	47500000	0.059654	0.0553345
2	47500001	48000000	0.0507111	0.0380873
2	48000001	48500000	0.0506132	0.0526843
2	48500001	49000000	0.0284634	0.038035
2	49000001	49500000	-0.0475039	-0.0427831
2	49500001	50000000	-0.0551437	-0.0529596
2	50000001	50500000	-0.0555434	-0.0533023
2	50500001	51000000	-0.0542297	-0.0514117
2	51000001	51500000	-0.0562541	-0.053493
2	51500001	52000000	-0.0564701	-0.054073
2	52000001	52500000	-0.0570438	-0.0540801
2	52500001	53000000	-0.0575119	-0.0531991
2	53000001	53500000	-0.0558648	-0.053159
2	53500001	54000000	-0.030042	-0.0420917
2	54000001	54500000	0.0430928	0.0440666
2	54500001	55000000	0.0452734	0.0472713
2	55000001	55500000	0.0536407	0.0561579
2	55500001	56000000	0.0427279	0.0491982
2	56000001	56500000	-0.0377405	-0.037801
2	56500001	57000000	-0.0563086	-0.0532146
2	57000001	57500000	-0.0568981	-0.0553931
2	57500001	58000000	-0.0528421	-0.0505471
2	58000001	58500000	0.000613114	-0.0101181
2	58500001	59000000	-0.0266715	-0.0397408
2	59000001	59500000	-0.0342662	-0.0405172
2	59500001	60000000	-0.0277929	-0.0250666
2	60000001	60500000	0.00595159	0.024041
2	60500001	61000000	0.0486799	0.055519
2	61000001	61500000	0.0575851	0.0553622
2	61500001	62000000	0.0571526	0.0517396
2	62000001	62500000	0.0562044	0.0511025
2	62500001	63000000	0.0489458	0.0445448
2	63000001	63500000	0.0072694	-0.0142268
2	63500001	64000000	0.0212679	-0.00929645
2	64000001	64500000	0.0586179	0.0555682
2	64500001	65000000	0.0585515	0.0574986
2	65000001	65500000	0.0594034	0.0573351
2	65500001	66000000	0.0492309	0.0377304
2	66000001	66500000	-0.0257284	-0.0376163
2	66500001	67000000	-0.0356498	-0.0418218
2	67000001	67500000	-0.0490127	-0.0556198
2	67500001	68000000	-0.0238959	-0.0414644
2	68000001	68500000	0.0459913	0.0412528
2	68500001	69000000	0.0574725	0.0569536
2	69000001	69500000	0.0573077	0.0575278
2	69500001	70000000	0.0581575	0.0548435
2	70000001	70500000	0.0555582	0.0524885
2	70500001	71000000	0.0553285	0.0542439
2	71000001	71500000	0.0558936	0.0532691
2	71500001	72000000	0.0508492	0.0567803
2	72000001	72500000	0.00117519	-0.0136355
2	72500001	73000000	-0.0185903	-0.0438649
2	73000001	73500000	0.0510359	0.0469901
2	73500001	74000000	0.0448278	0.0228686
2	74000001	74500000	0.0569824	0.0572719
2	74500001	75000000	0.0578641	0.0569292
2	75000001	75500000	0.0423963	0.0451715
2	75500001	76000000	-0.00368566	-0.0192671
2	76000001	76500000	-0.0519168	-0.0540987
2	76500001	77000000	-0.0547226	-0.0533638
2	77000001	77500000	-0.0547255	-0.0544163
2	77500001	78000000	-0.0549887	-0.0538063
2	78000001	78500000	-0.0546602	-0.053855
2	78500001	79000000	-0.0545804	-0.0536217
2	79000001	79500000	-0.0482767	-0.0402591
2	79500001	80000000	-0.0512375	-0.0518996
2	80000001	80500000	-0.0482077	-0.0425538
2	80500001	81000000	-0.0498279	-0.0501146
2	81000001	81500000	-0.0542139	-0.0542179
2	81500001	82000000	-0.0553215	-0.0553249
2	82000001	82500000	-0.0551758	-0.0545074
2	82500001	83000000	-0.0560928	-0.0561299
2	83000001	83500000	-0.0563003	-0.0565114
2	83500001	84000000	-0.057197	-0.0556821
2	84000001	84500000	-0.0493006	-0.0495213
2	84500001	85000000	0.00716163	-0.00565306
2	85000001	85500000	0.0523206	0.0538324
2	85500001	86000000	0.0568949	0.0575064
2	86000001	86500000	0.0565609	0.0526718
2	86500001	87000000	0.0546361	0.0547997
2	87000001	87500000	0.0294939	0.0252416
2	87500001	88000000	0.00938047	0.00529599
2	88000001	88500000	0.0403124	0.0439179
2	88500001	89000000	0.0321007	0.0302782
2	89000001	89500000	0.0118959	0.0145351
2	89500001	90000000	-0.0341681	-0.0291094
2	90000001	90500000	-0.0269105	-0.013826
2	90500001	91000000	0	0
2	91000001	91500000	0	0
2	91500001	92000000	-0.0312095	-0.0318
2	92000001	92500000	-0.0385156	-0.0348161
2	92500001	93000000	0	0
2	93000001	93500000	0	0
2	93500001	94000000	0	0
2	94000001	94500000	0	0
2	94500001	95000000	0	0
2	95000001	95500000	-0.0278919	-0.0242691
2	95500001	96000000	0.0173323	0.00555603
2	96000001	96500000	0.0248208	-0.00960341
2	96500001	97000000	0.0569188	0.0565676
2	97000001	97500000	0.0569133	0.0571307
2	97500001	98000000	0.0517005	0.042579
2	98000001	98500000	0.0537956	0.0486977
2	98500001	99000000	0.0547558	0.0407094
2	99000001	99500000	0.0581616	0.0576486
2	99500001	100000000	0.0542785	0.0479839
2	100000001	100500000	0.047002	0.0510419
2	100500001	101000000	0.0179589	0.00796866
2	101000001	101500000	0.0321662	0.009215
2	101500001	102000000	0.0575702	0.0583582
2	102000001	102500000	0.0564766	0.0548223
2	102500001	103000000	0.0501097	0.0473098
2	103000001	103500000	0.0374378	0.0563857
2	103500001	104000000	-0.0548768	-0.0420866
2	104000001	104500000	-0.059506	-0.0549795
2	104500001	105000000	-0.0582165	-0.0549757
2	105000001	105500000	-0.039658	-0.0324084
2	105500001	106000000	0.0132485	0.0112473
2	106000001	106500000	0.046466	0.0480358
2	106500001	107000000	0.0426102	0.0493557
2	107000001	107500000	-0.0265163	-0.0347568
2	107500001	108000000	-0.0553095	-0.0555786
2	108000001	108500000	-0.0555086	-0.0562697
2	108500001	109000000	-0.0158894	-0.0176397
2	109000001	109500000	0.0566188	0.0587231
2	109500001	110000000	0.0466755	0.0534776
2	110000001	110500000	0.0388552	0.0152894
2	110500001	111000000	0.0305607	-0.00265574
2	111000001	111500000	0.0453256	0.0399327
2	111500001	112000000	0.0569596	0.0561204
2	112000001	112500000	0.0450032	0.0421433
2	112500001	113000000	0.0579433	0.0567133
2	113000001	113500000	0.0579815	0.0581413
2	113500001	114000000	0.0580997	0.0565768
2	114000001	114500000	0.0548222	0.0548147
2	114500001	115000000	0.0462701	0.051354
2	115000001	115500000	-0.0490913	-0.0548958
2	115500001	116000000	-0.0589154	-0.0584762
2	116000001	116500000	-0.0589465	-0.0574427
2	116500001	117000000	-0.0587953	-0.0571276
2	117000001	117500000	-0.0587089	-0.0574162
2	117500001	118000000	-0.0582127	-0.056533
2	118000001	118500000	-0.0545313	-0.052772
2	118500001	119000000	0.038962	0.0548498
2	119000001	119500000	-0.0170288	-0.0229911
2	119500001	120000000	0.0178178	0.00575006
2	120000001	120500000	0.0489225	0.0437259
2	120500001	121000000	0.0552353	0.0552222
2	121000001	121500000	0.042636	0.0541545
2	121500001	122000000	0.0268884	0.0144641
2	122000001	122500000	0.0560507	0.0551581
2	122500001	123000000	0.00233248	0.0157514
2	123000001	123500000	-0.0501986	-0.0530087
2	123500001	124000000	-0.0583982	-0.058968
2	124000001	124500000	-0.0593127	-0.0577134
2	124500001	125000000	-0.0584009	-0.0587921
2	125000001	125500000	-0.057685	-0.0569111
2	125500001	126000000	-0.0585633	-0.0579603
2	126000001	126500000	-0.0598607	-0.0572464
2	126500001	127000000	-0.0584823	-0.0575602
2	127000001	127500000	-0.00663504	0.00977934
2	127500001	128000000	0.035453	0.011976
2	128000001	128500000	0.0591181	0.0594483
2	128500001	129000000	0.0586971	0.0599731
2	129000001	129500000	0.0484803	0.032957
2	129500001	130000000	-0.0109022	-0.0406699
2	130000001	130500000	-0.0186399	-0.046124
2	130500001	131000000	0.0232426	0.000647354
2	131000001	131500000	0.0458148	0.0489381
2	131500001	132000000	0.041476	0.0540468
2	132000001	132500000	0.0133576	0.00540855
2	132500001	133000000	-0.0458789	-0.0470785
2	133000001	133500000	-0.0463289	-0.0455342
2	133500001	134000000	-0.0537364	-0.0534899
2	134000001	134500000	-0.0498987	-0.0498153
2	134500001	135000000	0.0244631	0.0394634
2	135000001	135500000	0.0509939	0.0554274
2	135500001	136000000	0.0505953	0.0467208
2	136000001	136500000	0.0391002	0.042358
2	136500001	137000000	0.0559457	0.0534432
2	137000001	137500000	0.031598	0.0491437
2	137500001	138000000	-0.0521539	-0.0501517
2	138000001	138500000	-0.0590477	-0.0559262
2	138500001	139000000	-0.0447553	-0.0415819
2	139000001	139500000	0.000324821	0.0369051
2	139500001	140000000	-0.0594662	-0.0546192
2	140000001	140500000	-0.0601791	-0.0571584
2	140500001	141000000	-0.0595353	-0.057345
2	141000001	141500000	-0.0596058	-0.0572248
2	141500001	142000000	-0.0589839	-0.0569184
2	142000001	142500000	-0.059596	-0.0577193
2	142500001	143000000	-0.0584468	-0.0565576
2	143000001	143500000	-0.0529865	-0.0522729
2	143500001	144000000	0.0299335	0.046983
2	144000001	144500000	0.0364409	0.047744
2	144500001	145000000	0.0298235	0.0289856
2	145000001	145500000	0.046484	0.0439564
2	145500001	146000000	0.0112437	0.0174457
2	146000001	146500000	-0.0291617	-0.021371
2	146500001	147000000	-0.0509553	-0.0496191
2	147000001	147500000	-0.053975	-0.054407
2	147500001	148000000	-0.0472252	-0.0567998
2	148000001	148500000	-0.014856	-0.0537089
2	148500001	149000000	0.0274926	0.03356
2	149000001	149500000	0.0398242	0.0489076
2	149500001	150000000	0.0343131	0.031065
2	150000001	150500000	0.0059535	0.0120757
2	150500001	151000000	-0.0533939	-0.0548201
2	151000001	151500000	-0.0555436	-0.0554886
2	151500001	152000000	-0.0354509	-0.0377905
2	152000001	152500000	0.0493996	0.0584895
2	152500001	153000000	0.0484361	0.0521269
2	153000001	153500000	0.0476675	0.0464907
2	153500001	154000000	-0.0254374	-0.0102204
2	154000001	154500000	-0.0576428	-0.0531475
2	154500001	155000000	-0.0593857	-0.0552609
2	155000001	155500000	-0.0582285	-0.0561565
2	155500001	156000000	-0.0571795	-0.0561932
2	156000001	156500000	-0.0542216	-0.0554657
2	156500001	157000000	-0.0510015	-0.0536261
2	157000001	157500000	0.0281384	0.0480008
2	157500001	158000000	-0.0451895	-0.0469102
2	158000001	158500000	0.0352818	0.0393118
2	158500001	159000000	0.03312	0.0214696
2	159000001	159500000	0.0221095	0.0432115
2	159500001	160000000	0.0288034	0.0151453
2	160000001	160500000	0.0553187	0.0564078
2	160500001	161000000	0.0556493	0.0556708
2	161000001	161500000	0.0558844	0.058894
2	161500001	162000000	0.0523546	0.0481785
2	162000001	162500000	0.0126255	0.0221829
2	162500001	163000000	-0.0422761	-0.0478141
2	163000001	163500000	-0.0144302	0.0365385
2	163500001	164000000	-0.0569247	-0.0516037
2	164000001	164500000	-0.0593108	-0.0550395
2	164500001	165000000	-0.0574175	-0.055176
2	165000001	165500000	-0.0561751	-0.0562324
2	165500001	166000000	-0.0209077	-0.034468
2	166000001	166500000	-0.0352448	-0.0284877
2	166500001	167000000	-0.00526651	0.0331077
2	167000001	167500000	-0.0504523	-0.0394776
2	167500001	168000000	-0.0580943	-0.0569192
2	168000001	168500000	-0.0552633	-0.0539629
2	168500001	169000000	-0.0248583	-0.0249556
2	169000001	169500000	0.0482514	0.0507911
2	169500001	170000000	0.0479832	0.0563671
2	170000001	170500000	0.0422119	0.0442613
2	170500001	171000000	0.050903	0.0452573
2	171000001	171500000	0.0154837	-0.0226933
2	171500001	172000000	0.0529442	0.0417131
2	172000001	172500000	0.0561928	0.0474166
2	172500001	173000000	0.0582435	0.0567423
2	173000001	173500000	0.0574352	0.05297
2	173500001	174000000	0.0506212	0.0312372
2	174000001	174500000	0.0503129	0.0500417
2	174500001	175000000	0.0574985	0.0567052
2	175000001	175500000	0.0585817	0.0583623
2	175500001	176000000	0.0533857	0.0516353
2	176000001	176500000	0.0267721	0.0441036
2	176500001	177000000	0.00729197	0.00640594
2	177000001	177500000	0.00798909	-0.0243605
2	177500001	178000000	0.0217794	0.00203312
2	178000001	178500000	0.0571983	0.0582483
2	178500001	179000000	0.00549179	0.00603483
2	179000001	179500000	0.0331484	0.0541174
2	179500001	180000000	-0.00860097	0.000372887
2	180000001	180500000	-0.0241317	-0.0101363
2	180500001	181000000	-0.0328118	-0.0122149
2	181000001	181500000	-0.0510611	-0.0559259
2	181500001	182000000	-0.0268387	-0.0423446
2	182000001	182500000	0.038436	0.0406524
2	182500001	183000000	0.014809	0.0289949
2	183000001	183500000	-0.0442641	-0.0489401
2	183500001	184000000	0.0133272	0.0151598
2	184000001	184500000	-0.0507202	-0.0524179
2	184500001	185000000	-0.0573407	-0.0555314
2	185000001	185500000	-0.053176	-0.0447838
2	185500001	186000000	-0.0559053	-0.0480381
2	186000001	186500000	-0.0576858	-0.0540797
2	186500001	187000000	-0.0566387	-0.0561578
2	187000001	187500000	-0.0228388	-0.0282038
2	187500001	188000000	-0.0417972	-0.0479394
2	188000001	188500000	-0.0476833	-0.0532398
2	188500001	189000000	-0.0569744	-0.0552898
2	189000001	189500000	-0.0561546	-0.0566532
2	189500001	190000000	-0.0537507	-0.0549857
2	190000001	190500000	-0.00750437	0.011297
2	190500001	191000000	0.0249759	0.0384717
2	191000001	191500000	0.0438878	0.0515874
2	191500001	192000000	0.0529638	0.0589624
2	192000001	192500000	0.0419138	0.0559529
2	192500001	193000000	0.0246259	0.0491349
2	193000001	193500000	-0.046282	-0.0475293
2	193500001	194000000	-0.0547309	-0.0546972
2	194000001	194500000	-0.0542472	-0.0526866
2	194500001	195000000	-0.0530966	-0.0538064
2	195000001	195500000	-0.0536158	-0.0543925
2	195500001	196000000	-0.0515395	-0.0537493
2	196000001	196500000	-0.0138438	-0.0384943
2	196500001	197000000	0.00934071	0.0142749
2	197000001	197500000	0.0418107	0.0527986
2	197500001	198000000	0.0431586	0.047154
2	198000001	198500000	0.055284	0.0571205
2	198500001	199000000	0.0152186	0.0351486
2	199000001	199500000	-0.0422992	-0.0417072
2	199500001	200000000	-0.0537022	-0.055406
2	200000001	200500000	-0.0379762	-0.0413026
2	200500001	201000000	0.0176706	0.00740256
2	201000001	201500000	0.0454862	0.0314461
2	201500001	202000000	0.0584718	0.0579827
2	202000001	202500000	0.0564758	0.05858
2	202500001	203000000	0.0404566	0.038765
2	203000001	203500000	0.0527518	0.0510766
2	203500001	204000000	0.0501714	0.0491812
2	204000001	204500000	0.0515498	0.0263183
2	204500001	205000000	0.0463907	-0.00204712
2	205000001	205500000	-0.0169442	-0.0441875
2	205500001	206000000	-0.0430789	-0.0532936
2	206000001	206500000	-0.0200141	-0.0333972
2	206500001	207000000	0.0428136	0.0513745
2	207000001	207500000	0.0192885	0.00608346
2	207500001	208000000	0.0344454	0.0431181
2	208000001	208500000	0.0530238	0.0545317
2	208500001	209000000	0.0519008	0.0571572
2	209000001	209500000	0.0138767	0.0367877
2	209500001	210000000	-0.0525714	-0.0543553
2	210000001	210500000	-0.0453657	-0.0499036
2	210500001	211000000	-0.0172849	0.00420697
2	211000001	211500000	-0.02415	-0.00429256
2	211500001	212000000	-0.0555863	-0.0539315
2	212000001	212500000	-0.0570229	-0.0535387
2	212500001	213000000	-0.0556073	-0.0542168
2	213000001	213500000	-0.0549405	-0.0531541
2	213500001	214000000	-0.0390561	-0.0339617
2	214000001	214500000	-0.0496	-0.0516153
2	214500001	215000000	-0.0549882	-0.0542831
2	215000001	215500000	-0.0525369	-0.0540942
2	215500001	216000000	-0.0294195	-0.0282684
2	216000001	216500000	-0.013018	-0.0331996
2	216500001	217000000	0.0375947	0.0313672
2	217000001	217500000	0.0551889	0.0455237
2	217500001	218000000	0.0197885	-0.00997348
2	218000001	218500000	0.0199037	-0.000101169
2	218500001	219000000	0.0514752	0.0493631
2	219000001	219500000	0.0553145	0.052388
2	219500001	220000000	0.0568692	0.0556186
2	220000001	220500000	0.0581364	0.0561984
2	220500001	221000000	0.000913811	-0.0147276
2	221000001	221500000	-0.0484136	-0.0520896
2	221500001	222000000	-0.0405368	-0.0524307
2	222000001	222500000	-0.00902175	-0.0464804
2	222500001	223000000	-0.0399945	-0.049237
2	223000001	223500000	0.0175265	0.0256133
2	223500001	224000000	0.0395612	0.0549576
2	224000001	224500000	-0.0378126	-0.0321756
2	224500001	225000000	0.0337119	0.0419088
2	225000001	225500000	0.0369788	0.0413041
2	225500001	226000000	0.0395711	0.0333611
2	226000001	226500000	-0.0372	-0.0506154
2	226500001	227000000	-0.0454242	-0.0487031
2	227000001	227500000	-0.0304959	-0.044743
2	227500001	228000000	0.0131001	-0.018792
2	228000001	228500000	0.0374672	0.0490452
2	228500001	229000000	-0.0206579	-0.00643746
2	229000001	229500000	-0.0574356	-0.0500036
2	229500001	230000000	-0.0575553	-0.0516125
2	230000001	230500000	-0.0315159	-0.0408649
2	230500001	231000000	0.0535494	0.0492225
2	231000001	231500000	0.0554653	0.0555022
2	231500001	232000000	0.0560903	0.0575192
2	232000001	232500000	0.0564502	0.0551872
2	232500001	233000000	0.0560771	0.0509607
2	233000001	233500000	0.0547171	0.0499235
2	233500001	234000000	0.0567704	0.0572459
2	234000001	234500000	0.057843	0.056295
2	234500001	235000000	0.0406575	0.00285959
2	235000001	235500000	0.0351169	-0.0209614
2	235500001	236000000	0.000142543	-0.0263979
2	236000001	236500000	-0.0122123	-0.0278529
2	236500001	237000000	-0.00711654	-0.017836
2	237000001	237500000	0.016181	-0.00771951
2	237500001	238000000	0.0515817	0.0514237
2	238000001	238500000	0.0422159	0.0121299
2	238500001	239000000	0.0578016	0.0564861
2	239000001	239500000	0.054823	0.053538
2	239500001	240000000	0.031859	0.0131598
2	240000001	240500000	0.0545027	0.0518274
2	240500001	241000000	0.0535164	0.0559255
2	241000001	241500000	0.0448979	0.0242062
2	241500001	242000000	0.0486221	0.0316199
2	242000001	242500000	0.0532224	0.0525266
2	242500001	243000000	0.0509583	0.046538
2	243000001	243199373	0	0
3	1	500000	0.0472974	0.0488344
3	500001	1000000	0.0602252	0.0581245
3	1000001	1500000	0.0620478	0.059229
3	1500001	2000000	0.061584	0.0591123
3	2000001	2500000	0.0629387	0.0599165
3	2500001	3000000	0.0559548	0.0570876
3	3000001	3500000	0.0110497	-0.0102051
3	3500001	4000000	0.0402973	0.0283327
3	4000001	4500000	-0.00381993	-0.0251057
3	4500001	5000000	-0.0583149	-0.0590236
3	5000001	5500000	-0.047833	-0.0633976
3	5500001	6000000	0.0546587	0.0493704
3	6000001	6500000	0.0635738	0.0616368
3	6500001	7000000	0.0625175	0.0594129
3	7000001	7500000	0.0611475	0.0597215
3	7500001	8000000	0.0549958	0.0547269
3	8000001	8500000	0.0397668	0.0487428
3	8500001	9000000	-0.0118051	0.00927152
3	9000001	9500000	-0.0596567	-0.0509183
3	9500001	10000000	-0.065055	-0.0627451
3	10000001	10500000	-0.0653606	-0.0635963
3	10500001	11000000	-0.0388124	-0.00528185
3	11000001	11500000	-0.0606215	-0.063114
3	11500001	12000000	-0.0575961	-0.0515301
3	12000001	12500000	-0.0600101	-0.0619822
3	12500001	13000000	-0.0671342	-0.0649188
3	13000001	13500000	-0.0657115	-0.0648327
3	13500001	14000000	-0.0454843	-0.0180408
3	14000001	14500000	-0.0654886	-0.0621371
3	14500001	15000000	-0.0641566	-0.0632108
3	15000001	15500000	-0.0684831	-0.0636969
3	15500001	16000000	-0.0664718	-0.0616282
3	16000001	16500000	-0.0581256	-0.0460104
3	16500001	17000000	-0.0545439	-0.04857
3	17000001	17500000	-0.0410932	-0.034738
3	17500001	18000000	-0.0335728	-0.0458367
3	18000001	18500000	0.0131003	0.00045066
3	18500001	19000000	0.0148175	-0.010481
3	19000001	19500000	0.0602784	0.055978
3	19500001	20000000	0.0516067	0.0373215
3	20000001	20500000	-0.00452669	-0.0422557
3	20500001	21000000	0.066195	0.0609128
3	21000001	21500000	0.0629501	0.0584501
3	21500001	22000000	0.0623399	0.0602669
3	22000001	22500000	0.0615754	0.0581147
3	22500001	23000000	0.0579573	0.0588308
3	23000001	23500000	0.00679756	0.0348915
3	23500001	24000000	-0.0441814	-0.0474287
3	24000001	24500000	0.00351436	0.0054109
3	24500001	25000000	0.0502483	0.0571657
3	25000001	25500000	0.0524862	0.0570725
3	25500001	26000000	-0.0232177	-0.0427604
3	26000001	26500000	0.0597054	0.0603179
3	26500001	27000000	0.0612106	0.0603597
3	27000001	27500000	0.0293217	0.0454724
3	27500001	28000000	-0.0134018	0.0230028
3	28000001	28500000	0.0246246	0.0366403
3	28500001	29000000	0.0616186	0.060387
3	29000001	29500000	0.061672	0.0614863
3	29500001	30000000	0.0625996	0.0615539
3	30000001	30500000	-0.00344789	0.000370191
3	30500001	31000000	-0.0446802	-0.0458426
3	31000001	31500000	-0.0361748	-0.0235628
3	31500001	32000000	-0.0534936	-0.0444583
3	32000001	32500000	-0.0623542	-0.059519
3	32500001	33000000	-0.0650771	-0.0638742
3	33000001	33500000	-0.0570951	-0.0564384
3	33500001	34000000	-0.0423106	-0.0449516
3	34000001	34500000	0.0392488	0.0424396
3	34500001	35000000	0.0644689	0.0620315
3	35000001	35500000	0.0638763	0.0603689
3	35500001	36000000	0.0631807	0.0613241
3	36000001	36500000	0.0530633	0.0577997
3	36500001	37000000	-0.0312543	-0.044503
3	37000001	37500000	-0.065823	-0.0640598
3	37500001	38000000	-0.0552486	-0.0544655
3	38000001	38500000	-0.0658498	-0.0625438
3	38500001	39000000	-0.0254503	-0.0234727
3	39000001	39500000	-0.0637851	-0.0645028
3	39500001	40000000	0.0180755	0.0355982
3	40000001	40500000	-0.0333447	-0.0478216
3	40500001	41000000	-0.0328767	-0.00109366
3	41000001	41500000	-0.0266662	0.00151301
3	41500001	42000000	-0.0104211	0.012769
3	42000001	42500000	-0.0561759	-0.0533748
3	42500001	43000000	-0.0660208	-0.0660543
3	43000001	43500000	-0.0625409	-0.0598519
3	43500001	44000000	-0.061162	-0.0618762
3	44000001	44500000	-0.0555898	-0.0429057
3	44500001	45000000	-0.0640095	-0.0583706
3	45000001	45500000	-0.0668095	-0.0654158
3	45500001	46000000	-0.0669508	-0.0634442
3	46000001	46500000	-0.061004	-0.0535882
3	46500001	47000000	-0.0617776	-0.0589615
3	47000001	47500000	-0.0612052	-0.063506
3	47500001	48000000	-0.0593282	-0.0613227
3	48000001	48500000	-0.0573438	-0.0620821
3	48500001	49000000	-0.0572421	-0.0617883
3	49000001	49500000	-0.0576309	-0.0598794
3	49500001	50000000	-0.0593027	-0.0629367
3	50000001	50500000	-0.0631633	-0.0646409
3	50500001	51000000	-0.0587199	-0.0595131
3	51000001	51500000	-0.0519427	-0.0444978
3	51500001	52000000	-0.0613605	-0.0580295
3	52000001	52500000	-0.0630995	-0.0629285
3	52500001	53000000	-0.0630522	-0.0612506
3	53000001	53500000	-0.0645553	-0.0640316
3	53500001	54000000	-0.0576622	-0.0496997
3	54000001	54500000	-0.0100792	0.0152982
3	54500001	55000000	0.0184527	0.0429584
3	55000001	55500000	0.0164122	0.050541
3	55500001	56000000	-0.00513426	0.0403789
3	56000001	56500000	-0.00250204	0.0387943
3	56500001	57000000	-0.0620095	-0.0461053
3	57000001	57500000	-0.0591024	-0.0426153
3	57500001	58000000	-0.0657611	-0.0643429
3	58000001	58500000	-0.0622611	-0.0632583
3	58500001	59000000	-0.0123135	-0.00220583
3	59000001	59500000	-0.00123408	0.0153607
3	59500001	60000000	0.00186927	-0.0205652
3	60000001	60500000	0.0390747	0.0359694
3	60500001	61000000	0.0321852	0.0109226
3	61000001	61500000	0.0262407	0.0140289
3	61500001	62000000	0.0415409	0.0532088
3	62000001	62500000	0.0384053	0.0491518
3	62500001	63000000	0.0415198	0.0494949
3	63000001	63500000	0.043409	0.0501706
3	63500001	64000000	-0.0286123	-0.055004
3	64000001	64500000	-0.00931091	-0.0314375
3	64500001	65000000	0.0470798	0.0496456
3	65000001	65500000	0.051396	0.0554642
3	65500001	66000000	0.0390171	0.0444957
3	66000001	66500000	-0.0105381	-0.0125167
3	66500001	67000000	-0.0126654	-0.0109475
3	67000001	67500000	0.0253554	0.0418424
3	67500001	68000000	0.0251928	0.0461634
3	68000001	68500000	0.0546129	0.0598587
3	68500001	69000000	0.0412179	0.0417927
3	69000001	69500000	-0.0497402	-0.06165
3	69500001	70000000	0.0056755	0.00545058
3	70000001	70500000	0.0415637	0.0483172
3	70500001	71000000	0.0181695	0.0245202
3	71000001	71500000	-0.0475936	-0.0593963
3	71500001	72000000	-0.0556189	-0.0583265
3	72000001	72500000	-0.0598631	-0.0604902
3	72500001	73000000	-0.0567842	-0.0616671
3	73000001	73500000	-0.0199172	-0.043268
3	73500001	74000000	0.0376283	0.0403493
3	74000001	74500000	0.0574917	0.0606368
3	74500001	75000000	0.0591036	0.0596842
3	75000001	75500000	0.035616	0.0276683
3	75500001	76000000	0.0470451	0.0423523
3	76000001	76500000	0.0597055	0.0579596
3	76500001	77000000	0.0595805	0.057708
3	77000001	77500000	0.0572877	0.0540724
3	77500001	78000000	0.0572089	0.0577759
3	78000001	78500000	0.0573254	0.0574879
3	78500001	79000000	0.0541743	0.0562304
3	79000001	79500000	0.0544003	0.0563642
3	79500001	80000000	0.060665	0.0579783
3	80000001	80500000	0.0615147	0.0577936
3	80500001	81000000	0.0614731	0.0595817
3	81000001	81500000	0.0610292	0.0555717
3	81500001	82000000	0.0162911	-0.0360373
3	82000001	82500000	0.0536957	0.0445402
3	82500001	83000000	0.0630194	0.0596679
3	83000001	83500000	0.0620029	0.0584212
3	83500001	84000000	0.0616421	0.0575979
3	84000001	84500000	0.0611543	0.0575143
3	84500001	85000000	0.0607827	0.0569504
3	85000001	85500000	0.0620849	0.0579964
3	85500001	86000000	0.0622988	0.0593118
3	86000001	86500000	0.0623903	0.0600378
3	86500001	87000000	0.06034	0.0593892
3	87000001	87500000	0.0402885	0.0177441
3	87500001	88000000	0.0422458	0.0426958
3	88000001	88500000	0.0226694	-0.00655041
3	88500001	89000000	0.0627662	0.0599409
3	89000001	89500000	0.0628368	0.0590614
3	89500001	90000000	0.0630857	0.0599998
3	90000001	90500000	0.0602709	0.0559858
3	90500001	91000000	-0.0122493	-0.0112033
3	91000001	91500000	0	0
3	91500001	92000000	0	0
3	92000001	92500000	0	0
3	92500001	93000000	0	0
3	93000001	93500000	0	0
3	93500001	94000000	0.0195873	0.00725546
3	94000001	94500000	0.0561349	0.056492
3	94500001	95000000	0.0607727	0.0606968
3	95000001	95500000	0.0614944	0.0603409
3	95500001	96000000	0.0593707	0.059317
3	96000001	96500000	0.0596969	0.060748
3	96500001	97000000	0.0588603	0.0613881
3	97000001	97500000	0.0529438	0.0581269
3	97500001	98000000	0.0130796	0.0399013
3	98000001	98500000	-0.00684909	-0.0347472
3	98500001	99000000	0.0415009	0.0363438
3	99000001	99500000	0.0446257	0.0535978
3	99500001	100000000	-0.0408836	-0.0514375
3	100000001	100500000	-0.0451973	-0.0583456
3	100500001	101000000	-0.00485047	0.0213572
3	101000001	101500000	-0.0474853	-0.0586536
3	101500001	102000000	-0.0437154	-0.0538881
3	102000001	102500000	0.0338337	0.0372773
3	102500001	103000000	0.0550703	0.0583038
3	103000001	103500000	0.0579565	0.059368
3	103500001	104000000	0.0549192	0.0587351
3	104000001	104500000	0.039519	0.0569312
3	104500001	105000000	0.0366903	0.0521186
3	105000001	105500000	-0.00923517	-0.0206198
3	105500001	106000000	-0.0147683	0.0156083
3	106000001	106500000	0.0352205	0.0581238
3	106500001	107000000	0.0450235	0.0594674
3	107000001	107500000	-0.0195774	-0.0301268
3	107500001	108000000	-0.0458462	-0.0629118
3	108000001	108500000	-0.0159772	-0.0258273
3	108500001	109000000	0.0416937	0.0391392
3	109000001	109500000	0.0566397	0.0585872
3	109500001	110000000	0.0612366	0.0616314
3	110000001	110500000	0.0574538	0.0611824
3	110500001	111000000	0.0544706	0.0606596
3	111000001	111500000	0.0119201	0.00385963
3	111500001	112000000	-0.0246363	-0.0315031
3	112000001	112500000	-0.0504497	-0.063802
3	112500001	113000000	-0.0484157	-0.0498828
3	113000001	113500000	-0.0516543	-0.061024
3	113500001	114000000	-0.0457335	-0.0635395
3	114000001	114500000	-0.0181968	-0.00265913
3	114500001	115000000	-0.0133779	-0.0259397
3	115000001	115500000	0.0281199	0.0409845
3	115500001	116000000	0.0480205	0.0567826
3	116000001	116500000	0.0603079	0.0596207
3	116500001	117000000	0.054674	0.0551318
3	117000001	117500000	0.0525062	0.0429311
3	117500001	118000000	0.0631728	0.0602446
3	118000001	118500000	0.0614248	0.0602556
3	118500001	119000000	0.00851548	0.0130794
3	119000001	119500000	-0.0607258	-0.0625258
3	119500001	120000000	-0.055282	-0.059661
3	120000001	120500000	-0.043925	-0.0495347
3	120500001	121000000	0.0451727	0.05988
3	121000001	121500000	-0.0581628	-0.0534699
3	121500001	122000000	-0.0667695	-0.0614842
3	122000001	122500000	-0.0683788	-0.0646686
3	122500001	123000000	-0.0686182	-0.0579145
3	123000001	123500000	-0.0612697	-0.0389579
3	123500001	124000000	-0.0329957	0.0199837
3	124000001	124500000	-0.037715	0.0209714
3	124500001	125000000	-0.0642195	-0.0115476
3	125000001	125500000	-0.067884	-0.0634885
3	125500001	126000000	-0.0533284	-0.00978497
3	126000001	126500000	-0.0621992	-0.0595078
3	126500001	127000000	-0.0517287	-0.0040887
3	127000001	127500000	-0.062594	-0.06057
3	127500001	128000000	-0.064481	-0.0604719
3	128000001	128500000	-0.0642311	-0.0638712
3	128500001	129000000	-0.061528	-0.0610142
3	129000001	129500000	-0.0659555	-0.0662647
3	129500001	130000000	-0.0678049	-0.0625931
3	130000001	130500000	-0.0298973	0.00290765
3	130500001	131000000	-0.0524763	-0.0493343
3	131000001	131500000	-0.0331985	-0.0409153
3	131500001	132000000	-0.0043531	-0.00461795
3	132000001	132500000	-0.0662717	-0.0654252
3	132500001	133000000	0.000369406	0.0316273
3	133000001	133500000	-0.061724	-0.0599407
3	133500001	134000000	-0.0484111	-0.0173441
3	134000001	134500000	-0.0640064	-0.0669204
3	134500001	135000000	-0.0132851	-0.00748431
3	135000001	135500000	0.0372339	0.0446508
3	135500001	136000000	-0.0469972	-0.0343119
3	136000001	136500000	-0.0656911	-0.0621417
3	136500001	137000000	-0.046033	-0.0310809
3	137000001	137500000	0.0589144	0.0594926
3	137500001	138000000	-0.0380224	-0.054476
3	138000001	138500000	-0.0604698	-0.0578952
3	138500001	139000000	-0.0558233	-0.0611235
3	139000001	139500000	-0.0369366	-0.0256117
3	139500001	140000000	0.0259297	0.0367136
3	140000001	140500000	0.0190968	0.0394974
3	140500001	141000000	-0.0474089	-0.0468739
3	141000001	141500000	-0.0690104	-0.0658996
3	141500001	142000000	-0.065807	-0.0581028
3	142000001	142500000	-0.0551859	-0.0550066
3	142500001	143000000	-0.0508188	-0.0537612
3	143000001	143500000	-0.0348509	-0.0101998
3	143500001	144000000	-0.00742091	-0.00142745
3	144000001	144500000	0.0553298	0.0595705
3	144500001	145000000	0.0634434	0.0599907
3	145000001	145500000	0.0636203	0.058111
3	145500001	146000000	0.0539993	0.0442364
3	146000001	146500000	0.0226006	-0.0287532
3	146500001	147000000	0.0635392	0.0573354
3	147000001	147500000	0.0627726	0.0589224
3	147500001	148000000	0.06146	0.0591788
3	148000001	148500000	0.0484783	0.0485522
3	148500001	149000000	-0.039503	-0.0592084
3	149000001	149500000	-0.0537301	-0.0562973
3	149500001	150000000	-0.0499507	-0.0540771
3	150000001	150500000	-0.061317	-0.0620425
3	150500001	151000000	-0.0578573	-0.0590909
3	151000001	151500000	-0.0434927	-0.0562606
3	151500001	152000000	-0.0544849	-0.0545872
3	152000001	152500000	-0.0408302	-0.0319681
3	152500001	153000000	-0.0112385	-0.0359687
3	153000001	153500000	0.0134306	0.0245209
3	153500001	154000000	0.0345766	0.0305451
3	154000001	154500000	0.0438095	0.0169235
3	154500001	155000000	0.0359903	-0.0398021
3	155000001	155500000	0.0220795	-0.0056174
3	155500001	156000000	-0.0222844	-0.0367036
3	156000001	156500000	-0.0453271	-0.0534977
3	156500001	157000000	-0.0404154	-0.0527385
3	157000001	157500000	0.0265299	-0.000789445
3	157500001	158000000	0.0303933	0.0456047
3	158000001	158500000	-0.015231	-0.0427422
3	158500001	159000000	0.0290871	0.00862417
3	159000001	159500000	0.0506343	0.0532382
3	159500001	160000000	-0.0276309	-0.0213819
3	160000001	160500000	-0.0359895	-0.062037
3	160500001	161000000	-0.0104361	-0.0533881
3	161000001	161500000	0.0489653	0.0377829
3	161500001	162000000	0.066714	0.059295
3	162000001	162500000	0.0651181	0.059716
3	162500001	163000000	0.0645527	0.0584028
3	163000001	163500000	0.0663562	0.0586021
3	163500001	164000000	0.0656378	0.0604864
3	164000001	164500000	0.0649199	0.0605346
3	164500001	165000000	0.06384	0.0603846
3	165000001	165500000	0.0659046	0.0610058
3	165500001	166000000	0.0664239	0.060346
3	166000001	166500000	0.0657462	0.0601765
3	166500001	167000000	0.0654896	0.0605705
3	167000001	167500000	0.0260764	0.0130396
3	167500001	168000000	0.00559555	0.00601717
3	168000001	168500000	0.0548732	0.0465585
3	168500001	169000000	0.0336526	0.0287048
3	169000001	169500000	-0.0184582	-0.0344264
3	169500001	170000000	-0.0651465	-0.0655829
3	170000001	170500000	-0.0485005	-0.0444539
3	170500001	171000000	-0.0391495	-0.0254525
3	171000001	171500000	-0.0620407	-0.0620105
3	171500001	172000000	-0.0646247	-0.0529463
3	172000001	172500000	-0.0677078	-0.0639963
3	172500001	173000000	0.0456155	0.0402704
3	173000001	173500000	0.0628118	0.0583968
3	173500001	174000000	0.0635795	0.0610393
3	174000001	174500000	0.0606332	0.0530188
3	174500001	175000000	0.0646506	0.0619082
3	175000001	175500000	0.0671307	0.0596043
3	175500001	176000000	0.0665739	0.0577732
3	176000001	176500000	0.058659	0.0547192
3	176500001	177000000	-0.0438149	-0.0381054
3	177000001	177500000	-0.0588716	-0.0509021
3	177500001	178000000	-0.0188996	-0.0227487
3	178000001	178500000	0.0314283	0.028245
3	178500001	179000000	-0.00842095	-0.00574729
3	179000001	179500000	-0.0405551	-0.0596485
3	179500001	180000000	0.0388708	0.0488523
3	180000001	180500000	0.0494783	0.0553887
3	180500001	181000000	0.0260312	0.0334766
3	181000001	181500000	0.0447497	0.0427909
3	181500001	182000000	0.0232672	0.0482463
3	182000001	182500000	0.00183252	0.0227951
3	182500001	183000000	-0.0668329	-0.0652378
3	183000001	183500000	-0.06951	-0.0645042
3	183500001	184000000	-0.0668488	-0.0650768
3	184000001	184500000	-0.0673058	-0.0639388
3	184500001	185000000	-0.0654098	-0.0632238
3	185000001	185500000	-0.0667531	-0.0572716
3	185500001	186000000	-0.0668793	-0.0631673
3	186000001	186500000	-0.0657752	-0.0609835
3	186500001	187000000	-0.065762	-0.0527061
3	187000001	187500000	-0.0493092	-0.0331247
3	187500001	188000000	-0.0637999	-0.0506838
3	188000001	188500000	-0.0630614	-0.0591607
3	188500001	189000000	-0.0499499	-0.0440962
3	189000001	189500000	0.000490621	0.0498081
3	189500001	190000000	-0.00136661	0.0397318
3	190000001	190500000	-0.0187073	-0.0354629
3	190500001	191000000	0.0393339	0.0484911
3	191000001	191500000	0.044304	0.0555768
3	191500001	192000000	0.0555786	0.0585015
3	192000001	192500000	0.0454417	0.0529306
3	192500001	193000000	0.0106912	0.0437455
3	193000001	193500000	-0.0293789	-0.00459339
3	193500001	194000000	-0.0618635	-0.0407421
3	194000001	194500000	-0.0690772	-0.0642862
3	194500001	195000000	-0.0672407	-0.0628664
3	195000001	195500000	-0.0644999	-0.0633172
3	195500001	196000000	-0.0600756	-0.0631395
3	196000001	196500000	-0.0592313	-0.0617151
3	196500001	197000000	-0.059321	-0.0598532
3	197000001	197500000	-0.0592906	-0.0548977
3	197500001	198000000	-0.0605604	-0.0552135
3	198000001	198022430	0	0
4	1	500000	-0.0132866	-0.00627349
4	500001	1000000	-0.0643315	-0.0664221
4	1000001	1500000	-0.0620069	-0.0648188
4	1500001	2000000	-0.0647342	-0.0680611
4	2000001	2500000	-0.0643201	-0.0655916
4	2500001	3000000	-0.0620348	-0.0654467
4	3000001	3500000	-0.0629296	-0.0618788
4	3500001	4000000	-0.0546205	-0.0482239
4	4000001	4500000	-0.0559753	-0.0523835
4	4500001	5000000	-0.0375833	-0.0152455
4	5000001	5500000	-0.00561213	0.0185404
4	5500001	6000000	-0.0283344	0.0051259
4	6000001	6500000	-0.0477978	-0.0247973
4	6500001	7000000	-0.0617837	-0.062113
4	7000001	7500000	-0.0591032	-0.0573399
4	7500001	8000000	-0.0504889	-0.0249823
4	8000001	8500000	-0.0602239	-0.0546037
4	8500001	9000000	-0.0371114	-0.0236042
4	9000001	9500000	-0.00294244	-0.00494319
4	9500001	10000000	-0.0381094	-0.0366255
4	10000001	10500000	-0.046609	-0.0605447
4	10500001	11000000	-0.0256163	-0.0139796
4	11000001	11500000	-0.0153135	-0.00537936
4	11500001	12000000	0.0158796	0.0184586
4	12000001	12500000	0.0512153	0.041972
4	12500001	13000000	0.0372359	0.0434729
4	13000001	13500000	-0.00271408	0.0125616
4	13500001	14000000	-0.0409018	-0.0413963
4	14000001	14500000	-0.0227675	0.0282477
4	14500001	15000000	-0.0354949	-0.0057166
4	15000001	15500000	-0.0546968	-0.0588252
4	15500001	16000000	-0.0655656	-0.0639797
4	16000001	16500000	-0.0507844	-0.062419
4	16500001	17000000	0.00437838	0.0122666
4	17000001	17500000	-0.0162495	0.0140438
4	17500001	18000000	-0.0572036	-0.0600945
4	18000001	18500000	-0.00905743	0.0290746
4	18500001	19000000	0.0454337	0.0533506
4	19000001	19500000	0.0548433	0.0529052
4	19500001	20000000	0.0540623	0.0517913
4	20000001	20500000	0.040108	0.0417626
4	20500001	21000000	0.0248135	0.0329817
4	21000001	21500000	0.0477506	0.0456216
4	21500001	22000000	0.0424437	0.0395927
4	22000001	22500000	0.0345145	0.0304502
4	22500001	23000000	0.0163358	0.0217111
4	23000001	23500000	0.0317775	0.0404673
4	23500001	24000000	0.0256881	0.0419396
4	24000001	24500000	-0.0103731	0.00626173
4	24500001	25000000	-0.0524158	-0.0529268
4	25000001	25500000	-0.0590051	-0.0605374
4	25500001	26000000	-0.0568302	-0.0471811
4	26000001	26500000	-0.061257	-0.0607944
4	26500001	27000000	-0.0596892	-0.0617982
4	27000001	27500000	0.00684866	0.0060844
4	27500001	28000000	0.0469573	0.0498099
4	28000001	28500000	0.0540775	0.0527837
4	28500001	29000000	0.0549547	0.0533115
4	29000001	29500000	0.0565405	0.0527839
4	29500001	30000000	0.0566287	0.0553969
4	30000001	30500000	0.0574121	0.0538292
4	30500001	31000000	0.0509341	0.0429601
4	31000001	31500000	0.0498294	0.0463198
4	31500001	32000000	0.0557249	0.0511146
4	32000001	32500000	0.0553833	0.0515653
4	32500001	33000000	0.054999	0.0520976
4	33000001	33500000	0.0567325	0.0502432
4	33500001	34000000	0.0580966	0.0523943
4	34000001	34500000	0.0586699	0.05501
4	34500001	35000000	0.0596848	0.0572267
4	35000001	35500000	0.0595425	0.0570909
4	35500001	36000000	0.0481667	0.0510047
4	36000001	36500000	-0.0380758	-0.0512332
4	36500001	37000000	0.0400937	0.0503778
4	37000001	37500000	0.0130172	0.0180912
4	37500001	38000000	-0.0659903	-0.0686304
4	38000001	38500000	-0.0658646	-0.0620315
4	38500001	39000000	-0.0659593	-0.0601673
4	39000001	39500000	-0.0676812	-0.0674941
4	39500001	40000000	-0.067617	-0.0691993
4	40000001	40500000	-0.0649554	-0.0664881
4	40500001	41000000	-0.065899	-0.0595692
4	41000001	41500000	-0.0432514	-0.0261252
4	41500001	42000000	-0.0383083	-0.0386158
4	42000001	42500000	-0.0395699	-0.042573
4	42500001	43000000	-0.035539	-0.0496865
4	43000001	43500000	0.0535655	0.0535812
4	43500001	44000000	0.058386	0.0532097
4	44000001	44500000	0.0540556	0.0518812
4	44500001	45000000	0.0262897	0.0400855
4	45000001	45500000	0.055707	0.0541076
4	45500001	46000000	0.0592044	0.0549705
4	46000001	46500000	0.0595724	0.0526906
4	46500001	47000000	0.0515786	0.0508201
4	47000001	47500000	-0.0180926	-0.0239374
4	47500001	48000000	-0.0524519	-0.0627664
4	48000001	48500000	-0.0608058	-0.0640027
4	48500001	49000000	-0.0612582	-0.0612333
4	49000001	49500000	0.00929289	0.0114749
4	49500001	50000000	0.00310493	-0.00423487
4	50000001	50500000	0	0
4	50500001	51000000	0	0
4	51000001	51500000	0	0
4	51500001	52000000	0	0
4	52000001	52500000	0	0
4	52500001	53000000	-0.0126576	-0.00249666
4	53000001	53500000	0.0109115	0.0348644
4	53500001	54000000	-0.0474131	-0.00851396
4	54000001	54500000	-0.0621148	-0.0515988
4	54500001	55000000	-0.0646488	-0.0595245
4	55000001	55500000	-0.0548977	-0.0362092
4	55500001	56000000	-0.0424737	-0.0330288
4	56000001	56500000	-0.0631933	-0.0579597
4	56500001	57000000	-0.0629462	-0.0617145
4	57000001	57500000	-0.0654233	-0.0595169
4	57500001	58000000	-0.067591	-0.0630779
4	58000001	58500000	0.0220252	0.0101642
4	58500001	59000000	0.0630522	0.0597441
4	59000001	59500000	0.0668179	0.0648623
4	59500001	60000000	0.0665969	0.0649443
4	60000001	60500000	0.0670069	0.0634403
4	60500001	61000000	0.0673573	0.0639515
4	61000001	61500000	0.0652891	0.0645198
4	61500001	62000000	0.0650295	0.0628416
4	62000001	62500000	0.0602167	0.0566096
4	62500001	63000000	0.0636681	0.0639751
4	63000001	63500000	0.0631207	0.0633215
4	63500001	64000000	0.0647836	0.0648524
4	64000001	64500000	0.067395	0.0664743
4	64500001	65000000	0.066834	0.0655008
4	65000001	65500000	0.0657447	0.065663
4	65500001	66000000	0.0654917	0.0655293
4	66000001	66500000	0.0662512	0.06465
4	66500001	67000000	0.0659502	0.0648985
4	67000001	67500000	0.0681392	0.0657401
4	67500001	68000000	0.0623518	0.0622309
4	68000001	68500000	-0.0288855	-0.0249642
4	68500001	69000000	-0.0438081	-0.0337905
4	69000001	69500000	-0.0306461	0.00256227
4	69500001	70000000	0.0469051	0.0647233
4	70000001	70500000	0.0537418	0.05448
4	70500001	71000000	0.0244327	-0.0157931
4	71000001	71500000	0.0252888	0.0437383
4	71500001	72000000	-0.0636234	-0.055268
4	72000001	72500000	0.00815899	0.0355845
4	72500001	73000000	0.0567708	0.0640605
4	73000001	73500000	0.0436526	0.0520435
4	73500001	74000000	-0.0261323	-0.0361678
4	74000001	74500000	-0.0585209	-0.0622242
4	74500001	75000000	-0.0585417	-0.0553776
4	75000001	75500000	-0.0511924	-0.0539707
4	75500001	76000000	-0.0275301	0.0176056
4	76000001	76500000	-0.0474594	-0.0196391
4	76500001	77000000	-0.0676501	-0.0700172
4	77000001	77500000	-0.0660879	-0.060075
4	77500001	78000000	-0.0645394	-0.0473589
4	78000001	78500000	-0.0646637	-0.0591713
4	78500001	79000000	-0.0631785	-0.0616943
4	79000001	79500000	-0.0473238	-0.0488995
4	79500001	80000000	-0.0626087	-0.0650944
4	80000001	80500000	0.0213338	0.0300008
4	80500001	81000000	-0.0396272	-0.0571228
4	81000001	81500000	-0.0443818	-0.0524553
4	81500001	82000000	0.044032	0.0610233
4	82000001	82500000	-0.0292566	0.00494036
4	82500001	83000000	-0.0483855	-0.0118294
4	83000001	83500000	-0.0659024	-0.0681143
4	83500001	84000000	-0.0677383	-0.0698552
4	84000001	84500000	-0.0657711	-0.0622966
4	84500001	85000000	-0.0198866	-0.0191734
4	85000001	85500000	0.0248993	0.0359373
4	85500001	86000000	-0.0451257	-0.0642438
4	86000001	86500000	-0.0147607	-0.0231554
4	86500001	87000000	-0.0478938	-0.0599399
4	87000001	87500000	-0.0102633	0.00975468
4	87500001	88000000	-0.062996	-0.0637877
4	88000001	88500000	-0.0671384	-0.0693205
4	88500001	89000000	-0.0622465	-0.0627776
4	89000001	89500000	-0.0662135	-0.0665609
4	89500001	90000000	-0.0647154	-0.0655523
4	90000001	90500000	-0.0489568	-0.0497618
4	90500001	91000000	0.00951716	0.00226639
4	91000001	91500000	0.0447423	0.02603
4	91500001	92000000	0.0662098	0.0659148
4	92000001	92500000	0.0672808	0.0684676
4	92500001	93000000	0.0689691	0.0677546
4	93000001	93500000	0.0680698	0.0674708
4	93500001	94000000	0.0659151	0.069042
4	94000001	94500000	0.0659457	0.0675457
4	94500001	95000000	0.041363	0.0628437
4	95000001	95500000	-0.0518218	-0.0543873
4	95500001	96000000	0.00674317	-0.0019493
4	96000001	96500000	0.0356599	0.0100557
4	96500001	97000000	0.0654143	0.0630016
4	97000001	97500000	0.0678502	0.0684622
4	97500001	98000000	0.0682364	0.0653453
4	98000001	98500000	0.0675993	0.0669549
4	98500001	99000000	0.0611424	0.0633113
4	99000001	99500000	-0.0524979	-0.0409368
4	99500001	100000000	-0.0631158	-0.0639744
4	100000001	100500000	-0.0291918	-0.00516887
4	100500001	101000000	-0.0627457	-0.0677599
4	101000001	101500000	3.34544e-05	0.0296309
4	101500001	102000000	-0.0419905	-0.0348484
4	102000001	102500000	-0.0602996	-0.061894
4	102500001	103000000	-0.033322	-0.0046704
4	103000001	103500000	-0.0575484	-0.0614262
4	103500001	104000000	-0.0665931	-0.0675987
4	104000001	104500000	0.0105844	0.0114889
4	104500001	105000000	0.0624191	0.0634932
4	105000001	105500000	0.0597068	0.0649884
4	105500001	106000000	-0.0327689	-0.0385827
4	106000001	106500000	-0.062643	-0.0580613
4	106500001	107000000	-0.0270301	-0.0314189
4	107000001	107500000	-0.00768463	0.0112741
4	107500001	108000000	0.0530843	0.0556951
4	108000001	108500000	0.0295763	0.0559361
4	108500001	109000000	-0.0628023	-0.068506
4	109000001	109500000	-0.0474249	-0.023446
4	109500001	110000000	-0.0485063	-0.031801
4	110000001	110500000	-0.0488563	-0.0334908
4	110500001	111000000	-0.0584988	-0.0481874
4	111000001	111500000	-0.0332201	-0.00914825
4	111500001	112000000	0.0542408	0.0609655
4	112000001	112500000	0.0654717	0.0689461
4	112500001	113000000	0.0105812	0.0184591
4	113000001	113500000	-0.06586	-0.0707988
4	113500001	114000000	-0.0253453	-0.0370995
4	114000001	114500000	0.0101285	0.0504984
4	114500001	115000000	-0.0296805	0.0447202
4	115000001	115500000	0.0453155	0.0653068
4	115500001	116000000	0.0570428	0.0630791
4	116000001	116500000	0.0655164	0.0670163
4	116500001	117000000	0.0669845	0.0682974
4	117000001	117500000	0.0669542	0.0665113
4	117500001	118000000	0.0681933	0.0679525
4	118000001	118500000	0.067568	0.0668418
4	118500001	119000000	0.0584962	0.0442168
4	119000001	119500000	-0.0126752	-0.0203549
4	119500001	120000000	-0.0655041	-0.0693356
4	120000001	120500000	-0.0618396	-0.0658383
4	120500001	121000000	-0.00251382	-0.00352836
4	121000001	121500000	0.0350513	0.0557983
4	121500001	122000000	-0.0122144	0.015786
4	122000001	122500000	-0.0389027	0.00450886
4	122500001	123000000	-0.053325	-0.0613882
4	123000001	123500000	-0.0432313	-0.0537397
4	123500001	124000000	-0.0482806	-0.0387929
4	124000001	124500000	-0.0496319	-0.0298468
4	124500001	125000000	0.000703503	0.0129383
4	125000001	125500000	0.0477104	0.0576913
4	125500001	126000000	0.0570404	0.0577638
4	126000001	126500000	0.0650368	0.0672034
4	126500001	127000000	0.0673698	0.0676297
4	127000001	127500000	0.0677306	0.0668972
4	127500001	128000000	0.066361	0.0665085
4	128000001	128500000	0.0557018	0.0554903
4	128500001	129000000	-0.0552157	-0.0578633
4	129000001	129500000	-0.0545961	-0.0549008
4	129500001	130000000	-0.0562223	-0.0611809
4	130000001	130500000	-0.00260655	-0.025214
4	130500001	131000000	0.0604788	0.0540477
4	131000001	131500000	0.0646461	0.0654868
4	131500001	132000000	0.066214	0.0659164
4	132000001	132500000	0.0650164	0.064733
4	132500001	133000000	0.0622517	0.0628194
4	133000001	133500000	0.0658472	0.0650136
4	133500001	134000000	0.0651831	0.0673923
4	134000001	134500000	0.0639456	0.0598861
4	134500001	135000000	0.0646569	0.0626725
4	135000001	135500000	0.0653522	0.0631598
4	135500001	136000000	0.0643811	0.0616789
4	136000001	136500000	0.063516	0.0609543
4	136500001	137000000	0.0645805	0.0640484
4	137000001	137500000	0.0632866	0.0639902
4	137500001	138000000	0.0627961	0.0622162
4	138000001	138500000	0.0629169	0.0614616
4	138500001	139000000	0.0497246	0.045635
4	139000001	139500000	-0.0180427	-0.0462438
4	139500001	140000000	-0.0354622	-0.0549342
4	140000001	140500000	-0.0659508	-0.0647284
4	140500001	141000000	-0.0637409	-0.0626112
4	141000001	141500000	-0.0651687	-0.0666948
4	141500001	142000000	-0.0512187	-0.0231629
4	142000001	142500000	-0.0105934	0.0143016
4	142500001	143000000	0.0163729	0.0554096
4	143000001	143500000	0.0117154	0.0366079
4	143500001	144000000	0.0102621	0.0256116
4	144000001	144500000	-0.0559708	-0.0679065
4	144500001	145000000	0.00898944	0.00464172
4	145000001	145500000	0.0408647	0.0579495
4	145500001	146000000	0.00958197	0.0470777
4	146000001	146500000	-0.0501867	-0.0212509
4	146500001	147000000	-0.0538818	-0.0240914
4	147000001	147500000	-0.0473673	-0.0458649
4	147500001	148000000	0.0151951	0.0449296
4	148000001	148500000	0.0206816	0.0455229
4	148500001	149000000	-0.055264	-0.0519573
4	149000001	149500000	0.00989761	0.0454665
4	149500001	150000000	0.0565615	0.0638346
4	150000001	150500000	0.062291	0.0640456
4	150500001	151000000	0.0463018	0.0621599
4	151000001	151500000	-0.0378634	0.00148264
4	151500001	152000000	-0.0544956	-0.0364662
4	152000001	152500000	-0.0535116	-0.0336524
4	152500001	153000000	-0.0582614	-0.0202854
4	153000001	153500000	-0.0659618	-0.0630769
4	153500001	154000000	-0.0666009	-0.0642111
4	154000001	154500000	-0.0673864	-0.0687662
4	154500001	155000000	-0.0523532	-0.0644621
4	155000001	155500000	0.010078	0.0034249
4	155500001	156000000	0.0286921	0.0289773
4	156000001	156500000	0.0432377	0.0525752
4	156500001	157000000	0.0364836	0.0363184
4	157000001	157500000	0.0606987	0.0576332
4	157500001	158000000	0.0484815	0.0246562
4	158000001	158500000	0.064053	0.0654688
4	158500001	159000000	0.0576319	0.0551575
4	159000001	159500000	-0.00808956	-0.021189
4	159500001	160000000	-0.064256	-0.0671587
4	160000001	160500000	-0.0503463	-0.0397573
4	160500001	161000000	0.0609245	0.061885
4	161000001	161500000	0.0643331	0.0640836
4	161500001	162000000	0.0661176	0.0623174
4	162000001	162500000	0.0660565	0.0622572
4	162500001	163000000	0.0649866	0.0613962
4	163000001	163500000	0.062156	0.0627583
4	163500001	164000000	0.0513878	0.0574473
4	164000001	164500000	-0.00870413	0.0166461
4	164500001	165000000	0.017585	0.0467127
4	165000001	165500000	0.0511055	0.0581147
4	165500001	166000000	0.00256202	0.00647796
4	166000001	166500000	-0.0526283	-0.0626297
4	166500001	167000000	0.0485299	0.0515511
4	167000001	167500000	0.0591809	0.0582804
4	167500001	168000000	0.0632075	0.0608344
4	168000001	168500000	0.0613858	0.0606902
4	168500001	169000000	0.0592156	0.054791
4	169000001	169500000	-0.0427375	-0.058315
4	169500001	170000000	-0.0573322	-0.0608783
4	170000001	170500000	-0.0532768	-0.0522019
4	170500001	171000000	-0.0458263	-0.0543012
4	171000001	171500000	0.0446049	0.0450905
4	171500001	172000000	0.0637244	0.0597543
4	172000001	172500000	0.0626087	0.0560162
4	172500001	173000000	0.0617684	0.0572099
4	173000001	173500000	0.0588239	0.0585962
4	173500001	174000000	0.0180511	0.011426
4	174000001	174500000	-0.0524726	-0.0628761
4	174500001	175000000	0.0274303	0.0272327
4	175000001	175500000	-0.0204283	-0.0358434
4	175500001	176000000	0.0465736	0.0356503
4	176000001	176500000	0.057224	0.0561668
4	176500001	177000000	0.040847	0.0500864
4	177000001	177500000	-0.0145604	-0.0121517
4	177500001	178000000	0.0316851	0.044181
4	178000001	178500000	-0.0137315	-0.00391482
4	178500001	179000000	0.0529015	0.0582286
4	179000001	179500000	0.0611223	0.0625123
4	179500001	180000000	0.0629567	0.0606978
4	180000001	180500000	0.0618488	0.0620503
4	180500001	181000000	0.0623664	0.0598011
4	181000001	181500000	0.0591513	0.0578629
4	181500001	182000000	0.0555801	0.0485097
4	182000001	182500000	0.0517405	0.0518885
4	182500001	183000000	0.0529381	0.0535783
4	183000001	183500000	0.0194573	0.0349371
4	183500001	184000000	-0.0307477	-0.00426731
4	184000001	184500000	-0.0542878	-0.0603053
4	184500001	185000000	-0.0632152	-0.0600462
4	185000001	185500000	-0.0644371	-0.0618701
4	185500001	186000000	-0.0640853	-0.0623683
4	186000001	186500000	-0.0632859	-0.0574512
4	186500001	187000000	-0.0414631	-0.00415396
4	187000001	187500000	-0.0108403	0.0251278
4	187500001	188000000	0.042644	0.0493069
4	188000001	188500000	0.0595356	0.0548756
4	188500001	189000000	0.0615585	0.0559433
4	189000001	189500000	0.0599321	0.0485951
4	189500001	190000000	0.0618555	0.0542847
4	190000001	190500000	0.0479709	0.00921234
4	190500001	191000000	-0.00651303	-0.0307741
4	191000001	191154276	0	0
5	1	500000	0.0491026	0.0549102
5	500001	1000000	0.051787	0.0477085
5	1000001	1500000	0.0577417	0.06184
5	1500001	2000000	0.0503066	0.0594923
5	2000001	2500000	-0.0152538	-0.0212084
5	2500001	3000000	-0.0414529	-0.0421744
5	3000001	3500000	-0.0514983	-0.0476879
5	3500001	4000000	-0.0501811	-0.0446326
5	4000001	4500000	-0.0590757	-0.0539248
5	4500001	5000000	-0.0587992	-0.0512742
5	5000001	5500000	-0.00940729	-0.00403227
5	5500001	6000000	-0.0058111	-0.0309423
5	6000001	6500000	0.0103582	-0.00986098
5	6500001	7000000	0.0393244	0.0435609
5	7000001	7500000	-0.0373941	-0.0420661
5	7500001	8000000	-0.0146938	-0.024251
5	8000001	8500000	-0.0579558	-0.0587579
5	8500001	9000000	-0.0642154	-0.0574667
5	9000001	9500000	-0.0443611	-0.0399876
5	9500001	10000000	-0.0370038	-0.0396775
5	10000001	10500000	0.056749	0.0668503
5	10500001	11000000	0.0643835	0.0711759
5	11000001	11500000	-0.00729628	-0.00334931
5	11500001	12000000	-0.0570377	-0.0521849
5	12000001	12500000	-0.0699641	-0.0635328
5	12500001	13000000	-0.0702469	-0.062076
5	13000001	13500000	-0.0691566	-0.0615855
5	13500001	14000000	-0.0520627	-0.0522593
5	14000001	14500000	0.0563068	0.0479583
5	14500001	15000000	0.0597551	0.0563952
5	15000001	15500000	-0.0445859	-0.0478883
5	15500001	16000000	-0.0599705	-0.062488
5	16000001	16500000	-0.042873	-0.0346962
5	16500001	17000000	0.0239634	0.0551985
5	17000001	17500000	0.0358854	0.0553191
5	17500001	18000000	-0.0173482	0.0127138
5	18000001	18500000	-0.0527404	-0.0146012
5	18500001	19000000	-0.0627563	-0.0557184
5	19000001	19500000	-0.0744415	-0.0691906
5	19500001	20000000	-0.072871	-0.0672126
5	20000001	20500000	-0.0722628	-0.0676158
5	20500001	21000000	-0.0661523	-0.0600652
5	21000001	21500000	-0.0681248	-0.0676886
5	21500001	22000000	-0.0688957	-0.0636434
5	22000001	22500000	-0.0685861	-0.0633634
5	22500001	23000000	-0.0688899	-0.0640479
5	23000001	23500000	-0.0718389	-0.0649274
5	23500001	24000000	-0.0720026	-0.0692153
5	24000001	24500000	-0.07034	-0.0654887
5	24500001	25000000	-0.0710762	-0.0667042
5	25000001	25500000	-0.0710768	-0.065678
5	25500001	26000000	-0.0712835	-0.0668329
5	26000001	26500000	-0.0721064	-0.0638664
5	26500001	27000000	-0.0726052	-0.0647506
5	27000001	27500000	-0.0723675	-0.0674174
5	27500001	28000000	-0.0711852	-0.0668319
5	28000001	28500000	-0.0716303	-0.0674804
5	28500001	29000000	-0.0705676	-0.0671576
5	29000001	29500000	-0.0718493	-0.065769
5	29500001	30000000	-0.071576	-0.0661102
5	30000001	30500000	-0.0709535	-0.0662913
5	30500001	31000000	-0.0693416	-0.0636144
5	31000001	31500000	-0.0299507	-0.0336422
5	31500001	32000000	0.0394771	0.00475579
5	32000001	32500000	0.0704733	0.062982
5	32500001	33000000	0.0310977	0.0168819
5	33000001	33500000	-0.0235985	-0.0321339
5	33500001	34000000	-0.00550241	-0.0197141
5	34000001	34500000	0.0286933	0.0137795
5	34500001	35000000	0.0313735	0.0129787
5	35000001	35500000	-0.0114627	-0.023546
5	35500001	36000000	-0.00167203	-0.0126506
5	36000001	36500000	0.0505574	0.0479956
5	36500001	37000000	0.0650048	0.0697419
5	37000001	37500000	0.0619809	0.0616427
5	37500001	38000000	0.00388502	0.00949514
5	38000001	38500000	-0.0184304	-0.00829122
5	38500001	39000000	0.0197922	0.0199302
5	39000001	39500000	0.057649	0.0715516
5	39500001	40000000	-0.00338522	0.00662438
5	40000001	40500000	0.0400108	0.0387604
5	40500001	41000000	0.0432098	0.0567366
5	41000001	41500000	-0.0647968	-0.063648
5	41500001	42000000	-0.0209323	-0.00574027
5	42000001	42500000	-0.0547383	-0.0535807
5	42500001	43000000	0.0290975	0.0386421
5	43000001	43500000	0.061653	0.0662867
5	43500001	44000000	-0.0127786	-0.0106236
5	44000001	44500000	-0.0686727	-0.0643028
5	44500001	45000000	-0.0642784	-0.0615607
5	45000001	45500000	-0.068223	-0.0636871
5	45500001	46000000	-0.0658191	-0.0583484
5	46000001	46500000	-0.0586781	-0.0556816
5	46500001	47000000	0	0
5	47000001	47500000	0	0
5	47500001	48000000	0	0
5	48000001	48500000	0	0
5	48500001	49000000	0	0
5	49000001	49500000	-0.0193942	-0.00774182
5	49500001	50000000	0.0435789	0.0564381
5	50000001	50500000	-0.0238605	-0.0118949
5	50500001	51000000	-0.0701146	-0.0672413
5	51000001	51500000	-0.0696193	-0.0692135
5	51500001	52000000	-0.0584257	-0.0616567
5	52000001	52500000	0.0455242	0.0619252
5	52500001	53000000	0.0169183	-0.0366777
5	53000001	53500000	0.0391658	-0.00631007
5	53500001	54000000	0.0723247	0.07196
5	54000001	54500000	0.0719641	0.0653329
5	54500001	55000000	0.0703448	0.0503555
5	55000001	55500000	0.0741207	0.0675177
5	55500001	56000000	0.0703049	0.0551824
5	56000001	56500000	0.0746916	0.0703453
5	56500001	57000000	0.0440406	0.0248485
5	57000001	57500000	-0.0191469	-0.0449681
5	57500001	58000000	0.0268619	0.0439947
5	58000001	58500000	0.0457051	0.0415838
5	58500001	59000000	0.042279	0.0545248
5	59000001	59500000	-0.000181952	0.051899
5	59500001	60000000	0.0118019	0.0289824
5	60000001	60500000	0.0461991	0.0534038
5	60500001	61000000	0.0667483	0.0628461
5	61000001	61500000	-0.00734386	-0.0196344
5	61500001	62000000	0.0603364	0.0709035
5	62000001	62500000	-0.0604995	-0.0616708
5	62500001	63000000	-0.073784	-0.072304
5	63000001	63500000	-0.0730403	-0.0718086
5	63500001	64000000	-0.0607768	-0.0636819
5	64000001	64500000	0.00963907	-0.000122578
5	64500001	65000000	0.0188465	0.0194118
5	65000001	65500000	0.0723014	0.0742562
5	65500001	66000000	0.038645	0.00196945
5	66000001	66500000	0.068753	0.0701672
5	66500001	67000000	0.0381343	-0.00381986
5	67000001	67500000	0.049591	0.00798794
5	67500001	68000000	0.0639824	0.0450585
5	68000001	68500000	0.0550836	0.0386041
5	68500001	69000000	0.0728727	0.072904
5	69000001	69500000	0	0.010726
5	69500001	70000000	0.0010684	0.00652771
5	70000001	70500000	-0.0102142	-0.0104652
5	70500001	71000000	0.0607078	0.0480756
5	71000001	71500000	0.0318781	-0.0149894
5	71500001	72000000	0.0651727	0.0510394
5	72000001	72500000	0.0702913	0.0665873
5	72500001	73000000	0.0617451	0.0455325
5	73000001	73500000	0.0500979	0.0137482
5	73500001	74000000	0.068568	0.0673437
5	74000001	74500000	0.0479041	0.0280702
5	74500001	75000000	0.0705269	0.0698287
5	75000001	75500000	0.0193991	0.00946408
5	75500001	76000000	0.0705108	0.070091
5	76000001	76500000	0.0721717	0.0746049
5	76500001	77000000	0.0571372	0.0431253
5	77000001	77500000	0.0697953	0.0621517
5	77500001	78000000	0.0746801	0.0741436
5	78000001	78500000	0.0705048	0.0618822
5	78500001	79000000	0.0658367	0.046184
5	79000001	79500000	0.0697643	0.0612983
5	79500001	80000000	0.0739889	0.0717784
5	80000001	80500000	0.0578131	0.0358216
5	80500001	81000000	0.052029	0.048806
5	81000001	81500000	0.0647474	0.0646027
5	81500001	82000000	0.0116574	-0.0154493
5	82000001	82500000	0.0210094	-0.00409754
5	82500001	83000000	-0.00272793	0.0123469
5	83000001	83500000	-0.0469803	-0.0652034
5	83500001	84000000	-0.0651854	-0.0708134
5	84000001	84500000	-0.0704621	-0.0724394
5	84500001	85000000	-0.0717635	-0.0721855
5	85000001	85500000	-0.070026	-0.0721754
5	85500001	86000000	-0.0556234	-0.0653711
5	86000001	86500000	0.000414505	-0.0134742
5	86500001	87000000	0.0197448	0.0407932
5	87000001	87500000	-0.0394916	-0.0628387
5	87500001	88000000	-0.0112016	-0.0369365
5	88000001	88500000	0.0345406	0.0365187
5	88500001	89000000	0.00932057	0.00558122
5	89000001	89500000	-0.0224705	-0.0465531
5	89500001	90000000	0.023793	0.0469298
5	90000001	90500000	0.0511248	0.0683301
5	90500001	91000000	0.0428849	0.0517335
5	91000001	91500000	-0.0657463	-0.0667782
5	91500001	92000000	-0.0683314	-0.0697973
5	92000001	92500000	-0.0649478	-0.0657396
5	92500001	93000000	-0.0369956	-0.0490656
5	93000001	93500000	0.0185686	0.0324637
5	93500001	94000000	0.0240144	0.0436298
5	94000001	94500000	0.031669	0.0688767
5	94500001	95000000	0.0495996	0.0617895
5	95000001	95500000	0.07482	0.0737473
5	95500001	96000000	0.0683827	0.0583112
5	96000001	96500000	0.0740121	0.0742755
5	96500001	97000000	-0.0272966	-0.0437416
5	97000001	97500000	-0.0632636	-0.0665735
5	97500001	98000000	-0.0535168	-0.0615485
5	98000001	98500000	0.0476877	0.0655758
5	98500001	99000000	-0.0548979	-0.0550143
5	99000001	99500000	-0.0657616	-0.0593941
5	99500001	100000000	-0.0144991	-0.00617087
5	100000001	100500000	0.0352757	0.0285182
5	100500001	101000000	-0.0559481	-0.0508807
5	101000001	101500000	-0.0501497	-0.0421201
5	101500001	102000000	-0.00479297	0.0417912
5	102000001	102500000	0.0504447	0.0680236
5	102500001	103000000	0.0162785	0.0301469
5	103000001	103500000	-0.0664299	-0.0634604
5	103500001	104000000	-0.0690501	-0.0668706
5	104000001	104500000	-0.0660253	-0.0641986
5	104500001	105000000	-0.0651755	-0.0640303
5	105000001	105500000	-0.0631345	-0.0657477
5	105500001	106000000	-0.061921	-0.0652293
5	106000001	106500000	-0.0495283	-0.058076
5	106500001	107000000	0.0317077	0.0110051
5	107000001	107500000	-0.00914598	-0.017498
5	107500001	108000000	0.0206811	0.0229217
5	108000001	108500000	0.0296732	0.00726046
5	108500001	109000000	0.0523365	0.0621503
5	109000001	109500000	0.0339338	0.00634902
5	109500001	110000000	-0.0487566	-0.0653642
5	110000001	110500000	-0.0233999	-0.0509498
5	110500001	111000000	-0.00633428	-0.0414939
5	111000001	111500000	0.000345736	-0.0124439
5	111500001	112000000	0.037589	-0.00616452
5	112000001	112500000	0.073433	0.0711423
5	112500001	113000000	0.0530161	0.0140607
5	113000001	113500000	-0.0509965	-0.0607388
5	113500001	114000000	-0.0564068	-0.0624511
5	114000001	114500000	-0.0404777	-0.0481785
5	114500001	115000000	0.060667	0.0694806
5	115000001	115500000	0.0429468	0.0584602
5	115500001	116000000	0.0181419	0.0227234
[truncated: 4,208 more rows]

## Sheet: Sheet3
Supplementary Table S9: Eigen values
Chr	Start	End	HK1_DMSO	HK1_THZ1
1	1	500000	0.019038	-0.00178389
1	500001	1000000	-0.0429953	-0.05289
1	1000001	1500000	-0.0598918	-0.0646512
1	1500001	2000000	-0.0631085	-0.0687981
1	2000001	2500000	-0.0523628	-0.0622141
1	2500001	3000000	-0.0127337	-0.0339619
1	3000001	3500000	-0.032147	-0.0426452
1	3500001	4000000	-0.0236209	-0.0295896
1	4000001	4500000	0.0281317	0.0387452
1	4500001	5000000	0.0374447	0.0290141
1	5000001	5500000	0.0317304	0.0301615
1	5500001	6000000	0.027891	0.02835
1	6000001	6500000	-0.0139057	-0.0165367
1	6500001	7000000	-0.0263636	-0.0383242
1	7000001	7500000	-0.0169566	-0.0239938
1	7500001	8000000	-0.0236475	-0.0376181
1	8000001	8500000	-0.0336965	-0.0443708
1	8500001	9000000	-0.0268439	-0.0429573
1	9000001	9500000	-0.0331272	-0.0498926
1	9500001	10000000	-0.0359122	-0.0384482
1	10000001	10500000	-0.0403753	-0.0486217
1	10500001	11000000	-0.0504769	-0.0583697
1	11000001	11500000	-0.0460283	-0.0548084
1	11500001	12000000	-0.0355785	-0.0481462
1	12000001	12500000	-0.00486123	-0.0104059
1	12500001	13000000	0.0230054	0.0172549
1	13000001	13500000	0.0350207	0.0299907
1	13500001	14000000	0.0222395	0.0207031
1	14000001	14500000	0.0310681	0.0274995
1	14500001	15000000	0.0374741	0.0302633
1	15000001	15500000	0.0131199	0.00298128
1	15500001	16000000	-0.0218865	-0.0280087
1	16000001	16500000	-0.0441452	-0.051058
1	16500001	17000000	-0.0295144	-0.0388537
1	17000001	17500000	-0.0194741	-0.0288429
1	17500001	18000000	-0.044065	-0.052614
1	18000001	18500000	-0.0228853	-0.0326536
1	18500001	19000000	-0.0206763	-0.0339064
1	19000001	19500000	-0.0406483	-0.0537796
1	19500001	20000000	-0.0488656	-0.0581065
1	20000001	20500000	-0.0464079	-0.0517095
1	20500001	21000000	-0.0477127	-0.0595097
1	21000001	21500000	-0.0459008	-0.0543425
1	21500001	22000000	-0.0525938	-0.0570951
1	22000001	22500000	-0.049697	-0.057317
1	22500001	23000000	-0.0473555	-0.0516775
1	23000001	23500000	-0.0506572	-0.0533069
1	23500001	24000000	-0.05385	-0.0557011
1	24000001	24500000	-0.0480718	-0.0541169
1	24500001	25000000	-0.047633	-0.0537943
1	25000001	25500000	-0.0421821	-0.0500519
1	25500001	26000000	-0.0473674	-0.0522222
1	26000001	26500000	-0.0463232	-0.0531833
1	26500001	27000000	-0.0538387	-0.0532711
1	27000001	27500000	-0.0509912	-0.0549159
1	27500001	28000000	-0.0524897	-0.0543474
1	28000001	28500000	-0.0477477	-0.0567726
1	28500001	29000000	-0.0482977	-0.0544006
1	29000001	29500000	-0.0443754	-0.0547742
1	29500001	30000000	-0.0385849	-0.0527511
1	30000001	30500000	-0.0419815	-0.0476597
1	30500001	31000000	-0.0347148	-0.043791
1	31000001	31500000	-0.0526081	-0.0615337
1	31500001	32000000	-0.0545816	-0.0584623
1	32000001	32500000	-0.055647	-0.0614611
1	32500001	33000000	-0.0544022	-0.0578955
1	33000001	33500000	-0.0418014	-0.054541
1	33500001	34000000	0.0029101	-0.0140092
1	34000001	34500000	0.0348792	0.0283839
1	34500001	35000000	0.0400926	0.0353539
1	35000001	35500000	0.0252062	0.014636
1	35500001	36000000	0.0211434	-0.00209278
1	36000001	36500000	-0.0188639	-0.0280515
1	36500001	37000000	-0.032475	-0.0444976
1	37000001	37500000	-0.00278779	-0.0041134
1	37500001	38000000	0.00276166	-0.0105582
1	38000001	38500000	-0.0201636	-0.0340858
1	38500001	39000000	8.01143e-05	-0.0132788
1	39000001	39500000	-0.00532143	-0.0165222
1	39500001	40000000	-0.0342826	-0.0463033
1	40000001	40500000	-0.0468626	-0.057317
1	40500001	41000000	-0.0370636	-0.0454456
1	41000001	41500000	-0.0452307	-0.0524543
1	41500001	42000000	-0.0363123	-0.0488981
1	42000001	42500000	-0.0314978	-0.0452027
1	42500001	43000000	-0.0284395	-0.0411749
1	43000001	43500000	-0.0451663	-0.0535212
1	43500001	44000000	-0.05447	-0.0605905
1	44000001	44500000	-0.0605513	-0.0641258
1	44500001	45000000	-0.0481642	-0.0553083
1	45000001	45500000	-0.0505978	-0.0590139
1	45500001	46000000	-0.0317109	-0.0421214
1	46000001	46500000	-0.0364536	-0.0501589
1	46500001	47000000	-0.0359418	-0.0462094
1	47000001	47500000	0.0118277	-0.00535022
1	47500001	48000000	0.0227061	0.0157358
1	48000001	48500000	0.0428751	0.0386282
1	48500001	49000000	0.0686826	0.0638808
1	49000001	49500000	0.0657758	0.0654585
1	49500001	50000000	0.0668279	0.0666525
1	50000001	50500000	0.0696963	0.0641628
1	50500001	51000000	0.064007	0.0658922
1	51000001	51500000	0.0445804	0.0349994
1	51500001	52000000	0.0140518	0.00217763
1	52000001	52500000	-0.017161	-0.0276479
1	52500001	53000000	-0.0224978	-0.0343197
1	53000001	53500000	-0.0249243	-0.0338388
1	53500001	54000000	-0.0339084	-0.0445339
1	54000001	54500000	-0.0365814	-0.0455454
1	54500001	55000000	-0.0311206	-0.0411448
1	55000001	55500000	-0.0257146	-0.0365908
1	55500001	56000000	0.0237731	0.0178406
1	56000001	56500000	0.0545485	0.0457004
1	56500001	57000000	0.0472595	0.044627
1	57000001	57500000	0.059622	0.0548479
1	57500001	58000000	0.061405	0.0555951
1	58000001	58500000	0.0587556	0.0571087
1	58500001	59000000	0.0569687	0.0578312
1	59000001	59500000	0.00932162	-0.00209182
1	59500001	60000000	0.031403	0.0159239
1	60000001	60500000	0.0577859	0.0491708
1	60500001	61000000	0.0704203	0.0647803
1	61000001	61500000	0.0639326	0.06184
1	61500001	62000000	0.0411831	0.0285077
1	62000001	62500000	0.0198417	0.00651947
1	62500001	63000000	0.0388642	0.0263085
1	63000001	63500000	0.0584599	0.051557
1	63500001	64000000	0.0579551	0.0469801
1	64000001	64500000	0.0280501	0.011378
1	64500001	65000000	0.0457181	0.0345418
1	65000001	65500000	0.049607	0.0420718
1	65500001	66000000	0.0496836	0.0463495
1	66000001	66500000	0.0690019	0.064821
1	66500001	67000000	0.064319	0.0561036
1	67000001	67500000	0.0478092	0.0358743
1	67500001	68000000	0.0141875	0.00312122
1	68000001	68500000	0.0120523	0.00299243
1	68500001	69000000	0.0433999	0.0340739
1	69000001	69500000	0.0687333	0.0698086
1	69500001	70000000	0.0668934	0.0600046
1	70000001	70500000	0.0696955	0.0680273
1	70500001	71000000	0.0649025	0.0620191
1	71000001	71500000	0.071934	0.0720429
1	71500001	72000000	0.0709079	0.0680812
1	72000001	72500000	0.0685295	0.069964
1	72500001	73000000	0.0669123	0.0671034
1	73000001	73500000	0.0658114	0.0649664
1	73500001	74000000	0.0673044	0.0645323
1	74000001	74500000	0.0706832	0.0665422
1	74500001	75000000	0.0726326	0.0679226
1	75000001	75500000	0.0699468	0.0694994
1	75500001	76000000	0.0730754	0.071892
1	76000001	76500000	0.0716958	0.0637239
1	76500001	77000000	0.0714349	0.0670638
1	77000001	77500000	0.0712862	0.0684728
1	77500001	78000000	0.0604225	0.0539499
1	78000001	78500000	0.0228177	0.0122676
1	78500001	79000000	0.057735	0.0471171
1	79000001	79500000	0.057992	0.0516803
1	79500001	80000000	0.0608877	0.0582769
1	80000001	80500000	0.07206	0.0673815
1	80500001	81000000	0.0699235	0.06728
1	81000001	81500000	0.0660431	0.0684917
1	81500001	82000000	0.0726984	0.0678656
1	82000001	82500000	0.0630639	0.0632728
1	82500001	83000000	0.064159	0.0561138
1	83000001	83500000	0.0671454	0.064816
1	83500001	84000000	0.05073	0.0497844
1	84000001	84500000	0.0636133	0.0635877
1	84500001	85000000	0.0284711	0.0150795
1	85000001	85500000	0.00867196	-0.00198361
1	85500001	86000000	-0.00244176	-0.00537614
1	86000001	86500000	0.0274456	0.0215753
1	86500001	87000000	0.0657592	0.0592956
1	87000001	87500000	0.0496752	0.0487587
1	87500001	88000000	0.0581549	0.0574558
1	88000001	88500000	0.0671776	0.0651955
1	88500001	89000000	0.0666732	0.0658792
1	89000001	89500000	0.0516618	0.0382926
1	89500001	90000000	0.0570733	0.0538887
1	90000001	90500000	0.0258768	0.0101262
1	90500001	91000000	0.0606362	0.0637435
1	91000001	91500000	0.0638415	0.0632422
1	91500001	92000000	0.0597482	0.0607455
1	92000001	92500000	0.0558094	0.0461962
1	92500001	93000000	0.038591	0.0257044
1	93000001	93500000	-0.0116761	-0.0200394
1	93500001	94000000	-0.045026	-0.0486355
1	94000001	94500000	-0.0574184	-0.0614044
1	94500001	95000000	-0.0515471	-0.0584212
1	95000001	95500000	-0.043943	-0.0539519
1	95500001	96000000	0.0328305	0.0193713
1	96000001	96500000	0.0508882	0.0496114
1	96500001	97000000	0.0465376	0.0463072
1	97000001	97500000	0.0459572	0.0392925
1	97500001	98000000	0.0277893	0.0338482
1	98000001	98500000	0.0304608	0.0173549
1	98500001	99000000	0.0171314	0.00800278
1	99000001	99500000	0.0560648	0.0479571
1	99500001	100000000	0.0610062	0.0600399
1	100000001	100500000	0.0385949	0.0316238
1	100500001	101000000	0.0467671	0.0361951
1	101000001	101500000	0.0659234	0.06323
1	101500001	102000000	0.0648899	0.0655755
1	102000001	102500000	0.0702742	0.0677211
1	102500001	103000000	0.067748	0.0654985
1	103000001	103500000	0.0640539	0.0665881
1	103500001	104000000	0.0600452	0.0608597
1	104000001	104500000	0.0631982	0.0582308
1	104500001	105000000	0.0633182	0.0674829
1	105000001	105500000	0.0630184	0.0612237
1	105500001	106000000	0.0665168	0.0632228
1	106000001	106500000	0.0636018	0.062657
1	106500001	107000000	0.0619331	0.0655165
1	107000001	107500000	0.0615991	0.0629322
1	107500001	108000000	0.0633525	0.0672457
1	108000001	108500000	0.0647929	0.0590416
1	108500001	109000000	0.0522882	0.0514679
1	109000001	109500000	0.0184446	0.0058995
1	109500001	110000000	-0.0361219	-0.0434929
1	110000001	110500000	-0.0431991	-0.053038
1	110500001	111000000	-0.030602	-0.0410008
1	111000001	111500000	0.00772476	0.0024325
1	111500001	112000000	0.00328124	-0.00330765
1	112000001	112500000	-0.0259072	-0.0385646
1	112500001	113000000	-0.0214357	-0.0264706
1	113000001	113500000	-0.0569307	-0.0648784
1	113500001	114000000	-0.0500657	-0.0586732
1	114000001	114500000	-0.0486645	-0.054415
1	114500001	115000000	-0.0342674	-0.0494069
1	115000001	115500000	-0.0425841	-0.053879
1	115500001	116000000	-0.0500161	-0.0587917
1	116000001	116500000	-0.0424951	-0.0551842
1	116500001	117000000	-0.0324194	-0.0419117
1	117000001	117500000	-0.0409203	-0.0490195
1	117500001	118000000	-0.0169201	-0.0267691
1	118000001	118500000	0.00160628	-0.00506222
1	118500001	119000000	0.0313665	0.0289046
1	119000001	119500000	0.0399096	0.0391213
1	119500001	120000000	0.0188884	0.0144694
1	120000001	120500000	0.000812731	-0.00259919
1	120500001	121000000	-0.00580933	-0.00473583
1	121000001	121500000	0.0245215	0.0242925
1	121500001	122000000	0	0
1	122000001	122500000	0	0
1	122500001	123000000	0	0
1	123000001	123500000	0	0
1	123500001	124000000	0	0
1	124000001	124500000	0	0
1	124500001	125000000	0	0
1	125000001	125500000	0	0
1	125500001	126000000	0	0
1	126000001	126500000	0	0
1	126500001	127000000	0	0
1	127000001	127500000	0	0
1	127500001	128000000	0	0
1	128000001	128500000	0	0
1	128500001	129000000	0	0
1	129000001	129500000	0	0
1	129500001	130000000	0	0
1	130000001	130500000	0	0
1	130500001	131000000	0	0
1	131000001	131500000	0	0
1	131500001	132000000	0	0
1	132000001	132500000	0	0
1	132500001	133000000	0	0
1	133000001	133500000	0	0
1	133500001	134000000	0	0
1	134000001	134500000	0	0
1	134500001	135000000	0	0
1	135000001	135500000	0	0
1	135500001	136000000	0	0
1	136000001	136500000	0	0
1	136500001	137000000	0	0
1	137000001	137500000	0	0
1	137500001	138000000	0	0
1	138000001	138500000	0	0
1	138500001	139000000	0	0
1	139000001	139500000	0	0
1	139500001	140000000	0	0
1	140000001	140500000	0	0
1	140500001	141000000	0	0
1	141000001	141500000	0	0
1	141500001	142000000	0	0
1	142000001	142500000	0	0
1	142500001	143000000	-0.00565977	-0.00418981
1	143000001	143500000	-0.00126647	0.000894849
1	143500001	144000000	-0.0109614	0.0039362
1	144000001	144500000	-0.00808707	-0.010545
1	144500001	145000000	0.00174699	-0.00111478
1	145000001	145500000	-0.00273026	-0.00604417
1	145500001	146000000	-0.0138942	-0.0202527
1	146000001	146500000	-0.00629717	-0.00801544
1	146500001	147000000	-0.0220008	-0.0284436
1	147000001	147500000	-0.0227174	-0.0299307
1	147500001	148000000	-0.0241225	-0.0287543
1	148000001	148500000	0.00605602	0.00961423
1	148500001	149000000	0.0175841	0.0195508
1	149000001	149500000	0.0280333	0.0309019
1	149500001	150000000	-0.0478106	-0.0571921
1	150000001	150500000	-0.0612639	-0.0625362
1	150500001	151000000	-0.060859	-0.0633981
1	151000001	151500000	-0.0644357	-0.0636799
1	151500001	152000000	-0.0652007	-0.0633316
1	152000001	152500000	-0.0487625	-0.055251
1	152500001	153000000	-0.0443314	-0.0505618
1	153000001	153500000	-0.0493625	-0.0535306
1	153500001	154000000	-0.0648771	-0.0632639
1	154000001	154500000	-0.0631106	-0.061114
1	154500001	155000000	-0.0639328	-0.062764
1	155000001	155500000	-0.0651773	-0.0635505
1	155500001	156000000	-0.0653438	-0.0620023
1	156000001	156500000	-0.0638816	-0.0640455
1	156500001	157000000	-0.0449106	-0.0499074
1	157000001	157500000	0.0297855	0.0266725
1	157500001	158000000	0.0477687	0.0452372
1	158000001	158500000	0.053814	0.0491684
1	158500001	159000000	0.0670313	0.0604135
1	159000001	159500000	0.0560615	0.0522106
1	159500001	160000000	0.0355812	0.028612
1	160000001	160500000	-0.000691916	-0.00806952
1	160500001	161000000	0.014742	-0.00689261
1	161000001	161500000	-0.0342569	-0.0451779
1	161500001	162000000	-0.00193569	-0.0104363
1	162000001	162500000	0.0168933	0.00325609
1	162500001	163000000	0.0442856	0.0307257
1	163000001	163500000	0.0714857	0.0667632
1	163500001	164000000	0.0696265	0.0699639
1	164000001	164500000	0.0607278	0.0647918
1	164500001	165000000	0.0630948	0.0634604
1	165000001	165500000	0.0650785	0.0641344
1	165500001	166000000	0.0552922	0.0529501
1	166000001	166500000	0.0637395	0.0652027
1	166500001	167000000	0.0640861	0.0672659
1	167000001	167500000	0.029135	0.0232203
1	167500001	168000000	-0.00476963	-0.0112842
1	168000001	168500000	0.00376429	-0.00820192
1	168500001	169000000	0.041215	0.0390341
1	169000001	169500000	0.0254444	0.017408
1	169500001	170000000	0.0462107	0.0400262
1	170000001	170500000	0.0698921	0.0623762
1	170500001	171000000	0.0532729	0.054195
1	171000001	171500000	0.0456974	0.0425209
1	171500001	172000000	0.00869372	-0.00252568
1	172000001	172500000	-0.00629017	-0.0110755
1	172500001	173000000	-0.0202788	-0.03299
1	173000001	173500000	-0.0122684	-0.0144794
1	173500001	174000000	-0.00751082	-0.00770793
1	174000001	174500000	0.0359799	0.0291041
1	174500001	175000000	0.0417939	0.0278701
1	175000001	175500000	0.0428568	0.0353165
1	175500001	176000000	0.0483963	0.0492537
1	176000001	176500000	0.0632783	0.059742
1	176500001	177000000	0.0579109	0.0570612
1	177000001	177500000	0.0507578	0.0450127
1	177500001	178000000	0.0436803	0.0333199
1	178000001	178500000	-0.00336242	-0.0109769
1	178500001	179000000	0.0160792	-0.00590175
1	179000001	179500000	0.01132	0.00312855
1	179500001	180000000	0.026049	0.0127789
1	180000001	180500000	0.011746	-0.00559657
1	180500001	181000000	0.0238028	0.00992712
1	181000001	181500000	0.0172089	0.00951864
1	181500001	182000000	0.0445879	0.0398843
1	182000001	182500000	0.0442099	0.022516
1	182500001	183000000	0.0167298	0.00647849
1	183000001	183500000	-0.0152497	-0.020488
1	183500001	184000000	0.0392455	0.0299679
1	184000001	184500000	0.0459834	0.0436112
1	184500001	185000000	0.0433309	0.0329147
1	185000001	185500000	0.0372769	0.0245959
1	185500001	186000000	0.0515156	0.0415161
1	186000001	186500000	0.0423182	0.0295944
1	186500001	187000000	0.0465229	0.0370476
1	187000001	187500000	0.0759839	0.0727626
1	187500001	188000000	0.073775	0.0711057
1	188000001	188500000	0.072385	0.0734279
1	188500001	189000000	0.0732596	0.0731564
1	189000001	189500000	0.0715308	0.0717581
1	189500001	190000000	0.0717526	0.0677751
1	190000001	190500000	0.0728432	0.070274
1	190500001	191000000	0.076132	0.0729565
1	191000001	191500000	0.0685552	0.071687
1	191500001	192000000	0.0768876	0.0729523
1	192000001	192500000	0.0740206	0.0725987
1	192500001	193000000	0.0697681	0.0653011
1	193000001	193500000	0.0602383	0.0577155
1	193500001	194000000	0.0743178	0.0679449
1	194000001	194500000	0.0684805	0.0707496
1	194500001	195000000	0.0675486	0.0706195
1	195000001	195500000	0.0707788	0.0653388
1	195500001	196000000	0.0687885	0.0657465
1	196000001	196500000	0.0648493	0.0608622
1	196500001	197000000	0.0659717	0.0620287
1	197000001	197500000	0.064723	0.054664
1	197500001	198000000	0.041124	0.0378719
1	198000001	198500000	0.0180668	0.0098581
1	198500001	199000000	0.00526187	0.00611219
1	199000001	199500000	0.0184656	0.00612231
1	199500001	200000000	-0.0177418	-0.0315699
1	200000001	200500000	-0.0351781	-0.0398158
1	200500001	201000000	-0.0591926	-0.0597645
1	201000001	201500000	-0.0667558	-0.068065
1	201500001	202000000	-0.0636424	-0.0669488
1	202000001	202500000	-0.063399	-0.0665937
1	202500001	203000000	-0.0598176	-0.0634624
1	203000001	203500000	-0.0544013	-0.0600281
1	203500001	204000000	-0.0635574	-0.065
1	204000001	204500000	-0.0600563	-0.0651329
1	204500001	205000000	-0.0545007	-0.0588701
1	205000001	205500000	-0.0616185	-0.0626264
1	205500001	206000000	-0.0316122	-0.0348446
1	206000001	206500000	-0.0100594	-0.0125097
1	206500001	207000000	-0.0137652	-0.0170014
1	207000001	207500000	-0.0321504	-0.0355728
1	207500001	208000000	-0.0220502	-0.0364746
1	208000001	208500000	-0.0245318	-0.0390073
1	208500001	209000000	0.0170255	0.00888162
1	209000001	209500000	-0.00445568	-0.0212577
1	209500001	210000000	-0.0506406	-0.053171
1	210000001	210500000	0.0114891	-0.00912995
1	210500001	211000000	0.0263864	0.0109471
1	211000001	211500000	0.0242832	0.0191674
1	211500001	212000000	0.0075988	-0.0131466
1	212000001	212500000	-0.00225116	-0.0246089
1	212500001	213000000	0.00152532	-0.0186202
1	213000001	213500000	0.0521767	0.0466683
1	213500001	214000000	0.0581317	0.0550962
1	214000001	214500000	0.0589014	0.0554427
1	214500001	215000000	0.0289464	0.0283831
1	215000001	215500000	0.0591957	0.0596255
1	215500001	216000000	0.0605875	0.0591207
1	216000001	216500000	0.0546931	0.053599
1	216500001	217000000	0.0525789	0.0492481
1	217000001	217500000	0.0537244	0.0420733
1	217500001	218000000	0.0482147	0.0448365
1	218000001	218500000	0.0507709	0.0461692
1	218500001	219000000	0.0192844	0.0114459
1	219000001	219500000	0.0511887	0.0469409
1	219500001	220000000	0.0522551	0.0499945
1	220000001	220500000	0.0336522	0.0274339
1	220500001	221000000	0.0448466	0.0347322
1	221000001	221500000	0.0608165	0.0549613
1	221500001	222000000	0.0410903	0.0319353
1	222000001	222500000	0.0376032	0.0233918
1	222500001	223000000	0.0256478	0.00909627
1	223000001	223500000	0.0120581	-0.00107531
1	223500001	224000000	-0.0184248	-0.0331603
1	224000001	224500000	-0.016157	-0.0206137
1	224500001	225000000	0.0325801	0.0187908
1	225000001	225500000	0.0657977	0.0574986
1	225500001	226000000	0.00459781	-0.00972391
1	226000001	226500000	-0.0366138	-0.0446189
1	226500001	227000000	-0.0207654	-0.0381606
1	227000001	227500000	-0.00514985	-0.0206402
1	227500001	228000000	-0.0104982	-0.0177813
1	228000001	228500000	-0.0360727	-0.0495472
1	228500001	229000000	-0.0197692	-0.0375722
1	229000001	229500000	0.0126698	-0.00871533
1	229500001	230000000	0.0225672	0.00303752
1	230000001	230500000	0.0264134	0.0104005
1	230500001	231000000	0.036545	0.0344347
1	231000001	231500000	0.0422254	0.0271466
1	231500001	232000000	0.0471255	0.0444959
1	232000001	232500000	0.0556986	0.0500753
1	232500001	233000000	0.0542632	0.0506659
1	233000001	233500000	0.0425925	0.0367274
1	233500001	234000000	0.0497063	0.0392152
1	234000001	234500000	0.029738	0.016018
1	234500001	235000000	-0.0209454	-0.0266238
1	235000001	235500000	-0.0338861	-0.0450746
1	235500001	236000000	0.0021656	-0.0155508
1	236000001	236500000	0.0389825	0.029406
1	236500001	237000000	0.0537187	0.048394
1	237000001	237500000	0.0660268	0.0646285
1	237500001	238000000	0.0649305	0.0627426
1	238000001	238500000	0.0602086	0.0628851
1	238500001	239000000	0.0624161	0.0631687
1	239000001	239500000	0.0626376	0.0614589
1	239500001	240000000	0.0599626	0.058613
1	240000001	240500000	0.0596236	0.0563922
1	240500001	241000000	0.0598445	0.0553617
1	241000001	241500000	0.0626917	0.0625352
1	241500001	242000000	0.0619366	0.0557731
1	242000001	242500000	0.0514775	0.0478754
1	242500001	243000000	0.057243	0.0606482
1	243000001	243500000	0.0331116	0.0299262
1	243500001	244000000	0.0274682	0.0150364
1	244000001	244500000	0.0161775	0.000616033
1	244500001	245000000	0.0115043	0.00352149
1	245000001	245500000	0.0127229	0.00480658
1	245500001	246000000	0.0193882	0.0119017
1	246000001	246500000	0.0153597	0.0111974
1	246500001	247000000	0.00831755	-0.00502296
1	247000001	247500000	0.046633	0.0403512
1	247500001	248000000	0.0643431	0.0578704
1	248000001	248500000	0.0598423	0.0575215
1	248500001	249000000	0.0560118	0.0554964
1	249000001	249250621	0	0
2	1	500000	0.0621653	0.0598636
2	500001	1000000	0.0564941	0.0563464
2	1000001	1500000	0.0482843	0.0515237
2	1500001	2000000	0.0555547	0.0546946
2	2000001	2500000	0.0419321	0.0420389
2	2500001	3000000	0.0369098	0.0413395
2	3000001	3500000	0.0502315	0.0533172
2	3500001	4000000	0.0576638	0.0581685
2	4000001	4500000	0.0430348	0.0444517
2	4500001	5000000	0.0434849	0.0423725
2	5000001	5500000	0.0399097	0.0435628
2	5500001	6000000	0.0422362	0.0411339
2	6000001	6500000	0.042002	0.0384568
2	6500001	7000000	0.0396926	0.0417954
2	7000001	7500000	0.0377174	0.0427004
2	7500001	8000000	0.0426105	0.0402875
2	8000001	8500000	0.0421895	0.0464058
2	8500001	9000000	0.0554378	0.052489
2	9000001	9500000	0.0530692	0.0494637
2	9500001	10000000	0.0375998	0.0398043
2	10000001	10500000	0.0350547	0.0361917
2	10500001	11000000	0.0362194	0.036576
2	11000001	11500000	0.0420906	0.0428688
2	11500001	12000000	0.0480672	0.0438335
2	12000001	12500000	0.0509504	0.054305
2	12500001	13000000	0.0526278	0.0540951
2	13000001	13500000	0.0524275	0.0501835
2	13500001	14000000	0.0407722	0.0463939
2	14000001	14500000	0.0471587	0.0500784
2	14500001	15000000	0.0494599	0.0561296
2	15000001	15500000	0.0529105	0.0529611
2	15500001	16000000	0.0555808	0.0540022
2	16000001	16500000	0.0392018	0.0467441
2	16500001	17000000	0.0491384	0.0490963
2	17000001	17500000	0.0487244	0.048482
2	17500001	18000000	0.0483965	0.0561446
2	18000001	18500000	0.0490768	0.055719
2	18500001	19000000	0.0511825	0.0530204
2	19000001	19500000	0.047831	0.0540195
2	19500001	20000000	0.0530452	0.0538616
2	20000001	20500000	0.0495097	0.0495949
2	20500001	21000000	0.0512802	0.0539461
2	21000001	21500000	0.0474908	0.0473694
2	21500001	22000000	0.0433564	0.0427438
2	22000001	22500000	0.037423	0.0390394
2	22500001	23000000	0.0390004	0.0395892
2	23000001	23500000	0.0442252	0.0429576
2	23500001	24000000	0.0472894	0.0498796
2	24000001	24500000	0.0528521	0.0527481
2	24500001	25000000	0.0521817	0.0516028
2	25000001	25500000	0.0445751	0.0472186
2	25500001	26000000	0.0377045	0.0373381
2	26000001	26500000	0.0270493	0.0252752
2	26500001	27000000	0.026865	0.0240081
2	27000001	27500000	0.0227982	0.0225371
2	27500001	28000000	0.0197276	0.0188377
2	28000001	28500000	0.0177252	0.0223455
2	28500001	29000000	0.0170832	0.0181833
2	29000001	29500000	0.0200396	0.020101
2	29500001	30000000	0.0281919	0.0334846
2	30000001	30500000	0.034452	0.0361258
2	30500001	31000000	0.0353299	0.0348951
2	31000001	31500000	0.0385285	0.0354343
2	31500001	32000000	0.0375683	0.0371107
2	32000001	32500000	0.0388748	0.0368019
2	32500001	33000000	0.0391475	0.0381659
2	33000001	33500000	0.0378179	0.038974
2	33500001	34000000	0.0512359	0.0543066
2	34000001	34500000	0.042778	0.0420322
2	34500001	35000000	0.0397764	0.0424053
2	35000001	35500000	0.0391448	0.0352419
2	35500001	36000000	0.0425411	0.0397693
2	36000001	36500000	0.0423636	0.0419372
2	36500001	37000000	0.0436634	0.0424503
2	37000001	37500000	0.0412169	0.0413926
2	37500001	38000000	0.0336282	0.0337948
2	38000001	38500000	0.0392798	0.0385098
2	38500001	39000000	0.0306363	0.0314139
2	39000001	39500000	0.0338413	0.0373249
2	39500001	40000000	0.0437818	0.0425709
2	40000001	40500000	0.0415773	0.0499495
2	40500001	41000000	0.0372282	0.0406621
2	41000001	41500000	0.0361408	0.0365377
2	41500001	42000000	0.0396763	0.0417121
2	42000001	42500000	0.0482146	0.0518893
2	42500001	43000000	0.0408861	0.0438172
2	43000001	43500000	0.0260628	0.027313
2	43500001	44000000	0.0292281	0.0302695
2	44000001	44500000	0.0330984	0.0334653
2	44500001	45000000	0.0391678	0.0391599
2	45000001	45500000	0.0345306	0.0373088
2	45500001	46000000	0.0322973	0.0338792
2	46000001	46500000	0.0298415	0.0275886
2	46500001	47000000	0.0289791	0.0290143
2	47000001	47500000	0.0310467	0.0330266
2	47500001	48000000	0.0455397	0.0423039
2	48000001	48500000	0.0544281	0.0508879
2	48500001	49000000	0.0529294	0.0489719
2	49000001	49500000	0.0476336	0.0444648
2	49500001	50000000	0.0422599	0.0454843
2	50000001	50500000	0.04293	0.0403089
2	50500001	51000000	0.0495981	0.04853
2	51000001	51500000	0.0420359	0.0423227
2	51500001	52000000	0.0435314	0.0401528
2	52000001	52500000	0.0399295	0.0428009
2	52500001	53000000	0.0447708	0.0433227
2	53000001	53500000	0.0480452	0.0482082
2	53500001	54000000	0.0490739	0.0507107
2	54000001	54500000	0.0467892	0.0523765
2	54500001	55000000	0.0537444	0.0498162
2	55000001	55500000	0.0479999	0.0474139
2	55500001	56000000	0.0494335	0.0470194
2	56000001	56500000	0.0509332	0.0514592
2	56500001	57000000	0.0457177	0.0460591
2	57000001	57500000	0.0449858	0.0439955
2	57500001	58000000	0.0473162	0.0463533
2	58000001	58500000	0.05075	0.0503411
2	58500001	59000000	0.0478252	0.0509296
2	59000001	59500000	0.0464845	0.045827
2	59500001	60000000	0.0454476	0.0426181
2	60000001	60500000	0.0458444	0.0424568
2	60500001	61000000	0.0511094	0.0529418
2	61000001	61500000	0.0474814	0.0484431
2	61500001	62000000	0.0397464	0.0384174
2	62000001	62500000	0.0482597	0.05287
2	62500001	63000000	0.0499882	0.0468807
2	63000001	63500000	0.0551519	0.054368
2	63500001	64000000	0.0597057	0.0566229
2	64000001	64500000	0.0524928	0.0509523
2	64500001	65000000	0.0429739	0.0381681
2	65000001	65500000	0.0405625	0.0401202
2	65500001	66000000	0.0460613	0.0452349
2	66000001	66500000	0.0413037	0.0466148
2	66500001	67000000	0.0514166	0.0461568
2	67000001	67500000	0.0423737	0.0440054
2	67500001	68000000	0.0463276	0.046221
2	68000001	68500000	0.0541042	0.0499615
2	68500001	69000000	0.0520427	0.0491615
2	69000001	69500000	0.0495658	0.0475624
2	69500001	70000000	0.0353599	0.0323725
2	70000001	70500000	0.0239006	0.0217258
2	70500001	71000000	0.0254536	0.0233008
2	71000001	71500000	0.0316672	0.0276194
2	71500001	72000000	0.0275332	0.0239224
2	72000001	72500000	0.0290132	0.0253281
2	72500001	73000000	0.0312979	0.0268189
2	73000001	73500000	0.0268828	0.0272934
2	73500001	74000000	0.0420525	0.0397758
2	74000001	74500000	0.0312125	0.0319175
2	74500001	75000000	0.0431403	0.0405752
2	75000001	75500000	0.0556188	0.0527022
2	75500001	76000000	0.0597607	0.0590333
2	76000001	76500000	0.0503006	0.0490377
2	76500001	77000000	0.0486265	0.0476479
2	77000001	77500000	0.0526591	0.0498258
2	77500001	78000000	0.0490219	0.0456702
2	78000001	78500000	0.0503564	0.0490842
2	78500001	79000000	0.0530342	0.0562654
2	79000001	79500000	0.0491439	0.0470824
2	79500001	80000000	0.047696	0.0451846
2	80000001	80500000	0.0500178	0.0505193
2	80500001	81000000	0.0517812	0.0496356
2	81000001	81500000	0.0471259	0.0479144
2	81500001	82000000	0.0555357	0.055034
2	82000001	82500000	0.0527184	0.051088
2	82500001	83000000	0.0499283	0.049449
2	83000001	83500000	0.0558476	0.0550552
2	83500001	84000000	0.0505983	0.0504075
2	84000001	84500000	0.0544346	0.0563971
2	84500001	85000000	0.0605397	0.0588805
2	85000001	85500000	0.0563107	0.0534325
2	85500001	86000000	0.0435529	0.0423073
2	86000001	86500000	0.0452852	0.0435125
2	86500001	87000000	0.0589594	0.0546121
2	87000001	87500000	0.0191346	0.0212935
2	87500001	88000000	-0.00941283	-0.0149397
2	88000001	88500000	0.0518304	0.0524019
2	88500001	89000000	0.0591312	0.0574785
2	89000001	89500000	0.0521129	0.0520999
2	89500001	90000000	0.0160071	0.0179353
2	90000001	90500000	-0.00716937	-0.00526703
2	90500001	91000000	0	0
2	91000001	91500000	0	0
2	91500001	92000000	0.0354009	0.0393394
2	92000001	92500000	0.0228906	0.025996
2	92500001	93000000	0	0
2	93000001	93500000	0	0
2	93500001	94000000	0	0
2	94000001	94500000	0	0
2	94500001	95000000	0	0
2	95000001	95500000	0.0181903	0.0246042
2	95500001	96000000	0.0527035	0.0536413
2	96000001	96500000	0.0419879	0.0451974
2	96500001	97000000	0.0319648	0.0324093
2	97000001	97500000	0.0293234	0.0300541
2	97500001	98000000	0.0213749	0.0249741
2	98000001	98500000	0.0228091	0.024878
2	98500001	99000000	0.0309822	0.0314366
2	99000001	99500000	0.0298719	0.028009
2	99500001	100000000	0.0256975	0.0294401
2	100000001	100500000	0.0262223	0.0280581
2	100500001	101000000	0.0269018	0.0312006
2	101000001	101500000	0.0307544	0.0351129
2	101500001	102000000	0.0333144	0.031278
2	102000001	102500000	0.034356	0.0303677
2	102500001	103000000	0.0402794	0.0409127
2	103000001	103500000	0.0414709	0.0458366
2	103500001	104000000	0.0309533	0.0328386
2	104000001	104500000	0.0339152	0.0391811
2	104500001	105000000	0.0340452	0.0385548
2	105000001	105500000	0.0380524	0.0433933
2	105500001	106000000	0.0445144	0.0510112
2	106000001	106500000	0.0448878	0.0528635
2	106500001	107000000	0.0423393	0.0520989
2	107000001	107500000	0.0390543	0.0425659
2	107500001	108000000	0.0409054	0.0437611
2	108000001	108500000	0.0433339	0.0444271
2	108500001	109000000	0.0467648	0.0530136
2	109000001	109500000	0.044806	0.0460832
2	109500001	110000000	0.0368628	0.045548
2	110000001	110500000	0.0359504	0.0380454
2	110500001	111000000	0.0261028	0.0266481
2	111000001	111500000	0.0179702	0.0261031
2	111500001	112000000	0.0366007	0.0365275
2	112000001	112500000	0.0232294	0.0221166
2	112500001	113000000	0.0329646	0.0311765
2	113000001	113500000	0.0328557	0.0341417
2	113500001	114000000	0.037156	0.0358483
2	114000001	114500000	0.0392438	0.0411824
2	114500001	115000000	0.0443588	0.0484452
2	115000001	115500000	0.0392081	0.0435129
2	115500001	116000000	0.0283481	0.0355748
2	116000001	116500000	0.0325493	0.0341181
2	116500001	117000000	0.0284474	0.0393259
2	117000001	117500000	0.0168047	0.0206121
2	117500001	118000000	-0.0482736	-0.051719
2	118000001	118500000	-0.0559409	-0.0588262
2	118500001	119000000	-0.0621958	-0.0611179
2	119000001	119500000	-0.0602467	-0.0582577
2	119500001	120000000	-0.0530034	-0.0520061
2	120000001	120500000	-0.0515209	-0.0510964
2	120500001	121000000	-0.0497098	-0.0462595
2	121000001	121500000	-0.0348109	-0.034206
2	121500001	122000000	-0.0401432	-0.0393843
2	122000001	122500000	-0.0557378	-0.0510204
2	122500001	123000000	-0.0623624	-0.0575835
2	123000001	123500000	-0.0565415	-0.0533053
2	123500001	124000000	-0.0532799	-0.0504359
2	124000001	124500000	-0.0495808	-0.0432829
2	124500001	125000000	-0.0472769	-0.0454355
2	125000001	125500000	-0.0514943	-0.0494142
2	125500001	126000000	-0.0542445	-0.0497951
2	126000001	126500000	-0.055642	-0.0484162
2	126500001	127000000	-0.0514844	-0.0484853
2	127000001	127500000	-0.0535734	-0.0524607
2	127500001	128000000	-0.0572333	-0.0531701
2	128000001	128500000	-0.0455447	-0.0448545
2	128500001	129000000	-0.0402913	-0.0434678
2	129000001	129500000	-0.0414599	-0.0442343
2	129500001	130000000	-0.0519339	-0.0479168
2	130000001	130500000	-0.047578	-0.0531408
2	130500001	131000000	-0.0386997	-0.0422324
2	131000001	131500000	-0.0310444	-0.0369662
2	131500001	132000000	-0.0452537	-0.040806
2	132000001	132500000	-0.0429799	-0.0439642
2	132500001	133000000	-0.0342873	-0.0284135
2	133000001	133500000	-0.0363467	-0.0388933
2	133500001	134000000	-0.0541976	-0.0520328
2	134000001	134500000	-0.0498542	-0.0513616
2	134500001	135000000	-0.0399521	-0.041863
2	135000001	135500000	-0.0419964	-0.0414103
2	135500001	136000000	-0.046306	-0.0447279
2	136000001	136500000	-0.0522103	-0.0497896
2	136500001	137000000	-0.0529621	-0.0505916
2	137000001	137500000	-0.05364	-0.0549842
2	137500001	138000000	-0.0581428	-0.0566023
2	138000001	138500000	-0.0564154	-0.0580571
2	138500001	139000000	-0.0621139	-0.0611096
2	139000001	139500000	-0.0588375	-0.0557647
2	139500001	140000000	-0.0645486	-0.0646625
2	140000001	140500000	-0.0570122	-0.0572144
2	140500001	141000000	-0.0575224	-0.0541853
2	141000001	141500000	-0.0585198	-0.0572639
2	141500001	142000000	-0.0606221	-0.0630947
2	142000001	142500000	-0.0586942	-0.0579507
2	142500001	143000000	-0.0617001	-0.057318
2	143000001	143500000	-0.0623489	-0.0634414
2	143500001	144000000	-0.0650142	-0.0640953
2	144000001	144500000	-0.0592594	-0.0562934
2	144500001	145000000	-0.0510261	-0.0529861
2	145000001	145500000	-0.0575177	-0.0567736
2	145500001	146000000	-0.054575	-0.0534423
2	146000001	146500000	-0.0577784	-0.0546463
2	146500001	147000000	-0.0556215	-0.0569332
2	147000001	147500000	-0.0550543	-0.0565414
2	147500001	148000000	-0.0594053	-0.057314
2	148000001	148500000	-0.0583039	-0.0529767
2	148500001	149000000	-0.0565868	-0.0575168
2	149000001	149500000	-0.060522	-0.0540953
2	149500001	150000000	-0.0497233	-0.0500089
2	150000001	150500000	-0.0508063	-0.0519443
2	150500001	151000000	-0.0470735	-0.0430723
2	151000001	151500000	-0.0389672	-0.0388567
2	151500001	152000000	-0.0507534	-0.0518258
2	152000001	152500000	-0.0517888	-0.0495467
2	152500001	153000000	-0.0556514	-0.0533274
2	153000001	153500000	-0.042914	-0.0434306
2	153500001	154000000	-0.0621861	-0.059002
2	154000001	154500000	-0.0535267	-0.0560062
2	154500001	155000000	-0.0518219	-0.0466831
2	155000001	155500000	-0.056687	-0.0528095
2	155500001	156000000	-0.054133	-0.0476691
2	156000001	156500000	-0.0529063	-0.0480767
2	156500001	157000000	-0.0581955	-0.0559724
2	157000001	157500000	-0.0551777	-0.0581165
2	157500001	158000000	-0.0595165	-0.0568838
2	158000001	158500000	-0.0636489	-0.0639274
2	158500001	159000000	-0.0560397	-0.0542743
2	159000001	159500000	-0.0525207	-0.0494594
2	159500001	160000000	-0.0297966	-0.0302616
2	160000001	160500000	-0.0328889	-0.0340618
2	160500001	161000000	-0.0339173	-0.0366289
2	161000001	161500000	-0.0221506	-0.0257022
2	161500001	162000000	-0.037959	-0.0390798
2	162000001	162500000	-0.0622447	-0.0605349
2	162500001	163000000	-0.0571726	-0.0527408
2	163000001	163500000	-0.0603286	-0.0585096
2	163500001	164000000	-0.0551843	-0.0523413
2	164000001	164500000	-0.0549519	-0.0547213
2	164500001	165000000	-0.0579954	-0.0562276
2	165000001	165500000	-0.053537	-0.0548773
2	165500001	166000000	-0.0607829	-0.060642
2	166000001	166500000	-0.05447	-0.055169
2	166500001	167000000	-0.0554838	-0.0569027
2	167000001	167500000	-0.0590482	-0.0586131
2	167500001	168000000	-0.0560712	-0.0536075
2	168000001	168500000	-0.0524576	-0.0532416
2	168500001	169000000	-0.0507656	-0.0516907
2	169000001	169500000	-0.0444839	-0.0458172
2	169500001	170000000	-0.0464943	-0.042359
2	170000001	170500000	-0.0410646	-0.0381096
2	170500001	171000000	-0.0291714	-0.0257943
2	171000001	171500000	-0.0169786	-0.0183875
2	171500001	172000000	-0.00837002	-0.0108689
2	172000001	172500000	-0.00845787	-0.00871614
2	172500001	173000000	0.00357088	-0.00111458
2	173000001	173500000	0.00152315	0.000698346
2	173500001	174000000	-0.00943489	-0.00935284
2	174000001	174500000	-0.0156952	-0.0140348
2	174500001	175000000	-0.0106667	-0.013515
2	175000001	175500000	-0.0306361	-0.031609
2	175500001	176000000	-0.0458013	-0.0490779
2	176000001	176500000	-0.0532399	-0.0514718
2	176500001	177000000	-0.0496932	-0.048988
2	177000001	177500000	-0.0462433	-0.0427936
2	177500001	178000000	-0.0507539	-0.0508151
2	178000001	178500000	-0.0479569	-0.0445207
2	178500001	179000000	-0.0578493	-0.056648
2	179000001	179500000	-0.0556048	-0.056927
2	179500001	180000000	-0.0562645	-0.055413
2	180000001	180500000	-0.0587575	-0.0589469
2	180500001	181000000	-0.0622466	-0.0605585
2	181000001	181500000	-0.0519479	-0.0529943
2	181500001	182000000	-0.0458468	-0.0448207
2	182000001	182500000	-0.055465	-0.0595827
2	182500001	183000000	-0.0483683	-0.0509346
2	183000001	183500000	-0.06164	-0.0589439
2	183500001	184000000	-0.059412	-0.0598342
2	184000001	184500000	-0.059312	-0.0591409
2	184500001	185000000	-0.0607057	-0.0571791
2	185000001	185500000	-0.0587449	-0.0568362
2	185500001	186000000	-0.0576248	-0.0578224
2	186000001	186500000	-0.059728	-0.0613776
2	186500001	187000000	-0.0560627	-0.0557018
2	187000001	187500000	-0.0639591	-0.0615613
2	187500001	188000000	-0.0618637	-0.0580578
2	188000001	188500000	-0.0620844	-0.0582793
2	188500001	189000000	-0.0584342	-0.057108
2	189000001	189500000	-0.0594081	-0.0594922
2	189500001	190000000	-0.06388	-0.0580029
2	190000001	190500000	-0.0643442	-0.0619712
2	190500001	191000000	-0.0567448	-0.0586646
2	191000001	191500000	-0.045315	-0.0437712
2	191500001	192000000	-0.0327198	-0.032082
2	192000001	192500000	-0.0178891	-0.024337
2	192500001	193000000	-0.0448715	-0.0443387
2	193000001	193500000	-0.0480753	-0.0529981
2	193500001	194000000	-0.0509396	-0.0525254
2	194000001	194500000	-0.0570213	-0.0515942
2	194500001	195000000	-0.0554428	-0.0547655
2	195000001	195500000	-0.0555695	-0.0576724
2	195500001	196000000	-0.0538039	-0.0571853
2	196000001	196500000	-0.048498	-0.0556822
2	196500001	197000000	-0.0575883	-0.0558591
2	197000001	197500000	-0.0603083	-0.0567842
2	197500001	198000000	-0.0578376	-0.0580873
2	198000001	198500000	-0.0558027	-0.0562783
2	198500001	199000000	-0.0560637	-0.0576155
2	199000001	199500000	-0.0582985	-0.0539624
2	199500001	200000000	-0.0562586	-0.0551963
2	200000001	200500000	-0.0574724	-0.0580449
2	200500001	201000000	-0.0626415	-0.0605097
2	201000001	201500000	-0.0414201	-0.0442276
2	201500001	202000000	-0.025027	-0.0234771
2	202000001	202500000	-0.0298983	-0.0311339
2	202500001	203000000	-0.0312872	-0.0287073
2	203000001	203500000	-0.0336276	-0.0340534
2	203500001	204000000	-0.0488088	-0.0443812
2	204000001	204500000	-0.044416	-0.044007
2	204500001	205000000	-0.0559122	-0.0599399
2	205000001	205500000	-0.0480235	-0.0515989
2	205500001	206000000	-0.0532135	-0.0534912
2	206000001	206500000	-0.0510926	-0.0468434
2	206500001	207000000	-0.0526234	-0.0541005
2	207000001	207500000	-0.0582486	-0.0583671
2	207500001	208000000	-0.0506829	-0.0536064
2	208000001	208500000	-0.0400035	-0.0402109
2	208500001	209000000	-0.0478784	-0.0470833
2	209000001	209500000	-0.0562809	-0.0575418
2	209500001	210000000	-0.0502814	-0.0516332
2	210000001	210500000	-0.0585537	-0.0563178
2	210500001	211000000	-0.0601696	-0.0567824
2	211000001	211500000	-0.0558814	-0.0568466
2	211500001	212000000	-0.0531307	-0.055695
2	212000001	212500000	-0.0603526	-0.0593459
2	212500001	213000000	-0.0552551	-0.0581419
2	213000001	213500000	-0.0598264	-0.0568255
2	213500001	214000000	-0.0590336	-0.0601332
2	214000001	214500000	-0.054269	-0.0547862
2	214500001	215000000	-0.05664	-0.0569178
2	215000001	215500000	-0.0544264	-0.0596804
2	215500001	216000000	-0.0547979	-0.0556
2	216000001	216500000	-0.0452893	-0.0471603
2	216500001	217000000	-0.0428737	-0.0481283
2	217000001	217500000	-0.0343996	-0.0382187
2	217500001	218000000	-0.0318137	-0.0392432
2	218000001	218500000	-0.038675	-0.0398834
2	218500001	219000000	-0.0222978	-0.0267178
2	219000001	219500000	-0.0120133	-0.0129975
2	219500001	220000000	-0.0109698	-0.0131669
2	220000001	220500000	-0.00714496	-0.00381388
2	220500001	221000000	-0.0293986	-0.0265961
2	221000001	221500000	-0.0384816	-0.0356946
2	221500001	222000000	-0.043829	-0.0478167
2	222000001	222500000	-0.0480843	-0.0469305
2	222500001	223000000	-0.0445167	-0.0470205
2	223000001	223500000	-0.0529137	-0.0504123
2	223500001	224000000	-0.0429262	-0.0447716
2	224000001	224500000	-0.0477737	-0.0496312
2	224500001	225000000	-0.0349147	-0.0362171
2	225000001	225500000	-0.0398992	-0.0421659
2	225500001	226000000	-0.0483173	-0.0491932
2	226000001	226500000	-0.0498316	-0.0504468
2	226500001	227000000	-0.0466519	-0.0456973
2	227000001	227500000	-0.036059	-0.0440645
2	227500001	228000000	-0.0453497	-0.0439305
2	228000001	228500000	-0.0527096	-0.048269
2	228500001	229000000	-0.0489608	-0.0517892
2	229000001	229500000	-0.0502842	-0.055124
2	229500001	230000000	-0.0530782	-0.0493709
2	230000001	230500000	-0.0474561	-0.0514229
2	230500001	231000000	-0.0435885	-0.0410767
2	231000001	231500000	-0.0296529	-0.0307194
2	231500001	232000000	-0.0142708	-0.0198146
2	232000001	232500000	-0.0110514	-0.00909187
2	232500001	233000000	-0.00765959	-0.00564159
2	233000001	233500000	-0.00426661	-0.00767285
2	233500001	234000000	-0.00718498	-0.00759929
2	234000001	234500000	-0.00178308	-0.0103693
2	234500001	235000000	-0.0122907	-0.014614
2	235000001	235500000	-0.0144742	-0.0115895
2	235500001	236000000	-0.0125517	-0.0122199
2	236000001	236500000	-0.0217283	-0.0223218
2	236500001	237000000	-0.025409	-0.0189709
2	237000001	237500000	-0.0235397	-0.0237059
2	237500001	238000000	-0.0196575	-0.0198523
2	238000001	238500000	-0.0209629	-0.0267803
2	238500001	239000000	-0.0181375	-0.0130226
2	239000001	239500000	-0.00651144	-0.00418486
2	239500001	240000000	-0.0155692	-0.0128787
2	240000001	240500000	-0.0104039	-0.0113596
2	240500001	241000000	-0.00959946	-0.012183
2	241000001	241500000	-0.00931359	-0.00355146
2	241500001	242000000	-0.00165082	-0.00706067
2	242000001	242500000	-0.00729617	-0.00697052
2	242500001	243000000	-0.0204402	-0.0171942
2	243000001	243199373	0	0
3	1	500000	0.0658481	0.0603176
3	500001	1000000	0.0684953	0.062863
3	1000001	1500000	0.0658992	0.0629606
3	1500001	2000000	0.0685116	0.0644715
3	2000001	2500000	0.0678279	0.0650605
3	2500001	3000000	0.0717403	0.0650728
3	3000001	3500000	0.0751097	0.0675613
3	3500001	4000000	0.0729747	0.0689891
3	4000001	4500000	0.0669171	0.0670941
3	4500001	5000000	0.0464708	0.0303375
3	5000001	5500000	0.0349326	0.0232017
3	5500001	6000000	0.076806	0.0677831
3	6000001	6500000	0.074045	0.0696345
3	6500001	7000000	0.0735633	0.0712788
3	7000001	7500000	0.0739729	0.0712472
3	7500001	8000000	0.0756648	0.0708989
3	8000001	8500000	0.0695349	0.0631922
3	8500001	9000000	0.0147877	0.00225009
3	9000001	9500000	-0.045847	-0.0509052
3	9500001	10000000	-0.0703705	-0.072193
3	10000001	10500000	-0.0751491	-0.0778033
3	10500001	11000000	-0.0711998	-0.0749653
3	11000001	11500000	-0.0740724	-0.0775129
3	11500001	12000000	-0.0731811	-0.0728109
3	12000001	12500000	-0.0632008	-0.0668199
3	12500001	13000000	-0.0784534	-0.0768386
3	13000001	13500000	-0.0651124	-0.0708926
3	13500001	14000000	-0.0704181	-0.0738622
3	14000001	14500000	-0.068765	-0.0715899
3	14500001	15000000	-0.0650921	-0.0686585
3	15000001	15500000	-0.0653111	-0.0636462
3	15500001	16000000	-0.0328368	-0.0467585
3	16000001	16500000	0.00308135	-0.0137218
3	16500001	17000000	0.0492017	0.0436437
3	17000001	17500000	0.0540534	0.0525356
3	17500001	18000000	0.0348789	0.0327621
3	18000001	18500000	0.0420936	0.0400535
3	18500001	19000000	0.0658482	0.0696783
3	19000001	19500000	0.0789856	0.0747126
3	19500001	20000000	0.0739993	0.0701669
3	20000001	20500000	0.0714188	0.0579251
3	20500001	21000000	0.0773066	0.0721651
3	21000001	21500000	0.0741485	0.0681561
3	21500001	22000000	0.0740679	0.0725556
3	22000001	22500000	0.0810063	0.0776602
3	22500001	23000000	0.0753916	0.0700112
3	23000001	23500000	0.0445844	0.0320074
3	23500001	24000000	0.00459611	-0.00890695
3	24000001	24500000	0.0505593	0.0334392
3	24500001	25000000	0.0719234	0.0652253
3	25000001	25500000	0.0723517	0.0698455
3	25500001	26000000	0.0627605	0.0578609
3	26000001	26500000	0.080371	0.0715107
3	26500001	27000000	0.0782929	0.0756137
3	27000001	27500000	0.0617458	0.0462179
3	27500001	28000000	0.0340894	0.0233115
3	28000001	28500000	0.0639689	0.0592102
3	28500001	29000000	0.0640862	0.062646
3	29000001	29500000	0.0387558	0.03688
3	29500001	30000000	0.0494929	0.048198
3	30000001	30500000	0.00906968	0.0108962
3	30500001	31000000	-0.000292283	-0.00986861
3	31000001	31500000	0.00654194	-0.0087387
3	31500001	32000000	-0.0405196	-0.0500842
3	32000001	32500000	-0.0543021	-0.0622405
3	32500001	33000000	-0.06205	-0.0670454
3	33000001	33500000	-0.0489269	-0.0555616
3	33500001	34000000	0.00771683	-0.00172492
3	34000001	34500000	0.0604306	0.0604885
3	34500001	35000000	0.0761088	0.0755181
3	35000001	35500000	0.0805086	0.0741188
3	35500001	36000000	0.0696387	0.0647029
3	36000001	36500000	0.052384	0.0489146
3	36500001	37000000	0.0415002	0.0290999
3	37000001	37500000	-0.0333075	-0.0438822
3	37500001	38000000	-0.0187108	-0.0264006
3	38000001	38500000	-0.0395545	-0.0552033
3	38500001	39000000	-0.0113644	-0.0245514
3	39000001	39500000	-0.0262018	-0.0389355
3	39500001	40000000	0.01598	0.00627239
3	40000001	40500000	0.00367701	-0.00695831
3	40500001	41000000	0.00923836	7.25876e-05
3	41000001	41500000	0.00691445	-0.00928243
3	41500001	42000000	0.0125479	0.00993528
3	42000001	42500000	-0.0363064	-0.0452674
3	42500001	43000000	-0.05152	-0.0603966
3	43000001	43500000	-0.0424335	-0.0489242
3	43500001	44000000	-0.045351	-0.0493434
3	44000001	44500000	-0.0369638	-0.0405944
3	44500001	45000000	-0.0437425	-0.0544053
3	45000001	45500000	-0.073341	-0.0764012
3	45500001	46000000	-0.071857	-0.0745416
3	46000001	46500000	-0.0708713	-0.073474
3	46500001	47000000	-0.0707427	-0.0728557
3	47000001	47500000	-0.0684142	-0.0708505
3	47500001	48000000	-0.0670061	-0.068668
3	48000001	48500000	-0.0703754	-0.0682672
3	48500001	49000000	-0.0674531	-0.0678163
3	49000001	49500000	-0.065405	-0.0660493
3	49500001	50000000	-0.0705144	-0.0681943
3	50000001	50500000	-0.0686776	-0.0686111
3	50500001	51000000	-0.0572897	-0.0592452
3	51000001	51500000	-0.0519473	-0.059802
3	51500001	52000000	-0.070977	-0.0697292
3	52000001	52500000	-0.0695731	-0.0743381
3	52500001	53000000	-0.0697139	-0.0759131
3	53000001	53500000	-0.050443	-0.0601243
3	53500001	54000000	-0.00764154	-0.0202125
3	54000001	54500000	0.0472011	0.0326289
3	54500001	55000000	0.0501169	0.0465367
3	55000001	55500000	0.0384751	0.0461979
3	55500001	56000000	0.0151944	0.00928389
3	56000001	56500000	0.044341	0.0374077
3	56500001	57000000	-0.0123041	-0.0267788
3	57000001	57500000	-0.0405613	-0.0616437
3	57500001	58000000	-0.0623744	-0.0681919
3	58000001	58500000	-0.0517378	-0.0588224
3	58500001	59000000	0.0123997	-0.003509
3	59000001	59500000	0.04648	0.0263463
3	59500001	60000000	0.0641058	0.0547601
3	60000001	60500000	0.0816577	0.0744715
3	60500001	61000000	0.0760736	0.0717796
3	61000001	61500000	0.0761243	0.069453
3	61500001	62000000	0.0746029	0.0688363
3	62000001	62500000	0.0771771	0.0710854
3	62500001	63000000	0.0715508	0.0696574
3	63000001	63500000	0.0728598	0.0661648
3	63500001	64000000	0.0283435	0.0158272
3	64000001	64500000	0.0318326	0.0160464
3	64500001	65000000	0.0719457	0.0636168
3	65000001	65500000	0.0653877	0.068673
3	65500001	66000000	0.0403304	0.028135
3	66000001	66500000	0.013503	0.0139168
3	66500001	67000000	0.0431619	0.0413887
3	67000001	67500000	0.0576691	0.0543411
3	67500001	68000000	0.0434123	0.0419246
3	68000001	68500000	0.0601155	0.0653495
3	68500001	69000000	0.0602317	0.0568566
3	69000001	69500000	-0.00602203	-0.00871747
3	69500001	70000000	0.0242312	0.0132552
3	70000001	70500000	0.0691738	0.064322
3	70500001	71000000	0.0592295	0.0571728
3	71000001	71500000	-0.0106963	-0.0192162
3	71500001	72000000	0.00201992	0.00554113
3	72000001	72500000	0.0120022	-0.00280345
3	72500001	73000000	0.00931773	-0.00915253
3	73000001	73500000	0.0603836	0.0533348
3	73500001	74000000	0.0771519	0.0733759
3	74000001	74500000	0.0721771	0.0711267
3	74500001	75000000	0.0754515	0.0722037
3	75000001	75500000	0.0546711	0.0516215
3	75500001	76000000	0.0616429	0.0543956
3	76000001	76500000	0.0679134	0.064538
3	76500001	77000000	0.0709466	0.0636415
3	77000001	77500000	0.0703598	0.0647661
3	77500001	78000000	0.069623	0.0663553
3	78000001	78500000	0.0692911	0.0640277
3	78500001	79000000	0.0685586	0.068402
3	79000001	79500000	0.070878	0.068141
3	79500001	80000000	0.0747155	0.0688506
3	80000001	80500000	0.0729096	0.0705778
3	80500001	81000000	0.0768641	0.073635
3	81000001	81500000	0.0727683	0.0675477
3	81500001	82000000	0.0361025	0.0225144
3	82000001	82500000	0.0322925	0.018176
3	82500001	83000000	0.0302417	0.01818
3	83000001	83500000	0.0310686	0.0222015
3	83500001	84000000	0.0335181	0.0323515
3	84000001	84500000	0.0464237	0.0359332
3	84500001	85000000	0.0553152	0.04406
3	85000001	85500000	0.0492369	0.0451639
3	85500001	86000000	0.0626551	0.0604393
3	86000001	86500000	0.0764462	0.0705071
3	86500001	87000000	0.0739024	0.0708886
3	87000001	87500000	0.0606453	0.0534921
3	87500001	88000000	0.0761062	0.0686067
3	88000001	88500000	0.0699964	0.0590898
3	88500001	89000000	0.0723517	0.0706189
3	89000001	89500000	0.0728739	0.0653105
3	89500001	90000000	0.074778	0.0706774
3	90000001	90500000	0.0751774	0.0646968
3	90500001	91000000	-0.00920274	-0.00583265
3	91000001	91500000	0	0
3	91500001	92000000	0	0
3	92000001	92500000	0	0
3	92500001	93000000	0	0
3	93000001	93500000	0	0
3	93500001	94000000	-0.00108338	0.00946205
3	94000001	94500000	-0.00948293	-0.00137739
3	94500001	95000000	-0.0146541	-0.0132815
3	95000001	95500000	-0.0160315	-0.00815013
3	95500001	96000000	-0.0200944	-0.010364
3	96000001	96500000	-0.0176598	-0.012789
3	96500001	97000000	-0.0277197	-0.0237099
3	97000001	97500000	-0.0270611	-0.0196538
3	97500001	98000000	-0.0271707	-0.0289921
3	98000001	98500000	-0.0460332	-0.0388695
3	98500001	99000000	-0.0502847	-0.0544857
3	99000001	99500000	-0.0420947	-0.0422285
3	99500001	100000000	-0.0640358	-0.0683792
3	100000001	100500000	-0.0726902	-0.0705547
3	100500001	101000000	-0.0643994	-0.0616503
3	101000001	101500000	-0.0660871	-0.067514
3	101500001	102000000	-0.0570118	-0.0537134
3	102000001	102500000	-0.0332573	-0.0303696
3	102500001	103000000	0.00729019	0.0127983
3	103000001	103500000	0.00293269	0.0160355
3	103500001	104000000	-0.00404844	0.00572171
3	104000001	104500000	-0.0139299	-0.00534636
3	104500001	105000000	-0.023001	-0.0184092
3	105000001	105500000	-0.0439971	-0.0409975
3	105500001	106000000	-0.0403484	-0.0446555
3	106000001	106500000	-0.0309084	-0.0300498
3	106500001	107000000	-0.0346953	-0.0313108
3	107000001	107500000	-0.0532356	-0.0552877
3	107500001	108000000	-0.0606898	-0.0613861
3	108000001	108500000	-0.0385105	-0.0429255
3	108500001	109000000	-0.0241097	-0.018569
3	109000001	109500000	-0.0107756	-0.013452
3	109500001	110000000	-0.0218964	-0.0184803
3	110000001	110500000	-0.0420049	-0.0391672
3	110500001	111000000	-0.0371355	-0.0329598
3	111000001	111500000	-0.0556295	-0.0559358
3	111500001	112000000	-0.0661684	-0.0692054
3	112000001	112500000	-0.0562362	-0.0594019
3	112500001	113000000	-0.0544095	-0.0544278
3	113000001	113500000	-0.0464482	-0.0518374
3	113500001	114000000	-0.0292426	-0.0297851
3	114000001	114500000	0.00653172	0.00824259
3	114500001	115000000	0.0259033	0.0352201
3	115000001	115500000	0.0278557	0.0354499
3	115500001	116000000	0.00550179	0.0200238
3	116000001	116500000	0.0361354	0.0455348
3	116500001	117000000	0.0355529	0.0505806
3	117000001	117500000	0.0295615	0.0343597
3	117500001	118000000	0.0430384	0.0424904
3	118000001	118500000	0.0337741	0.0406462
3	118500001	119000000	0.0189062	0.0302938
3	119000001	119500000	-0.00151699	-0.00125727
3	119500001	120000000	-0.0195545	-0.0166147
3	120000001	120500000	-0.00190108	-0.00301492
3	120500001	121000000	0.0288044	0.0449709
3	121000001	121500000	-0.0180103	-0.00566184
3	121500001	122000000	-0.0381041	-0.0367734
3	122000001	122500000	-0.0703124	-0.0702823
3	122500001	123000000	-0.0771281	-0.0761675
3	123000001	123500000	-0.0753965	-0.074122
3	123500001	124000000	-0.0705248	-0.0692175
3	124000001	124500000	-0.0748208	-0.0705628
3	124500001	125000000	-0.0786041	-0.0770847
3	125000001	125500000	-0.0760786	-0.0762257
3	125500001	126000000	-0.0720125	-0.0724878
3	126000001	126500000	-0.0721521	-0.0729177
3	126500001	127000000	-0.0655104	-0.0679804
3	127000001	127500000	-0.0672656	-0.0712562
3	127500001	128000000	-0.0755466	-0.074592
3	128000001	128500000	-0.0693319	-0.0732687
3	128500001	129000000	-0.0729275	-0.0721425
3	129000001	129500000	-0.0715304	-0.0706292
3	129500001	130000000	-0.054714	-0.056595
3	130000001	130500000	-0.0224127	-0.0264398
3	130500001	131000000	-0.0287758	-0.033286
3	131000001	131500000	-0.0227105	-0.0201496
3	131500001	132000000	-0.00942543	-0.0218442
3	132000001	132500000	-0.0389874	-0.0408008
3	132500001	133000000	0.0177469	0.0170511
3	133000001	133500000	-0.0229241	-0.0278862
3	133500001	134000000	-0.0275939	-0.039556
3	134000001	134500000	-0.0184816	-0.0292008
3	134500001	135000000	0.0184735	0.0216618
3	135000001	135500000	0.0233176	0.0393029
3	135500001	136000000	0.00217257	-0.00650012
3	136000001	136500000	-0.000846392	-0.0145947
3	136500001	137000000	0.0232496	0.0193913
3	137000001	137500000	0.0517743	0.0557952
3	137500001	138000000	0.0143634	0.0217067
3	138000001	138500000	-0.0219956	-0.0329895
3	138500001	139000000	-0.0294711	-0.0306256
3	139000001	139500000	-0.0236035	-0.0255418
3	139500001	140000000	0.00527499	0.00943875
3	140000001	140500000	-0.00141779	0.00052104
3	140500001	141000000	-0.00406952	-0.0222194
3	141000001	141500000	-0.0565972	-0.0579637
3	141500001	142000000	-0.0457346	-0.0533767
3	142000001	142500000	-0.0293732	-0.036181
3	142500001	143000000	-0.0140191	0.000618823
3	143000001	143500000	0.0443664	0.0406138
3	143500001	144000000	0.0457655	0.048579
3	144000001	144500000	0.0520413	0.063639
3	144500001	145000000	0.056173	0.0664798
3	145000001	145500000	0.0591983	0.0587024
3	145500001	146000000	0.0379736	0.0422011
3	146000001	146500000	0.0310245	0.0386533
3	146500001	147000000	0.046261	0.0445126
3	147000001	147500000	0.0426336	0.0503217
3	147500001	148000000	0.0358122	0.0438718
3	148000001	148500000	0.0411634	0.0520998
3	148500001	149000000	0.0131359	0.0157302
3	149000001	149500000	-0.0473366	-0.0524627
3	149500001	150000000	-0.0583124	-0.0630482
3	150000001	150500000	-0.0697491	-0.0714274
3	150500001	151000000	-0.0487737	-0.0539756
3	151000001	151500000	-0.0348804	-0.0321601
3	151500001	152000000	-0.0410829	-0.0435794
3	152000001	152500000	-0.0195869	-0.0123175
3	152500001	153000000	-0.00661802	-0.00583812
3	153000001	153500000	0.0152753	0.0207808
3	153500001	154000000	0.0255388	0.0271695
3	154000001	154500000	0.0252323	0.0354055
3	154500001	155000000	0.021744	0.0254722
3	155000001	155500000	0.0104988	0.021524
3	155500001	156000000	0.00527755	0.00217854
3	156000001	156500000	-0.0120979	-0.0136338
3	156500001	157000000	-0.0273131	-0.0212933
3	157000001	157500000	0.0170328	0.0235029
3	157500001	158000000	0.0100754	0.0208229
3	158000001	158500000	0.000141072	0.00913615
3	158500001	159000000	-0.00254982	0.00414238
3	159000001	159500000	-0.0153369	-0.0277347
3	159500001	160000000	-0.0339365	-0.0376063
3	160000001	160500000	-0.0218208	-0.0225347
3	160500001	161000000	0.0116116	0.0212165
3	161000001	161500000	0.0252137	0.0279635
3	161500001	162000000	0.021894	0.0321704
3	162000001	162500000	0.0112556	0.0186945
3	162500001	163000000	0.0277307	0.0331704
3	163000001	163500000	0.0400216	0.0425904
3	163500001	164000000	0.0377919	0.0416292
3	164000001	164500000	0.0328335	0.0465796
3	164500001	165000000	0.0326028	0.0368785
3	165000001	165500000	-0.000444896	0.00240422
3	165500001	166000000	0.0182889	0.0260844
3	166000001	166500000	0.0281948	0.0316065
3	166500001	167000000	0.0228296	0.0327611
3	167000001	167500000	0.0369392	0.0418463
3	167500001	168000000	0.0303075	0.0384656
3	168000001	168500000	0.0368804	0.0490223
3	168500001	169000000	-0.000568728	0.00355331
3	169000001	169500000	8.68508e-05	0.000346431
3	169500001	170000000	-0.0417591	-0.0469605
3	170000001	170500000	-0.0569345	-0.0621474
3	170500001	171000000	-0.0440604	-0.0391016
3	171000001	171500000	-0.0321268	-0.0369277
3	171500001	172000000	-0.0416999	-0.0448828
3	172000001	172500000	-0.0254757	-0.0324615
3	172500001	173000000	0.0386074	0.0418953
3	173000001	173500000	0.0363643	0.0431052
3	173500001	174000000	0.035692	0.0426167
3	174000001	174500000	0.0312266	0.0383662
3	174500001	175000000	0.0235169	0.0261707
3	175000001	175500000	0.0337259	0.0468707
3	175500001	176000000	0.042983	0.0509626
3	176000001	176500000	0.0447775	0.0455485
3	176500001	177000000	0.0132482	0.00599245
3	177000001	177500000	-0.0143192	-0.0192652
3	177500001	178000000	0.0219958	0.0211677
3	178000001	178500000	0.0154497	0.0223757
3	178500001	179000000	0.00268908	0.00014595
3	179000001	179500000	-0.0383918	-0.0416129
3	179500001	180000000	-0.0329608	-0.0345661
3	180000001	180500000	-0.041017	-0.0377902
3	180500001	181000000	-0.0331305	-0.031081
3	181000001	181500000	-0.0399856	-0.0428657
3	181500001	182000000	-0.0544004	-0.0602468
3	182000001	182500000	-0.0607048	-0.0593288
3	182500001	183000000	-0.0701095	-0.0721584
3	183000001	183500000	-0.0707682	-0.0691767
3	183500001	184000000	-0.065709	-0.0687664
3	184000001	184500000	-0.0674748	-0.0667101
3	184500001	185000000	-0.06398	-0.0637306
3	185000001	185500000	-0.0700113	-0.0735539
3	185500001	186000000	-0.06664	-0.0694258
3	186000001	186500000	-0.0656883	-0.0656816
3	186500001	187000000	-0.0538969	-0.0617503
3	187000001	187500000	-0.0372846	-0.0452918
3	187500001	188000000	-0.0476703	-0.0586733
3	188000001	188500000	-0.0560659	-0.0538769
3	188500001	189000000	-0.0535671	-0.0561235
3	189000001	189500000	-0.0593724	-0.0596798
3	189500001	190000000	-0.0625706	-0.0663678
3	190000001	190500000	-0.0443236	-0.0525693
3	190500001	191000000	-0.019638	-0.0194913
3	191000001	191500000	-0.0139534	0.000645744
3	191500001	192000000	-0.00323039	0.00301521
3	192000001	192500000	-0.00553289	0.00869575
3	192500001	193000000	-0.0127715	-0.011311
3	193000001	193500000	-0.0305936	-0.0277276
3	193500001	194000000	-0.0609695	-0.0643139
3	194000001	194500000	-0.0736212	-0.0738749
3	194500001	195000000	-0.0697045	-0.0720609
3	195000001	195500000	-0.0731382	-0.0739672
3	195500001	196000000	-0.0666882	-0.0681465
3	196000001	196500000	-0.0701143	-0.0693903
3	196500001	197000000	-0.0662938	-0.0680312
3	197000001	197500000	-0.0668251	-0.0688434
3	197500001	198000000	-0.0690633	-0.0660143
3	198000001	198022430	0	0
4	1	500000	0.0302995	0.0287052
4	500001	1000000	0.0159849	0.0251792
4	1000001	1500000	0.00515702	0.00757456
4	1500001	2000000	0.00596062	0.0172593
4	2000001	2500000	0.015512	0.0250777
4	2500001	3000000	0.0208892	0.0216861
4	3000001	3500000	0.0197201	0.0230579
4	3500001	4000000	0.00317318	0.0162947
4	4000001	4500000	0.0359793	0.0318005
4	4500001	5000000	0.0425166	0.0488641
4	5000001	5500000	0.0401299	0.0419046
4	5500001	6000000	0.0389031	0.0391804
4	6000001	6500000	0.0345824	0.033513
4	6500001	7000000	0.0372647	0.0378544
4	7000001	7500000	0.0292513	0.0317545
4	7500001	8000000	0.0337487	0.0358075
4	8000001	8500000	0.0336424	0.0388319
4	8500001	9000000	0.0421929	0.0478115
4	9000001	9500000	-0.00433291	-0.00372086
4	9500001	10000000	0.0454807	0.0502442
4	10000001	10500000	0.0519545	0.0536497
4	10500001	11000000	0.0553092	0.056344
4	11000001	11500000	0.0543424	0.054488
4	11500001	12000000	0.0568723	0.055093
4	12000001	12500000	0.0543511	0.0515888
4	12500001	13000000	0.0508468	0.0525063
4	13000001	13500000	0.0537755	0.0523775
4	13500001	14000000	0.0535648	0.0524646
4	14000001	14500000	0.0527564	0.0519249
4	14500001	15000000	0.051663	0.0529235
4	15000001	15500000	0.0548554	0.0563048
4	15500001	16000000	0.0513635	0.0543828
4	16000001	16500000	0.052995	0.054394
4	16500001	17000000	0.0522666	0.0533425
4	17000001	17500000	0.0541196	0.0559932
4	17500001	18000000	0.0542415	0.0548465
4	18000001	18500000	0.0472266	0.0485247
4	18500001	19000000	0.0467278	0.046515
4	19000001	19500000	0.0476435	0.0452273
4	19500001	20000000	0.0511751	0.0499467
4	20000001	20500000	0.0548415	0.0557887
4	20500001	21000000	0.0559303	0.054746
4	21000001	21500000	0.0497473	0.0487838
4	21500001	22000000	0.0555312	0.0527149
4	22000001	22500000	0.0539249	0.0540438
4	22500001	23000000	0.0521702	0.0524931
4	23000001	23500000	0.052393	0.0526324
4	23500001	24000000	0.0478418	0.0493524
4	24000001	24500000	0.0521391	0.0534177
4	24500001	25000000	0.0535322	0.0539948
4	25000001	25500000	0.0562115	0.058042
4	25500001	26000000	0.0562474	0.0570456
4	26000001	26500000	0.0533807	0.0560886
4	26500001	27000000	0.0564928	0.056491
4	27000001	27500000	0.0527415	0.0541282
4	27500001	28000000	0.050368	0.0500462
4	28000001	28500000	0.0554347	0.0533902
4	28500001	29000000	0.0511161	0.0494687
4	29000001	29500000	0.0509477	0.0477936
4	29500001	30000000	0.0493187	0.0460397
4	30000001	30500000	0.0547602	0.0526174
4	30500001	31000000	0.0562992	0.054286
4	31000001	31500000	0.0527737	0.0524125
4	31500001	32000000	0.0484915	0.0487862
4	32000001	32500000	0.0517374	0.0518197
4	32500001	33000000	0.048678	0.0518476
4	33000001	33500000	0.048093	0.0481131
4	33500001	34000000	0.0353484	0.0345648
4	34000001	34500000	0.0508749	0.0505365
4	34500001	35000000	0.0496078	0.0486014
4	35000001	35500000	0.0483793	0.049938
4	35500001	36000000	0.0511015	0.0511149
4	36000001	36500000	0.0583822	0.0573373
4	36500001	37000000	0.0548425	0.054754
4	37000001	37500000	0.0553877	0.056535
4	37500001	38000000	0.0564876	0.0557011
4	38000001	38500000	0.0481418	0.0502187
4	38500001	39000000	0.0455287	0.0463689
4	39000001	39500000	0.0441055	0.0453008
4	39500001	40000000	0.0334533	0.036712
4	40000001	40500000	0.0439655	0.0461676
4	40500001	41000000	0.0459735	0.04733
4	41000001	41500000	0.0535287	0.0540966
4	41500001	42000000	0.0564801	0.0560709
4	42000001	42500000	0.0581338	0.057283
4	42500001	43000000	0.0573622	0.0568566
4	43000001	43500000	0.0555722	0.0549557
4	43500001	44000000	0.0558409	0.0549816
4	44000001	44500000	0.0562948	0.0560079
4	44500001	45000000	0.0555629	0.0551976
4	45000001	45500000	0.0520935	0.0494118
4	45500001	46000000	0.0494982	0.0491085
4	46000001	46500000	0.050483	0.0474271
4	46500001	47000000	0.0516365	0.0514149
4	47000001	47500000	0.0557504	0.0545933
4	47500001	48000000	0.057548	0.0583134
4	48000001	48500000	0.0571966	0.0571192
4	48500001	49000000	0.0562607	0.0557387
4	49000001	49500000	0.00895321	0.0151299
4	49500001	50000000	-0.0026771	-0.00498823
4	50000001	50500000	0	0
4	50500001	51000000	0	0
4	51000001	51500000	0	0
4	51500001	52000000	0	0
4	52000001	52500000	0	0
4	52500001	53000000	-0.0135416	-0.0106108
4	53000001	53500000	-0.0130901	-0.00880759
4	53500001	54000000	-0.0202848	-0.0169213
4	54000001	54500000	0.0340521	0.0413452
4	54500001	55000000	0.0352063	0.042164
4	55000001	55500000	0.0298525	0.040595
4	55500001	56000000	0.0315055	0.0390429
4	56000001	56500000	0.0291827	0.0391069
4	56500001	57000000	0.0359444	0.0373897
4	57000001	57500000	0.0254046	0.0302238
4	57500001	58000000	0.0259273	0.0309172
4	58000001	58500000	0.0209943	0.0291027
4	58500001	59000000	0.0186494	0.0193436
4	59000001	59500000	0.00819963	0.016431
4	59500001	60000000	0.00288528	0.0110324
4	60000001	60500000	-0.00106563	0.00938047
4	60500001	61000000	-0.00485378	0.00395158
4	61000001	61500000	-0.00115	0.00698814
4	61500001	62000000	0.00252465	0.0206585
4	62000001	62500000	0.0314475	0.0371167
4	62500001	63000000	0.0216507	0.0302745
4	63000001	63500000	0.0160092	0.021025
4	63500001	64000000	0.0169828	0.0217192
4	64000001	64500000	0.0160088	0.0251783
4	64500001	65000000	-0.0380566	-0.0356119
4	65000001	65500000	-0.0462446	-0.0495796
4	65500001	66000000	-0.0547653	-0.0530765
4	66000001	66500000	-0.0596839	-0.057981
4	66500001	67000000	-0.0578228	-0.0585807
4	67000001	67500000	-0.0581564	-0.0570193
4	67500001	68000000	-0.059897	-0.0603933
4	68000001	68500000	-0.0603491	-0.0606322
4	68500001	69000000	-0.0602477	-0.0605907
4	69000001	69500000	-0.0539378	-0.0554271
4	69500001	70000000	-0.0592526	-0.0573236
4	70000001	70500000	-0.0525359	-0.0557392
4	70500001	71000000	-0.0589233	-0.0568448
4	71000001	71500000	-0.0578508	-0.0602878
4	71500001	72000000	-0.059177	-0.0597971
4	72000001	72500000	-0.0591664	-0.0589143
4	72500001	73000000	-0.059714	-0.0581719
4	73000001	73500000	-0.0601422	-0.0598094
4	73500001	74000000	-0.0610166	-0.0601084
4	74000001	74500000	-0.0578909	-0.0573035
4	74500001	75000000	-0.050949	-0.0514404
4	75000001	75500000	-0.0457599	-0.0467397
4	75500001	76000000	-0.0589765	-0.0573809
4	76000001	76500000	-0.0563218	-0.0591932
4	76500001	77000000	-0.0558755	-0.0528618
4	77000001	77500000	-0.051449	-0.0504941
4	77500001	78000000	-0.0473727	-0.0487047
4	78000001	78500000	-0.0484601	-0.0495129
4	78500001	79000000	-0.0567411	-0.0576795
4	79000001	79500000	-0.0574782	-0.0582506
4	79500001	80000000	-0.0591077	-0.0582083
4	80000001	80500000	-0.0553335	-0.0560965
4	80500001	81000000	-0.0615806	-0.0591885
4	81000001	81500000	-0.0589977	-0.0609575
4	81500001	82000000	-0.0588699	-0.0560526
4	82000001	82500000	-0.0557474	-0.0610707
4	82500001	83000000	-0.0544245	-0.0568052
4	83000001	83500000	-0.0577316	-0.0573937
4	83500001	84000000	-0.0488334	-0.0481061
4	84000001	84500000	-0.0479088	-0.0473219
4	84500001	85000000	-0.0558357	-0.0522855
4	85000001	85500000	-0.0560716	-0.0549819
4	85500001	86000000	-0.053	-0.0551897
4	86000001	86500000	-0.0551482	-0.0542088
4	86500001	87000000	-0.0549503	-0.0542647
4	87000001	87500000	-0.0567588	-0.0535467
4	87500001	88000000	-0.0491624	-0.0467845
4	88000001	88500000	-0.0528181	-0.0514152
4	88500001	89000000	-0.0544109	-0.0537718
4	89000001	89500000	-0.0525267	-0.0529773
4	89500001	90000000	-0.0542922	-0.0539106
4	90000001	90500000	-0.0610937	-0.0630696
4	90500001	91000000	-0.0627749	-0.0599544
4	91000001	91500000	-0.0583711	-0.0552027
4	91500001	92000000	-0.0616126	-0.0610773
4	92000001	92500000	-0.0582585	-0.0556261
4	92500001	93000000	-0.0538109	-0.0561922
4	93000001	93500000	-0.0585749	-0.056304
4	93500001	94000000	-0.0564015	-0.0572079
4	94000001	94500000	-0.0573911	-0.0556395
4	94500001	95000000	-0.0573523	-0.0561556
4	95000001	95500000	-0.0620717	-0.0625879
4	95500001	96000000	-0.0589379	-0.0589935
4	96000001	96500000	-0.058826	-0.0601976
4	96500001	97000000	-0.0565102	-0.0577469
4	97000001	97500000	-0.0559965	-0.0516249
4	97500001	98000000	-0.0591603	-0.0580115
4	98000001	98500000	-0.0607437	-0.0607029
4	98500001	99000000	-0.0607491	-0.0558676
4	99000001	99500000	-0.0573192	-0.0561034
4	99500001	100000000	-0.0498682	-0.0506431
4	100000001	100500000	-0.0558037	-0.0553142
4	100500001	101000000	-0.0600719	-0.0583834
4	101000001	101500000	-0.0588491	-0.0583053
4	101500001	102000000	-0.0573275	-0.0559509
4	102000001	102500000	-0.0568325	-0.0559132
4	102500001	103000000	-0.0578096	-0.0583303
4	103000001	103500000	-0.0570733	-0.0569906
4	103500001	104000000	-0.0535649	-0.0526433
4	104000001	104500000	-0.0585334	-0.0593149
4	104500001	105000000	-0.0543264	-0.0520916
4	105000001	105500000	-0.0525091	-0.0493758
4	105500001	106000000	-0.0560016	-0.0555217
4	106000001	106500000	-0.0576281	-0.0603191
4	106500001	107000000	-0.0627107	-0.0639583
4	107000001	107500000	-0.0568901	-0.060661
4	107500001	108000000	-0.0615375	-0.0601191
4	108000001	108500000	-0.0644231	-0.0623213
4	108500001	109000000	-0.0614065	-0.0611169
4	109000001	109500000	-0.0593816	-0.0589917
4	109500001	110000000	-0.0605381	-0.0593114
4	110000001	110500000	-0.0600774	-0.0613292
4	110500001	111000000	-0.0577658	-0.0585639
4	111000001	111500000	-0.0602847	-0.0583449
4	111500001	112000000	-0.0593897	-0.059812
4	112000001	112500000	-0.0602366	-0.0601186
4	112500001	113000000	-0.0586067	-0.0591021
4	113000001	113500000	-0.06159	-0.0621116
4	113500001	114000000	-0.0622067	-0.0616181
4	114000001	114500000	-0.0640703	-0.0613447
4	114500001	115000000	-0.056966	-0.0582781
4	115000001	115500000	-0.0615335	-0.0585894
4	115500001	116000000	-0.0546942	-0.0551662
4	116000001	116500000	-0.0555092	-0.0538346
4	116500001	117000000	-0.0552421	-0.0564931
4	117000001	117500000	-0.0563424	-0.0538111
4	117500001	118000000	-0.0505439	-0.0493862
4	118000001	118500000	-0.0555286	-0.0552314
4	118500001	119000000	-0.0566484	-0.0524935
4	119000001	119500000	-0.05776	-0.0550539
4	119500001	120000000	-0.0534888	-0.0555791
4	120000001	120500000	-0.0550688	-0.0544031
4	120500001	121000000	-0.0605731	-0.0596519
4	121000001	121500000	-0.0507781	-0.0505619
4	121500001	122000000	-0.0545879	-0.057546
4	122000001	122500000	-0.0569452	-0.055044
4	122500001	123000000	-0.0613021	-0.0624923
4	123000001	123500000	-0.0603957	-0.058216
4	123500001	124000000	-0.0570236	-0.0550093
4	124000001	124500000	-0.051307	-0.0540492
4	124500001	125000000	-0.0586918	-0.0580855
4	125000001	125500000	-0.0575499	-0.0559084
4	125500001	126000000	-0.0569788	-0.0575974
4	126000001	126500000	-0.0573663	-0.0580161
4	126500001	127000000	-0.0616252	-0.0596323
4	127000001	127500000	-0.0561329	-0.0530008
4	127500001	128000000	-0.0587486	-0.0584243
4	128000001	128500000	-0.0524428	-0.0539898
4	128500001	129000000	-0.0609562	-0.0612416
4	129000001	129500000	-0.0552509	-0.054471
4	129500001	130000000	-0.0594738	-0.0587106
4	130000001	130500000	-0.0565036	-0.0547989
4	130500001	131000000	-0.0542703	-0.0543609
4	131000001	131500000	-0.0515021	-0.0518689
4	131500001	132000000	-0.0482805	-0.0479638
4	132000001	132500000	-0.0512091	-0.0525535
4	132500001	133000000	-0.0469386	-0.0453326
4	133000001	133500000	-0.0544324	-0.0515596
4	133500001	134000000	-0.0524903	-0.0512459
4	134000001	134500000	-0.0536211	-0.0509013
4	134500001	135000000	-0.0587315	-0.0574965
4	135000001	135500000	-0.052994	-0.0480798
4	135500001	136000000	-0.0498349	-0.0481311
4	136000001	136500000	-0.0520897	-0.0502646
4	136500001	137000000	-0.0482302	-0.0484434
4	137000001	137500000	-0.055066	-0.0537929
4	137500001	138000000	-0.0542937	-0.0529953
4	138000001	138500000	-0.0586682	-0.0556579
4	138500001	139000000	-0.058142	-0.0596256
4	139000001	139500000	-0.0572537	-0.0541513
4	139500001	140000000	-0.0569042	-0.0565925
4	140000001	140500000	-0.0480375	-0.0478756
4	140500001	141000000	-0.0525333	-0.0542517
4	141000001	141500000	-0.0568288	-0.0579451
4	141500001	142000000	-0.0523218	-0.0543301
4	142000001	142500000	-0.0504746	-0.0494569
4	142500001	143000000	-0.0490549	-0.0490724
4	143000001	143500000	-0.0574391	-0.0596634
4	143500001	144000000	-0.0539994	-0.0579112
4	144000001	144500000	-0.0579145	-0.0582133
4	144500001	145000000	-0.042439	-0.0420804
4	145000001	145500000	-0.0542275	-0.0515417
4	145500001	146000000	-0.0575278	-0.0569857
4	146000001	146500000	-0.0565281	-0.0575337
4	146500001	147000000	-0.0520614	-0.0571739
4	147000001	147500000	-0.0568093	-0.0563366
4	147500001	148000000	-0.0529754	-0.0532726
4	148000001	148500000	-0.0590732	-0.0589336
4	148500001	149000000	-0.0576536	-0.0572975
4	149000001	149500000	-0.0549281	-0.0539165
4	149500001	150000000	-0.0528057	-0.0511852
4	150000001	150500000	-0.0557167	-0.0545581
4	150500001	151000000	-0.0612157	-0.0612867
4	151000001	151500000	-0.0576976	-0.0552907
4	151500001	152000000	-0.0510952	-0.0493001
4	152000001	152500000	-0.0393283	-0.0406223
4	152500001	153000000	-0.0383171	-0.0364076
4	153000001	153500000	-0.0408615	-0.0388365
4	153500001	154000000	-0.0452551	-0.0438377
4	154000001	154500000	-0.0535624	-0.0536156
4	154500001	155000000	-0.0540337	-0.0549574
4	155000001	155500000	-0.0530522	-0.0524221
4	155500001	156000000	-0.0540788	-0.0543249
4	156000001	156500000	-0.0527255	-0.0511921
4	156500001	157000000	-0.0517529	-0.0480554
4	157000001	157500000	-0.0540334	-0.05289
4	157500001	158000000	-0.0552019	-0.0545499
4	158000001	158500000	-0.0493312	-0.0473301
4	158500001	159000000	-0.0502125	-0.0494674
4	159000001	159500000	-0.05677	-0.0566011
4	159500001	160000000	-0.0574706	-0.0565143
4	160000001	160500000	-0.0570112	-0.0557409
4	160500001	161000000	-0.0504149	-0.0505986
4	161000001	161500000	-0.0525781	-0.0527332
4	161500001	162000000	-0.0507547	-0.0526029
4	162000001	162500000	-0.0528772	-0.0487386
4	162500001	163000000	-0.0589108	-0.0584036
4	163000001	163500000	-0.0488067	-0.0445622
4	163500001	164000000	-0.0515959	-0.0466909
4	164000001	164500000	-0.0554472	-0.0535182
4	164500001	165000000	-0.0566265	-0.0545245
4	165000001	165500000	-0.0551129	-0.0540106
4	165500001	166000000	-0.0551789	-0.057711
4	166000001	166500000	-0.0540274	-0.0555713
4	166500001	167000000	-0.0582585	-0.0573748
4	167000001	167500000	-0.0562655	-0.0558159
4	167500001	168000000	-0.05606	-0.0584105
4	168000001	168500000	-0.0571337	-0.0576337
4	168500001	169000000	-0.0569136	-0.055926
4	169000001	169500000	-0.0480291	-0.0482602
4	169500001	170000000	-0.0468018	-0.047653
4	170000001	170500000	-0.0448368	-0.0491529
4	170500001	171000000	-0.0564202	-0.0589003
4	171000001	171500000	-0.0478439	-0.0466524
4	171500001	172000000	-0.0449855	-0.0441925
4	172000001	172500000	-0.0358745	-0.0357998
4	172500001	173000000	-0.0421315	-0.0398691
4	173000001	173500000	-0.0482196	-0.0498328
4	173500001	174000000	-0.0489638	-0.0516728
4	174000001	174500000	-0.0524945	-0.055864
4	174500001	175000000	-0.0464413	-0.0483736
4	175000001	175500000	-0.0541779	-0.0549709
4	175500001	176000000	-0.0518841	-0.0489617
4	176000001	176500000	-0.0546249	-0.0541205
4	176500001	177000000	-0.0563573	-0.0541526
4	177000001	177500000	-0.0580267	-0.0570969
4	177500001	178000000	-0.0491815	-0.0487385
4	178000001	178500000	-0.0553874	-0.0535086
4	178500001	179000000	-0.0510469	-0.052046
4	179000001	179500000	-0.0476604	-0.0492304
4	179500001	180000000	-0.0469663	-0.0469633
4	180000001	180500000	-0.0489351	-0.0486241
4	180500001	181000000	-0.0482497	-0.0497757
4	181000001	181500000	-0.0542155	-0.0561685
4	181500001	182000000	-0.0561678	-0.056902
4	182000001	182500000	-0.0513015	-0.0532247
4	182500001	183000000	-0.0515459	-0.054243
4	183000001	183500000	-0.0519619	-0.0539496
4	183500001	184000000	-0.0501469	-0.0472698
4	184000001	184500000	-0.0444523	-0.044955
4	184500001	185000000	-0.0471185	-0.0452178
4	185000001	185500000	-0.0413234	-0.0412253
4	185500001	186000000	-0.0410283	-0.0406293
4	186000001	186500000	-0.0456851	-0.0485748
4	186500001	187000000	-0.0513139	-0.0498089
4	187000001	187500000	-0.0510146	-0.0529475
4	187500001	188000000	-0.0527279	-0.0504443
4	188000001	188500000	-0.0523499	-0.0499036
4	188500001	189000000	-0.0520376	-0.0505386
4	189000001	189500000	-0.0516905	-0.0560228
4	189500001	190000000	-0.0538197	-0.0516163
4	190000001	190500000	-0.0479071	-0.0430724
4	190500001	191000000	-0.0117362	-0.0153601
4	191000001	191154276	0	0
5	1	500000	-0.0677691	-0.0677436
5	500001	1000000	-0.0607683	-0.0705283
5	1000001	1500000	-0.0308952	-0.0542663
5	1500001	2000000	-0.0120126	-0.0228191
5	2000001	2500000	0.0477967	0.0452057
5	2500001	3000000	0.0365117	0.0377176
5	3000001	3500000	0.0522356	0.0532477
5	3500001	4000000	0.0550968	0.0552092
5	4000001	4500000	0.0563564	0.0608531
5	4500001	5000000	0.0525683	0.054062
5	5000001	5500000	0.0325159	0.0224511
5	5500001	6000000	0.0577481	0.0606895
5	6000001	6500000	0.0485796	0.0504342
5	6500001	7000000	0.0362764	0.0398981
5	7000001	7500000	0.0612581	0.0600024
5	7500001	8000000	0.0617559	0.0616061
5	8000001	8500000	0.0659493	0.062517
5	8500001	9000000	0.0589577	0.0518421
5	9000001	9500000	0.0351522	0.0272311
5	9500001	10000000	0.0351714	0.0295873
5	10000001	10500000	-0.00499947	-0.0182844
5	10500001	11000000	-0.00292589	-0.0215877
5	11000001	11500000	0.0581142	0.0559307
5	11500001	12000000	0.0666135	0.0679929
5	12000001	12500000	0.0652569	0.0660744
5	12500001	13000000	0.0723305	0.0692189
5	13000001	13500000	0.0693358	0.0681682
5	13500001	14000000	0.0506447	0.0411042
5	14000001	14500000	-0.0380697	-0.0618497
5	14500001	15000000	0.00722839	-0.0102409
5	15000001	15500000	0.0608456	0.0583765
5	15500001	16000000	0.0569343	0.0586111
5	16000001	16500000	0.0576264	0.0468715
5	16500001	17000000	-0.057719	-0.0600017
5	17000001	17500000	-0.0521101	-0.0577798
5	17500001	18000000	-0.00978254	-0.0139245
5	18000001	18500000	0.0254012	0.0288303
5	18500001	19000000	0.0437317	0.035047
5	19000001	19500000	0.0369958	0.0259814
5	19500001	20000000	0.0281692	0.0174951
5	20000001	20500000	0.0398507	0.0437123
5	20500001	21000000	0.0329174	0.0309268
5	21000001	21500000	0.0369107	0.0349458
5	21500001	22000000	0.0694869	0.0589836
5	22000001	22500000	0.0667536	0.0694642
5	22500001	23000000	0.0635244	0.066504
5	23000001	23500000	0.0616611	0.0610958
5	23500001	24000000	0.0604551	0.0653919
5	24000001	24500000	0.0608416	0.0599421
5	24500001	25000000	0.0600745	0.0619785
5	25000001	25500000	0.0604538	0.0599742
5	25500001	26000000	0.0607995	0.0601885
5	26000001	26500000	0.0596634	0.0614659
5	26500001	27000000	0.0583103	0.0587089
5	27000001	27500000	0.0603461	0.0584645
5	27500001	28000000	0.0598298	0.0606293
5	28000001	28500000	0.0591362	0.0632129
5	28500001	29000000	0.056722	0.0604025
5	29000001	29500000	0.0631588	0.0621503
5	29500001	30000000	0.0604273	0.0614714
5	30000001	30500000	0.0630945	0.066456
5	30500001	31000000	0.0723765	0.0716462
5	31000001	31500000	0.048923	0.0308629
5	31500001	32000000	4.25518e-06	-0.0235217
5	32000001	32500000	-0.0500686	-0.0615957
5	32500001	33000000	-0.0227215	-0.0387207
5	33000001	33500000	-0.0147293	-0.028178
5	33500001	34000000	0.047019	0.0346478
5	34000001	34500000	0.0330096	0.0302008
5	34500001	35000000	0.00041065	-0.00639871
5	35000001	35500000	0.0686955	0.0595307
5	35500001	36000000	0.0622372	0.0524617
5	36000001	36500000	0.0140936	-0.00190287
5	36500001	37000000	-0.018344	-0.0255644
5	37000001	37500000	-0.0342002	-0.048174
5	37500001	38000000	-0.0406811	-0.057822
5	38000001	38500000	-0.0233302	-0.0389253
5	38500001	39000000	-0.05932	-0.0691998
5	39000001	39500000	-0.0615228	-0.0737868
5	39500001	40000000	-0.0352196	-0.0408656
5	40000001	40500000	-0.0373099	-0.0498809
5	40500001	41000000	-0.0476307	-0.0514443
5	41000001	41500000	0.0149378	0.00306092
5	41500001	42000000	0.0370061	0.0367753
5	42000001	42500000	0.0609617	0.0647423
5	42500001	43000000	0.0394167	0.0395834
5	43000001	43500000	0.0219958	0.00715262
5	43500001	44000000	0.0629953	0.0641415
5	44000001	44500000	0.0669739	0.0726648
5	44500001	45000000	0.0601044	0.0588612
5	45000001	45500000	0.060998	0.0661614
5	45500001	46000000	0.0538775	0.05689
5	46000001	46500000	0.0425365	0.0509717
5	46500001	47000000	0	0
5	47000001	47500000	0	0
5	47500001	48000000	0	0
5	48000001	48500000	0	0
5	48500001	49000000	0	0
5	49000001	49500000	0.00717635	0.0123629
5	49500001	50000000	0.0376995	0.0422625
5	50000001	50500000	0.0572994	0.0461293
5	50500001	51000000	0.0277554	0.0213705
5	51000001	51500000	0.0408448	0.0401994
5	51500001	52000000	0.0630813	0.0603264
5	52000001	52500000	-0.0318386	-0.0361863
5	52500001	53000000	-0.0575324	-0.0599221
5	53000001	53500000	-0.0200009	-0.0265205
5	53500001	54000000	-0.0520071	-0.0608022
5	54000001	54500000	-0.0557616	-0.0619422
5	54500001	55000000	-0.0763753	-0.077652
5	55000001	55500000	-0.0801786	-0.0804041
5	55500001	56000000	-0.072942	-0.0772448
5	56000001	56500000	-0.0800292	-0.0792855
5	56500001	57000000	-0.0763226	-0.0781905
5	57000001	57500000	-0.073557	-0.0747857
5	57500001	58000000	-0.0543504	-0.0619175
5	58000001	58500000	-0.0175109	-0.0304428
5	58500001	59000000	-0.0223156	-0.0311885
5	59000001	59500000	-0.00711071	-0.0169646
5	59500001	60000000	0.00736736	0.00925682
5	60000001	60500000	-0.0302368	-0.0406317
5	60500001	61000000	-0.051043	-0.0537751
5	61000001	61500000	-0.0253734	-0.0226018
5	61500001	62000000	-0.014521	-0.0219534
5	62000001	62500000	0.0649957	0.0610758
5	62500001	63000000	0.0663634	0.0620645
5	63000001	63500000	0.0667275	0.0692859
5	63500001	64000000	0.0445709	0.0348313
5	64000001	64500000	-0.010022	-0.029111
5	64500001	65000000	-0.0277847	-0.043501
5	65000001	65500000	-0.0563399	-0.069459
5	65500001	66000000	-0.00029486	-0.00893951
5	66000001	66500000	-0.0403488	-0.0518643
5	66500001	67000000	0.0231379	0.0212829
5	67000001	67500000	0.0182202	0.0213809
5	67500001	68000000	-0.0242967	-0.0292988
5	68000001	68500000	-0.0277292	-0.0369031
5	68500001	69000000	-0.0613087	-0.069761
5	69000001	69500000	0.00323143	0.00253296
5	69500001	70000000	-0.0043842	5.00623e-06
5	70000001	70500000	0.01708	0.000562043
5	70500001	71000000	-0.0615414	-0.0650531
5	71000001	71500000	-0.0634578	-0.0685251
5	71500001	72000000	-0.08063	-0.077193
5	72000001	72500000	-0.0804285	-0.0799762
5	72500001	73000000	-0.0855236	-0.0842212
5	73000001	73500000	-0.0823077	-0.0819395
5	73500001	74000000	-0.0781905	-0.0813102
5	74000001	74500000	-0.0801873	-0.0780129
5	74500001	75000000	-0.0729544	-0.0746231
5	75000001	75500000	-0.0163868	-0.0283247
5	75500001	76000000	-0.0435705	-0.0526649
5	76000001	76500000	-0.0618629	-0.0647786
5	76500001	77000000	-0.0391264	-0.0443459
5	77000001	77500000	-0.0636604	-0.0661134
5	77500001	78000000	-0.0763817	-0.0763677
5	78000001	78500000	-0.0662655	-0.0702725
5	78500001	79000000	-0.0716088	-0.0764335
5	79000001	79500000	-0.066579	-0.0690627
5	79500001	80000000	-0.0607123	-0.0629009
5	80000001	80500000	-0.0245433	-0.0369935
5	80500001	81000000	0.0232095	0.0194325
5	81000001	81500000	0.0362568	0.0307777
5	81500001	82000000	0.02489	0.0249756
5	82000001	82500000	0.0462891	0.0399248
5	82500001	83000000	0.047852	0.034468
5	83000001	83500000	0.0704931	0.0679894
5	83500001	84000000	0.0512743	0.0463051
5	84000001	84500000	0.0755318	0.069582
5	84500001	85000000	0.0793797	0.0709581
5	85000001	85500000	0.0780196	0.0766633
5	85500001	86000000	0.0732646	0.0713089
5	86000001	86500000	0.0563561	0.0490323
5	86500001	87000000	0.0499546	0.0458136
5	87000001	87500000	0.0676912	0.0681395
5	87500001	88000000	0.0612417	0.0578165
5	88000001	88500000	0.0629951	0.0666004
5	88500001	89000000	0.0675991	0.0630143
5	89000001	89500000	0.0527196	0.0508357
5	89500001	90000000	0.0458157	0.0435272
5	90000001	90500000	0.049302	0.0422504
5	90500001	91000000	0.0248642	0.018765
5	91000001	91500000	0.055707	0.0499669
5	91500001	92000000	0.0256107	0.0184681
5	92000001	92500000	-0.0102881	-0.0284697
5	92500001	93000000	-0.0414102	-0.0494651
5	93000001	93500000	0.0296644	0.0210078
5	93500001	94000000	0.0336444	0.0225024
5	94000001	94500000	0.023571	0.0118968
5	94500001	95000000	-0.00735371	-0.015105
5	95000001	95500000	-0.0800352	-0.0808565
5	95500001	96000000	-0.0739228	-0.0753523
5	96000001	96500000	-0.0787358	-0.0795563
5	96500001	97000000	-0.0239791	-0.0374359
5	97000001	97500000	-0.0174489	-0.0256961
5	97500001	98000000	-0.0220302	-0.0349197
5	98000001	98500000	0.0148048	0.00693882
5	98500001	99000000	0.0784558	0.0770863
5	99000001	99500000	0.0872734	0.0790684
5	99500001	100000000	0.0703262	0.0732979
5	100000001	100500000	0.0702921	0.0661893
5	100500001	101000000	0.0859925	0.0794261
5	101000001	101500000	0.0849272	0.0812857
5	101500001	102000000	0.083388	0.0753687
5	102000001	102500000	0.0437718	0.026518
5	102500001	103000000	0.0390397	0.0290048
5	103000001	103500000	-0.00106035	-0.00331648
5	103500001	104000000	0.00211519	-0.010094
5	104000001	104500000	0.00310967	-0.00917031
5	104500001	105000000	-0.00506269	-0.0127164
5	105000001	105500000	-0.0126059	-0.0173911
5	105500001	106000000	-0.0244831	-0.0276538
5	106000001	106500000	0.000227602	-0.00987447
5	106500001	107000000	-0.03429	-0.0442722
5	107000001	107500000	0.0265898	0.0254673
5	107500001	108000000	0.0292056	0.0206387
5	108000001	108500000	0.00411058	-0.0114897
5	108500001	109000000	0.0175952	0.00478932
5	109000001	109500000	0.0193347	0.0111503
5	109500001	110000000	0.0629263	0.0607131
5	110000001	110500000	0.0256638	0.01091
5	110500001	111000000	0.0595381	0.0566886
5	111000001	111500000	0.0620406	0.0573972
5	111500001	112000000	0.0392444	0.0388748
5	112000001	112500000	-0.0146922	-0.0315541
5	112500001	113000000	-0.0119342	-0.0185467
5	113000001	113500000	0.0823013	0.0755772
5	113500001	114000000	0.0783483	0.0748801
5	114000001	114500000	0.0757028	0.0750988
5	114500001	115000000	0.0249568	0.00673667
5	115000001	115500000	0.0663611	0.0497829
5	115500001	116000000	0.0717069	0.0613086
[truncated: 4,208 more rows]
