# Supplementary material for: Profiling of 3D Genome Organization in Nasopharyngeal Cancer Needle Biopsy Patient Samples by a Modified Hi-C Approach
Source: Front Genet. 2021 Sep 3;12:673530. doi: 10.3389/fgene.2021.673530 (PMC8446523; doi:10.3389/fgene.2021.673530)
Supplement: Supplementary file 10 [file Table_9.XLSX]

## Sheet: S009_SNP
chr1	gene_anchor_position	centroid1	centroid2	fdrBL	fdrDonut	id	location	mappedGenes	p_value	studyAccession
9	right	21812500	22012500	3.47219e-09	2.63551e-13	rs1063192-?	22003368	CDKN2B, CDKN2B-AS1, AL359922.1	8 x 10-7	GCST005113

## Sheet: S010_SNP
chr1	gene_anchor_position	centroid1	centroid2	fdrBL	fdrDonut	id	location	mappedGenes	p_value	studyAccession
3	left	37487500	37800000	1.55e-06	1.18e-06	rs189897-A	37477054	ITGA9	7 x 10-8	GCST000413
9	right	21815000	22035000	4.94e-10	2.04e-10	rs1412829-?	22043927	CDKN2B-AS1	3 x 10-8	GCST005113
