# Supplementary material for: Profiling of 3D Genome Organization in Nasopharyngeal Cancer Needle Biopsy Patient Samples by a Modified Hi-C Approach
Source: Front Genet. 2021 Sep 3;12:673530. doi: 10.3389/fgene.2021.673530 (PMC8446523; doi:10.3389/fgene.2021.673530)
Supplement: Supplementary file 11 [file Table_10.XLSX]

## Sheet: SCC_S024_R1_R2_100kb
Table S13- SCC scores
Chromosome	SCC score
chr1	0.796348
chr2	0.788593
chr3	0.620418
chr4	0.735225
chr5	0.869972
chr6	0.875833
chr7	0.894209
chrX	0.750781
chr8	0.902032
chr9	0.901971
chr10	0.666827
chr11	0.826845
chr12	0.894958
chr13	0.827245
chr14	0.88689
chr15	0.79742
chr16	0.782891
chr17	0.884546
chr18	0.908296
chr20	0.843081
chrY	0.931009
chr19	0.910155
chr22	0.908624
chr21	0.940385
