# Supplementary material for: Profiling of 3D Genome Organization in Nasopharyngeal Cancer Needle Biopsy Patient Samples by a Modified Hi-C Approach
Source: Front Genet. 2021 Sep 3;12:673530. doi: 10.3389/fgene.2021.673530 (PMC8446523; doi:10.3389/fgene.2021.673530)
Supplement: Supplementary file 12 [file Table_11.XLSX]

## Sheet: SE_libraries
Supplementary Table S13: List of H3K27ac ChIP-seq libraries used for SE calling
Cell line	Antibody	Library Accession	Lab	File format downloaded	File accession
C666-1	H3K27ac	SRP101457	H. Phillip Koeffler	fastq	SRR5315196
C666-1	None	SRP101458	H. Phillip Koeffler	fastq	SRR5315200
HK1	H3K27ac	SRP101459	H. Phillip Koeffler	fastq	SRR5315202
HK1	None	SRP101460	H. Phillip Koeffler	fastq	SRR5315205
HNE1	H3K27ac	SRP101461	H. Phillip Koeffler	fastq	SRR5315206
HNE1	None	SRP101462	H. Phillip Koeffler	fastq	SRR5315209

## Sheet: S009
Supplementary Table S13: List of genes associated with super enhancers via chromatin loops
Super Enhancer			Loop_X_Anchor			Loop_Y_anchor			Gene
chr6	106962495	107023410	chr6	106890000	106900000	chr6	107010000	107020000	5S_rRNA
chr17	43246974	43279161	chr17	43210000	43220000	chr17	43270000	43280000	ACBD4 , PLCD3 , HEXIM1
chr1	27823477	27899108	chr1	27880000	27890000	chr1	27930000	27940000	AHDC1 , FGR
chr10	48317350	48343961	chr10	47650000	47660000	chr10	48350000	48360000	AK057316
chr17	70367303	70421080	chr17	70100000	70125000	chr17	70400000	70425000	AK094963 , SOX9
chr3	159478724	159522961	chr3	159525000	159550000	chr3	159700000	159725000	AK097161 , IL12A
chr6	30716075	30812564	chr6	30710000	30720000	chr6	30760000	30770000	AK098012
chr2	131554778	131606946	chr2	131550000	131560000	chr2	131670000	131680000	AK127124 , ARHGEF4
chr3	172251275	172410735	chr3	172235000	172240000	chr3	172310000	172315000	AK127557
chr10	5570916	5675000	chr10	4875000	4900000	chr10	5650000	5675000	AKR1E2 , AKR1C6P
chr3	134027365	134090354	chr3	134025000	134030000	chr3	134190000	134195000	ANAPC13 , CEP63
chr14	50411187	50471346	chr14	50350000	50375000	chr14	50450000	50475000	ARF6
chr14	50484760	50549016	chr14	50350000	50375000	chr14	50450000	50475000	ARF6
chr17	43246974	43279161	chr17	43290000	43300000	chr17	43460000	43470000	ARHGAP27
chr10	63777841	63810958	chr10	63650000	63675000	chr10	63775000	63800000	ARID5B
chr2	235148526	235178167	chr2	235175000	235200000	chr2	235400000	235425000	ARL4C
chr22	19958229	19999872	chr22	19950000	19960000	chr22	20000000	20010000	ARVCF , TANGO2 , TANGO2 , MIR185
chr12	14408156	14435197	chr12	14400000	14425000	chr12	14500000	14525000	ATF7IP
chr11	72895995	72919027	chr11	72540000	72550000	chr11	72880000	72890000	ATG16L2 , FCHSD2
chr6	106962495	107023410	chr6	106775000	106800000	chr6	107000000	107025000	ATG5
chr5	150956720	151045698	chr5	151040000	151045000	chr5	151120000	151125000	ATOX1
chr17	17588182	17657092	chr17	17575000	17600000	chr17	17925000	17950000	ATPAF2 , GID4 , LRRC48
chr22	46278885	46366664	chr22	46250000	46275000	chr22	46350000	46375000	ATXN10
chr7	105697594	105713059	chr7	105300000	105325000	chr7	105675000	105700000	ATXN7L1
chr7	105697594	105713059	chr7	105400000	105405000	chr7	105680000	105685000	ATXN7L1
chr17	806274	860890	chr17	700000	725000	chr17	800000	825000	AX748314 , NXN , NXN , RNMTL1 , GLOD4
chr17	79011976	79076198	chr17	79010000	79020000	chr17	79060000	79070000	BAIAP2
chr17	79011976	79076198	chr17	79010000	79020000	chr17	79060000	79070000	BAIAP2 , BAIAP2-AS1
chr1	226285896	226320913	chr1	226310000	226315000	chr1	226380000	226385000	BC033346 , ACBD3
chr17	43441791	43463056	chr17	43290000	43300000	chr17	43460000	43470000	BC045769 , FMNL1
chr14	61928820	62069095	chr14	61775000	61800000	chr14	61900000	61925000	BC050301 , PRKCH
chr2	232467619	232569126	chr2	232470000	232480000	chr2	232570000	232580000	BC069004 , PTMA
chr2	232467619	232569126	chr2	232520000	232530000	chr2	232570000	232580000	BC069004 , PTMA
chr20	19954524	19983911	chr20	19760000	19770000	chr20	19970000	19980000	BC090059
chr20	30249090	30305894	chr20	30245000	30250000	chr20	30310000	30315000	BCL2L1 , COX4I2
chr20	30249090	30305894	chr20	30245000	30250000	chr20	30310000	30315000	BCL2L1 , TPX2
chr14	105536587	105564983	chr14	105550000	105560000	chr14	105740000	105750000	BRF1
chr10	33268855	33301447	chr10	33080000	33090000	chr10	33290000	33300000	C10orf68
chr11	57531852	57568741	chr11	57510000	57520000	chr11	57570000	57580000	C11orf31 , BTBD18 , TMX2 , CTNND1
chr15	90752852	90764657	chr15	90425000	90450000	chr15	90775000	90800000	C15orf38-AP3S2
chr19	13956621	13966982	chr19	13890000	13900000	chr19	13950000	13960000	C19orf53 , MRI1 , ZSWIM4
chr2	232467619	232569126	chr2	232470000	232480000	chr2	232530000	232540000	C2orf57
chr2	232467619	232569126	chr2	232470000	232480000	chr2	232570000	232580000	C2orf57
chr9	132092728	132099281	chr9	132075000	132100000	chr9	132350000	132375000	C9orf50 , BC037833 , NTMT1
chr9	131900650	131906314	chr9	131900000	131910000	chr9	132370000	132380000	C9orf50 , NTMT1
chr9	132153731	132272545	chr9	132250000	132260000	chr9	132370000	132380000	C9orf50 , NTMT1
chr9	114772874	114837999	chr9	114520000	114525000	chr9	114835000	114840000	C9orf84
chr19	13271508	13284567	chr19	13250000	13275000	chr19	13350000	13375000	CACNA1A
chr12	6153139	6226650	chr12	6175000	6200000	chr12	6275000	6300000	CD9
chr12	6376124	6407764	chr12	6335000	6340000	chr12	6385000	6390000	CD9
chr12	6376124	6407764	chr12	6305000	6310000	chr12	6385000	6390000	CD9
chr20	49011974	49120549	chr20	48805000	48810000	chr20	49075000	49080000	CEBPB
chr20	33885133	33926442	chr20	33890000	33900000	chr20	34030000	34040000	CEP250 , GDF5 , GDF5OS
chr3	13862609	13912124	chr3	13925000	13950000	chr3	14150000	14175000	CHCHD4 , TMEM43 , XPC
chr15	93342143	93389509	chr15	93345000	93350000	chr15	93455000	93460000	CHD2 , MIR3175 , AK024092
chr15	93342143	93389509	chr15	93325000	93350000	chr15	93550000	93575000	CHD2 , RGMA
chr15	74666121	74723236	chr15	74660000	74670000	chr15	74920000	74930000	CLK3 , EDC3
chr22	19958229	19999872	chr22	19950000	19960000	chr22	20000000	20010000	COMT , MIR4761 , ARVCF
chr11	46258359	46271077	chr11	46260000	46270000	chr11	46330000	46340000	CREB3L1
chr17	80058871	80069011	chr17	80075000	80100000	chr17	80225000	80250000	CSNK1D , BC033560
chr11	57531852	57568741	chr11	57510000	57520000	chr11	57570000	57580000	CTNND1
chr15	74666121	74723236	chr15	74665000	74670000	chr15	74730000	74735000	CYP11A1 , BC013681
chr14	69401873	69433852	chr14	69375000	69400000	chr14	69550000	69575000	DCAF5
chr6	30716075	30812564	chr6	30790000	30800000	chr6	30840000	30850000	DDR1 , MIR4640
chr8	142014625	142094941	chr8	142090000	142100000	chr8	142180000	142190000	DENND3
chr10	54180236	54262731	chr10	54075000	54100000	chr10	54225000	54250000	DKK1 , PRKG1-AS1
chr3	197181495	197249296	chr3	196990000	197000000	chr3	197230000	197240000	DLG1
chr18	3601111	3607812	chr18	3600000	3610000	chr18	3660000	3670000	DLGAP1
chr18	3620659	3628230	chr18	3600000	3610000	chr18	3660000	3670000	DLGAP1
chr11	65235011	65255083	chr11	65120000	65130000	chr11	65270000	65280000	DPF2 , TIGD3 , SLC25A45
chr1	15649467	15694667	chr1	15650000	15660000	chr1	15750000	15760000	EFHD2 , CTRC
chr17	43168287	43203361	chr17	42975000	43000000	chr17	43175000	43200000	EFTUD2 , CCDC103 , FAM187A , GFAP , KIF18B
chr22	37690791	37743546	chr22	37710000	37720000	chr22	37820000	37830000	ELFN2
chr8	118949756	119103364	chr8	118950000	118975000	chr8	119100000	119125000	EXT1
chr8	118949756	119103364	chr8	118850000	118875000	chr8	119100000	119125000	EXT1
chr8	118949756	119103364	chr8	118950000	118975000	chr8	119100000	119125000	EXT1 , AK025288
chr1	16490048	16518747	chr1	16405000	16410000	chr1	16510000	16515000	FAM131C
chr15	59536511	59607079	chr15	59525000	59550000	chr15	59775000	59800000	FAM81A
chr22	46278885	46366664	chr22	45970000	45975000	chr22	46375000	46380000	FBLN1
chr7	5637264	5717774	chr7	5525000	5550000	chr7	5700000	5725000	FBXL18 , MIR589 , BC044606
chr8	124673322	124735179	chr8	124475000	124500000	chr8	124700000	124725000	FBXO32
chr11	72895995	72919027	chr11	72630000	72640000	chr11	72880000	72890000	FCHSD2
chr12	95576330	95608014	chr12	95540000	95550000	chr12	95590000	95600000	FGD6
chr2	113437100	113519447	chr2	113380000	113390000	chr2	113480000	113490000	FLJ42351 , SLC20A1
chr6	30716075	30812564	chr6	30710000	30720000	chr6	30760000	30770000	FLOT1 , IER3
chr3	172251275	172410735	chr3	172050000	172075000	chr3	172375000	172400000	FNDC3B
chr7	5637264	5717774	chr7	5600000	5625000	chr7	5700000	5725000	FSCN1
chr1	230205526	230270680	chr1	230200000	230225000	chr1	230400000	230425000	GALNT2
chr9	127543512	127606236	chr9	127530000	127540000	chr9	128130000	128140000	GAPVD1
chr19	13956621	13966982	chr19	13975000	14000000	chr19	14600000	14625000	GIPC1 , DNAJB1 , PTGER1
chr8	102433977	102489884	chr8	102450000	102460000	chr8	102500000	102510000	GRHL2
chr8	102433977	102489884	chr8	102500000	102510000	chr8	102640000	102650000	GRHL2
chr16	69051079	69136723	chr16	69025000	69050000	chr16	69125000	69150000	HAS3 , CHTF8 , CHTF8 , TANGO6
chr1	157968516	158007973	chr1	157960000	157970000	chr1	158080000	158090000	hCG_1995134 , LOC646268 , KIRREL
chr6	126260473	126274943	chr6	125625000	125650000	chr6	126275000	126300000	HDDC2
chr14	61928820	62069095	chr14	61925000	61950000	chr14	62150000	62175000	HIF1A
chr12	30944181	30960465	chr12	30975000	31000000	chr12	31375000	31400000	hsa-miR-3194-3p
chr21	44901509	44943882	chr21	44925000	44950000	chr21	45025000	45050000	HSF2BP
chr21	45001532	45044232	chr21	44925000	44950000	chr21	45025000	45050000	HSF2BP
chr1	181067853	181130464	chr1	181065000	181070000	chr1	181100000	181105000	IER5
chr9	132092728	132099281	chr9	131930000	131940000	chr9	132090000	132100000	IER5L
chr9	132153731	132272545	chr9	131930000	131940000	chr9	132250000	132260000	IER5L
chr15	99384923	99450924	chr15	99175000	99200000	chr15	99375000	99400000	IGF1R
chr9	114772874	114837999	chr9	114850000	114875000	chr9	115475000	115500000	INIP , SNX30
chr3	159478724	159522961	chr3	159330000	159340000	chr3	159520000	159530000	IQCJ-SCHIP1
chr3	159478724	159522961	chr3	158980000	158990000	chr3	159520000	159530000	IQCJ-SCHIP1 , MIR3919
chr14	77370477	77431517	chr14	77420000	77430000	chr14	77470000	77480000	IRF2BPL
chr14	77370477	77431517	chr14	77410000	77420000	chr14	77490000	77500000	IRF2BPL , BC038792
chr1	209527359	209599101	chr1	209575000	209600000	chr1	209975000	210000000	IRF6 , DIEXF
chr17	48103276	48123219	chr17	48105000	48110000	chr17	48160000	48165000	ITGA3 , PDK2
chr2	173036504	173128477	chr2	173025000	173050000	chr2	173325000	173350000	ITGA6
chr17	73670316	73705026	chr17	73670000	73680000	chr17	73740000	73750000	ITGB4 , GALK1
chr13	48727664	48736346	chr13	48700000	48725000	chr13	48800000	48825000	ITM2B
chr14	103570051	103588756	chr14	103550000	103575000	chr14	103750000	103775000	JB175177
chr14	103601847	103639943	chr14	103650000	103675000	chr14	103750000	103775000	JB175177
chr16	27329451	27342538	chr16	27225000	27250000	chr16	27325000	27350000	KDM8 , NSMCE1
chr8	48252198	48300106	chr8	48290000	48300000	chr8	48640000	48650000	KIAA0146 , CEBPD
chr15	80859837	80909706	chr15	80850000	80875000	chr15	81050000	81075000	KIAA1199 , ABHD17C
chr12	31884903	31926656	chr12	31875000	31900000	chr12	32100000	32125000	KIAA1551
chr22	25348094	25399119	chr22	25325000	25350000	chr22	25550000	25575000	KIAA1671
chr8	103696577	103826994	chr8	103665000	103670000	chr8	103820000	103825000	KLF10
chr16	87810361	87897811	chr16	87810000	87815000	chr16	87905000	87910000	KLHDC4
chr17	39801515	39836768	chr17	39060000	39070000	chr17	39800000	39810000	KRT23
chr17	39801515	39836768	chr17	39475000	39500000	chr17	39800000	39825000	KRT33A , KRTAP17-1 , KRTAP16-1
chr12	52536137	52552699	chr12	52540000	52550000	chr12	52910000	52920000	KRT5
chr12	52536137	52552699	chr12	52540000	52550000	chr12	52970000	52980000	KRT72 , KRT74
chr12	52536137	52552699	chr12	52550000	52560000	chr12	52720000	52730000	KRT83
chr1	183108356	183150448	chr1	182975000	183000000	chr1	183150000	183175000	LAMC1
chr3	13862609	13912124	chr3	13690000	13700000	chr3	13920000	13930000	LINC00620 , FBLN2
chr19	13956621	13966982	chr19	13975000	14000000	chr19	14175000	14200000	LOC113230 , C19orf67 , SAMD1 , PRKACA , PALM3 , IL27RA
chr17	39801515	39836768	chr17	39700000	39710000	chr17	39810000	39820000	LOC147093 , KRT9
chr5	16852725	16928645	chr5	16925000	16950000	chr5	17125000	17150000	LOC285696
chr8	142157563	142185658	chr8	142200000	142225000	chr8	142350000	142375000	LOC731779 , GPR20
chr1	39555935	39670925	chr1	39560000	39570000	chr1	39720000	39730000	MACF1
chr1	39555935	39670925	chr1	39550000	39575000	chr1	39850000	39875000	MACF1 , KIAA0754
chr17	43441791	43463056	chr17	43390000	43400000	chr17	43440000	43450000	MAP3K14
chr17	43441791	43463056	chr17	43355000	43360000	chr17	43460000	43465000	MAP3K14 , MAP3K14-AS1
chr2	9198493	9253451	chr2	9020000	9030000	chr2	9250000	9260000	MBOAT2
chr10	74086455	74097668	chr10	74100000	74125000	chr10	74625000	74650000	MCU , OIT3
chr10	74077445	74086278	chr10	74100000	74125000	chr10	74625000	74650000	MCU , OIT3
chr11	86428894	86508781	chr11	86320000	86330000	chr11	86510000	86520000	ME3
chr15	80859837	80909706	chr15	80850000	80875000	chr15	81250000	81275000	MESDC2 , KIAA1199 , MIR4514
chr7	116315480	116367806	chr7	116310000	116320000	chr7	116440000	116450000	MET
chr14	50484760	50549016	chr14	50325000	50350000	chr14	50550000	50575000	Metazoa_SRP , NEMF , ARF6
chr11	12050607	12116718	chr11	12070000	12075000	chr11	12305000	12310000	MICALCL
chr1	209527359	209599101	chr1	209540000	209545000	chr1	209585000	209590000	MIR205HG
chr1	209527359	209599101	chr1	209570000	209575000	chr1	209605000	209610000	MIR205HG
chr9	114772874	114837999	chr9	114850000	114860000	chr9	115120000	115130000	MIR3134 , HSDL2
chr17	57828266	57882635	chr17	57800000	57825000	chr17	58100000	58125000	MIR4737 , HEATR6 , TBC1D3P1-DHX40P1 , DQ580080 , DQ575686 , DQ581615 , DQ574805 , DQ571391 , DQ571776
chr5	16852725	16928645	chr5	16775000	16800000	chr5	16925000	16950000	MYO10
chr15	59536511	59607079	chr15	59530000	59540000	chr15	59660000	59670000	MYO1E
chr10	95181938	95238508	chr10	95130000	95140000	chr10	95250000	95260000	MYOF
chr6	126260473	126274943	chr6	126175000	126200000	chr6	126275000	126300000	NCOA7 , 7SK
chr6	126260473	126274943	chr6	126110000	126115000	chr6	126265000	126270000	NCOA7 , TRNA_Glu
chr10	5570916	5675000	chr10	5480000	5485000	chr10	5665000	5670000	NET1
chr1	236061667	236109951	chr1	236025000	236050000	chr1	236125000	236150000	NID1
chr7	129464339	129543703	chr7	129300000	129310000	chr7	129460000	129470000	NRF1
chr10	105473099	105561419	chr10	105470000	105480000	chr10	105640000	105650000	OBFC1
chr9	127543512	127606236	chr9	127535000	127540000	chr9	127615000	127620000	OLFML2A , NR6A1
chr12	30944181	30960465	chr12	29650000	29675000	chr12	30975000	31000000	OVCH1 , TMTC1
chr12	3408465	3426699	chr12	3400000	3425000	chr12	3900000	3925000	PARP11
chr5	141071827	141106699	chr5	141080000	141085000	chr5	141255000	141260000	PCDH1 , BC127870
chr5	141071827	141106699	chr5	141070000	141080000	chr5	141330000	141340000	PCDH12 , KIAA0141 , RNF14
chr8	94833752	94925449	chr8	94850000	94875000	chr8	94950000	94975000	PDP1
chr17	76247147	76352906	chr17	76280000	76290000	chr17	76420000	76430000	PGS1 , DNAH17
chr17	76247147	76352906	chr17	76350000	76360000	chr17	76410000	76420000	PGS1 , DNAH17
chr11	124935880	124962309	chr11	124950000	124975000	chr11	125250000	125275000	PKNOX2
chr1	208345902	208414991	chr1	208190000	208200000	chr1	208410000	208420000	PLXNA2
chr1	208345902	208414991	chr1	208300000	208310000	chr1	208410000	208420000	PLXNA2
chr7	6314924	6362705	chr7	6025000	6050000	chr7	6350000	6375000	PMS2 , AIMP2 , EIF2AK1 , RSPH10B
chr10	79632617	79680001	chr10	79600000	79625000	chr10	79775000	79800000	POLR3A , RPS24
chr12	27691977	27788502	chr12	27675000	27700000	chr12	27775000	27800000	PPFIBP1
chr12	27691977	27788502	chr12	27675000	27700000	chr12	27775000	27800000	PPFIBP1
chr2	28785528	28915583	chr2	28810000	28820000	chr2	28970000	28980000	PPP1CB
chr1	202537616	202569551	chr1	202450000	202475000	chr1	202550000	202575000	PPP1R12B
chr14	104320728	104377298	chr14	104250000	104275000	chr14	104375000	104400000	PPP1R13B
chr14	61928820	62069095	chr14	61940000	61945000	chr14	61990000	61995000	PRKCH
chr14	61928820	62069095	chr14	61940000	61945000	chr14	61990000	61995000	PRKCH
chr8	142157563	142185658	chr8	141830000	141840000	chr8	142180000	142190000	PTK2
chr20	49011974	49120549	chr20	49120000	49130000	chr20	49190000	49200000	PTPN1 , MIR645 , FAM65C
chr1	214576108	214701265	chr1	214650000	214660000	chr1	214720000	214730000	PTPN14
chr12	120665697	120682213	chr12	120665000	120670000	chr12	120700000	120705000	PXN
chr22	45917439	45950482	chr22	45825000	45850000	chr22	45925000	45950000	RIBC2
chr7	5585134	5614348	chr7	5600000	5625000	chr7	5700000	5725000	RNF216 , RNF216-IT1
chr7	5637264	5717774	chr7	5600000	5625000	chr7	5700000	5725000	RNF216 , RNF216-IT1
chr10	80832002	80957169	chr10	79800000	79825000	chr10	80950000	80975000	RPS24 , POLR3A
chr8	103696577	103826994	chr8	103250000	103275000	chr8	103825000	103850000	RRM2B , AK095151 , UBR5
chr6	159124239	159182252	chr6	159175000	159200000	chr6	159375000	159400000	RSPH3
chr6	43996556	44055276	chr6	43625000	43650000	chr6	44025000	44050000	RSPH9 , MRPS18A
chr10	63777841	63810958	chr10	63800000	63825000	chr10	64000000	64025000	RTKN2
chr3	134027365	134090354	chr3	133900000	133925000	chr3	134000000	134025000	RYK
chr12	124845958	124881925	chr12	124825000	124850000	chr12	125250000	125275000	SCARB1 , JB074994
chr17	27451357	27495599	chr17	27295000	27300000	chr17	27435000	27440000	SEZ6
chr10	105619222	105671168	chr10	105650000	105675000	chr10	105875000	105900000	SFR1 , WDR96
chr10	105619222	105671168	chr10	105470000	105480000	chr10	105640000	105650000	SH3PXD2A
chr9	37913363	37977794	chr9	37910000	37920000	chr9	38060000	38070000	SHB
chr20	19954524	19983911	chr20	19670000	19680000	chr20	19970000	19980000	SLC24A3
chr5	150956720	151045698	chr5	150840000	150850000	chr5	151030000	151040000	SLC36A1
chr16	87810361	87897811	chr16	87810000	87815000	chr16	87905000	87910000	SLC7A5 , CA5A
chr19	48221562	48233981	chr19	47940000	47950000	chr19	48210000	48220000	SLC8A2
chr15	67305601	67344111	chr15	67350000	67375000	chr15	67450000	67475000	SMAD3
chr12	27691977	27788502	chr12	27600000	27625000	chr12	27775000	27800000	SMCO2 , BC043511
chr16	89367756	89431955	chr16	70440000	70450000	chr16	89350000	89360000	ST3GAL2
chr16	69051079	69136723	chr16	69025000	69050000	chr16	69125000	69150000	TANGO6
chr16	69051079	69136723	chr16	68930000	68940000	chr16	69140000	69150000	TANGO6
chr2	101728462	101762419	chr2	101650000	101675000	chr2	101750000	101775000	TBC1D8 , RPL31
chr3	177051632	177080097	chr3	176760000	176770000	chr3	177070000	177080000	TBL1XR1
chr3	177051632	177080097	chr3	176910000	176915000	chr3	177075000	177080000	TBL1XR1
chr1	154380841	154456867	chr1	154450000	154460000	chr1	154510000	154520000	TDRD10 , UBE2Q1
chr18	3601111	3607812	chr18	3450000	3455000	chr18	3595000	3600000	TGIF1
chr17	4739341	4782218	chr17	4675000	4700000	chr17	4775000	4800000	TM4SF5 , VMO1 , BC150535 , GLTPD2 , PSMB6 , PLD2
chr9	75139641	75175616	chr9	75140000	75150000	chr9	75190000	75200000	TMC1
chr9	75139641	75175616	chr9	75140000	75150000	chr9	75190000	75200000	TMC1
chr17	76247147	76352906	chr17	76110000	76120000	chr17	76240000	76250000	TMC6 , TNRC6C-AS1 , TNRC6C , TMC8 , TMC8
chr3	189612022	189667570	chr3	189675000	189700000	chr3	190150000	190175000	TMEM207
chr1	15649467	15694667	chr1	15450000	15455000	chr1	15630000	15635000	TMEM51-AS1 , KAZN
chr3	172251275	172410735	chr3	172235000	172240000	chr3	172310000	172315000	TNFSF10
chr17	17588182	17657092	chr17	17575000	17600000	chr17	17750000	17775000	TOM1L2 , SREBF1
chr3	189612022	189667570	chr3	189050000	189075000	chr3	189650000	189675000	TPRG1
chr3	189612022	189667570	chr3	188990000	189000000	chr3	189660000	189670000	TPRG1
chr11	119536918	119596510	chr11	119525000	119550000	chr11	119975000	120000000	TRIM29
chr2	43151210	43316139	chr2	43050000	43075000	chr2	43150000	43175000	TRNA_Ile
chr2	235148526	235178167	chr2	234900000	234925000	chr2	235175000	235200000	TRPM8
chr17	57828266	57882635	chr17	57830000	57840000	chr17	57920000	57930000	U6 , DM119512 , MIR21 , VMP1 , TUBD1
chr15	74666121	74723236	chr15	74665000	74670000	chr15	74730000	74735000	UBL7 , SEMA7A
chr9	114772874	114837999	chr9	114650000	114675000	chr9	114825000	114850000	UGCG
chr22	45917439	45950482	chr22	45650000	45675000	chr22	45925000	45950000	UPK3A
chr16	85006283	85040836	chr16	84775000	84800000	chr16	84975000	85000000	USP10
chr7	6314924	6362705	chr7	6150000	6175000	chr7	6350000	6375000	USP42
chr6	43996556	44055276	chr6	43735000	43740000	chr6	44040000	44045000	VEGFA
chr2	36586518	36632700	chr2	36575000	36600000	chr2	37000000	37025000	VIT
chr1	12585152	12674854	chr1	12370000	12380000	chr1	12670000	12680000	VPS13D
chr12	6376124	6407764	chr12	6170000	6175000	chr12	6385000	6390000	VWF
chr12	6153139	6226650	chr12	6095000	6100000	chr12	6145000	6150000	VWF
chr9	127543512	127606236	chr9	127535000	127540000	chr9	127615000	127620000	WDR38 , RPL35 , ARPC5L
chr22	45997348	46043588	chr22	46040000	46050000	chr22	46370000	46380000	WNT7B
chr22	46278885	46366664	chr22	46250000	46275000	chr22	46350000	46375000	WNT7B
chr1	181067853	181130464	chr1	180850000	180860000	chr1	181110000	181120000	XPR1
chr7	129464339	129543703	chr7	129450000	129475000	chr7	129625000	129650000	ZC3HC1
chr2	43151210	43316139	chr2	43175000	43200000	chr2	43425000	43450000	ZFP36L2 , LOC100129726 , THADA
chr16	69051079	69136723	chr16	68550000	68575000	chr16	69150000	69175000	ZFP90 , ZFP90

## Sheet: S010
Supplementary Table S13: List of genes associated with super enhancers via chromatin loops
Super Enhancer			Loop_X_Anchor			Loop_Y_Anchor			Gene
chr6	106962495	107023410	chr6	106895000	106900000	chr6	107010000	107015000	5S_rRNA
chr17	43246974	43279161	chr17	43210000	43215000	chr17	43275000	43280000	ACBD4 , PLCD3 , HEXIM1
chr1	27823477	27899108	chr1	27880000	27885000	chr1	27925000	27930000	AHDC1 , FGR
chr15	93342143	93389509	chr15	93370000	93380000	chr15	93420000	93430000	AK024092 , CHD2
chr10	48317350	48343961	chr10	47650000	47660000	chr10	48350000	48360000	AK057316
chr8	103696577	103826994	chr8	103750000	103760000	chr8	103810000	103820000	AK127183
chr17	78785347	78848139	chr17	78840000	78850000	chr17	78950000	78960000	AK127919 , CHMP6 , RPTOR
chr3	134027365	134090354	chr3	134030000	134040000	chr3	134090000	134100000	AMOTL2
chr3	134027365	134090354	chr3	134025000	134030000	chr3	134190000	134195000	ANAPC13 , CEP63
chr10	74086455	74097668	chr10	74000000	74010000	chr10	74090000	74100000	ANAPC16
chr10	74077445	74086278	chr10	74000000	74010000	chr10	74090000	74100000	ANAPC16
chr5	42978641	43010567	chr5	42990000	42995000	chr5	43040000	43045000	ANXA2R , DQ601842 , LOC153684
chr11	72895995	72919027	chr11	72430000	72440000	chr11	72890000	72900000	ARAP1
chr14	50411187	50471346	chr14	50350000	50360000	chr14	50460000	50470000	ARF6
chr14	50484760	50549016	chr14	50350000	50360000	chr14	50460000	50470000	ARF6
chr10	63777841	63810958	chr10	63650000	63675000	chr10	63775000	63800000	ARID5B
chr2	235148526	235178167	chr2	235190000	235200000	chr2	235400000	235410000	ARL4C
chr12	27691977	27788502	chr12	27575000	27600000	chr12	27800000	27825000	ARNTL2 , BC043511
chr17	4739341	4782218	chr17	4615000	4620000	chr17	4785000	4790000	ARRB2 , LOC101559451 , PELP1 , MED11
chr22	19958229	19999872	chr22	19955000	19960000	chr22	20000000	20005000	ARVCF , TANGO2 , TANGO2
chr12	14408156	14435197	chr12	14410000	14415000	chr12	14515000	14520000	ATF7IP
chr5	150956720	151045698	chr5	151040000	151045000	chr5	151120000	151125000	ATOX1
chr17	17588182	17657092	chr17	17575000	17600000	chr17	17925000	17950000	ATPAF2 , GID4 , LRRC48
chr22	45997348	46043588	chr22	46025000	46050000	chr22	46250000	46275000	ATXN10
chr7	105697594	105713059	chr7	105275000	105300000	chr7	105675000	105700000	ATXN7L1
chr7	105697594	105713059	chr7	105400000	105410000	chr7	105680000	105690000	ATXN7L1
chr9	132153731	132272545	chr9	132095000	132100000	chr9	132250000	132255000	AX747401 , BC094873 , C9orf106
chr1	226285896	226320913	chr1	226330000	226335000	chr1	226390000	226395000	BC033346
chr1	226285896	226320913	chr1	226310000	226315000	chr1	226380000	226385000	BC033346 , ACBD3
chr14	74190287	74218231	chr14	74195000	74200000	chr14	74295000	74300000	BC038204
chr14	77370477	77431517	chr14	77370000	77380000	chr14	77520000	77530000	BC038792 , AK124327
chr14	77370477	77431517	chr14	77415000	77420000	chr14	77505000	77510000	BC038792 , IRF2BPL
chr17	43441791	43463056	chr17	43295000	43300000	chr17	43460000	43465000	BC045769 , FMNL1
chr14	61928820	62069095	chr14	61760000	61770000	chr14	61920000	61930000	BC050301 , TMEM30B
chr2	232467619	232569126	chr2	232470000	232480000	chr2	232570000	232580000	BC069004 , PTMA
chr20	19954524	19983911	chr20	19760000	19770000	chr20	19970000	19980000	BC090059
chr17	4739341	4782218	chr17	4690000	4700000	chr17	4790000	4800000	BC150535 , GLTPD2 , PSMB6 , VMO1 , TM4SF5 , PLD2
chr20	30249090	30305894	chr20	30245000	30250000	chr20	30310000	30315000	BCL2L1 , COX4I2
chr20	30249090	30305894	chr20	30245000	30250000	chr20	30310000	30315000	BCL2L1 , TPX2
chr14	61928820	62069095	chr14	61925000	61950000	chr14	62025000	62050000	BX648502 , FLJ22447 , PRKCH
chr10	33268855	33301447	chr10	33085000	33090000	chr10	33290000	33295000	C10orf68
chr14	50484760	50549016	chr14	50450000	50475000	chr14	50550000	50575000	C14orf182 , BC068095
chr14	50411187	50471346	chr14	50450000	50475000	chr14	50550000	50575000	C14orf183 , METTL21D , SOS2
chr14	50484760	50549016	chr14	50450000	50475000	chr14	50550000	50575000	C14orf183 , METTL21D , SOS2
chr19	13956621	13966982	chr19	13895000	13900000	chr19	13970000	13975000	C19orf53 , ZSWIM4 , MRI1
chr2	232467619	232569126	chr2	232470000	232480000	chr2	232570000	232580000	C2orf57
chr9	97601488	97718118	chr9	97540000	97550000	chr9	97620000	97630000	C9orf3
chr9	97601488	97718118	chr9	97625000	97650000	chr9	97750000	97775000	C9orf3 , AL137535
chr9	132092728	132099281	chr9	132075000	132100000	chr9	132350000	132375000	C9orf50 , BC037833 , NTMT1
chr9	131900650	131906314	chr9	131900000	131905000	chr9	132370000	132375000	C9orf50 , NTMT1
chr9	132153731	132272545	chr9	132250000	132260000	chr9	132370000	132380000	C9orf50 , NTMT1
chr9	114772874	114837999	chr9	114525000	114530000	chr9	114835000	114840000	C9orf84
chr9	131651871	131677361	chr9	131630000	131640000	chr9	131680000	131690000	CCBL1 , LRRC8A
chr12	6153139	6226650	chr12	6170000	6180000	chr12	6300000	6310000	CD9
chr12	6376124	6407764	chr12	6305000	6310000	chr12	6385000	6390000	CD9
chr20	49011974	49120549	chr20	48805000	48810000	chr20	49075000	49080000	CEBPB
chr20	33885133	33926442	chr20	33890000	33900000	chr20	34030000	34040000	CEP250 , GDF5 , GDF5OS
chr15	93342143	93389509	chr15	93340000	93350000	chr15	93450000	93460000	CHD2 , MIR3175 , AK024092
chr17	79011976	79076198	chr17	78960000	78970000	chr17	79070000	79080000	CHMP6 , AF258550 , AK127919
chr3	189612022	189667570	chr3	189675000	189700000	chr3	190025000	190050000	CLDN1
chr3	189612022	189667570	chr3	189675000	189700000	chr3	190125000	190150000	CLDN16 , TMEM207
chr15	74666121	74723236	chr15	74660000	74670000	chr15	74920000	74930000	CLK3 , EDC3
chr22	19958229	19999872	chr22	19955000	19960000	chr22	20000000	20005000	COMT , ARVCF , MIR4761
chr11	46258359	46271077	chr11	46260000	46265000	chr11	46330000	46335000	CREB3L1
chr11	46258359	46271077	chr11	46260000	46265000	chr11	46300000	46305000	CREB3L1
chr2	36586518	36632700	chr2	36575000	36600000	chr2	36700000	36725000	CRIM1
chr15	74666121	74723236	chr15	74650000	74675000	chr15	75050000	75075000	CSK , CSK , CYP1A2 , MIR4513
chr11	57531852	57568741	chr11	57525000	57530000	chr11	57565000	57570000	CTNND1
chr11	57531852	57568741	chr11	57525000	57530000	chr11	57565000	57570000	CTNND1 , BTBD18 , C11orf31
chr2	173295671	173353910	chr2	172425000	172450000	chr2	173325000	173350000	CYBRD1
chr15	74666121	74723236	chr15	74675000	74680000	chr15	74730000	74735000	CYP11A1
chr14	69401873	69433852	chr14	69375000	69400000	chr14	69550000	69575000	DCAF5
chr10	74077445	74086278	chr10	74030000	74040000	chr10	74080000	74090000	DDIT4 , JA700173 , JA700174 , JA700157 , JA700158 , JA700151 , JA700163 , JA700167 , JA700164 , JA700154 , JA700170 , JA700172 , JA700165 , JA700183 , JA700161
chr10	74086455	74097668	chr10	74030000	74040000	chr10	74080000	74090000	DDIT4 , JA700173 , JA700174 , JA700157 , JA700158 , JA700151 , JA700163 , JA700167 , JA700164 , JA700154 , JA700170 , JA700172 , JA700165 , JA700183 , JA700161
chr6	30716075	30812564	chr6	30795000	30800000	chr6	30845000	30850000	DDR1 , MIR4640
chr8	142014625	142094941	chr8	142090000	142095000	chr8	142180000	142185000	DENND3
chr3	197181495	197249296	chr3	196980000	196985000	chr3	197235000	197240000	DLG1
chr18	3601111	3607812	chr18	3590000	3600000	chr18	3660000	3670000	DLGAP1
chr14	55538905	55590300	chr14	55555000	55560000	chr14	55625000	55630000	DLGAP5 , LGALS3
chr2	173295671	173353910	chr2	172550000	172575000	chr2	173325000	173350000	DYNC1I2
chr1	15649467	15694667	chr1	15645000	15650000	chr1	15755000	15760000	EFHD2 , CTRC
chr17	43168287	43203361	chr17	42975000	43000000	chr17	43200000	43225000	EFTUD2 , CCDC103 , FAM187A , GFAP , KIF18B
chr21	40326246	40406209	chr21	40175000	40200000	chr21	40375000	40400000	ETS2
chr1	16490048	16518747	chr1	16405000	16410000	chr1	16510000	16515000	FAM131C
chr4	187741539	187783669	chr4	187640000	187650000	chr4	187760000	187770000	FAT1
chr5	150956720	151045698	chr5	150900000	150925000	chr5	151000000	151025000	FAT2
chr22	46278885	46366664	chr22	45970000	45980000	chr22	46370000	46380000	FBLN1
chr7	5585134	5614348	chr7	5540000	5550000	chr7	5590000	5600000	FBXL18 , BC044606 , MIR589
chr7	5637264	5717774	chr7	5530000	5540000	chr7	5700000	5710000	FBXL18 , MIR589 , BC044606
chr8	124673322	124735179	chr8	124500000	124510000	chr8	124700000	124710000	FBXO32
chr5	148336063	148392385	chr5	147800000	147825000	chr5	148375000	148400000	FBXO38
chr11	72895995	72919027	chr11	72545000	72550000	chr11	72885000	72890000	FCHSD2 , ATG16L2
chr12	95576330	95608014	chr12	95500000	95525000	chr12	95600000	95625000	FGD6
chr2	113437100	113519447	chr2	113380000	113385000	chr2	113445000	113450000	FLJ42351
chr2	113437100	113519447	chr2	113380000	113390000	chr2	113480000	113490000	FLJ42351 , SLC20A1
chr6	30716075	30812564	chr6	30710000	30715000	chr6	30745000	30750000	FLOT1 , IER3
chr19	2522065	2562305	chr19	2470000	2480000	chr19	2550000	2560000	GADD45B , LMNB2
chr9	127543512	127606236	chr9	127530000	127540000	chr9	128130000	128140000	GAPVD1
chr10	47049570	47059353	chr10	47000000	47010000	chr10	47050000	47060000	GPRIN2
chr3	119853748	119901945	chr3	119600000	119625000	chr3	119900000	119925000	GSK3B
chr6	159124239	159182252	chr6	158625000	158650000	chr6	159100000	159125000	GTF2H5
chr22	46278885	46366664	chr22	46375000	46400000	chr22	46700000	46725000	GTSE1 , BC069212 , TRMU , GTSE1-AS1 , TTC38
chr12	14408156	14435197	chr12	14375000	14400000	chr12	14750000	14775000	GUCY2C
chr1	226285896	226320913	chr1	226250000	226260000	chr1	226300000	226310000	H3F3A , BC032899
chr1	157968516	158007973	chr1	157950000	157960000	chr1	158080000	158090000	hCG_1995134 , LOC646268 , KIRREL
chr14	61928820	62069095	chr14	61920000	61930000	chr14	62200000	62210000	HIF1A , HIF1A-AS2
chr12	30944181	30960465	chr12	30975000	31000000	chr12	31375000	31400000	hsa-miR-3194-3p
chr1	181067853	181130464	chr1	181055000	181060000	chr1	181105000	181110000	IER5
chr9	131900650	131906314	chr9	131900000	131905000	chr9	131935000	131940000	IER5L
chr9	132153731	132272545	chr9	131925000	131950000	chr9	132250000	132275000	IER5L , AK308944 , PPP2R4
chr15	99384923	99450924	chr15	99175000	99200000	chr15	99400000	99425000	IGF1R
chr15	99384923	99450924	chr15	99320000	99330000	chr15	99390000	99400000	IGF1R , MIR4714
chr3	159478724	159522961	chr3	159330000	159340000	chr3	159520000	159530000	IQCJ-SCHIP1
chr3	159478724	159522961	chr3	158980000	158990000	chr3	159520000	159530000	IQCJ-SCHIP1 , MIR3919
chr13	109798086	109815379	chr13	109800000	109825000	chr13	110425000	110450000	IRS2
chr17	48103276	48123219	chr17	48105000	48110000	chr17	48160000	48165000	ITGA3 , PDK2
chr2	173036504	173128477	chr2	173035000	173040000	chr2	173325000	173330000	ITGA6
chr17	73670316	73705026	chr17	73660000	73670000	chr17	73740000	73750000	ITGB4 , GALK1
chr13	48727664	48736346	chr13	48725000	48730000	chr13	48805000	48810000	ITM2B
chr1	41330748	41380580	chr1	41240000	41250000	chr1	41310000	41320000	KCNQ4 , NFYC
chr8	48252198	48300106	chr8	48225000	48250000	chr8	48625000	48650000	KIAA0146 , CEBPD
chr14	35800093	35869804	chr14	35680000	35690000	chr14	35880000	35890000	KIAA0391
chr15	80859837	80909706	chr15	80850000	80875000	chr15	81050000	81075000	KIAA1199 , ABHD17C
chr8	103696577	103826994	chr8	103665000	103670000	chr8	103820000	103825000	KLF10
chr16	87810361	87897811	chr16	87810000	87815000	chr16	87905000	87910000	KLHDC4
chr17	39801515	39836768	chr17	39730000	39740000	chr17	39800000	39810000	KRT14 , KRT9
chr17	39801515	39836768	chr17	39060000	39070000	chr17	39800000	39810000	KRT23
chr17	39801515	39836768	chr17	38950000	38975000	chr17	39800000	39825000	KRT28 , KRT10 , TMEM99 , KRT27
chr12	52536137	52552699	chr12	52550000	52560000	chr12	52720000	52730000	KRT83
chr1	43400307	43419722	chr1	43225000	43250000	chr1	43375000	43400000	LEPRE1 , C1orf50 , LOC100129924
chr3	177051632	177080097	chr3	177075000	177100000	chr3	177300000	177325000	LINC00578
chr3	177051632	177080097	chr3	177075000	177100000	chr3	177475000	177500000	LINC00578
chr9	132092728	132099281	chr9	132095000	132100000	chr9	132250000	132255000	LOC100506190
chr17	39801515	39836768	chr17	39700000	39710000	chr17	39810000	39820000	LOC147093 , KRT9
chr12	52536137	52552699	chr12	52550000	52560000	chr12	52600000	52610000	LOC283403 , LINC00592 , KRT80
chr5	16852725	16928645	chr5	16930000	16940000	chr5	17180000	17190000	LOC285696
chr8	142157563	142185658	chr8	142190000	142200000	chr8	142350000	142360000	LOC731779 , GPR20
chr9	131651871	131677361	chr9	131630000	131640000	chr9	131680000	131690000	LRRC8A , PHYHD1
chr1	236061667	236109951	chr1	236000000	236025000	chr1	236100000	236125000	LYST , MIR1537
chr1	39555935	39670925	chr1	39550000	39575000	chr1	39725000	39750000	MACF1
chr19	4040630	4062907	chr19	4060000	4070000	chr19	4120000	4130000	MAP2K2
chr17	43441791	43463056	chr17	43350000	43355000	chr17	43460000	43465000	MAP3K14 , MAP3K14-AS1 , SPATA32
chr2	9198493	9253451	chr2	9000000	9025000	chr2	9250000	9275000	MBOAT2
chr11	86428894	86508781	chr11	86350000	86355000	chr11	86450000	86455000	ME3
chr11	86428894	86508781	chr11	86375000	86400000	chr11	86500000	86525000	ME3
chr7	115896454	116009311	chr7	115900000	115910000	chr7	116440000	116450000	MET
chr7	116315480	116367806	chr7	116310000	116320000	chr7	116440000	116450000	MET
chr22	37690791	37743546	chr22	37710000	37720000	chr22	37850000	37860000	MFNG
chr11	12050607	12116718	chr11	12095000	12100000	chr11	12255000	12260000	MICAL2
chr11	12050607	12116718	chr11	12065000	12070000	chr11	12305000	12310000	MICALCL
chr16	69429851	69452003	chr16	69425000	69450000	chr16	69575000	69600000	MIR1538 , NFAT5
chr9	114772874	114837999	chr9	114850000	114860000	chr9	115120000	115130000	MIR3134 , HSDL2
chr1	181067853	181130464	chr1	181000000	181025000	chr1	181100000	181125000	MR1 , STX6
chr3	124824087	124881282	chr3	124640000	124650000	chr3	124880000	124890000	MUC13
chr8	128861059	128944618	chr8	128750000	128775000	chr8	128925000	128950000	MYC , HV975509 , BC042052
chr18	3601111	3607812	chr18	3260000	3270000	chr18	3600000	3610000	MYL12B , MYL12A
chr18	3620659	3628230	chr18	3260000	3270000	chr18	3600000	3610000	MYL12B , MYL12A
chr3	123442297	123476158	chr3	123370000	123380000	chr3	123430000	123440000	MYLK
chr10	95181938	95238508	chr10	95135000	95140000	chr10	95240000	95245000	MYOF
chr10	95181938	95238508	chr10	95195000	95200000	chr10	95240000	95245000	MYOF
chr10	95181938	95238508	chr10	95195000	95200000	chr10	95240000	95245000	MYOF , CEP55
chr6	126260473	126274943	chr6	126175000	126200000	chr6	126275000	126300000	NCOA7 , 7SK
chr11	65235011	65255083	chr11	65185000	65190000	chr11	65265000	65270000	NEAT1 , FRMD8
chr10	5570916	5675000	chr10	5485000	5490000	chr10	5660000	5665000	NET1
chr10	105619222	105671168	chr10	105350000	105375000	chr10	105625000	105650000	NEURL , SH3PXD2A
chr14	35800093	35869804	chr14	35800000	35810000	chr14	35870000	35880000	NFKBIA
chr17	47576552	47605652	chr17	47570000	47580000	chr17	47620000	47630000	NGFR
chr7	129464339	129543703	chr7	129300000	129310000	chr7	129460000	129470000	NRF1
chr11	64291268	64316741	chr11	64300000	64325000	chr11	64400000	64425000	NRXN2
chr16	27329451	27342538	chr16	27250000	27260000	chr16	27320000	27330000	NSMCE1
chr2	113621629	113651616	chr2	113500000	113510000	chr2	113640000	113650000	NT5DC4 , CKAP2L
chr17	48103276	48123219	chr17	47625000	47650000	chr17	48075000	48100000	NXPH3
chr9	127543512	127606236	chr9	127535000	127540000	chr9	127610000	127615000	OLFML2A , NR6A1
chr11	72895995	72919027	chr11	72895000	72900000	chr11	73000000	73005000	P2RY6 , ARHGEF17
chr14	105536587	105564983	chr14	105550000	105575000	chr14	105800000	105825000	PACS2
chr20	49011974	49120549	chr20	49100000	49125000	chr20	49350000	49375000	PARD6B
chr12	3408465	3426699	chr12	3410000	3415000	chr12	3910000	3915000	PARP11
chr5	141071827	141106699	chr5	141080000	141090000	chr5	141250000	141260000	PCDH1 , BC127870
chr17	76247147	76352906	chr17	76275000	76300000	chr17	76400000	76425000	PGS1 , DNAH17
chr17	76247147	76352906	chr17	76350000	76360000	chr17	76410000	76420000	PGS1 , DNAH17
chr12	76016574	76185758	chr12	76200000	76225000	chr12	76425000	76450000	PHLDA1 , NAP1L1
chr1	208345902	208414991	chr1	208300000	208325000	chr1	208400000	208425000	PLXNA2
chr1	208345902	208414991	chr1	208200000	208205000	chr1	208415000	208420000	PLXNA2
chr7	6314924	6362705	chr7	6025000	6050000	chr7	6375000	6400000	PMS2 , AIMP2 , EIF2AK1 , RSPH10B
chr10	79632617	79680001	chr10	79600000	79625000	chr10	79725000	79750000	POLR3A
chr1	39555935	39670925	chr1	39550000	39575000	chr1	40000000	40025000	PPIEL , PABPC4 , BMP8A , SNORA55
chr2	28785528	28915583	chr2	28810000	28820000	chr2	28970000	28980000	PPP1CB
chr1	202537616	202569551	chr1	202450000	202475000	chr1	202550000	202575000	PPP1R12B
chr14	35800093	35869804	chr14	35575000	35600000	chr14	35875000	35900000	PPP2R3C , AK128559 , KIAA0391
chr14	61928820	62069095	chr14	61925000	61950000	chr14	62025000	62050000	PRKCH
chr10	54180236	54262731	chr10	54070000	54080000	chr10	54240000	54250000	PRKG1-AS1 , DKK1 , PRKG1
chr14	35800093	35869804	chr14	35800000	35810000	chr14	35870000	35880000	PSMA6
chr8	142014625	142094941	chr8	141950000	141960000	chr8	142070000	142080000	PTK2
chr8	142014625	142094941	chr8	141825000	141850000	chr8	142075000	142100000	PTK2
chr8	142157563	142185658	chr8	141840000	141850000	chr8	142180000	142190000	PTK2
chr2	232467619	232569126	chr2	232545000	232550000	chr2	232580000	232585000	PTMA , BC069004 , PDE6D
chr20	49011974	49120549	chr20	49100000	49110000	chr20	49180000	49190000	PTPN1 , MIR645 , FAM65C
chr20	49011974	49120549	chr20	49120000	49130000	chr20	49190000	49200000	PTPN1 , MIR645 , FAM65C
chr12	120665697	120682213	chr12	120665000	120670000	chr12	120700000	120705000	PXN
chr17	17588182	17657092	chr17	17575000	17600000	chr17	17675000	17700000	RAI1 , SMCR5 , SREBF1
chr22	45917439	45950482	chr22	45840000	45845000	chr22	45945000	45950000	RIBC2
chr1	41330748	41380580	chr1	41075000	41100000	chr1	41300000	41325000	RIMS3
chr5	141071827	141106699	chr5	141080000	141090000	chr5	141340000	141350000	RNF14 , PCDH12
chr1	33440487	33475379	chr1	33400000	33410000	chr1	33470000	33480000	RNF19B
chr7	5585134	5614348	chr7	5600000	5605000	chr7	5700000	5705000	RNF216 , RNF216-IT1
chr10	80832002	80957169	chr10	79800000	79810000	chr10	80950000	80960000	RPS24 , POLR3A
chr8	103696577	103826994	chr8	103250000	103275000	chr8	103825000	103850000	RRM2B , AK095151 , UBR5
chr6	159124239	159182252	chr6	159120000	159130000	chr6	159380000	159390000	RSPH3
chr6	43996556	44055276	chr6	43630000	43640000	chr6	44040000	44050000	RSPH9 , MRPS18A
chr10	63777841	63810958	chr10	63800000	63805000	chr10	64005000	64010000	RTKN2
chr12	124845958	124881925	chr12	124850000	124875000	chr12	125225000	125250000	SCARB1
chr12	124985134	125046280	chr12	125050000	125055000	chr12	125250000	125255000	SCARB1
chr19	48221562	48233981	chr19	48200000	48210000	chr19	48290000	48300000	SEPW1 , TPRX1
chr17	27451357	27495599	chr17	27295000	27300000	chr17	27440000	27445000	SEZ6
chr10	105619222	105671168	chr10	105650000	105660000	chr10	105880000	105890000	SFR1 , WDR96
chr10	105619222	105671168	chr10	105470000	105475000	chr10	105620000	105625000	SH3PXD2A
chr10	105473099	105561419	chr10	105470000	105475000	chr10	105620000	105625000	SH3PXD2A , OBFC1
chr9	37913363	37977794	chr9	37925000	37950000	chr9	38050000	38075000	SHB
chr20	19954524	19983911	chr20	19670000	19680000	chr20	19970000	19980000	SLC24A3
chr20	45750397	45779345	chr20	45375000	45400000	chr20	45775000	45800000	SLC2A10
chr5	150956720	151045698	chr5	150820000	150830000	chr5	151030000	151040000	SLC36A1
chr16	87810361	87897811	chr16	87810000	87815000	chr16	87905000	87910000	SLC7A5 , CA5A
chr19	48221562	48233981	chr19	47940000	47945000	chr19	48210000	48215000	SLC8A2
chr10	105619222	105671168	chr10	105650000	105675000	chr10	105750000	105775000	SLK
chr11	64021980	64049194	chr11	63950000	63975000	chr11	64050000	64075000	STIP1 , FERMT3
chr16	69051079	69136723	chr16	68875000	68900000	chr16	69150000	69175000	TANGO6 , CDH1
chr3	177051632	177080097	chr3	176915000	176920000	chr3	177075000	177080000	TBL1XR1
chr1	154380841	154456867	chr1	154450000	154460000	chr1	154510000	154520000	TDRD10 , UBE2Q1
chr18	3601111	3607812	chr18	3450000	3455000	chr18	3590000	3595000	TGIF1
chr2	43151210	43316139	chr2	43175000	43200000	chr2	43725000	43750000	THADA
chr2	43151210	43316139	chr2	43175000	43200000	chr2	43550000	43575000	THADA
chr6	43996556	44055276	chr6	44065000	44070000	chr6	44115000	44120000	TMEM63B , CAPN11
chr12	30944181	30960465	chr12	29675000	29700000	chr12	30975000	31000000	TMTC1
chr3	172251275	172410735	chr3	172200000	172210000	chr3	172310000	172320000	TNFSF10
chr17	17588182	17657092	chr17	17580000	17590000	chr17	17760000	17770000	TOM1L2
chr3	189612022	189667570	chr3	188980000	188990000	chr3	189660000	189670000	TPRG1
chr6	42246200	42309521	chr6	42275000	42300000	chr6	42400000	42425000	TRERF1
chr11	119536918	119596510	chr11	119530000	119540000	chr11	119970000	119980000	TRIM29
chr19	13271508	13284567	chr19	13225000	13230000	chr19	13260000	13265000	TRMT1 , NACC1 , LYL1
chr6	126260473	126274943	chr6	126100000	126110000	chr6	126270000	126280000	TRNA_Glu , NCOA7
chr17	57828266	57882635	chr17	57825000	57830000	chr17	57930000	57935000	TUBD1 , U6 , DM119512 , MIR21 , VMP1
chr22	46278885	46366664	chr22	46025000	46050000	chr22	46250000	46275000	U6
chr17	57828266	57882635	chr17	57860000	57870000	chr17	57920000	57930000	U6 , DM119512 , MIR21 , VMP1 , TUBD1
chr15	74666121	74723236	chr15	74675000	74680000	chr15	74730000	74735000	UBL7 , SEMA7A
chr6	42246200	42309521	chr6	42225000	42250000	chr6	42500000	42525000	UBR2
chr9	114772874	114837999	chr9	114650000	114675000	chr9	114800000	114825000	UGCG
chr16	85006283	85040836	chr16	84785000	84790000	chr16	85000000	85005000	USP10
chr7	6314924	6362705	chr7	6200000	6225000	chr7	6350000	6375000	USP42 , CYTH3
chr11	12050607	12116718	chr11	11950000	11975000	chr11	12050000	12075000	USP47 , DKK3
chr6	43996556	44055276	chr6	43735000	43740000	chr6	44040000	44045000	VEGFA
chr17	57828266	57882635	chr17	57830000	57840000	chr17	57910000	57920000	VMP1 , DM119512 , MIR21 , U6
chr12	6376124	6407764	chr12	6175000	6180000	chr12	6385000	6390000	VWF
chr12	6376124	6407764	chr12	6090000	6100000	chr12	6390000	6400000	VWF
chr12	6153139	6226650	chr12	6090000	6100000	chr12	6140000	6150000	VWF
chr1	27823477	27899108	chr1	27725000	27750000	chr1	27825000	27850000	WASF2 , GPR3
chr9	127543512	127606236	chr9	127535000	127540000	chr9	127610000	127615000	WDR38 , RPL35
chr22	45997348	46043588	chr22	46040000	46050000	chr22	46370000	46380000	WNT7B
chr22	46278885	46366664	chr22	46260000	46265000	chr22	46370000	46375000	WNT7B
chr1	181067853	181130464	chr1	180850000	180860000	chr1	181120000	181130000	XPR1
chr8	102073963	102172604	chr8	101950000	101975000	chr8	102125000	102150000	YWHAZ , AX746867
chr1	16106656	16129651	chr1	16125000	16150000	chr1	16275000	16300000	ZBTB17 , SPEN
chr1	16142848	16163344	chr1	16125000	16150000	chr1	16275000	16300000	ZBTB17 , SPEN
chr7	129464339	129543703	chr7	129450000	129475000	chr7	129625000	129650000	ZC3HC1
chr2	43151210	43316139	chr2	43175000	43200000	chr2	43450000	43475000	ZFP36L2 , LOC100129726 , THADA
chr19	13956621	13966982	chr19	13900000	13910000	chr19	13950000	13960000	ZSWIM4 , C19orf53 , MRI1

## Sheet: S012
Supplementary Table S13: List of genes associated with super enhancers via chromatin loops
Super Enhancer			Loop_X_Anchor			Loop_Y_Anchor			Gene
chr6	106962495	107023410	chr6	106890000	106900000	chr6	107010000	107020000	5S_rRNA
chr15	93342143	93389509	chr15	93370000	93380000	chr15	93420000	93430000	AK024092 , CHD2
chr10	48317350	48343961	chr10	47650000	47660000	chr10	48350000	48360000	AK057316
chr3	134027365	134090354	chr3	134020000	134030000	chr3	134190000	134200000	ANAPC13 , CEP63
chr5	42978641	43010567	chr5	42990000	43000000	chr5	43040000	43050000	ANXA2R , DQ601842 , LOC153684
chr14	50411187	50471346	chr14	50350000	50375000	chr14	50450000	50475000	ARF6
chr14	50484760	50549016	chr14	50350000	50375000	chr14	50450000	50475000	ARF6
chr17	43246974	43279161	chr17	43290000	43300000	chr17	43460000	43470000	ARHGAP27
chr2	131554778	131606946	chr2	131550000	131560000	chr2	131680000	131690000	ARHGEF4 , AK127124
chr10	63777841	63810958	chr10	63650000	63675000	chr10	63775000	63800000	ARID5B
chr12	27691977	27788502	chr12	27575000	27600000	chr12	27800000	27825000	ARNTL2 , BC043511
chr10	74077445	74086278	chr10	73975000	74000000	chr10	74075000	74100000	ASCC1 , ANAPC16
chr10	74086455	74097668	chr10	73975000	74000000	chr10	74075000	74100000	ASCC1 , ANAPC16
chr12	14408156	14435197	chr12	14400000	14410000	chr12	14530000	14540000	ATF7IP
chr5	150956720	151045698	chr5	151040000	151050000	chr5	151120000	151130000	ATOX1
chr17	17588182	17657092	chr17	17575000	17600000	chr17	17925000	17950000	ATPAF2 , GID4 , LRRC48
chr22	45997348	46043588	chr22	46025000	46050000	chr22	46225000	46250000	ATXN10
chr7	105697594	105713059	chr7	105275000	105300000	chr7	105675000	105700000	ATXN7L1
chr17	806274	860890	chr17	700000	725000	chr17	875000	900000	AX748314 , NXN , NXN , RNMTL1 , GLOD4
chr14	77370477	77431517	chr14	77400000	77425000	chr14	77500000	77525000	BC038792 , IRF2BPL , AK124327
chr17	43441791	43463056	chr17	43290000	43300000	chr17	43460000	43470000	BC045769 , FMNL1
chr14	61928820	62069095	chr14	61750000	61775000	chr14	61900000	61925000	BC050301 , TMEM30B , PRKCH
chr2	232467619	232569126	chr2	232470000	232480000	chr2	232570000	232580000	BC069004 , PTMA
chr20	19954524	19983911	chr20	19750000	19775000	chr20	19950000	19975000	BC090059 , DQ594620 , DQ573663
chr20	30249090	30305894	chr20	30250000	30260000	chr20	30300000	30310000	BCL2L1
chr20	30249090	30305894	chr20	30250000	30260000	chr20	30300000	30310000	BCL2L1
chr14	61928820	62069095	chr14	61925000	61950000	chr14	62025000	62050000	BX648502 , FLJ22447 , PRKCH
chr10	33268855	33301447	chr10	33075000	33100000	chr10	33275000	33300000	C10orf68
chr2	232467619	232569126	chr2	232470000	232480000	chr2	232570000	232580000	C2orf57
chr9	132153731	132272545	chr9	132250000	132275000	chr9	132350000	132375000	C9orf50 , BC037833 , NTMT1
chr9	131900650	131906314	chr9	131900000	131910000	chr9	132370000	132380000	C9orf50 , NTMT1
chr9	114772874	114837999	chr9	114525000	114550000	chr9	114825000	114850000	C9orf84
chr9	131651871	131677361	chr9	131620000	131630000	chr9	131680000	131690000	CCBL1 , LRRC8A
chr12	6153139	6226650	chr12	6175000	6200000	chr12	6300000	6325000	CD9
chr12	6376124	6407764	chr12	6310000	6320000	chr12	6380000	6390000	CD9
chr12	6376124	6407764	chr12	6335000	6340000	chr12	6385000	6390000	CD9
chr7	92346968	92443258	chr7	92250000	92275000	chr7	92450000	92475000	CDK6
chr20	49011974	49120549	chr20	48800000	48805000	chr20	49080000	49085000	CEBPB
chr20	33885133	33926442	chr20	33890000	33900000	chr20	34030000	34040000	CEP250 , GDF5 , GDF5OS
chr15	93342143	93389509	chr15	93340000	93350000	chr15	93450000	93460000	CHD2 , MIR3175 , AK024092
chr15	74666121	74723236	chr15	74650000	74675000	chr15	74900000	74925000	CLK3 , EDC3 , ARID3B
chr11	57531852	57568741	chr11	57425000	57450000	chr11	57550000	57575000	CLP1 , ZDHHC5 , AK096335 , YPEL4
chr20	34652156	34691380	chr20	34575000	34600000	chr20	34700000	34725000	CNBD2
chr15	74666121	74723236	chr15	74650000	74675000	chr15	75050000	75075000	CSK , CSK , CYP1A2 , MIR4513
chr15	74666121	74723236	chr15	74675000	74680000	chr15	74730000	74735000	CYP11A1
chr10	74077445	74086278	chr10	74030000	74040000	chr10	74080000	74090000	DDIT4 , JA700173 , JA700174 , JA700157 , JA700158 , JA700151 , JA700163 , JA700167 , JA700164 , JA700154 , JA700170 , JA700172 , JA700165 , JA700183 , JA700161
chr10	74086455	74097668	chr10	74030000	74040000	chr10	74080000	74090000	DDIT4 , JA700173 , JA700174 , JA700157 , JA700158 , JA700151 , JA700163 , JA700167 , JA700164 , JA700154 , JA700170 , JA700172 , JA700165 , JA700183 , JA700161
chr6	30716075	30812564	chr6	30790000	30800000	chr6	30840000	30850000	DDR1 , MIR4640
chr3	197181495	197249296	chr3	196950000	196975000	chr3	197225000	197250000	DLG1
chr18	3601111	3607812	chr18	3590000	3600000	chr18	3660000	3670000	DLGAP1
chr1	15649467	15694667	chr1	15650000	15660000	chr1	15750000	15760000	EFHD2 , CTRC
chr17	43168287	43203361	chr17	42975000	43000000	chr17	43200000	43225000	EFTUD2 , CCDC103 , FAM187A , GFAP , KIF18B
chr12	52536137	52552699	chr12	52525000	52550000	chr12	53375000	53400000	EIF4B
chr22	37690791	37743546	chr22	37700000	37725000	chr22	37825000	37850000	ELFN2
chr1	16490048	16518747	chr1	16415000	16420000	chr1	16510000	16515000	FAM131C
chr7	5585134	5614348	chr7	5540000	5550000	chr7	5590000	5600000	FBXL18 , BC044606 , MIR589
chr8	124673322	124735179	chr8	124475000	124500000	chr8	124700000	124725000	FBXO32
chr12	95576330	95608014	chr12	95500000	95525000	chr12	95600000	95625000	FGD6
chr2	113437100	113519447	chr2	113375000	113400000	chr2	113475000	113500000	FLJ42351 , SLC20A1
chr7	5637264	5717774	chr7	5600000	5625000	chr7	5700000	5725000	FSCN1
chr19	2522065	2562305	chr19	2490000	2500000	chr19	2540000	2550000	GNG7 , GADD45B
chr16	85546539	85595747	chr16	85580000	85590000	chr16	85640000	85650000	GSE1
chr3	193534703	193604736	chr3	193500000	193525000	chr3	193850000	193875000	HES1
chr14	61928820	62069095	chr14	61925000	61950000	chr14	62175000	62200000	HIF1A , HIF1A-AS2
chr12	30944181	30960465	chr12	30975000	31000000	chr12	31375000	31400000	hsa-miR-3194-3p
chr1	181067853	181130464	chr1	181050000	181060000	chr1	181110000	181120000	IER5
chr19	13956621	13966982	chr19	13975000	14000000	chr19	14150000	14175000	IL27RA , PALM3 , RLN3 , LOC113230
chr17	73670316	73705026	chr17	73670000	73680000	chr17	73720000	73730000	ITGB4
chr14	103570051	103588756	chr14	103550000	103575000	chr14	103750000	103775000	JB175177
chr14	35800093	35869804	chr14	35600000	35625000	chr14	35875000	35900000	KIAA0391 , PPP2R3C
chr15	80859837	80909706	chr15	80850000	80875000	chr15	81050000	81075000	KIAA1199 , ABHD17C
chr8	103696577	103826994	chr8	103665000	103670000	chr8	103820000	103825000	KLF10
chr17	39801515	39836768	chr17	39050000	39075000	chr17	39800000	39825000	KRT23 , KRT20
chr12	52536137	52552699	chr12	52525000	52550000	chr12	52900000	52925000	KRT5 , KRT71 , KRT6A
chr12	52668192	52682691	chr12	52560000	52570000	chr12	52670000	52680000	KRT80
chr12	52536137	52552699	chr12	52560000	52570000	chr12	52670000	52680000	KRT81
chr19	13271508	13284567	chr19	13250000	13275000	chr19	14175000	14200000	LOC113230 , C19orf67 , SAMD1 , PRKACA , PALM3 , IL27RA
chr17	39801515	39836768	chr17	39700000	39710000	chr17	39810000	39820000	LOC147093 , KRT9
chr1	39555935	39670925	chr1	39550000	39575000	chr1	39650000	39675000	MACF1
chr1	39555935	39670925	chr1	39550000	39575000	chr1	39650000	39675000	MACF1 , Mir_562
chr17	43441791	43463056	chr17	43350000	43375000	chr17	43450000	43475000	MAP3K14 , MAP3K14-AS1 , SPATA32
chr13	97900441	97996318	chr13	97875000	97900000	chr13	98000000	98025000	MBNL2
chr13	97900441	97996318	chr13	97875000	97900000	chr13	98000000	98025000	MBNL2
chr3	182982111	183047518	chr3	182975000	183000000	chr3	183075000	183100000	MCF2L2
chr17	4739341	4782218	chr17	4625000	4650000	chr17	4775000	4800000	MED11 , CXCL16 , ZMYND15 , ARRB2
chr7	116315480	116367806	chr7	116300000	116325000	chr7	116400000	116425000	MET
chr14	50484760	50549016	chr14	50325000	50350000	chr14	50550000	50575000	Metazoa_SRP , NEMF , ARF6
chr11	12050607	12116718	chr11	12075000	12100000	chr11	12250000	12275000	MICAL2
chr11	12050607	12116718	chr11	12070000	12075000	chr11	12300000	12305000	MICALCL , MICAL2
chr1	209527359	209599101	chr1	209540000	209550000	chr1	209590000	209600000	MIR205HG
chr9	114772874	114837999	chr9	114850000	114875000	chr9	115100000	115125000	MIR3134 , PTBP3
chr1	181067853	181130464	chr1	181000000	181025000	chr1	181100000	181125000	MR1 , STX6
chr10	95181938	95238508	chr10	95130000	95140000	chr10	95240000	95250000	MYOF
chr12	124985134	125046280	chr12	125000000	125010000	chr12	125050000	125060000	NCOR2
chr12	124985134	125046280	chr12	125000000	125010000	chr12	125050000	125060000	NCOR2
chr11	65235011	65255083	chr11	65190000	65200000	chr11	65270000	65280000	NEAT1 , FRMD8 , MascRNA_menRNA
chr10	5570916	5675000	chr10	5475000	5500000	chr10	5650000	5675000	NET1
chr14	35800093	35869804	chr14	35800000	35805000	chr14	35870000	35875000	NFKBIA
chr17	47576552	47605652	chr17	47570000	47580000	chr17	47620000	47630000	NGFR
chr9	127543512	127606236	chr9	127530000	127535000	chr9	127615000	127620000	NR6A1 , OLFML2A
chr2	113621629	113651616	chr2	113500000	113525000	chr2	113625000	113650000	NT5DC4 , CKAP2L , IL1A
chr11	72895995	72919027	chr11	72890000	72900000	chr11	72950000	72960000	P2RY2
chr12	3408465	3426699	chr12	3400000	3425000	chr12	3900000	3925000	PARP11
chr5	141071827	141106699	chr5	141080000	141090000	chr5	141260000	141270000	PCDH1 , BC127870 , LOC729080
chr5	141071827	141106699	chr5	141050000	141075000	chr5	141325000	141350000	PCDH12 , RNF14 , KIAA0141
chr11	35164262	35220925	chr11	34940000	34950000	chr11	35150000	35160000	PDHX , APIP , MIR1343
chr8	94833752	94925449	chr8	94825000	94850000	chr8	94950000	94975000	PDP1
chr3	111615818	111663807	chr3	111425000	111450000	chr3	111675000	111700000	PLCXD2 , AX747104
chr1	208345902	208414991	chr1	208275000	208300000	chr1	208400000	208425000	PLXNA2
chr7	6314924	6362705	chr7	6025000	6050000	chr7	6350000	6375000	PMS2 , AIMP2 , EIF2AK1 , RSPH10B
chr12	27691977	27788502	chr12	27675000	27700000	chr12	27775000	27800000	PPFIBP1
chr12	27691977	27788502	chr12	27675000	27700000	chr12	27775000	27800000	PPFIBP1
chr2	28785528	28915583	chr2	28825000	28850000	chr2	28950000	28975000	PPP1CB
chr14	104320728	104377298	chr14	104250000	104275000	chr14	104350000	104375000	PPP1R13B
chr14	61928820	62069095	chr14	61925000	61950000	chr14	62025000	62050000	PRKCH
chr10	54180236	54262731	chr10	54060000	54070000	chr10	54240000	54250000	PRKG1-AS1 , PRKG1 , DKK1
chr14	35800093	35869804	chr14	35800000	35805000	chr14	35870000	35875000	PSMA6
chr14	35800093	35869804	chr14	35750000	35775000	chr14	35850000	35875000	PSMA6 , KIAA0391
chr2	232467619	232569126	chr2	232530000	232540000	chr2	232580000	232590000	PTMA , PDE6D , BC069004
chr20	49011974	49120549	chr20	49075000	49100000	chr20	49175000	49200000	PTPN1 , MIR645 , FAM65C
chr22	45917439	45950482	chr22	45830000	45840000	chr22	45940000	45950000	RIBC2
chr7	5585134	5614348	chr7	5600000	5625000	chr7	5700000	5725000	RNF216 , RNF216-IT1
chr7	5637264	5717774	chr7	5600000	5625000	chr7	5700000	5725000	RNF216 , RNF216-IT1
chr2	101728462	101762419	chr2	101625000	101650000	chr2	101750000	101775000	RPL31 , TBC1D8 , NPAS2
chr6	159124239	159182252	chr6	159125000	159150000	chr6	159400000	159425000	RSPH3
chr10	63777841	63810958	chr10	63800000	63825000	chr10	64000000	64025000	RTKN2
chr17	73670316	73705026	chr17	73670000	73680000	chr17	73720000	73730000	SAP30BP , RECQL5
chr12	124985134	125046280	chr12	125050000	125075000	chr12	125225000	125250000	SCARB1
chr17	27451357	27495599	chr17	27300000	27325000	chr17	27425000	27450000	SEZ6
chr10	105473099	105561419	chr10	105480000	105490000	chr10	105610000	105620000	SH3PXD2A
chr10	105619222	105671168	chr10	105480000	105490000	chr10	105610000	105620000	SH3PXD2A
chr9	37913363	37977794	chr9	37900000	37925000	chr9	38050000	38075000	SHB
chr11	65235011	65255083	chr11	65140000	65150000	chr11	65270000	65280000	SLC25A45 , FRMD8 , TIGD3
chr5	150956720	151045698	chr5	150825000	150850000	chr5	151025000	151050000	SLC36A1
chr16	87810361	87897811	chr16	87820000	87830000	chr16	87880000	87890000	SLC7A5
chr19	48221562	48233981	chr19	47925000	47950000	chr19	48200000	48225000	SLC8A2 , MEIS3 , MEIS3
chr15	67305601	67344111	chr15	67350000	67375000	chr15	67450000	67475000	SMAD3
chr10	74086455	74097668	chr10	73800000	73825000	chr10	74100000	74125000	SPOCK2 , BC127952
chr10	74077445	74086278	chr10	73800000	73825000	chr10	74100000	74125000	SPOCK2 , BC127952
chr12	109078695	109099191	chr12	109050000	109075000	chr12	109175000	109200000	SSH1
chr11	64021980	64049194	chr11	63970000	63980000	chr11	64030000	64040000	STIP1 , FERMT3 , TRPT1 , NUDT22
chr7	105697594	105713059	chr7	105700000	105710000	chr7	105750000	105760000	SYPL1
chr3	177051632	177080097	chr3	176910000	176920000	chr3	177070000	177080000	TBL1XR1
chr3	177051632	177080097	chr3	176750000	176775000	chr3	177075000	177100000	TBL1XR1
chr18	3601111	3607812	chr18	3450000	3460000	chr18	3590000	3600000	TGIF1 , AX721193
chr2	43151210	43316139	chr2	43175000	43200000	chr2	43700000	43725000	THADA
chr12	30944181	30960465	chr12	29675000	29700000	chr12	30950000	30975000	TMTC1
chr6	126260473	126274943	chr6	126100000	126125000	chr6	126275000	126300000	TRNA_Glu , NCOA7
chr20	49011974	49120549	chr20	48950000	48975000	chr20	49050000	49075000	TRNA_Leu
chr12	3408465	3426699	chr12	3225000	3250000	chr12	3375000	3400000	TSPAN9
chr17	57828266	57882635	chr17	57825000	57850000	chr17	57925000	57950000	TUBD1 , U6 , DM119512 , MIR21 , VMP1
chr15	74666121	74723236	chr15	74675000	74680000	chr15	74730000	74735000	UBL7 , SEMA7A
chr22	45917439	45950482	chr22	45650000	45675000	chr22	45925000	45950000	UPK3A
chr16	85006283	85040836	chr16	84775000	84800000	chr16	84975000	85000000	USP10
chr12	109078695	109099191	chr12	109050000	109075000	chr12	109525000	109550000	USP30 , ALKBH2 , UNG
chr7	6314924	6362705	chr7	6200000	6225000	chr7	6350000	6375000	USP42 , CYTH3
chr11	12050607	12116718	chr11	11825000	11850000	chr11	12050000	12075000	USP47
chr6	43996556	44055276	chr6	43740000	43750000	chr6	44040000	44050000	VEGFA
chr1	12585152	12674854	chr1	12375000	12400000	chr1	12675000	12700000	VPS13D
chr12	6376124	6407764	chr12	6170000	6180000	chr12	6390000	6400000	VWF
chr9	127543512	127606236	chr9	127530000	127535000	chr9	127615000	127620000	WDR38 , RPL35 , ARPC5L
chr22	45997348	46043588	chr22	46040000	46050000	chr22	46380000	46390000	WNT7B , LOC730668
chr1	181067853	181130464	chr1	180850000	180875000	chr1	181125000	181150000	XPR1 , KIAA1614
chr2	43151210	43316139	chr2	43175000	43200000	chr2	43450000	43475000	ZFP36L2 , LOC100129726 , THADA
chr10	80832002	80957169	chr10	80825000	80850000	chr10	80950000	80975000	ZMIZ1
chr10	80832002	80957169	chr10	80825000	80850000	chr10	80950000	80975000	ZMIZ1-AS1 , ZMIZ1
chr19	13956621	13966982	chr19	13900000	13910000	chr19	13950000	13960000	ZSWIM4 , C19orf53 , MRI1

## Sheet: HK1
Supplementary Table S13: List of genes associated with super enhancers via chromatin loops
Super Enhancer			Loop_X_Anchor			Loop_Y_Anchor			Gene
chr17	76247147	76352906	chr17	75275000	75300000	chr17	76325000	76350000	SOCS3
chr6	106962495	107023410	chr6	106895000	106900000	chr6	106960000	106965000	5S_rRNA
chr6	106962495	107023410	chr6	106890000	106895000	chr6	107010000	107015000	5S_rRNA
chr15	80859837	80909706	chr15	80880000	80890000	chr15	80980000	80990000	ABHD17C
chr17	43246974	43279161	chr17	43210000	43215000	chr17	43275000	43280000	ACBD4 , PLCD3 , HEXIM1
chr1	181067853	181130464	chr1	180470000	180480000	chr1	181130000	181140000	ACBD6
chr7	5637264	5717774	chr7	5565000	5570000	chr7	5630000	5635000	ACTB , BC044606 , FBXL18
chr7	938150	990455	chr7	950000	955000	chr7	995000	1000000	ADAP1 , COX19
chr7	938150	990455	chr7	950000	955000	chr7	995000	1000000	ADAP1 , GET4
chr8	67413765	67473650	chr8	67370000	67375000	chr8	67445000	67450000	ADHFE1
chr17	15544059	15565222	chr17	15560000	15570000	chr17	15850000	15860000	ADORA2B
chr5	148336063	148392385	chr5	148205000	148210000	chr5	148380000	148385000	ADRB2
chr1	975370	1016731	chr1	955000	960000	chr1	995000	1000000	AGRN , ISG15
chr20	33885133	33926442	chr20	32900000	32925000	chr20	33875000	33900000	AHCY
chr14	105131775	105152003	chr14	105150000	105155000	chr14	105435000	105440000	AHNAK2 , C14orf79
chr14	105536587	105564983	chr14	105435000	105440000	chr14	105555000	105560000	AHNAK2 , C14orf79
chr6	143645491	143660896	chr6	143380000	143390000	chr6	143650000	143660000	AIG1
chr6	143645491	143660896	chr6	143550000	143560000	chr6	143650000	143660000	AIG1
chr6	106962495	107023410	chr6	106965000	106970000	chr6	107000000	107005000	AIM1
chr6	106962495	107023410	chr6	106965000	106970000	chr6	107000000	107005000	AIM1 , RTN4IP1
chr5	150956720	151045698	chr5	151050000	151075000	chr5	151500000	151525000	AK001582
chr6	43996556	44055276	chr6	43975000	43980000	chr6	44020000	44025000	AK024736 , C6orf223
chr2	28652886	28677513	chr2	28615000	28620000	chr2	28665000	28670000	AK055918 , FOSL2
chr10	48317350	48343961	chr10	47655000	47660000	chr10	48355000	48360000	AK057316
chr3	193534703	193604736	chr3	193545000	193550000	chr3	193585000	193590000	AK091265
chr14	50411187	50471346	chr14	50425000	50430000	chr14	50465000	50470000	AK092589
chr14	50484760	50549016	chr14	50425000	50430000	chr14	50465000	50470000	AK092589
chr3	159478724	159522961	chr3	159530000	159540000	chr3	159720000	159730000	AK097161 , IL12A
chr6	43996556	44055276	chr6	43820000	43830000	chr6	44040000	44050000	AK097853
chr6	30716075	30812564	chr6	30710000	30715000	chr6	30785000	30790000	AK098012
chr2	131554778	131606946	chr2	131550000	131560000	chr2	131630000	131640000	AK127124
chr8	103696577	103826994	chr8	103765000	103770000	chr8	103815000	103820000	AK127183
chrX	45610071	45667572	chrX	45370000	45380000	chrX	45600000	45610000	AK127697
chr15	101224793	101315182	chr15	101260000	101265000	chr15	101415000	101420000	ALDH1A3 , LOC145757
chr11	46258359	46271077	chr11	46250000	46275000	chr11	46550000	46575000	AMBRA1
chr12	47658095	47676072	chr12	47470000	47480000	chr12	47660000	47670000	AMIGO2
chr3	134027365	134090354	chr3	134025000	134030000	chr3	134075000	134080000	AMOTL2
chr3	134027365	134090354	chr3	134025000	134030000	chr3	134190000	134195000	ANAPC13 , CEP63
chr3	134027365	134090354	chr3	134090000	134095000	chr3	134190000	134195000	ANAPC13 , CEP63
chr13	111593700	111626344	chr13	111565000	111570000	chr13	111620000	111625000	ANKRD10
chr16	89367756	89431955	chr16	89380000	89390000	chr16	89540000	89550000	ANKRD11
chr9	75139641	75175616	chr9	75150000	75175000	chr9	75750000	75775000	ANXA1
chr8	124673322	124735179	chr8	124710000	124720000	chr8	124760000	124770000	ANXA13 , FAM91A1
chr20	3779039	3797347	chr20	3765000	3770000	chr20	3800000	3805000	AP5S1 , BC042140 , CDC25B
chr11	72895995	72919027	chr11	72425000	72450000	chr11	72875000	72900000	ARAP1
chr14	50411187	50471346	chr14	50375000	50380000	chr14	50410000	50415000	ARF6
chr14	50411187	50471346	chr14	50375000	50380000	chr14	50465000	50470000	ARF6
chr14	50484760	50549016	chr14	50375000	50380000	chr14	50465000	50470000	ARF6
chr1	16465028	16476942	chr1	16470000	16475000	chr1	16510000	16515000	ARHGEF19
chr2	131554778	131606946	chr2	131560000	131570000	chr2	131770000	131780000	ARHGEF4
chr2	131554778	131606946	chr2	131555000	131560000	chr2	131675000	131680000	ARHGEF4 , AK127124
chr15	74666121	74723236	chr15	74675000	74680000	chr15	74830000	74835000	ARID3B
chr10	63777841	63810958	chr10	63660000	63665000	chr10	63785000	63790000	ARID5B
chr2	235148526	235178167	chr2	235170000	235180000	chr2	235400000	235410000	ARL4C
chr22	19958229	19999872	chr22	19970000	19975000	chr22	20005000	20010000	ARVCF , COMT
chr22	19958229	19999872	chr22	19950000	19960000	chr22	20000000	20010000	ARVCF , TANGO2 , TANGO2 , MIR185
chr14	93498790	93530176	chr14	93500000	93525000	chr14	94425000	94450000	ASB2 , LINC00521
chr10	74086455	74097668	chr10	73860000	73870000	chr10	74090000	74100000	ASCC1 , SPOCK2
chr10	74077445	74086278	chr10	73860000	73870000	chr10	74090000	74100000	ASCC1 , SPOCK2
chr12	14408156	14435197	chr12	14410000	14420000	chr12	14510000	14520000	ATF7IP
chr6	106962495	107023410	chr6	106785000	106790000	chr6	107015000	107020000	ATG5
chr5	150956720	151045698	chr5	151035000	151040000	chr5	151120000	151125000	ATOX1
chr3	192586862	192626281	chr3	192600000	192625000	chr3	193000000	193025000	ATP13A5 , HRASLS
chr17	17588182	17657092	chr17	17580000	17585000	chr17	17935000	17940000	ATPAF2 , GID4 , LRRC48
chr22	45997348	46043588	chr22	45995000	46000000	chr22	46075000	46080000	ATXN10
chr22	46278885	46366664	chr22	46170000	46180000	chr22	46370000	46380000	ATXN10 , MIR4762
chr7	105697594	105713059	chr7	105290000	105300000	chr7	105680000	105690000	ATXN7L1
chr7	105697594	105713059	chr7	105400000	105410000	chr7	105680000	105690000	ATXN7L1
chr17	78785347	78848139	chr17	78420000	78430000	chr17	78860000	78870000	AX746631 , ENDOV , NPTX1
chr17	79011976	79076198	chr17	79015000	79020000	chr17	79070000	79075000	BAIAP2
chr17	79011976	79076198	chr17	79015000	79020000	chr17	79070000	79075000	BAIAP2 , BAIAP2-AS1
chr10	54180236	54262731	chr10	54210000	54215000	chr10	54245000	54250000	BC015429
chr1	95044404	95149292	chr1	95085000	95090000	chr1	95190000	95195000	BC030750
chr1	95044404	95149292	chr1	95100000	95125000	chr1	95250000	95275000	BC030750 , SLC44A3
chr1	226285896	226320913	chr1	226310000	226315000	chr1	226380000	226385000	BC033346 , ACBD3
chr5	150956720	151045698	chr5	150945000	150950000	chr5	151030000	151035000	BC034636 , SPARC
chr3	119853748	119901945	chr3	119830000	119840000	chr3	119880000	119890000	BC035247
chr1	33440487	33475379	chr1	33430000	33435000	chr1	33470000	33475000	BC036308 , AK2
chr14	74190287	74218231	chr14	74190000	74195000	chr14	74290000	74295000	BC038204
chr3	192586862	192626281	chr3	192600000	192625000	chr3	193800000	193825000	BC038368
chr2	208175019	208209354	chr2	208105000	208110000	chr2	208195000	208200000	BC038530
chr8	128186087	128355472	chr8	128225000	128230000	chr8	128680000	128685000	BC042052
chr8	128666161	128701042	chr8	128680000	128685000	chr8	128745000	128750000	BC042052 , MYC , HV975509
chr8	128186087	128355472	chr8	128225000	128230000	chr8	128745000	128750000	BC042052 , MYC , HV975509
chr8	128186087	128355472	chr8	128305000	128310000	chr8	128745000	128750000	BC042052 , MYC , HV975509
chr12	27691977	27788502	chr12	27590000	27600000	chr12	27790000	27800000	BC043511 , ARNTL2
chr22	46460213	46478254	chr22	46000000	46010000	chr22	46470000	46480000	BC045163 , FBLN1 , U6
chr22	46278885	46366664	chr22	46000000	46010000	chr22	46370000	46380000	BC045163 , FBLN1 , U6
chr17	43441791	43463056	chr17	43295000	43300000	chr17	43460000	43465000	BC045769 , FMNL1
chr14	61928820	62069095	chr14	61760000	61765000	chr14	61920000	61925000	BC050301 , TMEM30B
chr2	232467619	232569126	chr2	232475000	232480000	chr2	232570000	232575000	BC069004 , PTMA
chr2	232467619	232569126	chr2	232525000	232530000	chr2	232570000	232575000	BC069004 , PTMA
chr17	35204398	35227574	chr17	35205000	35210000	chr17	35290000	35295000	BC084573 , LHX1 , AATF
chr20	19954524	19983911	chr20	19760000	19770000	chr20	19970000	19980000	BC090059
chr8	128186087	128355472	chr8	128235000	128240000	chr8	128305000	128310000	BC106081 , CCAT1
chr20	30249090	30305894	chr20	30250000	30255000	chr20	30310000	30315000	BCL2L1
chr20	30249090	30305894	chr20	30250000	30255000	chr20	30310000	30315000	BCL2L1 , TPX2
chr11	119536918	119596510	chr11	118775000	118800000	chr11	119550000	119575000	BCL9L , MIR4492 , CXCR5
chr14	61928820	62069095	chr14	61940000	61950000	chr14	62030000	62040000	BX648502 , FLJ22447 , PRKCH
chr14	61928820	62069095	chr14	61990000	61995000	chr14	62030000	62035000	BX648502 , FLJ22447 , PRKCH
chr10	33268855	33301447	chr10	33080000	33090000	chr10	33290000	33300000	C10orf68
chr14	50411187	50471346	chr14	50425000	50430000	chr14	50465000	50470000	C14orf182 , BC068095
chr16	4989644	4999641	chr16	4975000	5000000	chr16	9175000	9200000	C16orf72 , AK057657
chr19	13956621	13966982	chr19	13895000	13900000	chr19	13970000	13975000	C19orf53 , ZSWIM4 , MRI1
chr9	97601488	97718118	chr9	97710000	97715000	chr9	97765000	97770000	C9orf3 , AL137535
chr9	132153731	132272545	chr9	132125000	132150000	chr9	132350000	132375000	C9orf50 , BC037833 , NTMT1
chr9	131900650	131906314	chr9	131900000	131905000	chr9	132370000	132375000	C9orf50 , NTMT1
chr9	114772874	114837999	chr9	114520000	114525000	chr9	114835000	114840000	C9orf84
chr2	231623332	231663640	chr2	231580000	231590000	chr2	231660000	231670000	CAB39 , LOC151475
chr19	13271508	13284567	chr19	13275000	13280000	chr19	13370000	13375000	CACNA1A
chr11	35164262	35220925	chr11	34100000	34125000	chr11	35200000	35225000	CAPRIN1 , NAT10
chr12	30944181	30960465	chr12	30905000	30910000	chr12	30945000	30950000	CAPRIN2
chr13	109798086	109815379	chr13	109800000	109810000	chr13	111260000	111270000	CARKD
chr7	115896454	116009311	chr7	115895000	115900000	chr7	116165000	116170000	CAV1
chr7	115896454	116009311	chr7	115990000	116000000	chr7	116160000	116170000	CAV1 , CAV2
chr8	128666161	128701042	chr8	128225000	128230000	chr8	128680000	128685000	CCAT1 , BC106081
chr8	128861059	128944618	chr8	128220000	128230000	chr8	128860000	128870000	CCAT1 , BC106081
chr9	131651871	131677361	chr9	131625000	131630000	chr9	131690000	131695000	CCBL1 , LRRC8A
chr19	4359177	4394410	chr19	4265000	4270000	chr19	4350000	4355000	CCDC94 , SHD
chr17	38638323	38652468	chr17	38630000	38640000	chr17	38690000	38700000	CCR7
chr7	55091406	55226757	chr7	55230000	55240000	chr7	56120000	56130000	CCT6A , SNORA22 , SNORA15 , PSPH , SUMF2
chr7	55091406	55226757	chr7	55110000	55120000	chr7	56120000	56130000	CCT6A , SNORA22 , SNORA15 , PSPH , SUMF2
chr11	34648293	34677728	chr11	34625000	34650000	chr11	35150000	35175000	CD44
chr12	6153139	6226650	chr12	6175000	6180000	chr12	6300000	6305000	CD9
chr12	6376124	6407764	chr12	6275000	6300000	chr12	6375000	6400000	CD9
chr12	6376124	6407764	chr12	6325000	6330000	chr12	6385000	6390000	CD9
chr1	43400307	43419722	chr1	43400000	43425000	chr1	43825000	43850000	CDC20 , ELOVL1 , MED8 , MPL , SZT2
chr14	105536587	105564983	chr14	105485000	105490000	chr14	105555000	105560000	CDCA4
chr16	69051079	69136723	chr16	68725000	68750000	chr16	69150000	69175000	CDH3
chr7	92346968	92443258	chr7	92380000	92385000	chr7	92460000	92465000	CDK6
chr9	21668636	21690734	chr9	21680000	21690000	chr9	21990000	22000000	CDKN2A , CDKN2B-AS1 , CDKN2B , CDKN2A
chr20	49011974	49120549	chr20	48800000	48805000	chr20	49075000	49080000	CEBPB
chr22	46832475	46868474	chr22	46850000	46855000	chr22	46895000	46900000	CELSR1
chr22	46832475	46868474	chr22	46850000	46855000	chr22	46930000	46935000	CELSR1
chr20	3779039	3797347	chr20	3765000	3770000	chr20	3800000	3805000	CENPB , SPEF1 , CDC25B
chr20	33885133	33926442	chr20	33870000	33875000	chr20	34035000	34040000	CEP250 , GDF5 , GDF5OS
chr2	113437100	113519447	chr2	113360000	113365000	chr2	113480000	113485000	CHCHD5
chr15	93342143	93389509	chr15	93345000	93350000	chr15	93450000	93455000	CHD2 , MIR3175 , AK024092
chr15	93342143	93389509	chr15	93340000	93345000	chr15	93575000	93580000	CHD2 , RGMA
chr2	220546563	220603086	chr2	220405000	220410000	chr2	220550000	220555000	CHPF , TMEM198 , ASIC4 , MIR3132 , OBSL1
chr14	104003186	104018884	chr14	103980000	103985000	chr14	104015000	104020000	CKB , MARK3 , TRMT61A , TRMT61A
chr15	74666121	74723236	chr15	74665000	74670000	chr15	74910000	74915000	CLK3 , EDC3
chr13	109798086	109815379	chr13	109800000	109825000	chr13	110775000	110800000	COL4A1
chr22	19958229	19999872	chr22	19950000	19960000	chr22	20000000	20010000	COMT , MIR4761 , ARVCF
chr7	129987313	130015194	chr7	129930000	129935000	chr7	129995000	130000000	CPA4 , CPA2
chr9	127058165	127082548	chr9	126125000	126150000	chr9	127075000	127100000	CRB2 , DENND1A , MIR601
chr11	46258359	46271077	chr11	46260000	46265000	chr11	46330000	46335000	CREB3L1
chr17	43441791	43463056	chr17	43475000	43500000	chr17	43900000	43925000	CRHR1 , MAPT-AS1 , SPPL2C
chr2	36586518	36632700	chr2	36580000	36590000	chr2	36680000	36690000	CRIM1
chr2	36586518	36632700	chr2	36595000	36600000	chr2	36630000	36635000	CRIM1
chr2	36586518	36632700	chr2	36595000	36600000	chr2	36630000	36635000	CRIM1 , LOC100288911
chr14	105536587	105564983	chr14	105555000	105560000	chr14	105940000	105945000	CRIP2 , HV555659 , MTA1 , CRIP1 , C14orf80
chr16	85006283	85040836	chr16	84955000	84960000	chr16	85000000	85005000	CRISPLD2
chr15	74666121	74723236	chr15	74660000	74670000	chr15	75060000	75070000	CSK , CSK , MIR4513 , CYP1A2
chr11	57531852	57568741	chr11	57525000	57530000	chr11	57565000	57570000	CTNND1
chr11	57531852	57568741	chr11	57525000	57530000	chr11	57565000	57570000	CTNND1 , BTBD18 , C11orf31
chr15	74666121	74723236	chr15	74665000	74670000	chr15	74730000	74735000	CYP11A1 , BC013681
chr7	6314924	6362705	chr7	6310000	6315000	chr7	6360000	6365000	CYTH3
chr7	6314924	6362705	chr7	6210000	6215000	chr7	6360000	6365000	CYTH3 , USP42
chr7	6314924	6362705	chr7	6310000	6320000	chr7	6480000	6490000	DAGLB , KDELR2
chr14	69401873	69433852	chr14	69440000	69445000	chr14	69545000	69550000	DCAF5
chr10	74077445	74086278	chr10	74030000	74035000	chr10	74080000	74085000	DDIT4 , JA700173 , JA700174 , JA700157 , JA700158 , JA700151 , JA700163 , JA700167 , JA700164 , JA700154 , JA700170 , JA700172 , JA700165 , JA700183 , JA700161
chr10	74086455	74097668	chr10	74030000	74035000	chr10	74080000	74085000	DDIT4 , JA700173 , JA700174 , JA700157 , JA700158 , JA700151 , JA700163 , JA700167 , JA700164 , JA700154 , JA700170 , JA700172 , JA700165 , JA700183 , JA700161
chr6	30716075	30812564	chr6	30795000	30800000	chr6	30845000	30850000	DDR1 , MIR4640
chr6	30716075	30812564	chr6	30710000	30715000	chr6	30850000	30855000	DDR1 , MIR4640
chr9	127058165	127082548	chr9	126300000	126325000	chr9	127075000	127100000	DENND1A
chr8	142014625	142094941	chr8	142020000	142030000	chr8	142160000	142170000	DENND3
chr8	142014625	142094941	chr8	142090000	142095000	chr8	142170000	142175000	DENND3
chr22	19958229	19999872	chr22	19955000	19960000	chr22	20065000	20070000	DGCR8 , TANGO2
chr11	46258359	46271077	chr11	46260000	46270000	chr11	46360000	46370000	DGKZ
chr1	12585152	12674854	chr1	12610000	12620000	chr1	12670000	12680000	DHRS3
chr1	12585152	12674854	chr1	12630000	12635000	chr1	12675000	12680000	DHRS3
chr1	12585152	12674854	chr1	12610000	12620000	chr1	12670000	12680000	DHRS3
chr1	12585152	12674854	chr1	12630000	12635000	chr1	12675000	12680000	DHRS3
chr1	183108356	183150448	chr1	182845000	182850000	chr1	183100000	183105000	DHX9
chr1	183108356	183150448	chr1	182820000	182830000	chr1	183090000	183100000	DHX9
chr10	54180236	54262731	chr10	54075000	54080000	chr10	54210000	54215000	DKK1 , PRKG1-AS1
chr3	197181495	197249296	chr3	197025000	197030000	chr3	197235000	197240000	DLG1 , DLG1-AS1 , MIR4797
chr18	3601111	3607812	chr18	3595000	3600000	chr18	3660000	3665000	DLGAP1
chr14	55538905	55590300	chr14	55560000	55565000	chr14	55630000	55635000	DLGAP5
chr5	118607793	118671343	chr5	118400000	118410000	chr5	118600000	118610000	DMXL1
chr5	118607793	118671343	chr5	118400000	118410000	chr5	118660000	118670000	DMXL1
chr7	157071012	157113131	chr7	157080000	157085000	chr7	157130000	157135000	DNAJB6
chr12	3408465	3426699	chr12	3420000	3425000	chr12	3565000	3570000	DQ597527 , DQ591569 , DQ590472 , DQ590289 , DQ591331 , DQ599425 , DQ584103 , DQ574680 , DQ583990 , DQ573743 , DQ594563 , DQ601344
chr10	112148336	112191080	chr10	112155000	112160000	chr10	112255000	112260000	DUSP5
chr14	102721585	102761694	chr14	102425000	102450000	chr14	102775000	102800000	DYNC1H1
chr2	173295671	173353910	chr2	172550000	172575000	chr2	173350000	173375000	DYNC1I2
chr3	172251275	172410735	chr3	172425000	172430000	chr3	172465000	172470000	ECT2
chr3	172251275	172410735	chr3	172395000	172400000	chr3	172465000	172470000	ECT2
chr1	15649467	15694667	chr1	15650000	15655000	chr1	15755000	15760000	EFHD2 , CTRC
chr1	15649467	15694667	chr1	15675000	15680000	chr1	15735000	15740000	EFHD2 , FHAD1
chr7	55091406	55226757	chr7	55130000	55135000	chr7	55200000	55205000	EGFR
chr7	55000262	55065450	chr7	55035000	55040000	chr7	55130000	55135000	EGFR
chr7	55000262	55065450	chr7	55050000	55055000	chr7	55200000	55205000	EGFR
chr7	55091406	55226757	chr7	55130000	55135000	chr7	55200000	55205000	EGFR
chr7	55091406	55226757	chr7	55220000	55225000	chr7	55265000	55270000	EGFR , GU228584 , EGFR-AS1
chr11	35164262	35220925	chr11	34625000	34650000	chr11	35150000	35175000	EHF
chr12	52536137	52552699	chr12	52525000	52550000	chr12	53375000	53400000	EIF4B
chr1	16490048	16518747	chr1	16470000	16475000	chr1	16510000	16515000	EPHA2
chr1	23131338	23161530	chr1	23070000	23075000	chr1	23150000	23155000	EPHB2
chr21	40270085	40298564	chr21	39850000	39860000	chr21	40280000	40290000	ERG
chr21	40270085	40298564	chr21	40180000	40190000	chr21	40270000	40280000	ETS2
chr21	40270085	40298564	chr21	40210000	40220000	chr21	40270000	40280000	ETS2
chr14	103601847	103639943	chr14	103570000	103575000	chr14	103650000	103655000	EXOC3L4
chr8	118949756	119103364	chr8	119030000	119035000	chr8	119120000	119125000	EXT1
chr8	118949756	119103364	chr8	118910000	118920000	chr8	119010000	119020000	EXT1
chr1	95044404	95149292	chr1	95005000	95010000	chr1	95085000	95090000	F3
chr1	95044404	95149292	chr1	95000000	95010000	chr1	95110000	95120000	F3
chr1	16490048	16518747	chr1	16400000	16405000	chr1	16510000	16515000	FAM131C
chr14	35800093	35869804	chr14	35515000	35520000	chr14	35870000	35875000	FAM177A1
chr7	6314924	6362705	chr7	6310000	6315000	chr7	6360000	6365000	FAM220A
chr8	130983202	131076502	chr8	130950000	130955000	chr8	131025000	131030000	FAM49B
chr12	31884903	31926656	chr12	31470000	31480000	chr12	31900000	31910000	FAM60A , FLJ13224
chr15	59536511	59607079	chr15	59540000	59550000	chr15	59780000	59790000	FAM81A
chr9	97601488	97718118	chr9	97685000	97690000	chr9	97860000	97865000	FANCC , C9orf3 , MIR3074 , MIR23B
chr4	187741539	187783669	chr4	187645000	187650000	chr4	187760000	187765000	FAT1
chr5	150956720	151045698	chr5	150950000	150955000	chr5	150995000	151000000	FAT2
chr5	150956720	151045698	chr5	150945000	150950000	chr5	151030000	151035000	FAT2
chr22	46278885	46366664	chr22	45970000	45975000	chr22	46370000	46375000	FBLN1
chr22	46278885	46366664	chr22	45970000	45980000	chr22	46260000	46270000	FBLN1
chr3	13862609	13912124	chr3	13580000	13590000	chr3	13890000	13900000	FBLN2
chr7	5637264	5717774	chr7	5530000	5535000	chr7	5715000	5720000	FBXL18 , MIR589
chr7	5585134	5614348	chr7	5535000	5540000	chr7	5595000	5600000	FBXL18 , MIR589 , BC044606
chr8	124673322	124735179	chr8	124550000	124555000	chr8	124690000	124695000	FBXO32
chr8	124673322	124735179	chr8	124495000	124500000	chr8	124705000	124710000	FBXO32
chr5	148336063	148392385	chr5	147825000	147850000	chr5	148400000	148425000	FBXO38 , HTR4
chr12	95576330	95608014	chr12	95510000	95515000	chr12	95610000	95615000	FGD6
chr1	16106656	16129651	chr1	16125000	16130000	chr1	16160000	16165000	FLJ37453 , SPEN
chr1	16142848	16163344	chr1	16125000	16130000	chr1	16160000	16165000	FLJ37453 , SPEN
chr6	30716075	30812564	chr6	30710000	30715000	chr6	30785000	30790000	FLOT1 , IER3
chr17	43168287	43203361	chr17	43210000	43215000	chr17	43310000	43315000	FMNL1 , BC045769
chr6	109051907	109068650	chr6	109010000	109015000	chr6	109055000	109060000	FOXO3
chr6	109051907	109068650	chr6	108880000	108885000	chr6	109055000	109060000	FOXO3
chr14	51822409	51870525	chr14	51865000	51870000	chr14	52115000	52120000	FRMD6-AS1 , FRMD6
chr14	51822409	51870525	chr14	51860000	51865000	chr14	52000000	52005000	FRMD6-AS2 , U6
chr19	2522065	2562305	chr19	2475000	2480000	chr19	2540000	2545000	GADD45B
chr1	230205526	230270680	chr1	230200000	230210000	chr1	230250000	230260000	GALNT2
chr1	230205526	230270680	chr1	230220000	230225000	chr1	230255000	230260000	GALNT2
chr1	230205526	230270680	chr1	230200000	230210000	chr1	230250000	230260000	GALNT2
chr1	230205526	230270680	chr1	230220000	230225000	chr1	230255000	230260000	GALNT2
chr9	127543512	127606236	chr9	127530000	127540000	chr9	128130000	128140000	GAPVD1
chr19	13956621	13966982	chr19	13950000	13960000	chr19	14610000	14620000	GIPC1 , DNAJB1
chr19	48221562	48233981	chr19	48215000	48220000	chr19	48250000	48255000	GLTSCR2 , EHD2 , SNORD23
chr16	4989644	4999641	chr16	4895000	4900000	chr16	5005000	5010000	GLYR1 , UBN1
chr5	150956720	151045698	chr5	150625000	150650000	chr5	150975000	151000000	GM2A , SLC36A3
chr3	119853748	119901945	chr3	119830000	119840000	chr3	119880000	119890000	GPR156
chr2	131554778	131606946	chr2	131550000	131575000	chr2	133175000	133200000	GPR39 , U6
chr12	12986221	12996124	chr12	12985000	12990000	chr12	13040000	13045000	GPRC5A , RPL13AP20
chr8	102433977	102489884	chr8	102500000	102510000	chr8	102610000	102620000	GRHL2
chr8	102433977	102489884	chr8	102450000	102455000	chr8	102500000	102505000	GRHL2
chr10	120992616	121085792	chr10	121010000	121015000	chr10	121065000	121070000	GRK5
chr10	120992616	121085792	chr10	121010000	121015000	chr10	121065000	121070000	GRK5
chr16	85546539	85595747	chr16	85555000	85560000	chr16	85645000	85650000	GSE1
chr16	85546539	85595747	chr16	85585000	85590000	chr16	85645000	85650000	GSE1
chr3	119853748	119901945	chr3	119610000	119615000	chr3	119900000	119905000	GSK3B
chr3	119853748	119901945	chr3	119810000	119815000	chr3	119885000	119890000	GSK3B , BC035247
chr12	14408156	14435197	chr12	14375000	14400000	chr12	14775000	14800000	GUCY2C
chr1	226285896	226320913	chr1	226250000	226255000	chr1	226310000	226315000	H3F3A
chr6	30716075	30812564	chr6	30705000	30710000	chr6	31035000	31040000	HCG22
chr3	13862609	13912124	chr3	13540000	13550000	chr3	13920000	13930000	HDAC11
chr3	193534703	193604736	chr3	193545000	193550000	chr3	193855000	193860000	HES1
chr3	193534703	193604736	chr3	193590000	193595000	chr3	193855000	193860000	HES1
chr14	61928820	62069095	chr14	62030000	62040000	chr14	62160000	62170000	HIF1A
chr14	61928820	62069095	chr14	61925000	61930000	chr14	62195000	62200000	HIF1A , HIF1A-AS2
chr16	4989644	4999641	chr16	4525000	4550000	chr16	4975000	5000000	HMOX2 , NMRAL1 , CDIP1
chr19	13956621	13966982	chr19	12875000	12900000	chr19	13950000	13975000	HOOK2 , JUNB , BEST2 , PRDX2
chr21	44901509	44943882	chr21	44930000	44940000	chr21	45020000	45030000	HSF2BP
chr21	45001532	45044232	chr21	44930000	44940000	chr21	45020000	45030000	HSF2BP
chr19	13956621	13966982	chr19	13275000	13280000	chr19	13960000	13965000	IER2 , STX10
chr1	181067853	181130464	chr1	181055000	181060000	chr1	181110000	181115000	IER5
chr9	131900650	131906314	chr9	131900000	131905000	chr9	131935000	131940000	IER5L
chr9	132092728	132099281	chr9	131935000	131940000	chr9	132095000	132100000	IER5L
chr9	132153731	132272545	chr9	131935000	131940000	chr9	132245000	132250000	IER5L
chr16	1731705	1753412	chr16	1660000	1665000	chr16	1755000	1760000	IFT140 , CRAMP1L
chr15	99384923	99450924	chr15	99190000	99195000	chr15	99395000	99400000	IGF1R
chr15	99384923	99450924	chr15	99190000	99200000	chr15	99430000	99440000	IGF1R
chr2	113621629	113651616	chr2	113540000	113550000	chr2	113630000	113640000	IL1A
chr2	113621629	113651616	chr2	113590000	113595000	chr2	113635000	113640000	IL1B
chr16	27329451	27342538	chr16	27335000	27340000	chr16	27370000	27375000	IL4R
chr1	154380841	154456867	chr1	154405000	154410000	chr1	154445000	154450000	IL6R
chr1	154380841	154456867	chr1	154375000	154380000	chr1	154450000	154455000	IL6R
chr14	105131775	105152003	chr14	105115000	105120000	chr14	105175000	105180000	INF2
chr9	114772874	114837999	chr9	114850000	114875000	chr9	115475000	115500000	INIP , SNX30
chr12	30944181	30960465	chr12	30845000	30850000	chr12	30945000	30950000	IPO8 , CAPRIN2
chr3	159478724	159522961	chr3	159330000	159340000	chr3	159520000	159530000	IQCJ-SCHIP1
chr3	159478724	159522961	chr3	158975000	159000000	chr3	159525000	159550000	IQCJ-SCHIP1 , MIR3919
chr14	77370477	77431517	chr14	77380000	77385000	chr14	77495000	77500000	IRF2BPL , BC038792
chr14	77370477	77431517	chr14	77420000	77425000	chr14	77495000	77500000	IRF2BPL , BC038792
chr1	209527359	209599101	chr1	209580000	209590000	chr1	209980000	209990000	IRF6 , DIEXF
chr13	109887993	109926127	chr13	109920000	109925000	chr13	110435000	110440000	IRS2
chr13	109798086	109815379	chr13	109800000	109825000	chr13	110425000	110450000	IRS2
chr17	48103276	48123219	chr17	48100000	48105000	chr17	48135000	48140000	ITGA3 , LOC284080
chr17	48103276	48123219	chr17	48100000	48105000	chr17	48165000	48170000	ITGA3 , PDK2
chr2	173036504	173128477	chr2	173035000	173040000	chr2	173325000	173330000	ITGA6
chr2	173036504	173128477	chr2	173110000	173115000	chr2	173305000	173310000	ITGA6
chr10	33268855	33301447	chr10	33245000	33250000	chr10	33295000	33300000	ITGB1
chr17	73670316	73705026	chr17	73670000	73680000	chr17	73740000	73750000	ITGB4 , GALK1
chr17	73670316	73705026	chr17	73680000	73685000	chr17	73715000	73720000	ITGB4 , SAP30BP
chr2	161060082	161108385	chr2	160940000	160950000	chr2	161100000	161110000	ITGB6
chr13	48727664	48736346	chr13	48730000	48735000	chr13	48805000	48810000	ITM2B
chr14	93498790	93530176	chr14	93510000	93515000	chr14	93580000	93585000	ITPK1
chr14	105536587	105564983	chr14	105555000	105560000	chr14	105630000	105635000	JAG2 , NUDT14
chr8	48252198	48300106	chr8	48260000	48270000	chr8	48420000	48430000	KIAA0146
chr14	35800093	35869804	chr14	35680000	35685000	chr14	35870000	35875000	KIAA0391
chr15	80859837	80909706	chr15	80860000	80870000	chr15	81060000	81070000	KIAA1199 , ABHD17C
chr1	181067853	181130464	chr1	180870000	180880000	chr1	181140000	181150000	KIAA1614 , XPR1
chr9	114772874	114837999	chr9	114850000	114875000	chr9	115250000	115275000	KIAA1958 , AK131020
chr1	157968516	158007973	chr1	157965000	157970000	chr1	158000000	158005000	KIRREL
chr1	157968516	158007973	chr1	157965000	157970000	chr1	158000000	158005000	KIRREL
chr1	157968516	158007973	chr1	157960000	157965000	chr1	158060000	158065000	KIRREL , hCG_1995134
chr8	103696577	103826994	chr8	103665000	103670000	chr8	103765000	103770000	KLF10
chr8	103696577	103826994	chr8	103665000	103670000	chr8	103820000	103825000	KLF10
chr13	73968700	74009095	chr13	73630000	73640000	chr13	73990000	74000000	KLF5
chr16	87810361	87897811	chr16	87810000	87820000	chr16	87860000	87870000	KLHDC4
chr16	87810361	87897811	chr16	87810000	87815000	chr16	87885000	87890000	KLHDC4
chr17	39801515	39836768	chr17	39730000	39740000	chr17	39800000	39810000	KRT14 , KRT9
chr17	39801515	39836768	chr17	39065000	39070000	chr17	39810000	39815000	KRT23
chr17	39801515	39836768	chr17	38960000	38965000	chr17	39820000	39825000	KRT28 , KRT10 , TMEM99
chr17	39801515	39836768	chr17	39550000	39555000	chr17	39810000	39815000	KRT31 , LOC100505782 , KRT34
chr12	52536137	52552699	chr12	52540000	52545000	chr12	52915000	52920000	KRT5
chr12	52668192	52682691	chr12	52635000	52640000	chr12	52670000	52675000	KRT7 , KRT121P
chr12	52536137	52552699	chr12	52530000	52540000	chr12	52970000	52980000	KRT72 , KRT74
chr12	52668192	52682691	chr12	52545000	52550000	chr12	52670000	52675000	KRT80
chr12	52536137	52552699	chr12	52545000	52550000	chr12	52670000	52675000	KRT81
chr12	52536137	52552699	chr12	52545000	52550000	chr12	52720000	52725000	KRT83
chr12	52668192	52682691	chr12	52670000	52675000	chr12	52720000	52725000	KRT83
chr12	52536137	52552699	chr12	52530000	52540000	chr12	52760000	52770000	KRT85 , KRT84
chr1	209527359	209599101	chr1	209600000	209610000	chr1	209820000	209830000	LAMB3
chr1	183108356	183150448	chr1	182990000	183000000	chr1	183130000	183140000	LAMC1
chr1	183108356	183150448	chr1	183110000	183115000	chr1	183155000	183160000	LAMC1
chr1	183108356	183150448	chr1	183090000	183100000	chr1	183180000	183190000	LAMC2
chr1	183108356	183150448	chr1	183110000	183115000	chr1	183155000	183160000	LAMC2
chr2	20760964	20799923	chr2	20250000	20275000	chr2	20775000	20800000	LAPTM4A
chr3	189612022	189667570	chr3	189680000	189690000	chr3	189840000	189850000	LEPREL1
chr3	189612022	189667570	chr3	189625000	189630000	chr3	189660000	189665000	LEPREL1
chr14	55538905	55590300	chr14	55560000	55565000	chr14	55595000	55600000	LGALS3 , DLGAP5
chr13	109887993	109926127	chr13	108850000	108875000	chr13	109900000	109925000	LIG4 , ABHD13
chr21	44901509	44943882	chr21	44865000	44870000	chr21	44935000	44940000	LINC00319 , LINC00313
chr3	177051632	177080097	chr3	177075000	177080000	chr3	177165000	177170000	LINC00578
chr12	52536137	52552699	chr12	52555000	52560000	chr12	52605000	52610000	LINC00592 , LOC283403
chr14	103570051	103588756	chr14	103570000	103575000	chr14	103650000	103655000	LINC00605
chr3	13862609	13912124	chr3	13695000	13700000	chr3	13920000	13925000	LINC00620
chr14	61928820	62069095	chr14	61900000	61925000	chr14	62575000	62600000	LINC00643 , SYT16
chr17	70367303	70421080	chr17	70385000	70390000	chr17	70460000	70465000	LINC00673
chr17	70367303	70421080	chr17	70355000	70360000	chr17	70415000	70420000	LINC00673
chr2	43151210	43316139	chr2	43170000	43175000	chr2	43455000	43460000	LOC100129726 , THADA , ZFP36L2
chr5	42978641	43010567	chr5	43010000	43020000	chr5	43060000	43070000	LOC100132356 , LOC100506639 , LOC153684
chr11	119536918	119596510	chr11	119350000	119375000	chr11	119600000	119625000	LOC100499227
chr11	119536918	119596510	chr11	119350000	119360000	chr11	119520000	119530000	LOC100499227
chr9	131900650	131906314	chr9	131900000	131910000	chr9	132250000	132260000	LOC100506190
chr17	76247147	76352906	chr17	76285000	76290000	chr17	76350000	76355000	LOC100996291
chr17	39801515	39836768	chr17	39705000	39710000	chr17	39820000	39825000	LOC147093 , KRT9
chr2	231623332	231663640	chr2	231550000	231560000	chr2	231640000	231650000	LOC151475
chr19	13271508	13284567	chr19	13275000	13280000	chr19	13960000	13965000	LOC284454 , FW420894 , hsa-miR-3074-5p
chr5	16852725	16928645	chr5	16930000	16940000	chr5	17120000	17130000	LOC285696
chr5	16852725	16928645	chr5	16935000	16940000	chr5	17185000	17190000	LOC285696
chr8	128186087	128355472	chr8	128220000	128230000	chr8	128490000	128500000	LOC727677
chr8	128186087	128355472	chr8	128235000	128240000	chr8	128305000	128310000	LOC727677
chr8	128666161	128701042	chr8	128305000	128310000	chr8	128675000	128680000	LOC727677
chr8	128186087	128355472	chr8	128220000	128230000	chr8	128410000	128420000	LOC727677 , POU5F1B , POU5F1P1
chr8	128666161	128701042	chr8	128410000	128415000	chr8	128670000	128675000	LOC727677 , POU5F1B , POU5F1P1
chr22	46460213	46478254	chr22	46400000	46405000	chr22	46475000	46480000	LOC730668
chr8	142157563	142185658	chr8	142200000	142210000	chr8	142350000	142360000	LOC731779 , GPR20
chr6	150569571	150600472	chr6	150170000	150180000	chr6	150570000	150580000	LRP11 , LOC100652739
chr9	131651871	131677361	chr9	131645000	131650000	chr9	131680000	131685000	LRRC8A , CCBL1
chr9	131651871	131677361	chr9	131645000	131650000	chr9	131680000	131685000	LRRC8A , PHYHD1
chr14	75032188	75051417	chr14	75035000	75040000	chr14	75085000	75090000	LTBP2
chr1	236061667	236109951	chr1	236025000	236030000	chr1	236070000	236075000	LYST , MIR1537
chr1	39555935	39670925	chr1	39560000	39565000	chr1	39720000	39725000	MACF1
chr1	39555935	39670925	chr1	39570000	39575000	chr1	39645000	39650000	MACF1
chr1	39555935	39670925	chr1	39550000	39575000	chr1	39850000	39875000	MACF1 , KIAA0754
chr1	39555935	39670925	chr1	39570000	39575000	chr1	39645000	39650000	MACF1 , Mir_562
chr17	43441791	43463056	chr17	43395000	43400000	chr17	43445000	43450000	MAP3K14
chr17	43441791	43463056	chr17	43355000	43360000	chr17	43460000	43465000	MAP3K14 , MAP3K14-AS1
chr16	1731705	1753412	chr16	1755000	1760000	chr16	1820000	1825000	MAPK8IP3 , NME3 , MRPS34 , EME2 , SPSB3 , NUBP2
chr14	104003186	104018884	chr14	103960000	103970000	chr14	104010000	104020000	MARK3
chr5	66299089	66318421	chr5	66100000	66110000	chr5	66280000	66290000	MAST4
chr20	3779039	3797347	chr20	3765000	3770000	chr20	3825000	3830000	MAVS
chr3	192586862	192626281	chr3	192565000	192570000	chr3	192600000	192605000	MB21D2
chr13	97900441	97996318	chr13	97905000	97910000	chr13	97945000	97950000	MBNL2
chr13	97900441	97996318	chr13	97880000	97890000	chr13	98000000	98010000	MBNL2
chr13	97900441	97996318	chr13	97905000	97910000	chr13	97945000	97950000	MBNL2
chr13	97900441	97996318	chr13	97880000	97890000	chr13	98000000	98010000	MBNL2
chr2	9198493	9253451	chr2	9140000	9150000	chr2	9240000	9250000	MBOAT2
chr3	182982111	183047518	chr3	183000000	183010000	chr3	183080000	183090000	MCF2L2
chr3	182982111	183047518	chr3	182970000	182980000	chr3	183090000	183100000	MCF2L2
chr3	182982111	183047518	chr3	182905000	182910000	chr3	182965000	182970000	MCF2L2
chr10	121413660	121447732	chr10	121410000	121420000	chr10	121620000	121630000	MCMBP
chr11	86428894	86508781	chr11	86300000	86305000	chr11	86450000	86455000	ME3
chr11	86428894	86508781	chr11	86300000	86310000	chr11	86510000	86520000	ME3
chr11	86428894	86508781	chr11	86340000	86350000	chr11	86520000	86530000	ME3
chr17	4739341	4782218	chr17	4630000	4635000	chr17	4785000	4790000	MED11 , CXCL16 , ARRB2 , ZMYND15
chr14	101141998	101161439	chr14	101170000	101180000	chr14	101310000	101320000	MEG3 , MIR770 , AK123878
chr15	80859837	80909706	chr15	80880000	80890000	chr15	81290000	81300000	MESDC1 , MIR4514 , MESDC2
chr15	80859837	80909706	chr15	80860000	80870000	chr15	81260000	81270000	MESDC2
chr7	116315480	116367806	chr7	116310000	116320000	chr7	116410000	116420000	MET
chr7	116315480	116367806	chr7	116300000	116310000	chr7	116440000	116450000	MET
chr7	116315480	116367806	chr7	116310000	116320000	chr7	116360000	116370000	MET
chr7	116315480	116367806	chr7	116310000	116320000	chr7	116360000	116370000	MET , U7
chr14	50411187	50471346	chr14	50330000	50340000	chr14	50460000	50470000	Metazoa_SRP , NEMF
chr14	50484760	50549016	chr14	50330000	50340000	chr14	50460000	50470000	Metazoa_SRP , NEMF
chr22	37690791	37743546	chr22	37710000	37715000	chr22	37850000	37855000	MFNG
chr13	44867797	44888790	chr13	44715000	44720000	chr13	44885000	44890000	MGC5590 , SMIM2-IT1
chr11	12050607	12116718	chr11	12065000	12070000	chr11	12130000	12135000	MICAL2
chr11	12169766	12257707	chr11	12145000	12150000	chr11	12210000	12215000	MICAL2
chr11	12050607	12116718	chr11	12065000	12070000	chr11	12305000	12310000	MICALCL
chr16	69429851	69452003	chr16	69430000	69435000	chr16	69595000	69600000	MIR1538 , NFAT5
chr1	209527359	209599101	chr1	209540000	209545000	chr1	209585000	209590000	MIR205HG
chr17	57828266	57882635	chr17	57800000	57825000	chr17	58100000	58125000	MIR4737 , HEATR6 , TBC1D3P1-DHX40P1 , DQ580080 , DQ575686 , DQ581615 , DQ574805 , DQ571391 , DQ571776
chr3	134027365	134090354	chr3	134045000	134050000	chr3	134145000	134150000	MIR4788
chr3	134027365	134090354	chr3	134090000	134095000	chr3	134145000	134150000	MIR4788
chr16	85382991	85431776	chr16	85330000	85340000	chr16	85420000	85430000	MIR5093 , LINC00311
chr12	124985134	125046280	chr12	125000000	125005000	chr12	125400000	125405000	MIR5188 , UBC , TRNA_Ala , TRNA_Asp , TRNA_Phe
chr12	95007943	95017666	chr12	94950000	94960000	chr12	95010000	95020000	MIR5700 , TMCC3
chr22	45997348	46043588	chr22	46000000	46010000	chr22	46470000	46480000	MIRLET7BHG , MIR3619
chr1	181067853	181130464	chr1	181010000	181015000	chr1	181055000	181060000	MR1
chr9	140503924	140509785	chr9	140445000	140450000	chr9	140500000	140505000	MRPL41 , WDR85 , PNPLA7 , WDR85
chr9	21668636	21690734	chr9	21675000	21700000	chr9	21775000	21800000	MTAP
chr17	4739341	4782218	chr17	4450000	4475000	chr17	4775000	4800000	MYBBP1A , GGT6 , AB062083 , SPNS2 , SPNS2 , SMTNL2
chr8	67413765	67473650	chr8	67420000	67430000	chr8	67520000	67530000	MYBL1 , VCPIP1
chr8	128861059	128944618	chr8	128750000	128755000	chr8	128865000	128870000	MYC , HV975509 , BC042052
chr8	128861059	128944618	chr8	128750000	128760000	chr8	128920000	128930000	MYC , HV975509 , BC042052
chr18	3601111	3607812	chr18	3280000	3285000	chr18	3585000	3590000	MYL12B
chr18	3601111	3607812	chr18	3260000	3270000	chr18	3590000	3600000	MYL12B , MYL12A
chr3	123442297	123476158	chr3	123370000	123375000	chr3	123430000	123435000	MYLK
chr5	16852725	16928645	chr5	16790000	16795000	chr5	16930000	16935000	MYO10
chr13	109798086	109815379	chr13	109610000	109615000	chr13	109800000	109805000	MYO16
chr13	109887993	109926127	chr13	109620000	109625000	chr13	109910000	109915000	MYO16
chr13	109887993	109926127	chr13	109800000	109805000	chr13	109920000	109925000	MYO16 , MYO16-AS1
chr17	27451357	27495599	chr17	27470000	27475000	chr17	27505000	27510000	MYO18A
chr17	27451357	27495599	chr17	27470000	27475000	chr17	27505000	27510000	MYO18A
chr15	59536511	59607079	chr15	59590000	59595000	chr15	59660000	59665000	MYO1E
chr15	59536511	59607079	chr15	59530000	59540000	chr15	59660000	59670000	MYO1E
chr10	95181938	95238508	chr10	95135000	95140000	chr10	95240000	95245000	MYOF
chr10	95181938	95238508	chr10	95195000	95200000	chr10	95240000	95245000	MYOF
chr10	95181938	95238508	chr10	95195000	95200000	chr10	95240000	95245000	MYOF , CEP55
chr8	102433977	102489884	chr8	102385000	102390000	chr8	102445000	102450000	NACAP1
chr8	102433977	102489884	chr8	102385000	102390000	chr8	102500000	102505000	NACAP1
chr3	172251275	172410735	chr3	172390000	172395000	chr3	172425000	172430000	NCEH1
chr3	172251275	172410735	chr3	172390000	172395000	chr3	172425000	172430000	NCEH1 , U6
chr2	232467619	232569126	chr2	232325000	232330000	chr2	232570000	232575000	NCL , SNORD82 , SNORD20 , SNORA75
chr6	126260473	126274943	chr6	126225000	126230000	chr6	126275000	126280000	NCOA7
chr6	126260473	126274943	chr6	126110000	126115000	chr6	126275000	126280000	NCOA7 , TRNA_Glu
chr12	124845958	124881925	chr12	124865000	124870000	chr12	124995000	125000000	NCOR2
chr12	124985134	125046280	chr12	124865000	124870000	chr12	124995000	125000000	NCOR2
chr5	141071827	141106699	chr5	141050000	141075000	chr5	141500000	141525000	NDFIP1
chr5	150956720	151045698	chr5	149875000	149900000	chr5	150975000	151000000	NDST1
chr11	65235011	65255083	chr11	65190000	65195000	chr11	65265000	65270000	NEAT1 , FRMD8
chr15	56288878	56353650	chr15	56205000	56210000	chr15	56290000	56295000	NEDD4
chr15	56288878	56353650	chr15	56200000	56210000	chr15	56330000	56340000	NEDD4
chr9	127058165	127082548	chr9	127020000	127025000	chr9	127070000	127075000	NEK6
chr10	5570916	5675000	chr10	5500000	5510000	chr10	5570000	5580000	NET1
chr10	5570916	5675000	chr10	5490000	5495000	chr10	5660000	5665000	NET1
chr14	35800093	35869804	chr14	35835000	35840000	chr14	35870000	35875000	NFKBIA
chr14	35800093	35869804	chr14	35800000	35805000	chr14	35870000	35875000	NFKBIA
chr2	232467619	232569126	chr2	232380000	232390000	chr2	232460000	232470000	NMUR1 , LINC00471
chr1	975370	1016731	chr1	890000	900000	chr1	990000	1000000	NOC2L , KLHL17 , PLEKHN1 , SAMD11 , C1orf170
chr7	157071012	157113131	chr7	156760000	156765000	chr7	157065000	157070000	NOM1
chr7	129464339	129543703	chr7	129300000	129305000	chr7	129465000	129470000	NRF1
chr8	32159314	32211898	chr8	32180000	32190000	chr8	32400000	32410000	NRG1
chr8	32081169	32138144	chr8	32080000	32085000	chr8	32405000	32410000	NRG1
chr11	64291268	64316741	chr11	64320000	64325000	chr11	64415000	64420000	NRXN2
chr16	27329451	27342538	chr16	27275000	27280000	chr16	27325000	27330000	NSMCE1 , FLJ21408 , AK025061
chr10	123811383	123902456	chr10	123730000	123735000	chr10	123870000	123875000	NSMCE4A , TACC2
chr2	113437100	113519447	chr2	113445000	113450000	chr2	113480000	113485000	NT5DC4 , CKAP2L
chr17	27451357	27495599	chr17	27470000	27480000	chr17	27610000	27620000	NUFIP2
chr17	806274	860890	chr17	820000	830000	chr17	870000	880000	NXN
chr17	806274	860890	chr17	820000	830000	chr17	870000	880000	NXN
chr10	105473099	105561419	chr10	105470000	105475000	chr10	105640000	105645000	OBFC1
chr9	127543512	127606236	chr9	127535000	127540000	chr9	127615000	127620000	OLFML2A , NR6A1
chr11	57531852	57568741	chr11	57575000	57600000	chr11	58275000	58300000	OR5B21 , LPXN
chr12	30944181	30960465	chr12	29650000	29675000	chr12	30975000	31000000	OVCH1 , TMTC1
chr11	72895995	72919027	chr11	72895000	72900000	chr11	72930000	72935000	P2RY2
chr20	49011974	49120549	chr20	49055000	49060000	chr20	49345000	49350000	PARD6B
chr12	3408465	3426699	chr12	3405000	3410000	chr12	3910000	3915000	PARP11
chr8	128186087	128355472	chr8	128045000	128050000	chr8	128225000	128230000	PCAT1
chr8	128186087	128355472	chr8	128045000	128050000	chr8	128305000	128310000	PCAT1
chr8	128666161	128701042	chr8	128040000	128050000	chr8	128670000	128680000	PCAT1
chr5	141071827	141106699	chr5	141070000	141075000	chr5	141255000	141260000	PCDH1 , BC127870
chr5	141071827	141106699	chr5	141050000	141060000	chr5	141330000	141340000	PCDH12 , KIAA0141 , RNF14
chr2	232467619	232569126	chr2	232580000	232585000	chr2	232645000	232650000	PDE6D , COPS7B
chr2	232467619	232569126	chr2	232475000	232480000	chr2	232645000	232650000	PDE6D , COPS7B
chr11	35164262	35220925	chr11	34940000	34950000	chr11	35160000	35170000	PDHX , APIP , MIR1343
chr8	94833752	94925449	chr8	94885000	94890000	chr8	94945000	94950000	PDP1
chr17	76247147	76352906	chr17	76355000	76360000	chr17	76415000	76420000	PGS1 , DNAH17
chr17	47576552	47605652	chr17	47485000	47490000	chr17	47570000	47575000	PHB
chr11	46258359	46271077	chr11	46140000	46145000	chr11	46260000	46265000	PHF21A
chr16	87810361	87897811	chr16	87875000	87900000	chr16	88825000	88850000	PIEZO1 , FLJ40448
chr17	4739341	4782218	chr17	4710000	4715000	chr17	4785000	4790000	PLD2 , PSMB6
chr1	208345902	208414991	chr1	208350000	208360000	chr1	208410000	208420000	PLXNA2
chr1	208345902	208414991	chr1	208375000	208380000	chr1	208415000	208420000	PLXNA2
chr1	207174069	207201455	chr1	207175000	207200000	chr1	208375000	208400000	PLXNA2
chr1	208345902	208414991	chr1	208350000	208360000	chr1	208410000	208420000	PLXNA2
chr1	209527359	209599101	chr1	208375000	208400000	chr1	209550000	209575000	PLXNA2
chr1	208345902	208414991	chr1	208305000	208310000	chr1	208415000	208420000	PLXNA2
chr1	208345902	208414991	chr1	208375000	208380000	chr1	208415000	208420000	PLXNA2
chr1	208345902	208414991	chr1	208195000	208200000	chr1	208415000	208420000	PLXNA2
chr10	79632617	79680001	chr10	79600000	79625000	chr10	79725000	79750000	POLR3A
chr12	27691977	27788502	chr12	27700000	27705000	chr12	27740000	27745000	PPFIBP1
chr12	27691977	27788502	chr12	27700000	27705000	chr12	27740000	27745000	PPFIBP1
chr1	39555935	39670925	chr1	39550000	39575000	chr1	40175000	40200000	PPIE
chr1	39555935	39670925	chr1	39550000	39575000	chr1	40000000	40025000	PPIEL , PABPC4 , BMP8A , SNORA55
chr16	9127226	9175692	chr16	4975000	5000000	chr16	9175000	9200000	PPL , SEC14L5
chr2	28785528	28915583	chr2	28810000	28815000	chr2	28970000	28975000	PPP1CB
chr1	202537616	202569551	chr1	202470000	202480000	chr1	202560000	202570000	PPP1R12B
chr14	104320728	104377298	chr14	104270000	104275000	chr14	104375000	104380000	PPP1R13B
chr17	48103276	48123219	chr17	48100000	48110000	chr17	48220000	48230000	PPP1R9B , SAMD14 , SGCA
chr14	35800093	35869804	chr14	35590000	35600000	chr14	35870000	35880000	PPP2R3C , KIAA0391 , AK128559
chr9	132153731	132272545	chr9	131900000	131910000	chr9	132250000	132260000	PPP2R4
chr10	121413660	121447732	chr10	120940000	120950000	chr10	121410000	121420000	PRDX3 , SFXN4
chr14	61928820	62069095	chr14	61940000	61945000	chr14	61990000	61995000	PRKCH
chr14	61928820	62069095	chr14	61940000	61945000	chr14	61990000	61995000	PRKCH
chr14	61928820	62069095	chr14	61940000	61950000	chr14	62030000	62040000	PRKCH
chr14	61928820	62069095	chr14	61990000	61995000	chr14	62030000	62035000	PRKCH
chr10	54180236	54262731	chr10	54070000	54075000	chr10	54245000	54250000	PRKG1-AS1 , DKK1 , PRKG1
chr12	3408465	3426699	chr12	3405000	3410000	chr12	3635000	3640000	PRMT8
chr11	86428894	86508781	chr11	86450000	86460000	chr11	86510000	86520000	PRSS23 , AL832007
chr14	35800093	35869804	chr14	35760000	35765000	chr14	35870000	35875000	PSMA6
chr14	35800093	35869804	chr14	35800000	35805000	chr14	35870000	35875000	PSMA6
chr9	114772874	114837999	chr9	114350000	114375000	chr9	114825000	114850000	PTGR1 , LRRC37A5P
chr14	74190287	74218231	chr14	74190000	74200000	chr14	74330000	74340000	PTGR2 , Y_RNA , ZNF410
chr14	74190287	74218231	chr14	74180000	74185000	chr14	74350000	74355000	PTGR2 , ZNF410
chr12	27691977	27788502	chr12	27725000	27750000	chr12	28125000	28150000	PTHLH
chr8	142014625	142094941	chr8	142005000	142010000	chr8	142080000	142085000	PTK2
chr8	142014625	142094941	chr8	141830000	141840000	chr8	142090000	142100000	PTK2
chr8	142157563	142185658	chr8	142020000	142030000	chr8	142160000	142170000	PTK2
chr8	142157563	142185658	chr8	141670000	141680000	chr8	142180000	142190000	PTK2
chr8	142157563	142185658	chr8	141840000	141845000	chr8	142180000	142185000	PTK2
chr3	123442297	123476158	chr3	123300000	123305000	chr3	123450000	123455000	PTPLB , MYLK-AS1
chr20	49011974	49120549	chr20	49085000	49090000	chr20	49190000	49195000	PTPN1 , MIR645 , FAM65C
chr11	119536918	119596510	chr11	119535000	119540000	chr11	119595000	119600000	PVRL1
chr11	119536918	119596510	chr11	119535000	119540000	chr11	119595000	119600000	PVRL1
chr12	120665697	120682213	chr12	120665000	120670000	chr12	120700000	120705000	PXN
chr14	69122358	69173995	chr14	68600000	68625000	chr14	69150000	69175000	RAD51B
chr17	17588182	17657092	chr17	17585000	17590000	chr17	17630000	17635000	RAI1
chr17	17588182	17657092	chr17	17585000	17590000	chr17	17630000	17635000	RAI1
chr9	137223941	137368628	chr9	136000000	136025000	chr9	137250000	137275000	RALGDS
chr22	19958229	19999872	chr22	19960000	19965000	chr22	20105000	20110000	RANBP1 , TRMT2A , DGCR8 , ZDHHC8
chr2	173036504	173128477	chr2	173000000	173025000	chr2	173575000	173600000	RAPGEF4-AS1 , RAPGEF4
chr22	46278885	46366664	chr22	45830000	45840000	chr22	46370000	46380000	RIBC2
chr1	41330748	41380580	chr1	41070000	41080000	chr1	41310000	41320000	RIMS3
chr20	19954524	19983911	chr20	19860000	19870000	chr20	19970000	19980000	RIN2
chr1	33440487	33475379	chr1	33430000	33435000	chr1	33470000	33475000	RNF19B
chr1	33440487	33475379	chr1	33395000	33400000	chr1	33470000	33475000	RNF19B
chr7	5585134	5614348	chr7	5600000	5605000	chr7	5705000	5710000	RNF216 , RNF216-IT1
chr8	10537096	10574629	chr8	10445000	10450000	chr8	10585000	10590000	RP1L1
chr8	10537096	10574629	chr8	10510000	10515000	chr8	10585000	10590000	RP1L1
chr17	27451357	27495599	chr17	27050000	27075000	chr17	27425000	27450000	RPL23A , SNORD42A , SNORD4B , TLCD1 , NEK8 , TRAF4 , SNORD4A , SNORD42B , RAB34 , NARR , FAM222B , PROCA1
chr10	80832002	80957169	chr10	79800000	79825000	chr10	80950000	80975000	RPS24 , POLR3A
chr17	78785347	78848139	chr17	78830000	78835000	chr17	78865000	78870000	RPTOR
chr17	78785347	78848139	chr17	78510000	78520000	chr17	78790000	78800000	RPTOR
chr8	103696577	103826994	chr8	103250000	103255000	chr8	103820000	103825000	RRM2B , AK095151 , UBR5
chr1	16465028	16476942	chr1	16470000	16480000	chr1	16560000	16570000	RSG1 , FBXO42
chr1	16490048	16518747	chr1	16470000	16480000	chr1	16560000	16570000	RSG1 , FBXO42
chr6	159124239	159182252	chr6	159120000	159130000	chr6	159410000	159420000	RSPH3
chr6	43996556	44055276	chr6	43630000	43640000	chr6	44040000	44050000	RSPH9 , MRPS18A
chr10	63777841	63810958	chr10	63775000	63800000	chr10	64000000	64025000	RTKN2
chr21	36508334	36532554	chr21	36250000	36275000	chr21	36500000	36525000	RUNX1
chr9	137223941	137368628	chr9	137260000	137265000	chr9	137335000	137340000	RXRA
chr9	137223941	137368628	chr9	137225000	137230000	chr9	137315000	137320000	RXRA
chr9	137223941	137368628	chr9	137270000	137275000	chr9	137305000	137310000	RXRA , RXRA
chr9	137223941	137368628	chr9	137220000	137225000	chr9	137265000	137270000	RXRA , RXRA
chr9	137223941	137368628	chr9	137225000	137230000	chr9	137315000	137320000	RXRA , RXRA
chr9	136730001	136766888	chr9	136725000	136750000	chr9	137250000	137275000	RXRA , RXRA , MIR4669
chr9	137223941	137368628	chr9	137220000	137225000	chr9	137265000	137270000	RXRA , RXRA , MIR4669
chr9	137223941	137368628	chr9	137270000	137275000	chr9	137305000	137310000	RXRA , RXRA , MIR4669
chr9	137223941	137368628	chr9	137260000	137265000	chr9	137335000	137340000	RXRA , RXRA , MIR4669
chr3	134027365	134090354	chr3	133930000	133935000	chr3	134025000	134030000	RYK
chr17	73670316	73705026	chr17	73680000	73685000	chr17	73715000	73720000	SAP30BP
chr9	127543512	127606236	chr9	127530000	127535000	chr9	127905000	127910000	SCAI , PPP6C
chr12	6376124	6407764	chr12	6395000	6400000	chr12	6480000	6485000	SCNN1A , LTBR
chr2	20760964	20799923	chr2	20375000	20400000	chr2	20775000	20800000	SDC1
chr2	20335420	20391770	chr2	20380000	20385000	chr2	20430000	20435000	SDC1 , PUM2
chr7	55000262	55065450	chr7	54840000	54845000	chr7	55035000	55040000	SEC61G
chr7	55091406	55226757	chr7	54840000	54845000	chr7	55200000	55205000	SEC61G
chr7	55091406	55226757	chr7	54840000	54845000	chr7	55085000	55090000	SEC61G
chr19	48221562	48233981	chr19	48210000	48220000	chr19	48280000	48290000	SEPW1 , TPRX1
chr13	44867797	44888790	chr13	44885000	44890000	chr13	44935000	44940000	SERP2
chr17	27451357	27495599	chr17	27295000	27300000	chr17	27445000	27450000	SEZ6
chr19	4359177	4394410	chr19	4365000	4370000	chr19	4400000	4405000	SH3GL1 , CHAF1A
chr19	4359177	4394410	chr19	4365000	4370000	chr19	4400000	4405000	SH3GL1 , MPND
chr10	105473099	105561419	chr10	105470000	105475000	chr10	105615000	105620000	SH3PXD2A
chr10	105619222	105671168	chr10	105470000	105475000	chr10	105615000	105620000	SH3PXD2A
chr10	105619222	105671168	chr10	105470000	105475000	chr10	105640000	105645000	SH3PXD2A
chr9	37913363	37977794	chr9	37960000	37970000	chr9	38020000	38030000	SHB
chr9	37913363	37977794	chr9	37940000	37950000	chr9	38060000	38070000	SHB
chr1	154380841	154456867	chr1	154405000	154410000	chr1	154445000	154450000	SHE , IL6R
chr1	154380841	154456867	chr1	154375000	154380000	chr1	154450000	154455000	SHE , IL6R
chr12	120665697	120682213	chr12	120660000	120670000	chr12	120720000	120730000	SIRT4
chr19	4040630	4062907	chr19	4060000	4070000	chr19	4180000	4190000	SIRT6 , ANKRD24 , CREB3L3
chr11	35164262	35220925	chr11	35160000	35170000	chr11	35410000	35420000	SLC1A2
chr20	19954524	19983911	chr20	19670000	19680000	chr20	19950000	19960000	SLC24A3
chr6	43996556	44055276	chr6	44060000	44070000	chr6	44200000	44210000	SLC29A1 , HSP90AB1 , SLC35B2
chr5	150956720	151045698	chr5	150825000	150830000	chr5	151030000	151035000	SLC36A1
chr12	46808643	46890735	chr12	46780000	46785000	chr12	46820000	46825000	SLC38A2
chr12	46940179	46957498	chr12	46765000	46770000	chr12	46950000	46955000	SLC38A2
chr2	220546563	220603086	chr2	220505000	220510000	chr2	220550000	220555000	SLC4A3
chr16	87810361	87897811	chr16	87810000	87820000	chr16	87860000	87870000	SLC7A5
chr16	87810361	87897811	chr16	87810000	87815000	chr16	87885000	87890000	SLC7A5
chr19	48221562	48233981	chr19	47940000	47945000	chr19	48205000	48210000	SLC8A2
chr10	105619222	105671168	chr10	105670000	105675000	chr10	105725000	105730000	SLK
chr15	67305601	67344111	chr15	67355000	67360000	chr15	67395000	67400000	SMAD3
chr10	112148336	112191080	chr10	112070000	112080000	chr10	112170000	112180000	SMNDC1
chr14	101141998	101161439	chr14	101155000	101160000	chr14	101460000	101465000	SNORD113 , SNORD114-31 , SNORD114-30 , SNORD114-29 , SNORD114-28 , SNORD114-27 , SNORD114-26 , SNORD114-25 , SNORD114-24 , SNORD114-23 , SNORD114-22 , SNORD114-21 , SNORD114-20
chr14	101940781	101948473	chr14	101450000	101460000	chr14	101940000	101950000	SNORD114-23 , SNORD114-24 , SNORD114-25 , SNORD114-26 , SNORD114-27 , SNORD114-28 , SNORD114-29 , SNORD114-30 , SNORD114-31 , SNORD114-22 , SNORD114-21 , SNORD114-20 , SNORD113 , SNORD113 , SNORD114-19 , SNORD114-18 , SNORD114-17 , SNORD114-16 , SNORD114-15 , SNORD114-14 , SNORD114-13 , SNORD114-12
chr17	76247147	76352906	chr17	76285000	76290000	chr17	76350000	76355000	SOCS3
chr16	89367756	89431955	chr16	89385000	89390000	chr16	89570000	89575000	SPG7 , ANKRD11
chr14	77370477	77431517	chr14	77400000	77425000	chr14	78050000	78075000	SPTLC2
chr14	35012097	35029430	chr14	34930000	34940000	chr14	35000000	35010000	SPTSSA
chr17	17588182	17657092	chr17	17585000	17590000	chr17	17740000	17745000	SREBF1 , TOM1L2
chr14	35800093	35869804	chr14	35450000	35455000	chr14	35870000	35875000	SRP54
chr1	44286546	44354570	chr1	44350000	44355000	chr1	44395000	44400000	ST3GAL3 , ARTN , IPO13
chr1	181067853	181130464	chr1	180990000	180995000	chr1	181110000	181115000	STX6 , MR1
chr6	158444489	158493300	chr6	158450000	158455000	chr6	158485000	158490000	SYNJ2
chr6	158444489	158493300	chr6	158450000	158455000	chr6	158485000	158490000	SYNJ2
chr6	158444489	158493300	chr6	158400000	158405000	chr6	158490000	158495000	SYNJ2
chr7	105697594	105713059	chr7	105700000	105705000	chr7	105750000	105755000	SYPL1
chr22	19958229	19999872	chr22	19970000	19975000	chr22	20005000	20010000	TANGO2 , TANGO2 , ARVCF , MIR185
chr16	69051079	69136723	chr16	69020000	69025000	chr16	69135000	69140000	TANGO6
chr2	101728462	101762419	chr2	101655000	101660000	chr2	101765000	101770000	TBC1D8
chr3	177051632	177080097	chr3	176750000	176775000	chr3	177075000	177100000	TBL1XR1
chr3	177051632	177080097	chr3	176915000	176920000	chr3	177075000	177080000	TBL1XR1
chr19	1745312	1750810	chr19	1650000	1675000	chr19	1750000	1775000	TCF3
chr14	104320728	104377298	chr14	104385000	104390000	chr14	104445000	104450000	TDRD9
chr7	115896454	116009311	chr7	115900000	115905000	chr7	115950000	115955000	TES , BD495725 , AK097428
chr7	115896454	116009311	chr7	115900000	115905000	chr7	115995000	116000000	TES , BD495725 , AK097428
chr18	3601111	3607812	chr18	3445000	3450000	chr18	3595000	3600000	TGIF1
chr18	3620659	3628230	chr18	3450000	3460000	chr18	3620000	3630000	TGIF1 , AX721193
chr18	3601111	3607812	chr18	3450000	3460000	chr18	3620000	3630000	TGIF1 , AX721193
chr2	43151210	43316139	chr2	43175000	43180000	chr2	43710000	43715000	THADA
chr10	121413660	121447732	chr10	121355000	121360000	chr10	121410000	121415000	TIAL1
chr3	189612022	189667570	chr3	189680000	189685000	chr3	190160000	190165000	TMEM207
chr22	25348094	25399119	chr22	25350000	25355000	chr22	25385000	25390000	TMEM211
chr6	43996556	44055276	chr6	44070000	44075000	chr6	44120000	44125000	TMEM63B , CAPN11
chr3	172251275	172410735	chr3	172220000	172230000	chr3	172310000	172320000	TNFSF10
chr3	172251275	172410735	chr3	172205000	172210000	chr3	172380000	172385000	TNFSF10
chr5	150956720	151045698	chr5	150450000	150460000	chr5	150990000	151000000	TNIP1
chr5	148336063	148392385	chr5	148350000	148375000	chr5	150450000	150475000	TNIP1 , ANXA6
chr7	6314924	6362705	chr7	5450000	5475000	chr7	6300000	6325000	TNRC18
chr7	5637264	5717774	chr7	5460000	5465000	chr7	5630000	5635000	TNRC18
chr3	189612022	189667570	chr3	189625000	189630000	chr3	189660000	189665000	TP63
chr3	189612022	189667570	chr3	189525000	189530000	chr3	189605000	189610000	TP63
chr3	189612022	189667570	chr3	189555000	189560000	chr3	189655000	189660000	TP63 , MIR944
chr3	189612022	189667570	chr3	188975000	189000000	chr3	189650000	189675000	TPRG1
chr8	126556384	126572386	chr8	126440000	126445000	chr8	126555000	126560000	TRIB1
chr17	15544059	15565222	chr17	15550000	15560000	chr17	18620000	18630000	TRIM16L
chr19	13271508	13284567	chr19	13225000	13230000	chr19	13260000	13265000	TRMT1 , NACC1 , LYL1
chr1	208345902	208414991	chr1	207175000	207200000	chr1	208375000	208400000	TRNA_Pseudo , C1orf116
chr2	235148526	235178167	chr2	234880000	234890000	chr2	235160000	235170000	TRPM8
chr13	44867797	44888790	chr13	44885000	44890000	chr13	45010000	45015000	TSC22D1
chr2	20760964	20799923	chr2	20100000	20125000	chr2	20775000	20800000	TTC32 , WDR35
chr1	43400307	43419722	chr1	43430000	43440000	chr1	43480000	43490000	U6
chr22	46278885	46366664	chr22	46030000	46040000	chr22	46370000	46380000	U6
chr17	57828266	57882635	chr17	57860000	57865000	chr17	57920000	57925000	U6 , DM119512 , MIR21 , VMP1 , TUBD1
chr17	57828266	57882635	chr17	57830000	57835000	chr17	57920000	57925000	U6 , DM119512 , MIR21 , VMP1 , TUBD1
chr16	4989644	4999641	chr16	4660000	4670000	chr16	4990000	5000000	UBALD1 , MGRN1 , C16orf96 , AX748066
chr1	154380841	154456867	chr1	154455000	154460000	chr1	154525000	154530000	UBE2Q1 , TDRD10 , CHRNB2
chr15	74666121	74723236	chr15	74665000	74670000	chr15	74730000	74735000	UBL7 , SEMA7A
chr16	4989644	4999641	chr16	4930000	4935000	chr16	4995000	5000000	UBN1 , PPL
chr6	42246200	42309521	chr6	42225000	42250000	chr6	42500000	42525000	UBR2
chr8	103696577	103826994	chr8	103420000	103425000	chr8	103815000	103820000	UBR5
chr8	103696577	103826994	chr8	103300000	103310000	chr8	103840000	103850000	UBR5
chr10	99402944	99419666	chr10	99330000	99335000	chr10	99410000	99415000	UBTD1 , ANKRD2 , C10orf62
chr7	47592041	47647232	chr7	47640000	47645000	chr7	48125000	48130000	UPP1
chr1	16142848	16163344	chr1	16125000	16130000	chr1	16160000	16165000	UQCRHL , FBLIM1
chr16	85006283	85040836	chr16	84785000	84790000	chr16	85000000	85005000	USP10
chr11	12169766	12257707	chr11	11860000	11870000	chr11	12200000	12210000	USP47
chr9	136730001	136766888	chr9	136745000	136750000	chr9	136805000	136810000	VAV2
chr9	136730001	136766888	chr9	136745000	136750000	chr9	136855000	136860000	VAV2
chr9	137223941	137368628	chr9	136725000	136750000	chr9	137250000	137275000	VAV2
chr9	136730001	136766888	chr9	136710000	136715000	chr9	136775000	136780000	VAV2
chr6	43996556	44055276	chr6	43740000	43745000	chr6	44045000	44050000	VEGFA
chr7	55000262	55065450	chr7	55030000	55040000	chr7	55610000	55620000	VOPP1
chr11	119536918	119596510	chr11	118950000	118975000	chr11	119550000	119575000	VPS11 , HMBS , H2AFX , DPAGT1 , C2CD2L
chr1	12585152	12674854	chr1	12535000	12540000	chr1	12610000	12615000	VPS13D
chr1	12585152	12674854	chr1	12495000	12500000	chr1	12675000	12680000	VPS13D
chr1	12585152	12674854	chr1	12535000	12540000	chr1	12675000	12680000	VPS13D
chr1	12585152	12674854	chr1	12370000	12375000	chr1	12685000	12690000	VPS13D
chr1	157968516	158007973	chr1	157975000	158000000	chr1	159825000	159850000	VSIG8 , CCDC19
chr12	6376124	6407764	chr12	6170000	6175000	chr12	6390000	6395000	VWF
chr12	6376124	6407764	chr12	6095000	6100000	chr12	6390000	6395000	VWF
chr12	6153139	6226650	chr12	6095000	6100000	chr12	6145000	6150000	VWF
chr9	127543512	127606236	chr9	127535000	127540000	chr9	127615000	127620000	WDR38 , RPL35 , ARPC5L
chr9	140503924	140509785	chr9	140470000	140475000	chr9	140510000	140515000	WDR85 , WDR85 , ZMYND19
chr3	13862609	13912124	chr3	13860000	13870000	chr3	13920000	13930000	WNT7A
chr3	13862609	13912124	chr3	13860000	13870000	chr3	13920000	13930000	WNT7A
chr22	46278885	46366664	chr22	46330000	46335000	chr22	46370000	46375000	WNT7B
chr22	46278885	46366664	chr22	46260000	46265000	chr22	46370000	46375000	WNT7B
chr22	45997348	46043588	chr22	46030000	46040000	chr22	46370000	46380000	WNT7B
chr22	45997348	46043588	chr22	46000000	46010000	chr22	46370000	46380000	WNT7B
chr22	46278885	46366664	chr22	46330000	46335000	chr22	46370000	46375000	WNT7B
chr5	167721620	167793614	chr5	167725000	167730000	chr5	167790000	167795000	WWC1
chr5	167721620	167793614	chr5	167715000	167720000	chr5	167750000	167755000	WWC1
chr5	167721620	167793614	chr5	167715000	167720000	chr5	167750000	167755000	WWC1
chr5	167721620	167793614	chr5	167725000	167730000	chr5	167790000	167795000	WWC1
chr14	105131775	105152003	chr14	104180000	104190000	chr14	105150000	105160000	XRCC3 , ZFYVE21 , JA611241 , PPP1R13B , KLC1
chr8	102073963	102172604	chr8	101960000	101965000	chr8	102100000	102105000	YWHAZ , AX746867
chr7	129464339	129543703	chr7	129465000	129470000	chr7	129650000	129655000	ZC3HC1
chr16	87810361	87897811	chr16	87520000	87530000	chr16	87890000	87900000	ZCCHC14 , BC131758
chr14	69122358	69173995	chr14	69160000	69165000	chr14	69250000	69255000	ZFP36L1 , ZFP36L1
chr2	43151210	43316139	chr2	43300000	43305000	chr2	43445000	43450000	ZFP36L2 , LOC100129726 , THADA
chr16	69051079	69136723	chr16	68550000	68575000	chr16	69150000	69175000	ZFP90 , ZFP90
chr10	80832002	80957169	chr10	80905000	80910000	chr10	80950000	80955000	ZMIZ1
chr10	80832002	80957169	chr10	80835000	80840000	chr10	80950000	80955000	ZMIZ1
chr10	80832002	80957169	chr10	80875000	80880000	chr10	80945000	80950000	ZMIZ1
chr10	80832002	80957169	chr10	80905000	80910000	chr10	80950000	80955000	ZMIZ1
chr10	80832002	80957169	chr10	80875000	80880000	chr10	80945000	80950000	ZMIZ1 , BC128552
chr10	80832002	80957169	chr10	80835000	80840000	chr10	80950000	80955000	ZMIZ1 , ZMIZ1-AS1
chr16	4989644	4999641	chr16	4815000	4820000	chr16	5005000	5010000	ZNF500 , 1/9/2012 12:00:00 AM
chr7	6314924	6362705	chr7	5875000	5900000	chr7	6375000	6400000	ZNF815P
chr19	13956621	13966982	chr19	13905000	13910000	chr19	13945000	13950000	ZSWIM4
chr17	15544059	15565222	chr17	15550000	15560000	chr17	15900000	15910000	ZSWIM7 , TTC19
