# Supplementary material for: Profiling of 3D Genome Organization in Nasopharyngeal Cancer Needle Biopsy Patient Samples by a Modified Hi-C Approach
Source: Front Genet. 2021 Sep 3;12:673530. doi: 10.3389/fgene.2021.673530 (PMC8446523; doi:10.3389/fgene.2021.673530)
Supplement: Supplementary file 13 [file Table_12.XLSX]

## Sheet: Proximal_Genes
List of genes with proximal SE
Super Enhancer			Gene
chr1	975370	1016731	AGRN
chr1	975370	1016731	BC033949
chr1	975370	1016731	RNF223
chr1	12585152	12674854	DHRS3
chr1	15649467	15694667	FHAD1
chr1	15649467	15694667	AK055853
chr1	16106656	16129651	FBLIM1
chr1	16142848	16163344	FLJ37453
chr1	16465028	16476942	EPHA2
chr1	23131338	23161530	EPHB2
chr1	27823477	27899108	AHDC1
chr1	33440487	33475379	BC036308
chr1	39555935	39670925	MACF1
chr1	39555935	39670925	5S_rRNA
chr1	39555935	39670925	Mir_562
chr1	41330748	41380580	Mir_584
chr1	43400307	43419722	SLC2A1
chr1	44286546	44354570	ST3GAL3
chr1	95044404	95149292	BC030750
chr1	154380841	154456867	IL6R
chr1	154380841	154456867	SHE
chr1	157968516	158007973	KIRREL
chr1	183108356	183150448	LAMC1
chr1	202537616	202569551	PPP1R12B
chr1	202537616	202569551	SYT2
chr1	207174069	207201455	TRNA_Pseudo
chr1	207174069	207201455	C1orf116
chr1	208345902	208414991	PLXNA2
chr1	214576108	214701265	PTPN14
chr1	214576108	214701265	BC171896
chr1	230205526	230270680	GALNT2
chr1	975370	1016731	C1orf159
chr1	33440487	33475379	AK2
chr1	41330748	41380580	CITED4
chr1	209527359	209599101	MIR205HG
chr1	16106656	16129651	UQCRHL
chr1	183108356	183150448	LAMC2
chr1	43400307	43419722	SLC2A1-AS1
chr1	16490048	16518747	ARHGEF19
chr1	27823477	27899108	WASF2
chr1	16490048	16518747	EPHA2
chr1	181067853	181130464	IER5
chr1	226285896	226320913	BC032899
chr1	16142848	16163344	UQCRHL
chr1	94156508	94172260	BCAR3
chr1	33440487	33475379	RNF19B
chr1	16142848	16163344	SPEN
chr1	226285896	226320913	ACBD3
chr1	12585152	12674854	VPS13D
chr1	181067853	181130464	BC039493

## Sheet: S009
List of genes with both proximal and distal SE in S009
5S_rRNA
GALNT2
IER5
LAMC1
MACF1
MIR205HG
PLXNA2
PPP1R12B
PTPN14
VPS13D

## Sheet: S010
List of genes with both proximal and distal SE in S010
5S_rRNA
IER5
MACF1
PLXNA2
PPP1R12B
RNF19B

## Sheet: S012
List of genes with both proximal and distal SE in S012
5S_rRNA
IER5
MACF1
MIR205HG
PLXNA2
VPS13D

## Sheet: HK1
List of genes with both proximal and distal SE in HK1
5S_rRNA
ARHGEF19
BC030750
DHRS3
EPHA2
EPHB2
GALNT2
IER5
IL6R
KIRREL
LAMC1
LAMC2
MACF1
MIR205HG
PLXNA2
PPP1R12B
RNF19B
VPS13D
