# Supplementary material for: Profiling of 3D Genome Organization in Nasopharyngeal Cancer Needle Biopsy Patient Samples by a Modified Hi-C Approach
Source: Front Genet. 2021 Sep 3;12:673530. doi: 10.3389/fgene.2021.673530 (PMC8446523; doi:10.3389/fgene.2021.673530)
Supplement: Supplementary file 14 [file Table_13.XLSX]

## Sheet: S009
Supplementary Table S13: List of SEs associated with FIREs via chromatin loops
Super Enhancer			Loop_X_Anchor			Loop_Y_anchor			FIRE
chr12	10506809	10531873	chr12	10510000	10520000	chr12	10710000	10720000	chr12	10630000	10700000
chr12	14408156	14435197	chr12	14400000	14425000	chr12	14500000	14525000	chr12	14510000	14550000
chr12	27691977	27788502	chr12	27675000	27700000	chr12	27775000	27800000	chr12	27780000	27790000
chr12	27691977	27788502	chr12	27600000	27625000	chr12	27775000	27800000	chr12	27780000	27790000
chr12	52536137	52552699	chr12	52540000	52550000	chr12	52910000	52920000	chr12	52890000	52900000
chr12	6153139	6226650	chr12	6175000	6200000	chr12	6275000	6300000	chr12	6280000	6290000
chr12	6376124	6407764	chr12	6335000	6340000	chr12	6385000	6390000	chr12	6380000	6390000
chr12	6376124	6407764	chr12	6305000	6310000	chr12	6385000	6390000	chr12	6380000	6390000
chr12	6376124	6407764	chr12	6170000	6175000	chr12	6385000	6390000	chr12	6380000	6390000
chr12	76016574	76185758	chr12	75950000	75975000	chr12	76050000	76075000	chr12	76050000	76060000
chr12	95576330	95608014	chr12	95540000	95550000	chr12	95590000	95600000	chr12	95610000	95620000
chr1	39555935	39670925	chr1	39560000	39570000	chr1	39720000	39730000	chr1	39720000	39730000
chr1	39555935	39670925	chr1	39550000	39575000	chr1	39850000	39875000	chr1	39890000	39900000
chr15	67305601	67344111	chr15	67350000	67375000	chr15	67450000	67475000	chr15	67440000	67450000
chr15	93342143	93389509	chr15	93345000	93350000	chr15	93455000	93460000	chr15	93430000	93450000
chr17	4739341	4782218	chr17	4675000	4700000	chr17	4775000	4800000	chr17	4770000	4780000
chr17	806274	860890	chr17	700000	725000	chr17	800000	825000	chr17	810000	820000
chr19	1745312	1750810	chr19	1670000	1680000	chr19	1760000	1770000	chr19	1770000	1780000
chr20	19954524	19983911	chr20	19760000	19770000	chr20	19970000	19980000	chr20	19740000	19980000
chr20	19954524	19983911	chr20	19670000	19680000	chr20	19970000	19980000	chr20	19740000	19980000
chr20	30249090	30305894	chr20	30245000	30250000	chr20	30310000	30315000	chr20	30230000	30390000
chr20	33885133	33926442	chr20	33890000	33900000	chr20	34030000	34040000	chr20	33670000	34740000
chr20	49011974	49120549	chr20	48805000	48810000	chr20	49075000	49080000	chr20	48810000	49240000
chr20	49011974	49120549	chr20	49120000	49130000	chr20	49190000	49200000	chr20	48810000	49240000
chr21	44901509	44943882	chr21	44925000	44950000	chr21	45025000	45050000	chr21	45000000	45020000
chr15	90752852	90764657	chr15	90425000	90450000	chr15	90775000	90800000	chr15	90410000	90420000
chr18	3601111	3607812	chr18	3450000	3455000	chr18	3595000	3600000	chr18	3440000	3470000
chr22	46278885	46366664	chr22	46250000	46275000	chr22	46350000	46375000	chr22	46060000	46250000
chr22	46278885	46366664	chr22	46040000	46050000	chr22	46370000	46380000	chr22	46060000	46250000
chr8	142157563	142185658	chr8	141830000	141840000	chr8	142180000	142190000	chr8	141820000	141830000

## Sheet: S010
Supplementary Table S13: List of SEs associated with FIREs via chromatin loops
Super Enhancer			Loop_X_Anchor			Loop_Y_Anchor			FIRE
chr10	105619222	105671168	chr10	105650000	105675000	chr10	105750000	105775000	chr10	105750000	105760000
chr10	63777841	63810958	chr10	63650000	63675000	chr10	63775000	63800000	chr10	63800000	63820000
chr11	12050607	12116718	chr11	12095000	12100000	chr11	12255000	12260000	chr11	12250000	12260000
chr11	35164262	35220925	chr11	35100000	35110000	chr11	35160000	35170000	chr11	35150000	35240000
chr11	65235011	65255083	chr11	65185000	65190000	chr11	65265000	65270000	chr11	65170000	65290000
chr12	109078695	109099191	chr12	109070000	109080000	chr12	109120000	109130000	chr12	109120000	109130000
chr12	6153139	6226650	chr12	6170000	6180000	chr12	6300000	6310000	chr12	6290000	6310000
chr1	27823477	27899108	chr1	27725000	27750000	chr1	27825000	27850000	chr1	27810000	27830000
chr1	33440487	33475379	chr1	33400000	33410000	chr1	33470000	33480000	chr1	33470000	33480000
chr13	48727664	48736346	chr13	48725000	48730000	chr13	48805000	48810000	chr13	48790000	48810000
chr14	50411187	50471346	chr14	50350000	50360000	chr14	50460000	50470000	chr14	50460000	50470000
chr15	93342143	93389509	chr15	93370000	93380000	chr15	93420000	93430000	chr15	93440000	93450000
chr15	93342143	93389509	chr15	93340000	93350000	chr15	93450000	93460000	chr15	93440000	93450000
chr2	113437100	113519447	chr2	113380000	113390000	chr2	113480000	113490000	chr2	113500000	113510000
chr2	235148526	235178167	chr2	235050000	235075000	chr2	235150000	235175000	chr2	235150000	235160000
chr2	43151210	43316139	chr2	43175000	43200000	chr2	43550000	43575000	chr2	43550000	43560000
chr3	177051632	177080097	chr3	176915000	176920000	chr3	177075000	177080000	chr3	177050000	177060000
chr3	177051632	177080097	chr3	177075000	177100000	chr3	177300000	177325000	chr3	177310000	177320000
chr5	42978641	43010567	chr5	42950000	42955000	chr5	42990000	42995000	chr5	42990000	43000000
chr6	30716075	30812564	chr6	30710000	30715000	chr6	30745000	30750000	chr6	30730000	30740000
chr6	30716075	30812564	chr6	30795000	30800000	chr6	30845000	30850000	chr6	30820000	30850000
chr6	42246200	42309521	chr6	42275000	42300000	chr6	42400000	42425000	chr6	42280000	42430000
chr7	5585134	5614348	chr7	5540000	5550000	chr7	5590000	5600000	chr7	5600000	5620000
chr7	5637264	5717774	chr7	5530000	5540000	chr7	5700000	5710000	chr7	5700000	5720000
chr7	5585134	5614348	chr7	5600000	5605000	chr7	5700000	5705000	chr7	5700000	5720000
chr8	142014625	142094941	chr8	141950000	141960000	chr8	142070000	142080000	chr8	142090000	142100000
chr8	142014625	142094941	chr8	141825000	141850000	chr8	142075000	142100000	chr8	142090000	142100000
chr9	132153731	132272545	chr9	132170000	132180000	chr9	132220000	132230000	chr9	132220000	132230000
chr10	74086455	74097668	chr10	74000000	74010000	chr10	74090000	74100000	chr10	73970000	73990000
chr10	74077445	74086278	chr10	74030000	74040000	chr10	74080000	74090000	chr10	74030000	74040000
chr12	6376124	6407764	chr12	6305000	6310000	chr12	6385000	6390000	chr12	6290000	6310000
chr14	50484760	50549016	chr14	50450000	50475000	chr14	50550000	50575000	chr14	50460000	50470000
chr18	3601111	3607812	chr18	3450000	3455000	chr18	3590000	3595000	chr18	3440000	3450000
chr19	2522065	2562305	chr19	2470000	2480000	chr19	2550000	2560000	chr19	2470000	2480000
chr2	113621629	113651616	chr2	113500000	113510000	chr2	113640000	113650000	chr2	113500000	113510000
chr3	197181495	197249296	chr3	196980000	196985000	chr3	197235000	197240000	chr3	196980000	197010000
chr8	142157563	142185658	chr8	142090000	142095000	chr8	142180000	142185000	chr8	142090000	142100000
chr9	132153731	132272545	chr9	132095000	132100000	chr9	132250000	132255000	chr9	132110000	132120000

## Sheet: S012
Supplementary Table S13: List of SEs associated with FIREs via chromatin loops
Super Enhancer			Loop_X_Anchor			Loop_Y_Anchor			FIRE
chr11	65235011	65255083	chr11	65190000	65200000	chr11	65270000	65280000	chr11	65220000	65290000
chr11	65235011	65255083	chr11	65140000	65150000	chr11	65270000	65280000	chr11	65220000	65290000
chr12	10506809	10531873	chr12	10475000	10500000	chr12	10700000	10725000	chr12	10630000	10720000
chr12	109078695	109099191	chr12	109050000	109075000	chr12	109175000	109200000	chr12	109170000	109180000
chr12	124985134	125046280	chr12	125000000	125010000	chr12	125050000	125060000	chr12	125050000	125060000
chr12	124985134	125046280	chr12	125000000	125010000	chr12	125050000	125060000	chr12	125050000	125060000
chr12	14408156	14435197	chr12	14400000	14410000	chr12	14530000	14540000	chr12	14510000	14570000
chr12	27691977	27788502	chr12	27575000	27600000	chr12	27800000	27825000	chr12	27780000	27790000
chr12	27691977	27788502	chr12	27675000	27700000	chr12	27775000	27800000	chr12	27780000	27790000
chr12	27691977	27788502	chr12	27675000	27700000	chr12	27775000	27800000	chr12	27780000	27790000
chr12	3408465	3426699	chr12	3400000	3425000	chr12	3900000	3925000	chr12	3890000	3900000
chr12	52668192	52682691	chr12	52560000	52570000	chr12	52670000	52680000	chr12	52650000	52680000
chr12	52536137	52552699	chr12	52560000	52570000	chr12	52670000	52680000	chr12	52650000	52680000
chr12	52536137	52552699	chr12	52525000	52550000	chr12	52900000	52925000	chr12	52870000	52940000
chr12	6153139	6226650	chr12	6175000	6200000	chr12	6300000	6325000	chr12	6250000	6370000
chr12	6376124	6407764	chr12	6310000	6320000	chr12	6380000	6390000	chr12	6380000	6400000
chr12	6376124	6407764	chr12	6335000	6340000	chr12	6385000	6390000	chr12	6380000	6400000
chr12	6376124	6407764	chr12	6170000	6180000	chr12	6390000	6400000	chr12	6380000	6400000
chr12	6153139	6226650	chr12	6170000	6180000	chr12	6390000	6400000	chr12	6380000	6400000
chr12	95576330	95608014	chr12	95500000	95525000	chr12	95600000	95625000	chr12	95600000	95620000
chr1	39555935	39670925	chr1	39550000	39575000	chr1	39650000	39675000	chr1	39670000	39680000
chr1	39555935	39670925	chr1	39550000	39575000	chr1	39650000	39675000	chr1	39670000	39680000
chr14	50411187	50471346	chr14	50350000	50375000	chr14	50450000	50475000	chr14	50460000	50510000
chr14	50484760	50549016	chr14	50350000	50375000	chr14	50450000	50475000	chr14	50460000	50510000
chr14	50484760	50549016	chr14	50325000	50350000	chr14	50550000	50575000	chr14	50520000	50540000
chr15	93342143	93389509	chr15	93370000	93380000	chr15	93420000	93430000	chr15	93440000	93450000
chr15	93342143	93389509	chr15	93340000	93350000	chr15	93450000	93460000	chr15	93440000	93450000
chr18	3601111	3607812	chr18	3450000	3460000	chr18	3590000	3600000	chr18	3600000	3610000
chr20	33885133	33926442	chr20	33890000	33900000	chr20	34030000	34040000	chr20	34030000	34040000
chr20	34652156	34691380	chr20	34575000	34600000	chr20	34700000	34725000	chr20	34710000	34740000
chr20	49011974	49120549	chr20	48800000	48805000	chr20	49080000	49085000	chr20	48850000	49090000
chr20	49011974	49120549	chr20	48950000	48975000	chr20	49050000	49075000	chr20	48850000	49090000
chr20	49011974	49120549	chr20	49075000	49100000	chr20	49175000	49200000	chr20	49100000	49190000
chr22	45997348	46043588	chr22	46025000	46050000	chr22	46225000	46250000	chr22	46220000	46230000
chr6	30716075	30812564	chr6	30790000	30800000	chr6	30840000	30850000	chr6	30820000	30850000
chr7	5585134	5614348	chr7	5540000	5550000	chr7	5590000	5600000	chr7	5600000	5610000
chr10	74077445	74086278	chr10	73975000	74000000	chr10	74075000	74100000	chr10	73970000	73990000
chr10	74086455	74097668	chr10	73975000	74000000	chr10	74075000	74100000	chr10	73970000	73990000
chr11	65235011	65255083	chr11	65140000	65150000	chr11	65270000	65280000	chr11	65130000	65160000
chr11	65235011	65255083	chr11	65190000	65200000	chr11	65270000	65280000	chr11	65170000	65210000
chr12	27691977	27788502	chr12	27675000	27700000	chr12	27775000	27800000	chr12	27690000	27700000
chr12	6376124	6407764	chr12	6170000	6180000	chr12	6390000	6400000	chr12	6190000	6240000
chr12	6376124	6407764	chr12	6310000	6320000	chr12	6380000	6390000	chr12	6250000	6370000
chr12	6376124	6407764	chr12	6335000	6340000	chr12	6385000	6390000	chr12	6250000	6370000
chr14	104320728	104377298	chr14	104250000	104275000	chr14	104350000	104375000	chr14	104280000	104290000
chr14	50411187	50471346	chr14	50350000	50375000	chr14	50450000	50475000	chr14	50360000	50380000
chr14	50484760	50549016	chr14	50325000	50350000	chr14	50550000	50575000	chr14	50360000	50380000
chr14	50484760	50549016	chr14	50350000	50375000	chr14	50450000	50475000	chr14	50360000	50380000
chr18	3601111	3607812	chr18	3450000	3460000	chr18	3590000	3600000	chr18	3440000	3480000
chr19	2522065	2562305	chr19	2490000	2500000	chr19	2540000	2550000	chr19	2500000	2510000
chr20	19954524	19983911	chr20	19750000	19775000	chr20	19950000	19975000	chr20	19770000	19780000
chr20	34652156	34691380	chr20	34575000	34600000	chr20	34700000	34725000	chr20	34580000	34590000
chr20	49011974	49120549	chr20	48950000	48975000	chr20	49050000	49075000	chr20	48850000	49090000
chr3	197181495	197249296	chr3	196950000	196975000	chr3	197225000	197250000	chr3	196920000	196970000
chr7	5637264	5717774	chr7	5600000	5625000	chr7	5700000	5725000	chr7	5600000	5610000

## Sheet: HK1
Supplementary Table S13: List of SEs associated with FIREs via chromatin loops
Super Enhancer			Loop_X_Anchor			Loop_Y_Anchor			FIRE
chr10	54180236	54262731	chr10	54210000	54215000	chr10	54245000	54250000	chr10	54230000	54240000
chr10	54180236	54262731	chr10	54075000	54080000	chr10	54210000	54215000	chr10	54230000	54240000
chr10	54180236	54262731	chr10	54070000	54075000	chr10	54245000	54250000	chr10	54230000	54240000
chr1	183108356	183150448	chr1	182845000	182850000	chr1	183100000	183105000	chr1	183100000	183110000
chr1	183108356	183150448	chr1	182820000	182830000	chr1	183090000	183100000	chr1	183100000	183110000
chr12	109078695	109099191	chr12	109085000	109090000	chr12	109120000	109125000	chr12	109110000	109120000
chr12	14408156	14435197	chr12	14410000	14420000	chr12	14510000	14520000	chr12	14520000	14530000
chr12	27691977	27788502	chr12	27700000	27705000	chr12	27740000	27745000	chr12	27720000	27730000
chr12	27691977	27788502	chr12	27590000	27600000	chr12	27790000	27800000	chr12	27780000	27790000
chr12	27691977	27788502	chr12	27725000	27750000	chr12	28125000	28150000	chr12	28130000	28140000
chr12	46808643	46890735	chr12	46780000	46785000	chr12	46820000	46825000	chr12	46810000	46820000
chr12	46940179	46957498	chr12	46765000	46770000	chr12	46950000	46955000	chr12	46950000	46960000
chr1	39555935	39670925	chr1	39560000	39565000	chr1	39720000	39725000	chr1	39720000	39730000
chr14	101141998	101161439	chr14	101155000	101160000	chr14	101460000	101465000	chr14	101380000	101490000
chr14	101940781	101948473	chr14	101450000	101460000	chr14	101940000	101950000	chr14	101950000	101960000
chr14	101141998	101161439	chr14	101155000	101160000	chr14	101940000	101945000	chr14	101950000	101960000
chr14	101940781	101948473	chr14	101155000	101160000	chr14	101940000	101945000	chr14	101950000	101960000
chr14	102721585	102761694	chr14	102425000	102450000	chr14	102775000	102800000	chr14	102570000	102810000
chr14	103601847	103639943	chr14	103570000	103575000	chr14	103650000	103655000	chr14	103610000	103690000
chr14	103570051	103588756	chr14	103570000	103575000	chr14	103650000	103655000	chr14	103610000	103690000
chr14	104003186	104018884	chr14	103980000	103985000	chr14	104015000	104020000	chr14	104020000	104070000
chr14	104003186	104018884	chr14	103960000	103970000	chr14	104010000	104020000	chr14	104020000	104070000
chr14	104320728	104377298	chr14	104270000	104275000	chr14	104375000	104380000	chr14	104370000	104500000
chr14	104320728	104377298	chr14	104385000	104390000	chr14	104445000	104450000	chr14	104370000	104500000
chr14	105131775	105152003	chr14	105150000	105155000	chr14	105435000	105440000	chr14	105420000	105430000
chr14	105536587	105564983	chr14	105435000	105440000	chr14	105555000	105560000	chr14	105540000	105550000
chr14	105536587	105564983	chr14	105485000	105490000	chr14	105555000	105560000	chr14	105540000	105550000
chr14	105536587	105564983	chr14	105555000	105560000	chr14	105630000	105635000	chr14	105650000	105660000
chr14	35012097	35029430	chr14	34930000	34940000	chr14	35000000	35010000	chr14	34860000	35000000
chr14	50411187	50471346	chr14	50425000	50430000	chr14	50465000	50470000	chr14	50330000	50610000
chr14	50484760	50549016	chr14	50425000	50430000	chr14	50465000	50470000	chr14	50330000	50610000
chr14	50411187	50471346	chr14	50375000	50380000	chr14	50410000	50415000	chr14	50330000	50610000
chr14	50411187	50471346	chr14	50375000	50380000	chr14	50465000	50470000	chr14	50330000	50610000
chr14	50484760	50549016	chr14	50375000	50380000	chr14	50465000	50470000	chr14	50330000	50610000
chr14	50411187	50471346	chr14	50330000	50340000	chr14	50460000	50470000	chr14	50330000	50610000
chr14	50484760	50549016	chr14	50330000	50340000	chr14	50460000	50470000	chr14	50330000	50610000
chr14	51822409	51870525	chr14	51865000	51870000	chr14	52115000	52120000	chr14	51890000	52200000
chr14	51822409	51870525	chr14	51860000	51865000	chr14	52000000	52005000	chr14	51890000	52200000
chr14	51822409	51870525	chr14	51860000	51865000	chr14	51955000	51960000	chr14	51890000	52200000
chr14	51822409	51870525	chr14	51865000	51870000	chr14	51905000	51910000	chr14	51890000	52200000
chr14	55538905	55590300	chr14	55560000	55565000	chr14	55630000	55635000	chr14	55370000	55930000
chr14	55538905	55590300	chr14	55560000	55565000	chr14	55595000	55600000	chr14	55370000	55930000
chr14	61928820	62069095	chr14	61760000	61765000	chr14	61920000	61925000	chr14	61890000	61920000
chr14	61928820	62069095	chr14	61940000	61950000	chr14	62030000	62040000	chr14	61930000	62220000
chr14	61928820	62069095	chr14	61990000	61995000	chr14	62030000	62035000	chr14	61930000	62220000
chr14	61928820	62069095	chr14	62030000	62040000	chr14	62160000	62170000	chr14	61930000	62220000
chr14	61928820	62069095	chr14	61925000	61930000	chr14	62195000	62200000	chr14	61930000	62220000
chr14	61928820	62069095	chr14	61940000	61945000	chr14	61990000	61995000	chr14	61930000	62220000
chr14	61928820	62069095	chr14	61900000	61925000	chr14	62575000	62600000	chr14	62560000	62580000
chr14	69122358	69173995	chr14	68600000	68625000	chr14	69150000	69175000	chr14	69160000	69200000
chr14	69401873	69433852	chr14	69440000	69445000	chr14	69545000	69550000	chr14	69450000	69640000
chr14	74190287	74218231	chr14	74190000	74195000	chr14	74290000	74295000	chr14	74150000	74410000
chr14	74190287	74218231	chr14	74190000	74200000	chr14	74330000	74340000	chr14	74150000	74410000
chr14	74190287	74218231	chr14	74180000	74185000	chr14	74350000	74355000	chr14	74150000	74410000
chr14	75032188	75051417	chr14	75035000	75040000	chr14	75085000	75090000	chr14	75070000	75370000
chr14	77370477	77431517	chr14	77380000	77385000	chr14	77420000	77425000	chr14	77410000	77450000
chr14	77370477	77431517	chr14	77380000	77385000	chr14	77495000	77500000	chr14	77460000	77570000
chr14	77370477	77431517	chr14	77420000	77425000	chr14	77495000	77500000	chr14	77460000	77570000
chr14	77370477	77431517	chr14	77400000	77425000	chr14	78050000	78075000	chr14	77970000	78100000
chr14	93498790	93530176	chr14	93510000	93515000	chr14	93580000	93585000	chr14	93600000	93610000
chr14	93498790	93530176	chr14	93500000	93525000	chr14	94425000	94450000	chr14	94430000	94440000
chr15	101224793	101315182	chr15	101225000	101230000	chr15	101260000	101265000	chr15	101280000	101290000
chr15	93342143	93389509	chr15	93345000	93350000	chr15	93450000	93455000	chr15	93440000	93450000
chr16	1731705	1753412	chr16	1660000	1665000	chr16	1755000	1760000	chr16	1760000	1780000
chr16	27329451	27342538	chr16	27275000	27280000	chr16	27325000	27330000	chr16	27250000	27320000
chr16	27329451	27342538	chr16	27335000	27340000	chr16	27370000	27375000	chr16	27360000	27380000
chr16	4989644	4999641	chr16	4525000	4550000	chr16	4975000	5000000	chr16	4950000	4960000
chr16	69051079	69136723	chr16	69020000	69025000	chr16	69135000	69140000	chr16	68930000	69140000
chr16	69051079	69136723	chr16	68725000	68750000	chr16	69150000	69175000	chr16	69170000	69190000
chr16	69051079	69136723	chr16	68550000	68575000	chr16	69150000	69175000	chr16	69170000	69190000
chr16	69429851	69452003	chr16	69430000	69435000	chr16	69595000	69600000	chr16	69450000	69750000
chr16	85006283	85040836	chr16	84955000	84960000	chr16	85000000	85005000	chr16	84980000	84990000
chr16	85006283	85040836	chr16	84785000	84790000	chr16	85000000	85005000	chr16	84980000	84990000
chr16	87810361	87897811	chr16	87810000	87820000	chr16	87860000	87870000	chr16	87840000	87850000
chr16	89367756	89431955	chr16	89380000	89390000	chr16	89540000	89550000	chr16	89530000	89590000
chr16	89367756	89431955	chr16	89385000	89390000	chr16	89570000	89575000	chr16	89530000	89590000
chr16	4989644	4999641	chr16	4975000	5000000	chr16	9175000	9200000	chr16	9190000	9220000
chr16	9127226	9175692	chr16	4975000	5000000	chr16	9175000	9200000	chr16	9190000	9220000
chr17	15544059	15565222	chr17	15550000	15560000	chr17	15900000	15910000	chr17	15910000	15920000
chr17	57828266	57882635	chr17	57860000	57865000	chr17	57920000	57925000	chr17	57930000	57940000
chr17	57828266	57882635	chr17	57830000	57835000	chr17	57920000	57925000	chr17	57930000	57940000
chr1	94156508	94172260	chr1	94145000	94150000	chr1	94275000	94280000	chr1	94270000	94280000
chr1	95044404	95149292	chr1	95005000	95010000	chr1	95085000	95090000	chr1	95100000	95110000
chr1	95044404	95149292	chr1	95000000	95010000	chr1	95110000	95120000	chr1	95100000	95110000
chr20	30249090	30305894	chr20	30250000	30255000	chr20	30310000	30315000	chr20	30300000	30310000
chr20	33885133	33926442	chr20	32900000	32925000	chr20	33875000	33900000	chr20	33910000	33970000
chr20	49011974	49120549	chr20	49085000	49090000	chr20	49190000	49195000	chr20	49170000	49180000
chr20	49011974	49120549	chr20	49055000	49060000	chr20	49345000	49350000	chr20	49350000	49370000
chr22	19958229	19999872	chr22	19955000	19960000	chr22	20065000	20070000	chr22	20060000	20070000
chr22	19958229	19999872	chr22	19960000	19965000	chr22	20105000	20110000	chr22	20080000	20090000
chr22	37690791	37743546	chr22	37710000	37715000	chr22	37850000	37855000	chr22	37850000	37860000
chr22	45997348	46043588	chr22	45995000	46000000	chr22	46075000	46080000	chr22	46050000	46260000
chr22	46278885	46366664	chr22	45970000	45980000	chr22	46260000	46270000	chr22	46050000	46260000
chr22	46460213	46478254	chr22	46000000	46010000	chr22	46470000	46480000	chr22	46470000	46480000
chr22	46460213	46478254	chr22	46400000	46405000	chr22	46475000	46480000	chr22	46470000	46480000
chr22	45997348	46043588	chr22	46000000	46010000	chr22	46470000	46480000	chr22	46470000	46480000
chr7	115896454	116009311	chr7	115900000	115905000	chr7	115950000	115955000	chr7	115910000	116010000
chr7	115896454	116009311	chr7	115900000	115905000	chr7	115995000	116000000	chr7	115910000	116010000
chr7	115896454	116009311	chr7	115895000	115900000	chr7	116165000	116170000	chr7	116020000	116150000
chr7	115896454	116009311	chr7	115990000	116000000	chr7	116160000	116170000	chr7	116020000	116150000
chr7	116315480	116367806	chr7	116310000	116320000	chr7	116410000	116420000	chr7	116330000	116420000
chr7	116315480	116367806	chr7	116310000	116320000	chr7	116360000	116370000	chr7	116330000	116420000
chr7	55000262	55065450	chr7	54840000	54845000	chr7	55035000	55040000	chr7	54970000	55080000
chr7	55000262	55065450	chr7	54895000	54900000	chr7	55035000	55040000	chr7	54970000	55080000
chr7	55091406	55226757	chr7	54840000	54845000	chr7	55085000	55090000	chr7	55090000	55110000
chr7	55091406	55226757	chr7	54905000	54910000	chr7	55085000	55090000	chr7	55090000	55110000
chr7	55000262	55065450	chr7	55035000	55040000	chr7	55130000	55135000	chr7	55120000	55160000
chr7	55091406	55226757	chr7	54895000	54900000	chr7	55130000	55135000	chr7	55120000	55160000
chr7	55091406	55226757	chr7	55035000	55040000	chr7	55130000	55135000	chr7	55120000	55160000
chr7	55091406	55226757	chr7	55130000	55135000	chr7	55200000	55205000	chr7	55200000	55220000
chr7	55000262	55065450	chr7	55050000	55055000	chr7	55200000	55205000	chr7	55200000	55220000
chr7	55091406	55226757	chr7	54840000	54845000	chr7	55200000	55205000	chr7	55200000	55220000
chr7	55091406	55226757	chr7	54895000	54900000	chr7	55200000	55205000	chr7	55200000	55220000
chr7	55091406	55226757	chr7	55050000	55055000	chr7	55200000	55205000	chr7	55200000	55220000
chr7	55091406	55226757	chr7	55220000	55225000	chr7	55265000	55270000	chr7	55260000	55280000
chr7	5637264	5717774	chr7	5530000	5535000	chr7	5715000	5720000	chr7	5690000	5700000
chr7	5585134	5614348	chr7	5600000	5605000	chr7	5705000	5710000	chr7	5690000	5700000
chr7	5637264	5717774	chr7	5600000	5605000	chr7	5705000	5710000	chr7	5690000	5700000
chr7	6314924	6362705	chr7	5450000	5475000	chr7	6300000	6325000	chr7	6290000	6300000
chr7	92346968	92443258	chr7	92380000	92385000	chr7	92460000	92465000	chr7	92380000	92460000
chr8	10537096	10574629	chr8	10445000	10450000	chr8	10585000	10590000	chr8	10590000	10610000
chr8	10537096	10574629	chr8	10510000	10515000	chr8	10585000	10590000	chr8	10590000	10610000
chr10	95181938	95238508	chr10	95135000	95140000	chr10	95240000	95245000	chr10	95130000	95140000
chr11	35164262	35220925	chr11	35100000	35105000	chr11	35160000	35165000	chr11	35090000	35100000
chr11	65235011	65255083	chr11	65190000	65195000	chr11	65265000	65270000	chr11	65200000	65210000
chr1	183108356	183150448	chr1	182990000	183000000	chr1	183130000	183140000	chr1	182990000	183000000
chr1	183108356	183150448	chr1	183110000	183115000	chr1	183155000	183160000	chr1	183100000	183110000
chr13	97900441	97996318	chr13	97880000	97890000	chr13	98000000	98010000	chr13	97870000	97880000
chr13	97900441	97996318	chr13	97905000	97910000	chr13	97945000	97950000	chr13	97900000	97910000
chr14	101940781	101948473	chr14	101450000	101460000	chr14	101940000	101950000	chr14	101380000	101490000
chr14	102721585	102761694	chr14	102425000	102450000	chr14	102775000	102800000	chr14	102420000	102560000
chr14	104003186	104018884	chr14	103960000	103970000	chr14	104010000	104020000	chr14	103790000	103980000
chr14	104003186	104018884	chr14	103980000	103985000	chr14	104015000	104020000	chr14	103790000	103980000
chr14	105131775	105152003	chr14	104180000	104190000	chr14	105150000	105160000	chr14	104080000	104170000
chr14	104320728	104377298	chr14	104270000	104275000	chr14	104375000	104380000	chr14	104210000	104330000
chr14	105536587	105564983	chr14	105435000	105440000	chr14	105555000	105560000	chr14	105420000	105430000
chr14	105536587	105564983	chr14	105485000	105490000	chr14	105555000	105560000	chr14	105480000	105520000
chr14	35800093	35869804	chr14	35140000	35150000	chr14	35880000	35890000	chr14	35130000	35200000
chr14	35800093	35869804	chr14	35450000	35455000	chr14	35870000	35875000	chr14	35400000	35500000
chr14	35800093	35869804	chr14	35590000	35600000	chr14	35870000	35880000	chr14	35510000	35640000
chr14	35800093	35869804	chr14	35515000	35520000	chr14	35870000	35875000	chr14	35510000	35640000
chr14	35800093	35869804	chr14	35760000	35765000	chr14	35870000	35875000	chr14	35650000	35800000
chr14	35800093	35869804	chr14	35800000	35805000	chr14	35870000	35875000	chr14	35650000	35800000
chr14	35800093	35869804	chr14	35680000	35685000	chr14	35870000	35875000	chr14	35650000	35800000
chr14	35800093	35869804	chr14	35835000	35840000	chr14	35870000	35875000	chr14	35840000	35850000
chr14	61928820	62069095	chr14	61760000	61765000	chr14	61920000	61925000	chr14	61760000	61780000
chr14	69122358	69173995	chr14	68600000	68625000	chr14	69150000	69175000	chr14	68320000	68700000
chr14	77370477	77431517	chr14	77380000	77385000	chr14	77420000	77425000	chr14	77350000	77400000
chr16	1731705	1753412	chr16	1660000	1665000	chr16	1755000	1760000	chr16	1640000	1660000
chr16	4989644	4999641	chr16	4525000	4550000	chr16	4975000	5000000	chr16	4520000	4530000
chr16	4989644	4999641	chr16	4930000	4935000	chr16	4995000	5000000	chr16	4850000	4930000
chr16	4989644	4999641	chr16	4895000	4900000	chr16	5005000	5010000	chr16	4850000	4930000
chr16	9127226	9175692	chr16	4975000	5000000	chr16	9175000	9200000	chr16	4950000	4960000
chr16	69051079	69136723	chr16	68725000	68750000	chr16	69150000	69175000	chr16	68570000	68780000
chr16	69051079	69136723	chr16	68550000	68575000	chr16	69150000	69175000	chr16	68570000	68780000
chr16	85006283	85040836	chr16	84785000	84790000	chr16	85000000	85005000	chr16	84700000	84840000
chr16	85006283	85040836	chr16	84955000	84960000	chr16	85000000	85005000	chr16	84890000	84960000
chr16	87810361	87897811	chr16	87520000	87530000	chr16	87890000	87900000	chr16	87530000	87570000
chr16	87810361	87897811	chr16	87810000	87820000	chr16	87860000	87870000	chr16	87790000	87830000
chr16	87810361	87897811	chr16	87810000	87815000	chr16	87885000	87890000	chr16	87790000	87830000
chr17	73670316	73705026	chr17	73680000	73685000	chr17	73715000	73720000	chr17	73660000	73680000
chr20	19954524	19983911	chr20	19760000	19770000	chr20	19970000	19980000	chr20	19760000	19780000
chr20	19954524	19983911	chr20	19860000	19870000	chr20	19970000	19980000	chr20	19860000	19870000
chr20	30249090	30305894	chr20	30250000	30255000	chr20	30310000	30315000	chr20	30240000	30280000
chr20	33885133	33926442	chr20	32900000	32925000	chr20	33875000	33900000	chr20	32900000	32910000
chr20	49011974	49120549	chr20	48990000	48995000	chr20	49075000	49080000	chr20	48980000	48990000
chr2	113621629	113651616	chr2	113540000	113550000	chr2	113630000	113640000	chr2	113530000	113540000
chr22	46278885	46366664	chr22	46260000	46265000	chr22	46370000	46375000	chr22	46050000	46260000
chr22	46278885	46366664	chr22	46030000	46040000	chr22	46370000	46380000	chr22	46050000	46260000
chr22	46278885	46366664	chr22	46170000	46180000	chr22	46370000	46380000	chr22	46050000	46260000
chr7	116315480	116367806	chr7	116310000	116320000	chr7	116360000	116370000	chr7	116300000	116320000
chr7	55000262	55065450	chr7	54895000	54900000	chr7	55035000	55040000	chr7	54910000	54920000
chr7	55091406	55226757	chr7	54895000	54900000	chr7	55130000	55135000	chr7	54910000	54920000
chr7	55091406	55226757	chr7	54895000	54900000	chr7	55200000	55205000	chr7	54910000	54920000
chr7	55091406	55226757	chr7	54905000	54910000	chr7	55085000	55090000	chr7	54910000	54920000
chr7	55091406	55226757	chr7	55035000	55040000	chr7	55130000	55135000	chr7	54970000	55080000
chr7	55091406	55226757	chr7	55050000	55055000	chr7	55200000	55205000	chr7	54970000	55080000
chr7	55091406	55226757	chr7	55130000	55135000	chr7	55200000	55205000	chr7	55120000	55160000
chr7	6314924	6362705	chr7	6210000	6215000	chr7	6360000	6365000	chr7	6230000	6250000
chr7	6314924	6362705	chr7	6310000	6315000	chr7	6360000	6365000	chr7	6290000	6300000
